# Supplementary material for: Single-cell sortChIC identifies hierarchical chromatin dynamics during hematopoiesis
Source: Nat Genet. 2022 Dec 20;55(2):333–45. doi: 10.1038/s41588-022-01260-3 (PMC9925381; doi:10.1038/s41588-022-01260-3)
Supplement: Supplementary file 4 — Fold change estimates relative to HSPCs for different cell types. Estimates of log2 fold change between a cell type relative to HSPCs for H3K4me1, H3K4me3, H3K27me3 and H3K9me3 (one tab for each mark). P-values estimated from deviance goodness-of-fit test from Poisson regression. [file 41588_2022_1260_MOESM4_ESM.xlsx]

## Sheet: Table_S1_Legend
Table S1. Fold change estimates relative to HSPCs for different cell types. Estimates of log2 fold change between a cell type relative to HSPCs for H3K4me1, H3K4me3, H3K27me3, and H3K9me3 (one tab for each mark). P-values estimated from deviance goodness-of-fit test from Poisson regression.

## Sheet: H3K4me1
	ClusterBasophils.Estimate	ClusterBcells.Estimate	ClusterDCs.Estimate	ClusterEryths.Estimate	ClusterGranulocytes.Estimate	ClusterNKs.Estimate	ClusterpDCs.Estimate	ClusterHSPCs.Estimate	pval	IsDifferentiallyExpressed	IsHighlyMarked
chr1:10000000-10050000	0.377746	0.163927	0.144505	0.309372	0.608164	-0.0230588	-0.117628	0	4.33492e-25	FALSE	TRUE
chr1:100100000-100150000	0.32879	1.805	-0.195671	0.085864	-0.208846	-0.512555	-0.79052	0	6.15612e-54	TRUE	TRUE
chr1:100150000-100200000	-0.339581	1.33542	0.442144	0.485587	0.26739	-0.139319	-0.474371	0	5.18467e-10	FALSE	FALSE
chr1:100200000-100250000	-0.873584	0.490329	-0.920466	0.273032	-0.679117	0.032774	-0.653493	0	3.51121e-07	FALSE	FALSE
chr1:100250000-100300000	0.304203	0.514975	0.508635	0.707173	0.210535	0.462913	0.102797	0	0.196642	FALSE	FALSE
chr1:100350000-100400000	-1.00011	0.317662	-0.289411	0.512884	-0.196448	-0.340717	-0.0767218	0	0.0141902	FALSE	FALSE
chr1:10050000-10100000	0.961916	0.1491	-0.104311	0.499343	1.30624	-0.0240803	-0.0949943	0	4.31257e-147	TRUE	TRUE
chr1:100600000-100650000	-0.44005	0.446421	0.211369	0.770997	0.20277	0.17831	-0.139745	0	0.0501109	FALSE	FALSE
chr1:100700000-100750000	0.398406	0.194655	-0.660815	0.429643	0.00891258	0.186473	0.00360977	0	0.298343	FALSE	FALSE
chr1:100850000-100900000	0.0823686	0.387889	0.372063	0.421835	-0.104791	0.0645943	-0.4706	0	0.204465	FALSE	FALSE
chr1:100900000-100950000	-0.127604	0.351197	-0.401123	0.852283	0.302097	0.542938	-1.5529	0	0.000545232	FALSE	FALSE
chr1:10100000-10150000	1.02874	0.210193	-0.0107989	1.28273	1.01699	0.32344	-0.508249	0	1.2814e-61	TRUE	TRUE
chr1:101150000-101200000	0.0380276	0.126676	-0.11483	0.352435	0.0412478	-1.0719	-1.04293	0	0.068986	FALSE	FALSE
chr1:101300000-101350000	0.0281985	-0.378161	-0.792669	0.688689	-0.199526	-0.9268	-0.079929	0	0.00345462	FALSE	FALSE
chr1:101350000-101400000	-0.184838	0.132628	-0.138469	0.519594	0.0986547	-0.369471	-0.66327	0	0.253577	FALSE	FALSE
chr1:101400000-101450000	-0.270151	0.421654	-0.47893	0.549033	-0.0961761	0.317772	-0.0928206	0	0.0279632	FALSE	FALSE
chr1:10150000-10200000	0.688426	0.46468	0.217482	0.67086	1.3238	0.796278	0.0843546	0	7.62585e-72	TRUE	TRUE
chr1:101600000-101650000	-0.313357	0.298986	0.258711	-0.291151	0.278128	-0.231882	-0.167322	0	0.468754	FALSE	FALSE
chr1:101750000-101800000	-0.585135	0.180494	-0.00460323	0.15814	-0.077593	-0.640666	-0.183883	0	0.639204	FALSE	FALSE
chr1:101800000-101850000	-0.179213	0.00972703	-0.136625	-0.0805222	-0.384668	-0.146082	-0.299711	0	0.752934	FALSE	FALSE
chr1:101850000-101900000	0.213423	-0.163663	-0.258702	0.0884282	0.11109	0.320048	-0.57252	0	0.361082	FALSE	FALSE
chr1:101900000-101950000	0.312529	-0.0708668	-0.246853	-0.102345	0.10612	0.370849	0.0985884	0	0.320274	FALSE	TRUE
chr1:10200000-10250000	0.489248	0.416544	-0.0780937	-0.00654728	1.28706	0.747625	-0.0434917	0	5.50503e-203	TRUE	TRUE
chr1:102000000-102050000	-0.306731	-0.159871	-0.181324	0.39378	-0.142852	-0.0472926	-0.0515037	0	0.60868	FALSE	FALSE
chr1:102100000-102150000	-1.009	-0.388994	-0.246234	0.0171705	-0.507083	-1.18462	-1.15287	0	0.0670736	FALSE	FALSE
chr1:102150000-102200000	0.0111533	0.925077	0.350496	0.680643	-0.0571277	0.952125	0.667737	0	0.00127704	FALSE	FALSE
chr1:102250000-102300000	0.310446	-0.546234	-0.285353	0.263981	-0.0747519	-0.35284	-0.286355	0	0.339422	FALSE	FALSE
chr1:102300000-102350000	0.43317	-0.069684	0.0136753	0.532676	0.138425	0.319657	-0.366837	0	0.382278	FALSE	FALSE
chr1:102350000-102400000	0.20021	0.348474	-0.220678	0.374644	0.131442	-0.473492	0.560004	0	0.413766	FALSE	FALSE
chr1:102450000-102500000	-0.625772	0.176755	-0.300375	0.463126	0.164471	0.0199001	0.180766	0	0.279381	FALSE	FALSE
chr1:10250000-10300000	1.02357	-0.462933	0.639598	-0.772694	1.49869	-0.580101	-0.233222	0	0	TRUE	TRUE
chr1:102550000-102600000	-0.0757929	0.550063	-0.0467976	0.924163	0.0175062	-0.224855	-0.0786845	0	0.0153899	FALSE	FALSE
chr1:102700000-102750000	0.768435	0.0768026	-0.220814	0.22897	-0.432804	-0.171388	0.0645441	0	0.0340909	FALSE	FALSE
chr1:102850000-102900000	-0.480288	-0.148893	-0.0448954	0.160828	-0.138076	0.217084	-0.610522	0	0.7308	FALSE	FALSE
chr1:102900000-102950000	-0.336259	0.497914	-0.0927254	0.503094	-0.194889	0.393193	0.225652	0	0.113925	FALSE	FALSE
chr1:102950000-103000000	0.397197	0.293431	0.277226	0.680425	-0.0856987	0.546022	0.292729	0	0.108672	FALSE	FALSE
chr1:10300000-10350000	0.905035	-1.0029	0.234403	0.084783	1.6264	-0.193103	-0.471033	0	2.26282065795291e-321	TRUE	TRUE
chr1:103000000-103050000	0.286396	0.471873	-0.454327	0.111647	-0.115927	-0.0159019	-0.193513	0	0.34802	FALSE	FALSE
chr1:103050000-103100000	-0.642395	0.452381	0.351488	0.778533	0.382072	0.0142894	0.362155	0	0.0531569	FALSE	FALSE
chr1:103250000-103300000	-0.151387	0.891012	0.176612	0.803708	0.291779	0.28843	0.720093	0	0.00291905	FALSE	FALSE
chr1:103300000-103350000	-0.238727	-0.0817293	-0.049339	0.249316	-0.0927309	0.0296801	-0.544141	0	0.871231	FALSE	FALSE
chr1:103350000-103400000	0.110047	0.145757	-0.311769	0.695056	0.0499886	0.122468	-0.311519	0	0.0321169	FALSE	FALSE
chr1:103400000-103450000	-0.00751647	0.264861	0.322675	0.742395	-0.317718	0.0506894	-0.784631	0	0.0136125	FALSE	FALSE
chr1:10350000-10400000	0.355094	-0.142559	-0.110736	-0.213443	1.11283	-0.25733	1.19454	0	5.60582e-32	FALSE	TRUE
chr1:103500000-103550000	-1.31822	-0.211523	-0.200735	0.574528	-0.386132	0.35556	-0.663551	0	0.00433061	FALSE	FALSE
chr1:103600000-103650000	-0.00894336	0.562737	0.143048	0.421464	0.364592	-0.301714	-0.990144	0	0.0579845	FALSE	FALSE
chr1:103750000-103800000	-0.787726	-0.0691917	-0.412357	0.629604	-0.332963	-0.281716	0.187005	0	0.00321809	FALSE	FALSE
chr1:103950000-104000000	-0.0419293	-0.14205	0.172423	0.336897	-0.165174	0.0865904	-0.402666	0	0.707972	FALSE	FALSE
chr1:10400000-10450000	0.27388	0.0200777	-1.21152	0.0210302	0.426349	0.110872	-0.691234	0	5.32177e-08	FALSE	TRUE
chr1:104100000-104150000	-0.198895	0.242111	0.109105	0.46236	-0.0408154	0.102345	0.186766	0	0.61359	FALSE	FALSE
chr1:104200000-104250000	-0.743026	-0.70818	-0.658194	0.490542	-0.536093	0.00336169	-0.123914	0	0.00130746	FALSE	FALSE
chr1:104300000-104350000	0.173423	0.253016	0.0283399	0.451637	0.144243	-0.460395	-0.853799	0	0.184683	FALSE	FALSE
chr1:104400000-104450000	0.0422199	-0.061281	-0.359629	0.182992	-0.484229	-0.463659	-0.490535	0	0.313036	FALSE	FALSE
chr1:104450000-104500000	0.147887	0.356886	0.0398048	0.533285	0.00287783	-0.357588	-0.344871	0	0.252748	FALSE	FALSE
chr1:10450000-10500000	-0.353133	-0.826931	-1.00479	-0.366249	-0.542242	-1.34123	-0.680194	0	2.51226e-06	FALSE	TRUE
chr1:104500000-104550000	-0.690006	0.209194	-0.281078	0.436602	-0.0391399	-0.0419669	0.290533	0	0.20852	FALSE	FALSE
chr1:104600000-104650000	0.18881	0.499175	0.0364531	0.12486	0.101527	0.499304	0.367763	0	0.515904	FALSE	FALSE
chr1:104750000-104800000	-0.284174	0.0637548	-0.0459027	0.120037	-0.586769	0.10996	-0.283959	0	0.0676241	FALSE	FALSE
chr1:104800000-104850000	-0.0276541	-0.0545141	-0.0197566	0.242316	-0.0874075	0.540764	-0.191617	0	0.558324	FALSE	FALSE
chr1:105000000-105050000	0.0510387	-0.361145	-0.463982	-0.310768	-0.422425	-0.417985	-0.215601	0	0.48167	FALSE	FALSE
chr1:105050000-105100000	-0.279621	-0.746636	0.108408	-0.586309	-0.661087	-0.681667	0.20479	0	2.71666e-07	FALSE	TRUE
chr1:105100000-105150000	-0.342206	-0.70507	-0.196517	-0.642408	-0.8927	-0.646083	0.799236	0	1.21183e-20	FALSE	TRUE
chr1:105150000-105200000	0.215345	-0.0459381	0.945933	-0.879333	-0.314004	-1.50863	0.663896	0	1.0352e-60	TRUE	TRUE
chr1:105200000-105250000	0.0525917	-0.266031	0.0124905	0.98446	-0.606326	-0.294061	0.480408	0	6.93273e-27	FALSE	TRUE
chr1:105250000-105300000	0.772593	0.772809	-0.338898	-0.0484831	0.483782	-0.982601	1.22381	0	5.23291e-45	FALSE	TRUE
chr1:105300000-105350000	-0.493056	-0.523781	-0.245389	-0.36787	0.279189	-0.0903213	0.930768	0	8.27191e-12	FALSE	TRUE
chr1:105350000-105400000	-0.193018	-0.568576	-0.256493	-0.967872	-0.932123	-0.0867207	-0.234147	0	9.00099e-09	FALSE	TRUE
chr1:105400000-105450000	-0.820184	-1.36653	-0.599942	-1.15759	-1.61371	-0.891134	0.356601	0	6.50861e-51	TRUE	TRUE
chr1:105450000-105500000	-0.119493	-0.373245	-0.0508399	-0.77833	-0.610433	-0.464241	0.0434577	0	5.73479e-05	FALSE	TRUE
chr1:105500000-105550000	0.419759	-0.320593	-0.284816	-0.300422	-0.563144	0.340852	-0.104338	0	5.02704e-09	FALSE	TRUE
chr1:105550000-105600000	0.571176	0.0532627	-0.194831	0.660338	0.132822	0.104751	0.419125	0	4.60467e-08	FALSE	TRUE
chr1:105600000-105650000	0.706776	0.304963	0.468334	0.449488	0.350374	0.453471	0.810711	0	7.4422e-06	FALSE	TRUE
chr1:105650000-105700000	0.236889	0.227154	0.312457	0.316265	0.223046	0.458752	0.123589	0	5.41652e-08	FALSE	TRUE
chr1:105700000-105750000	0.168402	-0.00242954	0.546709	-0.165634	0.0154691	0.131217	0.149102	0	8.47771e-10	FALSE	TRUE
chr1:105750000-105800000	-0.471911	-0.872661	0.348306	-1.02428	-0.857604	-0.336616	0.187957	0	5.60463e-65	TRUE	TRUE
chr1:105800000-105850000	-0.195124	-0.552143	0.0909485	-0.547229	-0.870865	-0.187833	0.0680347	0	1.63733e-13	FALSE	TRUE
chr1:105850000-105900000	-0.385975	-0.283981	-0.32617	-0.85473	-0.571238	0.16762	-0.40193	0	8.90305e-12	FALSE	TRUE
chr1:105900000-105950000	-0.382796	0.194221	-0.214609	-0.869472	0.092906	-0.392033	-0.817923	0	8.50187e-20	FALSE	TRUE
chr1:105950000-106000000	-0.1213	0.178592	0.0114854	-0.302817	0.479451	0.281082	-0.461446	0	9.46047e-64	TRUE	TRUE
chr1:10600000-10650000	-0.255367	-0.639151	-0.467067	-0.0245626	-0.51267	-0.79625	-1.28363	0	0.00412257	FALSE	FALSE
chr1:106000000-106050000	0.0534386	-0.12441	-0.51318	-0.358594	0.471944	-0.132482	-0.197182	0	3.18176e-60	TRUE	TRUE
chr1:106050000-106100000	-0.499035	1.09357	-0.532667	-0.883625	-0.829806	0.0627463	0.652848	0	3.05623e-178	TRUE	TRUE
chr1:106100000-106150000	-0.317346	0.176234	-0.365709	-1.19917	-1.18234	-0.694085	-0.258175	0	1.78155e-57	TRUE	TRUE
chr1:106150000-106200000	-0.438094	0.404341	-0.427729	-0.832638	-0.664109	-0.218463	-0.0591529	0	8.74925e-97	TRUE	TRUE
chr1:106200000-106250000	-0.43572	0.180316	-0.348783	-1.18794	-1.20162	0.00677075	-0.146241	0	1.12626e-70	TRUE	TRUE
chr1:106250000-106300000	-0.610598	0.543346	-0.466666	-1.40407	-1.33873	-0.0558828	-0.23097	0	1.41196e-123	TRUE	TRUE
chr1:106300000-106350000	-0.513363	0.0771116	-0.24276	-1.62514	-1.55603	-0.390523	-0.138963	0	7.10316e-122	TRUE	TRUE
chr1:106350000-106400000	-0.430258	-0.0302884	-0.232324	-0.982261	-1.25161	-0.544115	0.427419	0	4.13144e-49	FALSE	TRUE
chr1:106400000-106450000	0.0337202	-0.607346	-0.0445642	-1.24198	-1.15336	-0.317866	0.276025	0	1.99243e-63	TRUE	TRUE
chr1:106450000-106500000	-0.162215	-0.899214	-0.996538	-0.816147	-0.979795	-0.476247	-0.418243	0	2.05384e-24	FALSE	TRUE
chr1:10650000-10700000	-0.983819	-0.208053	-0.561653	-0.290797	-0.361975	-0.85435	-0.871773	0	0.00737132	FALSE	FALSE
chr1:106500000-106550000	0.215282	-0.792729	-0.0513644	-1.75363	-0.743499	-0.0495294	-0.141508	0	1.68124e-129	TRUE	TRUE
chr1:106550000-106600000	0.358565	0.737136	0.140863	-1.94559	-0.5003	0.833033	0.0380243	0	1.2599e-238	TRUE	TRUE
chr1:106600000-106650000	0.141183	0.00629026	-0.115063	-1.77206	-1.0728	1.20133	-0.025631	0	5.49246e-297	TRUE	TRUE
chr1:106650000-106700000	0.155256	0.331284	0.274312	-0.99263	-0.38736	0.961654	-0.169892	0	1.12092e-135	TRUE	TRUE
chr1:106700000-106750000	0.02933	0.175625	0.339012	-0.737106	0.115184	0.628308	0.277552	0	1.06035e-29	FALSE	TRUE
chr1:106750000-106800000	0.37118	0.151688	0.142554	0.19285	0.5078	0.286363	-0.00842029	0	3.79985e-18	FALSE	TRUE
chr1:106800000-106850000	-0.122008	-0.728696	-0.326073	-0.719158	-0.543003	-0.633365	-0.385847	0	2.63699e-13	FALSE	TRUE
chr1:106850000-106900000	-0.0923177	-0.997357	-0.415876	-0.460973	-0.433578	0.530703	-0.537429	0	4.28509e-19	FALSE	TRUE
chr1:106900000-106950000	0.315623	-1.34629	0.303959	-1.34608	-0.255908	-0.648052	-0.597001	0	5.43334e-65	TRUE	TRUE
chr1:106950000-107000000	0.376151	-0.395378	0.667898	-0.626	-0.351885	-0.150187	0.386502	0	7.2438e-25	FALSE	TRUE
chr1:10700000-10750000	-0.860133	-0.51262	-0.620234	-0.236985	-0.669771	-0.356597	-0.0153976	0	0.0139296	FALSE	FALSE
chr1:107000000-107050000	0.309627	-0.647839	0.173868	-0.649945	-0.30109	-0.509344	0.0512877	0	1.87042e-06	FALSE	TRUE
chr1:107050000-107100000	0.146916	0.308173	0.1626	0.0712147	0.0434107	0.237459	-0.242207	0	0.802345	FALSE	FALSE
chr1:107150000-107200000	-0.996134	-0.63871	-0.240382	-0.155897	-0.23157	-0.545545	-0.216439	0	0.122727	FALSE	FALSE
chr1:107300000-107350000	-0.605486	0.205852	0.719514	-0.69869	-0.101079	-0.827621	-0.16097	0	7.9676e-19	FALSE	TRUE
chr1:107350000-107400000	0.218134	-0.341979	0.475559	-0.85725	0.167027	-0.920612	-0.813632	0	1.03906e-45	FALSE	TRUE
chr1:107400000-107450000	0.0309438	1.02015	0.574995	-1.03071	0.0299034	-0.817432	0.600476	0	3.97236e-79	TRUE	TRUE
chr1:107450000-107500000	0.791692	0.386958	1.13959	-1.0406	1.29524	-1.15773	0.205753	0	2.91708e-139	TRUE	TRUE
chr1:107500000-107550000	0.759666	-1.74932	0.995892	-1.75238	1.1024	-1.42444	-0.0561088	0	0	TRUE	TRUE
chr1:107550000-107600000	0.466246	-1.1157	0.681958	-1.46939	0.947248	-1.57735	0.030224	0	9.90462e-232	TRUE	TRUE
chr1:107600000-107650000	0.317017	-0.677984	-0.184281	-0.61291	0.226331	-0.585861	-0.710185	0	4.90202e-10	FALSE	TRUE
chr1:107700000-107750000	-0.447086	-0.901802	-1.06183	-0.350463	-0.713986	-1.4896	-0.797747	0	5.02535e-06	FALSE	FALSE
chr1:107750000-107800000	0.270551	0.124211	0.416885	-0.286041	-0.097813	0.013793	-0.965465	0	0.15737	FALSE	FALSE
chr1:10800000-10850000	-1.07632	-0.868257	-0.814901	-0.324877	-0.604755	0.128223	-0.447073	0	0.000212855	FALSE	FALSE
chr1:108000000-108050000	-0.603392	-0.326678	-0.443737	-0.128082	-0.267346	0.0494517	-0.200298	0	0.484587	FALSE	FALSE
chr1:108050000-108100000	-0.506779	-0.120211	-0.332392	0.0671468	-0.305059	0.337815	0.661195	0	0.0454099	FALSE	FALSE
chr1:108100000-108150000	-0.667826	-0.00292421	0.326856	0.27494	-0.113524	0.0608034	-0.12532	0	0.313858	FALSE	FALSE
chr1:108200000-108250000	-0.860526	-0.540804	-0.522674	-0.523376	-0.564948	0.131823	0.430919	0	6.43874e-05	FALSE	FALSE
chr1:108250000-108300000	-1.17656	-1.15974	0.487239	-0.509179	-0.479669	0.0766464	0.522067	0	8.06605e-11	FALSE	FALSE
chr1:108300000-108350000	-0.50368	-0.32031	-0.702507	-0.236952	-0.492646	-0.178869	-0.505524	0	0.35663	FALSE	FALSE
chr1:108400000-108450000	-1.10936	-1.29337	-1.51332	-0.610074	-1.23163	-1.16351	-1.11763	0	6.02568e-12	FALSE	FALSE
chr1:108450000-108500000	-1.05143	-0.462767	-0.847642	-0.466049	-0.72069	-0.299751	-0.753096	0	0.000574042	FALSE	FALSE
chr1:10850000-10900000	-1.16797	-0.93386	-1.15081	-1.11588	-1.77591	-0.992702	-0.900355	0	6.17164e-22	FALSE	TRUE
chr1:108750000-108800000	0.0235972	0.0550898	0.0410901	0.0561863	-0.137668	-0.140944	0.131627	0	0.987435	FALSE	FALSE
chr1:10900000-10950000	-1.56716	-1.76737	-1.66897	-1.12506	-1.85853	-0.65715	-1.24783	0	9.81567e-50	FALSE	TRUE
chr1:109200000-109250000	-0.74996	-0.0407436	-0.0466403	0.240895	-0.0445814	-0.496646	-1.1242	0	0.262186	FALSE	FALSE
chr1:109250000-109300000	-1.2517	0.161095	0.218601	0.357404	-0.0323086	-1.28031	-0.184845	0	0.0475169	FALSE	FALSE
chr1:109350000-109400000	0.2837	0.270648	-0.0413643	0.777045	-0.0127447	-0.357729	-0.0530643	0	0.0312078	FALSE	FALSE
chr1:109400000-109450000	-0.695602	0.355226	0.437618	1.02062	0.221085	0.305118	0.354414	0	0.00126053	FALSE	FALSE
chr1:10950000-11000000	-1.83354	-2.33317	-1.6901	-1.73397	-2.15569	-1.47919	-0.654721	0	2.38931e-66	TRUE	TRUE
chr1:109500000-109550000	-1.02058	-0.0667045	-0.223843	0.577175	-0.100518	-0.316326	-0.29638	0	0.0211394	FALSE	FALSE
chr1:109550000-109600000	-0.306761	-0.351896	-0.240445	0.202266	-0.196068	-0.209263	-0.36656	0	0.789493	FALSE	FALSE
chr1:109650000-109700000	-0.107555	-0.0414135	0.354021	0.0469367	0.116878	0.2655	-0.273224	0	0.848616	FALSE	FALSE
chr1:109750000-109800000	-0.814987	0.390434	0.150907	0.743708	-0.0135085	-0.180401	-0.149174	0	0.0103642	FALSE	FALSE
chr1:109800000-109850000	-0.479895	0.309451	0.160826	0.374808	0.375838	0.430949	0.24538	0	0.533749	FALSE	FALSE
chr1:109900000-109950000	-0.56335	0.186649	-0.0553231	0.315594	0.0619035	-0.0219006	-0.703413	0	0.334091	FALSE	FALSE
chr1:109950000-110000000	-0.12786	0.091291	0.0913971	0.567143	-0.310008	0.15053	-0.471818	0	0.0540018	FALSE	FALSE
chr1:11000000-11050000	-1.75181	-1.61713	-1.40379	-1.2698	-1.8234	-0.953887	-0.0917546	0	6.83139e-43	FALSE	TRUE
chr1:110000000-110050000	0.0327617	0.236835	0.0615776	0.0992479	0.196342	0.360371	-0.407969	0	0.867588	FALSE	FALSE
chr1:110050000-110100000	0.313099	0.330139	0.354944	0.458437	0.165022	0.0558465	0.00173788	0	0.640774	FALSE	FALSE
chr1:110100000-110150000	0.0713794	0.0272003	0.0916577	0.208991	-0.347679	-0.327849	0.303891	0	0.301578	FALSE	FALSE
chr1:110150000-110200000	0.878486	0.8294	0.405061	0.572452	0.488569	0.338811	0.748233	0	0.122441	FALSE	FALSE
chr1:110200000-110250000	0.0592067	0.391525	-0.336427	0.905953	0.155094	-0.476564	0.771379	0	0.000739744	FALSE	FALSE
chr1:110400000-110450000	0.129122	0.162466	-0.0239531	0.213653	-0.311548	-0.0640764	-0.411285	0	0.413886	FALSE	FALSE
chr1:110450000-110500000	0.304609	0.356217	0.147096	0.705097	0.290854	0.716245	0.980371	0	0.0391353	FALSE	FALSE
chr1:11050000-11100000	-1.27263	-0.875063	-1.46348	-0.772586	-1.12998	0.425575	0.744367	0	2.26567e-29	FALSE	TRUE
chr1:110600000-110650000	-0.243857	-0.106555	-0.316681	0.331268	-0.343721	0.0989788	0.474231	0	0.137211	FALSE	FALSE
chr1:110850000-110900000	-0.147989	0.253791	0.0759122	0.0529799	0.324803	-0.929089	0.0156953	0	0.328071	FALSE	FALSE
chr1:110900000-110950000	-0.423828	0.0779877	-0.242934	0.136945	0.0369218	-0.0386641	-0.0768918	0	0.932106	FALSE	FALSE
chr1:11100000-11150000	-0.796792	-0.353326	-0.716462	-0.269599	-0.639854	0.104899	0.25173	0	9.01921e-05	FALSE	TRUE
chr1:111050000-111100000	0.572678	0.464142	0.181142	0.875965	0.118703	-0.000288044	0.0189214	0	0.0137959	FALSE	FALSE
chr1:111100000-111150000	-0.306439	0.0541371	0.685047	0.599709	0.201573	0.264661	-0.598003	0	0.0334139	FALSE	FALSE
chr1:111200000-111250000	-0.260391	0.231023	-0.16079	1.01366	-0.00212349	0.319574	0.161873	0	0.00043142	FALSE	FALSE
chr1:111250000-111300000	0.37948	-0.213209	-0.648115	0.324229	-0.177514	0.365751	0.0213577	0	0.373191	FALSE	FALSE
chr1:111300000-111350000	0.575694	-0.120448	-0.0651764	0.77531	0.032236	-0.0422997	0.243232	0	0.014151	FALSE	FALSE
chr1:11150000-11200000	-0.128759	-0.0580004	-0.857168	-0.295446	-0.671466	-0.181072	-0.718727	0	0.00191221	FALSE	FALSE
chr1:111500000-111550000	0.242839	0.125871	0.0976525	0.547184	-0.139998	0.431497	0.351262	0	0.276446	FALSE	FALSE
chr1:111650000-111700000	-0.265396	0.0892145	-0.0899999	0.154457	-0.112001	-0.123293	-0.476164	0	0.921557	FALSE	FALSE
chr1:111700000-111750000	0.251548	0.255549	-0.218163	0.106038	-0.241375	0.268578	-0.607414	0	0.374983	FALSE	FALSE
chr1:111850000-111900000	-0.334482	-0.033065	-0.2671	-0.0724776	-0.903688	0.498643	-0.0424209	0	3.21213e-07	FALSE	TRUE
chr1:111950000-112000000	-0.573209	0.118136	-0.229345	0.519354	0.173514	-0.984995	0.349168	0	0.0495905	FALSE	FALSE
chr1:11200000-11250000	-1.48232	-0.979029	-0.980978	-0.93433	-1.54314	-0.273248	-0.845984	0	3.55024e-25	FALSE	TRUE
chr1:112000000-112050000	-0.52604	0.160969	0.0684033	0.738651	-0.0601517	-0.644872	-0.44936	0	0.00172252	FALSE	FALSE
chr1:112050000-112100000	0.172814	0.21238	0.340944	0.0994933	0.00116519	-0.543592	0.6395	0	0.313426	FALSE	FALSE
chr1:112200000-112250000	0.251856	0.170249	-0.224444	0.615136	0.236368	0.228905	-1.5684	0	0.086552	FALSE	FALSE
chr1:112450000-112500000	-0.348434	-0.102555	0.219225	0.546636	-0.00631798	-0.290786	-0.416474	0	0.15314	FALSE	FALSE
chr1:112650000-112700000	-0.348631	0.064297	0.271256	0.438236	-0.0638168	0.220687	0.172369	0	0.568421	FALSE	FALSE
chr1:112700000-112750000	-0.0395927	-0.347662	-0.441846	0.209745	-0.0883975	-0.148806	-0.740397	0	0.60694	FALSE	FALSE
chr1:112750000-112800000	-0.163532	-0.056276	0.267309	0.635408	-0.332377	0.424518	-0.48353	0	0.0183851	FALSE	FALSE
chr1:112950000-113000000	-0.158152	0.114094	0.158438	0.504472	0.176615	-0.485294	-0.0496922	0	0.341686	FALSE	FALSE
chr1:11300000-11350000	-1.42867	-0.806434	-1.0583	-0.683934	-1.23152	-0.59066	-0.765602	0	1.01e-10	FALSE	FALSE
chr1:113200000-113250000	-0.0557026	0.000114086	0.766301	0.955603	0.188356	0.474144	-1.58639	0	3.88634e-05	FALSE	FALSE
chr1:113250000-113300000	-0.0608451	0.0311738	0.430598	0.502517	-0.301378	0.471152	0.266865	0	0.057159	FALSE	FALSE
chr1:11350000-11400000	-0.729264	-0.739803	-0.597377	-0.0201664	-0.539534	-0.148065	-0.1438	0	0.00839494	FALSE	FALSE
chr1:113600000-113650000	-0.282151	0.330226	-0.417044	0.679889	-0.243661	-0.593732	-0.0960583	0	0.0370157	FALSE	FALSE
chr1:113650000-113700000	-0.498744	0.283248	0.0928686	0.948074	0.305908	0.393375	0.6593	0	0.0158157	FALSE	FALSE
chr1:113750000-113800000	-0.891797	-0.299761	0.0135983	0.450758	0.0568425	0.146895	0.00153814	0	0.243397	FALSE	FALSE
chr1:113800000-113850000	0.174734	0.608913	0.00829862	0.146398	-0.0105431	0.222442	-0.309925	0	0.404454	FALSE	FALSE
chr1:113850000-113900000	-0.155964	0.0278966	-0.235021	0.57972	0.355227	-0.806052	0.13451	0	0.0608002	FALSE	FALSE
chr1:113900000-113950000	-0.723712	0.15947	0.078587	0.716629	-0.33583	-0.270153	-0.0366534	0	0.00226253	FALSE	FALSE
chr1:113950000-114000000	-1.08471	-0.0594597	0.582155	0.407377	0.182806	-0.418263	0.501852	0	0.0795823	FALSE	FALSE
chr1:11400000-11450000	-0.853617	-0.515098	-0.879901	-0.553633	-1.08183	-1.45703	-0.571734	0	2.26072e-07	FALSE	FALSE
chr1:114050000-114100000	-0.947283	-0.165351	-0.543935	-0.222884	-0.227335	-0.453103	-0.825612	0	0.282277	FALSE	FALSE
chr1:114100000-114150000	-1.80883	0.326447	-0.152066	0.25336	-0.113129	-0.10034	0.377057	0	0.15148	FALSE	FALSE
chr1:114250000-114300000	0.222142	0.442392	-0.195382	0.98986	0.393615	0.20474	0.428386	0	0.006544	FALSE	FALSE
chr1:114300000-114350000	-0.206586	0.0337269	-0.105988	0.426651	-0.195125	0.252108	-0.287322	0	0.461068	FALSE	FALSE
chr1:114350000-114400000	-0.853104	-0.263752	0.597745	0.17823	-0.0950843	0.591105	0.0691114	0	0.0541235	FALSE	FALSE
chr1:114400000-114450000	0.12343	0.180844	0.0174151	0.700332	0.200101	-0.663161	0.142623	0	0.0638312	FALSE	FALSE
chr1:11450000-11500000	0.00464494	0.204444	-0.215217	-0.141735	-0.0985466	0.15162	-0.264668	0	0.826012	FALSE	FALSE
chr1:114750000-114800000	-0.855775	0.201488	0.392992	1.18095	0.240349	0.752584	0.561135	0	0.000178487	FALSE	FALSE
chr1:114850000-114900000	-0.404116	-0.0351516	-0.182471	-0.0452939	-0.0588167	0.362889	-0.327436	0	0.879404	FALSE	FALSE
chr1:115000000-115050000	0.0301009	0.224023	0.383377	0.834395	0.227162	-0.14735	-0.289045	0	0.00423765	FALSE	FALSE
chr1:115100000-115150000	-0.0488782	0.312317	0.380414	0.197664	0.294928	-0.0310842	0.406822	0	0.890888	FALSE	FALSE
chr1:115200000-115250000	-0.357198	-0.362544	0.0541903	0.322732	-0.177869	-0.395244	-0.343394	0	0.404706	FALSE	FALSE
chr1:115250000-115300000	-0.282734	0.360498	0.187509	0.300225	0.268502	-0.0119486	-0.086004	0	0.652859	FALSE	FALSE
chr1:115450000-115500000	-0.638862	0.449204	-0.00687947	0.132149	-0.074259	-0.683368	0.142731	0	0.363652	FALSE	FALSE
chr1:115500000-115550000	-0.199651	0.0643842	0.201151	0.396036	0.121151	-0.0687869	-0.65818	0	0.59013	FALSE	FALSE
chr1:115550000-115600000	0.761527	0.562868	0.196194	0.54572	0.398802	0.192154	0.532031	0	0.345563	FALSE	FALSE
chr1:115900000-115950000	-0.707596	-0.155311	0.273486	0.925157	0.160085	-0.637611	0.571431	0	0.00080716	FALSE	FALSE
chr1:115950000-116000000	0.492717	0.623375	0.610794	1.30998	0.516125	-0.44167	0.299018	0	1.319e-05	FALSE	FALSE
chr1:116000000-116050000	-1.04802	0.361977	-0.358626	0.979027	0.167594	0.822116	0.162221	0	0.000109421	FALSE	FALSE
chr1:116250000-116300000	-1.04782	-0.316343	-0.277982	0.438364	-0.27477	-0.325702	0.157787	0	0.0547236	FALSE	FALSE
chr1:116400000-116450000	0.343825	0.575558	0.892735	0.436183	0.477329	0.863659	0.155323	0	0.0878919	FALSE	FALSE
chr1:116450000-116500000	-0.120165	0.0274905	-0.0234326	0.36075	0.089074	-0.336386	-0.460413	0	0.729954	FALSE	FALSE
chr1:11650000-11700000	-1.34565	0.221239	-0.48348	0.600517	-0.102389	0.503748	0.413834	0	0.00184454	FALSE	FALSE
chr1:116500000-116550000	-0.21178	-0.0334102	0.117057	0.343894	-0.125211	-1.07957	-0.276536	0	0.205331	FALSE	FALSE
chr1:116550000-116600000	-0.432879	0.217127	0.534422	0.944776	0.357498	0.417168	0.762608	0	0.00423808	FALSE	FALSE
chr1:116600000-116650000	0.219168	-0.0977632	0.0685957	0.618026	0.0684354	-0.0709312	-0.0843166	0	0.289437	FALSE	FALSE
chr1:116950000-117000000	-0.562407	0.0191386	0.0442963	0.292201	-0.332055	0.191676	-1.02241	0	0.10664	FALSE	FALSE
chr1:117000000-117050000	0.00611201	0.35762	-0.189951	0.385911	-0.201964	-0.293546	-0.748998	0	0.12933	FALSE	FALSE
chr1:117150000-117200000	-0.140563	0.544153	-0.121785	0.777612	-0.101801	0.0450261	0.345463	0	0.0198668	FALSE	FALSE
chr1:117200000-117250000	-0.338721	0.101101	0.446552	0.691845	-0.022467	-0.342166	0.304539	0	0.111415	FALSE	FALSE
chr1:117400000-117450000	-1.81985	0.385681	-0.446918	0.518244	0.0429402	-0.105528	0.0358244	0	0.0177762	FALSE	FALSE
chr1:117450000-117500000	-1.32119	0.0398993	-1.23173	-0.0332956	-0.333929	-0.640528	-0.0938958	0	0.0446682	FALSE	FALSE
chr1:11750000-11800000	0.234791	0.610096	-0.368519	0.64713	0.0712665	0.181478	-0.576286	0	0.0146296	FALSE	FALSE
chr1:117500000-117550000	-1.32496	0.375848	-0.338179	0.660931	0.0310186	0.330995	-0.146811	0	0.00462717	FALSE	FALSE
chr1:117750000-117800000	-0.254575	0.383738	0.478951	0.481393	0.170937	0.773459	0.538089	0	0.31046	FALSE	FALSE
chr1:118250000-118300000	-0.322711	0.325119	-0.167077	0.714044	0.330835	0.289535	-0.653539	0	7.8543e-07	FALSE	TRUE
chr1:118300000-118350000	-0.00656036	0.139233	0.540242	0.582407	0.230075	0.20656	-0.0616944	0	1.37169e-12	FALSE	TRUE
chr1:118350000-118400000	0.557061	0.720939	0.43237	1.00277	1.10162	0.628306	-0.00242693	0	2.89635e-80	TRUE	TRUE
chr1:118400000-118450000	0.316844	0.778848	-0.137985	1.24977	0.273006	0.421859	-0.291443	0	2.88057e-136	TRUE	TRUE
chr1:118450000-118500000	0.678585	0.998781	-0.131857	1.59157	0.330804	0.127132	-0.17141	0	1.3596e-171	TRUE	TRUE
chr1:118500000-118550000	0.494353	0.245183	0.192889	0.663813	0.699816	-0.715712	0.0308122	0	1.72234e-16	FALSE	TRUE
chr1:118550000-118600000	1.18407	-0.142961	0.21126	0.143495	0.981996	-0.749702	-0.603138	0	8.87124e-56	TRUE	TRUE
chr1:118600000-118650000	-0.107818	0.219699	-0.570915	-0.0988514	-0.369429	-0.220257	0.614486	0	2.22609e-08	FALSE	TRUE
chr1:118650000-118700000	-1.23544	-1.14096	-1.2348	-0.852907	-1.55687	-1.34656	-0.360852	0	3.61745e-28	FALSE	TRUE
chr1:118700000-118750000	-1.24524	-2.03332	-1.92513	-1.81552	-2.16639	-2.05013	-0.383411	0	1.96308e-104	TRUE	TRUE
chr1:118750000-118800000	-0.668096	-1.12749	-1.10063	-1.4925	-1.75561	-1.3639	-0.255143	0	1.01346e-29	FALSE	TRUE
chr1:118850000-118900000	-0.877572	-0.889303	-1.23932	-0.746198	-1.41057	-0.668602	0.0872798	0	7.53482e-10	FALSE	FALSE
chr1:118900000-118950000	-1.29726	-0.945777	-0.845028	-0.516464	-1.21445	-0.630335	-0.468715	0	4.09108e-07	FALSE	FALSE
chr1:11900000-11950000	0.045444	0.0685371	-0.18749	0.250328	-0.248301	-0.364365	-0.266171	0	0.691909	FALSE	FALSE
chr1:119000000-119050000	-1.12669	-1.79914	-0.712241	-1.3019	-1.98765	-0.907664	0.822326	0	3.11285e-64	TRUE	TRUE
chr1:119100000-119150000	-0.509879	-0.886338	-0.968818	-0.607667	-0.745685	-0.518937	-0.639738	0	2.36142e-05	FALSE	FALSE
chr1:119150000-119200000	-0.595432	-0.344062	-0.383681	-0.480391	-0.595028	0.5023	0.135441	0	0.00840544	FALSE	FALSE
chr1:119300000-119350000	-0.0417521	-0.451345	-0.48146	-0.305605	-0.621478	-0.974012	-0.520305	0	0.0315446	FALSE	FALSE
chr1:119350000-119400000	-0.133236	-0.485916	0.0387306	-0.268257	0.131443	0.558144	-1.37557	0	0.012419	FALSE	FALSE
chr1:119400000-119450000	-0.524849	-0.779279	-0.383396	-1.17436	-0.233627	-0.238707	-0.730974	0	1.7652e-08	FALSE	TRUE
chr1:119450000-119500000	0.854181	-0.470111	0.266773	-1.25618	1.28701	0.304824	-0.383761	0	2.4960470786288e-311	TRUE	TRUE
chr1:11950000-12000000	-0.395072	-0.0315834	0.123532	0.615792	-0.18675	0.405371	-0.676042	0	0.0471115	FALSE	FALSE
chr1:119500000-119550000	0.528245	-0.153219	0.680198	-0.729409	0.932115	0.0244899	-0.248014	0	6.83553e-109	TRUE	TRUE
chr1:119550000-119600000	0.530405	-0.147611	-0.139947	0.0318984	0.410096	0.44311	-0.373838	0	1.17712e-07	FALSE	TRUE
chr1:119600000-119650000	-0.26424	-0.428253	-0.805631	-0.25494	-0.440178	-0.279186	-0.870041	0	5.59478e-08	FALSE	TRUE
chr1:119650000-119700000	0.513325	0.354088	-0.257055	0.659375	0.281582	1.30341	0.11443	0	1.50271e-33	FALSE	TRUE
chr1:119700000-119750000	0.210969	0.250886	-0.734204	0.126894	-0.479424	1.09824	-0.389917	0	3.21638e-37	FALSE	TRUE
chr1:119750000-119800000	-0.204645	0.325151	-0.267957	-0.152236	-0.574447	0.604482	-0.0610739	0	4.6448e-19	FALSE	TRUE
chr1:119800000-119850000	-0.114426	0.405051	-0.273991	0.020355	-0.750536	0.404891	0.266508	0	3.60614e-55	TRUE	TRUE
chr1:119850000-119900000	0.0108994	0.0118435	0.373512	-0.597883	-0.942868	0.138523	1.64104	0	1.83416e-68	TRUE	TRUE
chr1:119900000-119950000	0.0866298	0.0692139	-0.290688	-0.228942	-0.704067	0.0736385	-0.0131218	0	2.00936e-09	FALSE	TRUE
chr1:119950000-120000000	-0.605729	-0.719389	-0.100203	-0.569527	-0.696072	-0.455883	-0.476779	0	1.0338e-05	FALSE	TRUE
chr1:12000000-12050000	-0.517975	0.290775	-0.102028	0.0313044	0.0816125	0.0262218	0.721026	0	0.618211	FALSE	FALSE
chr1:120000000-120050000	-0.443417	-1.18344	-0.235451	-1.11575	-0.58996	-0.10392	-0.0232011	0	5.07808e-36	FALSE	TRUE
chr1:120050000-120100000	-0.146814	-0.77812	0.0876875	-1.32277	-0.480638	0.541843	-0.575891	0	8.84385e-61	TRUE	TRUE
chr1:120100000-120150000	0.656394	0.344623	0.528138	-0.142432	0.0767309	0.258469	0.222056	0	1.405e-16	FALSE	TRUE
chr1:120150000-120200000	0.0228152	1.35706	-0.282107	-0.330379	-0.432721	0.290772	0.0852813	0	8.61251e-101	TRUE	TRUE
chr1:120250000-120300000	-0.284225	0.374296	0.0528828	1.5122	-0.80999	-0.0649781	-0.823528	0	3.98798e-280	TRUE	TRUE
chr1:120300000-120350000	-0.76504	-0.108873	-0.493792	-0.307936	-1.12135	0.0202226	-0.531926	0	2.98565e-13	FALSE	TRUE
chr1:120350000-120400000	-0.297405	0.902446	-0.513196	-0.117826	-0.756264	0.0453054	0.687565	0	3.05663e-25	FALSE	TRUE
chr1:120400000-120450000	-1.48447	-0.670971	-0.458858	-1.15188	-1.88771	-0.846263	0.28122	0	7.85796e-56	TRUE	TRUE
chr1:120450000-120500000	-1.27349	-0.552289	0.0608247	-0.98628	-1.50558	-0.2497	0.700292	0	5.29595e-48	FALSE	TRUE
chr1:120500000-120550000	-1.30519	-0.276951	0.282408	-0.88849	-1.38269	-0.562684	1.00581	0	1.61294e-45	FALSE	TRUE
chr1:120550000-120600000	-0.703114	-0.887818	-0.867983	-1.18559	-1.35524	0.0605844	0.136871	0	7.53925e-18	FALSE	TRUE
chr1:120600000-120650000	-0.851615	-0.581451	-0.957794	-1.53048	-1.82622	-0.0760023	-0.689448	0	2.84847e-36	FALSE	TRUE
chr1:120650000-120700000	-1.92815	0.0610739	-1.52299	-0.646215	-0.487119	-0.0342126	0.745967	0	2.15378e-09	FALSE	FALSE
chr1:120700000-120750000	-0.380074	0.201845	-0.453569	0.0113509	-0.559695	0.263839	-0.0196289	0	0.0698132	FALSE	FALSE
chr1:120750000-120800000	-1.38332	-0.426932	-0.963491	-0.703354	-0.645949	0.542018	-0.834859	0	2.20706e-07	FALSE	FALSE
chr1:121000000-121050000	-0.274489	-0.409271	-0.466169	0.478879	-0.348104	0.356527	0.0517827	0	0.0802111	FALSE	FALSE
chr1:121050000-121100000	-0.652481	-0.175361	-0.535213	-0.0697954	-0.362218	-0.042225	-1.36801	0	0.187832	FALSE	FALSE
chr1:121100000-121150000	-0.91637	-0.26099	0.0431616	-0.162417	-0.305018	0.323789	-0.354452	0	0.178888	FALSE	FALSE
chr1:121150000-121200000	-1.71998	-0.821842	-0.821153	-1.043	-1.34966	-0.660424	-0.365532	0	6.94763e-16	FALSE	TRUE
chr1:121200000-121250000	-0.0692714	-0.439232	-0.339484	-0.643391	-0.60615	0.3353	-1.55644	0	0.0031974	FALSE	FALSE
chr1:121250000-121300000	-0.283222	0.236767	0.0799055	0.0876349	-0.183392	-0.822051	-0.123723	0	0.145655	FALSE	FALSE
chr1:121300000-121350000	0.0189876	0.543612	-0.0581952	-0.317949	-0.114495	0.255929	0.159333	0	1.01489e-17	FALSE	TRUE
chr1:121350000-121400000	-0.298304	0.150557	-0.0635208	-0.262276	-0.0587571	-0.262961	-0.143061	0	0.586992	FALSE	TRUE
chr1:121400000-121450000	0.117063	0.177549	0.536609	-0.0196373	0.353527	0.21442	0.135051	0	0.000342135	FALSE	TRUE
chr1:121450000-121500000	0.740527	0.271392	0.713924	0.207395	0.145617	-0.0376689	0.980108	0	8.25458e-16	FALSE	TRUE
chr1:12150000-12200000	-0.131978	0.879445	0.34658	0.459515	0.277155	0.353191	0.164126	0	0.0301216	FALSE	FALSE
chr1:121500000-121550000	0.0448395	-0.803622	0.144813	0.169662	0.0792971	-0.370118	0.0189559	0	3.23282e-06	FALSE	TRUE
chr1:121550000-121600000	-0.328724	0.229229	-0.0759981	-0.00925271	-0.066443	0.344599	0.288073	0	0.0513964	FALSE	TRUE
chr1:121650000-121700000	-1.34349	-0.241102	-0.67042	0.364763	-0.630733	0.67591	0.00258424	0	0.000185546	FALSE	FALSE
chr1:121850000-121900000	-0.27306	0.3363	0.176571	0.613535	0.224266	-0.454266	-0.846666	0	0.0810676	FALSE	FALSE
chr1:121950000-122000000	0.0385901	0.258807	0.405689	0.461529	0.0964794	0.448389	0.309862	0	0.730135	FALSE	FALSE
chr1:12200000-12250000	-0.243742	0.405525	0.0194721	0.86759	-0.0879145	0.768267	0.179662	0	0.00215839	FALSE	FALSE
chr1:122100000-122150000	0.0612082	-0.26645	-0.744327	0.0915435	-0.820536	-0.133635	-0.785382	0	0.0213696	FALSE	FALSE
chr1:122150000-122200000	-0.175557	0.179666	0.120523	0.484912	0.00707315	-0.0317515	0.255167	0	0.531745	FALSE	FALSE
chr1:122350000-122400000	-0.0103656	0.52539	-0.140535	0.746532	-0.0119043	-0.0333119	-0.171573	0	0.0358711	FALSE	FALSE
chr1:122450000-122500000	0.190653	-0.0320531	-0.478652	0.509295	-0.18985	0.437891	0.314898	0	0.0756938	FALSE	FALSE
chr1:122500000-122550000	-0.147886	0.11954	-0.0162441	0.45461	-0.506867	-0.235409	-0.415217	0	0.0354329	FALSE	FALSE
chr1:122550000-122600000	-0.264561	0.0984874	0.119403	0.0431973	-0.219229	-0.446056	0.186837	0	0.78757	FALSE	FALSE
chr1:122600000-122650000	-0.371165	-0.131157	-0.0971705	0.272666	-0.465909	-0.11411	-0.3928	0	0.398184	FALSE	FALSE
chr1:122700000-122750000	0.384968	0.232621	-0.0531965	0.2975	0.115367	-0.25869	0.550064	0	0.704447	FALSE	FALSE
chr1:122800000-122850000	-0.0421204	-0.196584	-0.142198	0.581553	0.130956	0.245829	0.0943949	0	0.224537	FALSE	FALSE
chr1:122850000-122900000	-1.217	0.238655	-0.3101	0.510952	0.0129598	-0.401703	0.20207	0	0.0571688	FALSE	FALSE
chr1:12300000-12350000	-0.12884	0.47912	0.338925	0.531128	-0.139674	-0.365225	-0.0754069	0	0.0228031	FALSE	FALSE
chr1:123350000-123400000	-0.416948	-1.11647	-0.0906205	0.335249	-0.153761	0.0630325	0.013442	0	0.0121527	FALSE	FALSE
chr1:123450000-123500000	0.466722	-0.00710504	0.227441	0.188751	-0.10505	-0.025532	0.329282	0	0.738946	FALSE	FALSE
chr1:123500000-123550000	-0.0107129	-0.179931	0.574911	-0.0239982	-0.235468	0.0611289	0.296393	0	0.151783	FALSE	FALSE
chr1:123700000-123750000	-1.17106	-0.704899	-0.00486708	0.234327	-0.22359	-0.137096	-0.39809	0	0.0408727	FALSE	FALSE
chr1:123750000-123800000	-0.370874	-0.0616354	-0.320304	0.0697416	-0.205799	-0.329064	-0.444303	0	0.743154	FALSE	FALSE
chr1:123800000-123850000	-0.497091	-0.263586	0.302404	-0.146168	-0.593408	-0.122556	0.740671	0	1.38653e-05	FALSE	FALSE
chr1:123900000-123950000	-1.97686	-1.36517	0.69009	-0.957956	-1.31084	-1.10891	1.18847	0	4.62875e-75	TRUE	TRUE
chr1:123950000-124000000	-1.63244	-0.649674	0.418882	-0.236691	-0.678565	-0.688181	0.00882784	0	8.28511e-08	FALSE	FALSE
chr1:12400000-12450000	-1.37648	0.0792971	-0.140448	-0.0612565	0.0580439	0.921921	-0.259744	0	0.00495195	FALSE	FALSE
chr1:124100000-124150000	-0.204936	0.045037	-0.32038	0.1377	-0.465858	0.1195	-0.443239	0	0.32324	FALSE	FALSE
chr1:124150000-124200000	-0.306012	0.667973	0.671477	0.84363	0.0617454	0.389161	-0.402379	0	0.00279174	FALSE	FALSE
chr1:124200000-124250000	-0.360564	-0.0156578	-0.0201458	0.156588	0.179274	-1.07	0.0357639	0	0.339677	FALSE	FALSE
chr1:124250000-124300000	0.101407	0.30392	0.00869898	0.391624	0.0260908	-0.334538	-1.2313	0	0.139307	FALSE	FALSE
chr1:124300000-124350000	0.160534	0.175577	-0.150331	0.345607	-0.21035	-0.454712	0.275892	0	0.431761	FALSE	FALSE
chr1:124350000-124400000	-0.192731	-0.243497	-0.379071	-0.184073	-0.641196	-0.0892075	-0.242226	0	0.352261	FALSE	FALSE
chr1:124400000-124450000	0.117293	-0.392584	-0.501271	-0.0570358	-0.370518	-0.448179	-0.284449	0	0.502678	FALSE	FALSE
chr1:124500000-124550000	-0.822894	-0.408786	-0.728261	-0.312429	-0.753492	-1.08592	-0.476931	0	0.00152325	FALSE	FALSE
chr1:124550000-124600000	-0.671005	-0.519639	-0.639831	-0.417944	-0.906234	-0.83381	-0.193409	0	0.000860631	FALSE	FALSE
chr1:124600000-124650000	-0.869791	-0.114636	-0.292449	-0.0924733	-0.682356	-0.0669125	-0.522663	0	0.0352996	FALSE	FALSE
chr1:124650000-124700000	-0.34408	0.0260749	-0.190206	0.0221224	-0.528589	-0.693269	-0.42173	0	0.152411	FALSE	FALSE
chr1:124900000-124950000	-0.21258	0.092421	0.174981	0.392212	-0.144455	0.0488593	0.128904	0	0.583639	FALSE	FALSE
chr1:124950000-125000000	-2.20555	-0.116622	0.0296933	-0.158731	-0.489964	0.347684	-0.268588	0	0.0108056	FALSE	FALSE
chr1:125000000-125050000	-0.0284494	-0.668308	-0.463488	-0.218387	-0.612616	-0.180987	-0.285269	0	0.0577419	FALSE	FALSE
chr1:125050000-125100000	-1.04571	-0.704648	-0.756105	-0.710541	-0.916715	-0.805119	0.0941621	0	3.83855e-07	FALSE	FALSE
chr1:125200000-125250000	-0.757595	-1.11912	-0.0405421	-1.00502	-0.989086	-0.654813	0.644566	0	1.21739e-23	FALSE	TRUE
chr1:125300000-125350000	1.21932	-0.620903	-0.468451	-0.540846	1.65206	-0.329825	-0.514013	0	1.19851e-112	TRUE	TRUE
chr1:125350000-125400000	0.110641	-0.0757843	0.101895	-0.410962	0.345952	0.112555	-0.197699	0	5.9772e-10	FALSE	TRUE
chr1:125400000-125450000	0.238987	0.542459	0.425908	-0.547226	0.656409	0.795841	0.0874856	0	2.01047e-141	TRUE	TRUE
chr1:125450000-125500000	0.492715	0.395177	0.660391	-1.22858	0.506133	0.627149	-0.117104	0	9.41323e-116	TRUE	TRUE
chr1:125550000-125600000	0.361805	-0.118011	0.231561	-0.393473	-0.104992	0.00123498	-0.41899	0	2.34013e-07	FALSE	TRUE
chr1:125600000-125650000	0.856899	-0.485703	-0.14309	-0.316639	-0.326054	-0.576949	-0.615393	0	3.10623e-09	FALSE	TRUE
chr1:125650000-125700000	0.205705	-0.832184	-0.705011	-1.29516	-1.07754	-1.01766	-0.693979	0	1.98472e-30	FALSE	TRUE
chr1:125700000-125750000	0.409691	-0.609471	0.301157	-0.646186	-0.18622	-1.16705	0.202081	0	1.18853e-08	FALSE	TRUE
chr1:125750000-125800000	-0.722637	-0.752869	-0.528779	-0.449745	-0.461431	-0.460071	-0.695311	0	0.064396	FALSE	FALSE
chr1:125800000-125850000	-0.740519	-0.206223	-0.416753	-0.488801	-0.815665	0.0319617	-0.491481	0	0.000804239	FALSE	FALSE
chr1:125850000-125900000	-0.597072	-0.362818	-0.422802	-0.374036	-0.284959	-0.380993	-0.82014	0	0.317587	FALSE	FALSE
chr1:125900000-125950000	-1.55993	-1.00353	-1.14126	-0.637139	-1.06307	-0.798019	-0.182736	0	3.93974e-11	FALSE	FALSE
chr1:126000000-126050000	-1.02171	-0.312558	0.131784	-0.486881	-0.665117	-0.484019	-0.593646	0	0.00558844	FALSE	FALSE
chr1:126050000-126100000	-0.406977	-0.0135506	-0.2417	0.038896	-0.487871	-0.559654	-0.611965	0	0.237946	FALSE	FALSE
chr1:126200000-126250000	-0.623648	-0.876409	-0.376246	-0.48295	-0.94288	-1.1293	-0.466663	0	3.21436e-05	FALSE	FALSE
chr1:126250000-126300000	-0.960354	-0.337712	-0.130168	0.366256	-0.438028	-0.0884131	-1.28495	0	0.0128403	FALSE	FALSE
chr1:126350000-126400000	-0.766688	-0.562886	-0.32544	0.0545526	-0.800444	-0.345855	-0.440952	0	0.00322137	FALSE	FALSE
chr1:126400000-126450000	-0.104314	-0.578818	-0.593935	-0.410985	-1.15339	-0.900848	0.342106	0	1.48876e-06	FALSE	FALSE
chr1:126450000-126500000	-0.69909	-0.262864	-0.1883	-0.533582	-0.652413	-0.700326	0.460283	0	4.25272e-05	FALSE	FALSE
chr1:126500000-126550000	-1.14384	-0.409363	-0.678934	-0.432862	-0.608844	-0.593237	-0.564476	0	0.0145634	FALSE	FALSE
chr1:126550000-126600000	-1.11165	-0.974192	-0.805576	-1.9944	-1.19193	-0.534378	-0.0965269	0	1.56462e-17	FALSE	FALSE
chr1:126600000-126650000	-0.354463	-0.785876	-0.931357	-0.361063	-0.614809	0.167681	-0.521971	0	0.00288074	FALSE	FALSE
chr1:126650000-126700000	-0.868179	-0.540746	-0.833827	-0.495077	-0.652428	-0.781	0.0406079	0	0.00232747	FALSE	FALSE
chr1:126700000-126750000	-0.907619	-1.11921	-0.630062	-0.812561	-1.14964	-0.532455	-0.0150903	0	1.31882e-15	FALSE	TRUE
chr1:126750000-126800000	-0.5319	-0.346628	-0.0725291	-0.404827	-0.690987	0.720596	0.10498	0	0.0270042	FALSE	FALSE
chr1:126800000-126850000	-1.05413	-0.702116	-0.114382	-1.13781	-1.2226	-0.789351	0.0465365	0	3.90683e-51	TRUE	TRUE
chr1:126850000-126900000	-0.800043	-0.118814	-0.319387	-0.359748	0.21332	0.0445564	-0.0438048	0	0.000696906	FALSE	TRUE
chr1:126900000-126950000	-0.952874	-0.882397	-0.884842	-1.04625	-0.729206	-0.745716	-0.323549	0	3.83645e-12	FALSE	TRUE
chr1:12700000-12750000	-0.235464	0.705537	-0.966312	-0.208271	-0.563295	-0.493969	0.291897	0	7.16947e-12	FALSE	FALSE
chr1:127000000-127050000	0.767568	0.528685	-0.487943	-0.990306	-0.837468	-0.563443	0.399135	0	3.596e-35	FALSE	TRUE
chr1:127050000-127100000	0.85855	0.39895	-0.122392	-0.903334	-1.10473	0.0692668	0.556059	0	1.44059e-43	FALSE	TRUE
chr1:127100000-127150000	-0.172091	-0.549628	-0.320019	-0.861947	-1.06463	-0.345528	-0.0496835	0	6.6002e-17	FALSE	TRUE
chr1:127150000-127200000	-0.145611	0.0736903	-0.00068851	-0.266016	-0.0546415	0.185105	0.29058	0	0.235608	FALSE	TRUE
chr1:127200000-127250000	0.124074	0.0304373	0.14746	-0.835979	0.35968	0.324578	0.136661	0	1.98694e-93	TRUE	TRUE
chr1:127250000-127300000	0.127676	0.0602721	0.211234	-0.597931	0.00191238	0.349425	-0.0577747	0	1.30069e-21	FALSE	TRUE
chr1:127300000-127350000	0.162537	0.354336	-0.0568116	-0.0593371	-0.0129397	0.640959	0.169954	0	5.95419e-41	FALSE	TRUE
chr1:127350000-127400000	0.15069	0.37545	-0.31559	-0.00758384	-0.0152374	0.253759	-0.384577	0	1.98828e-10	FALSE	TRUE
chr1:127400000-127450000	-0.230016	0.658671	-0.288293	-0.673778	-0.438847	0.367373	0.325614	0	3.2852e-41	FALSE	TRUE
chr1:127450000-127500000	-0.225212	1.11189	0.0370676	-0.261939	0.316982	0.110236	0.626109	0	9.93872e-32	FALSE	TRUE
chr1:12750000-12800000	-0.689296	0.493848	-0.903348	-0.407108	-0.409054	-0.29251	0.0528757	0	4.47286e-06	FALSE	FALSE
chr1:127500000-127550000	-1.59776	1.3332	-0.975211	-1.49652	0.180241	-0.192046	1.02469	0	1.07204e-241	TRUE	TRUE
chr1:127550000-127600000	-1.053	1.68406	-0.359683	-1.47198	-1.03703	0.82465	1.30054	0	1.62677e-241	TRUE	TRUE
chr1:127600000-127650000	-1.29478	1.00714	-0.0129959	-0.957625	-0.922738	1.27479	1.05039	0	2.84077e-217	TRUE	TRUE
chr1:127650000-127700000	-0.929942	1.36447	-0.896211	-0.357218	-1.53589	0.625976	1.02499	0	3.71213752674591e-318	TRUE	TRUE
chr1:127700000-127750000	-0.166616	0.546946	-0.185531	0.829372	-0.281513	-0.211546	0.512993	0	6.19052e-21	FALSE	TRUE
chr1:127750000-127800000	0.147476	0.397197	0.0236774	1.02708	0.131476	0.672667	0.154696	0	1.5658e-92	TRUE	TRUE
chr1:127800000-127850000	-0.0645284	-0.486087	-0.316388	-0.0120639	-0.615279	-0.263009	0.555646	0	9.2933e-31	FALSE	TRUE
chr1:127850000-127900000	-0.0678077	0.431373	-0.0406518	0.203354	-0.278458	0.198755	0.546914	0	4.25473e-19	FALSE	TRUE
chr1:127900000-127950000	-0.0778817	0.132185	-0.101056	0.649602	-0.314515	-0.0327739	0.299324	0	9.49522e-16	FALSE	TRUE
chr1:127950000-128000000	0.0901591	-0.353769	0.632296	-0.0798721	-0.335586	-0.0608629	0.0506531	0	3.48081e-21	FALSE	TRUE
chr1:12800000-12850000	-0.464461	0.882664	-0.940009	-0.678083	-1.21794	0.516826	-0.0812655	0	1.66954e-43	FALSE	TRUE
chr1:128000000-128050000	0.414126	-0.0211108	0.650588	0.057378	0.902075	-0.256299	0.257486	0	2.96354e-61	TRUE	TRUE
chr1:128050000-128100000	0.202981	0.480024	0.28178	0.90038	0.327703	0.00698533	0.624019	0	1.83123e-25	FALSE	TRUE
chr1:128100000-128150000	0.144044	0.317419	0.00773791	0.493804	-0.0934663	0.587305	0.143808	0	1.94064e-30	FALSE	TRUE
chr1:128150000-128200000	0.432515	0.0437583	-0.128719	0.413456	0.139991	0.529452	0.0120239	0	9.1672e-09	FALSE	TRUE
chr1:128200000-128250000	0.56556	0.27138	0.153246	0.621284	0.248652	0.515209	0.244038	0	6.39746e-12	FALSE	TRUE
chr1:128250000-128300000	0.24853	-0.063088	-0.317759	0.304763	0.118083	-0.018777	-0.486757	0	1.78752e-05	FALSE	TRUE
chr1:128300000-128350000	0.841528	-0.400451	-0.169308	0.112911	0.56378	-0.391132	-0.741612	0	2.7043e-60	TRUE	TRUE
chr1:128350000-128400000	0.747434	0.250505	0.353114	0.422967	0.907484	0.361312	-0.152056	0	3.25978e-105	TRUE	TRUE
chr1:128400000-128450000	0.489598	0.158022	0.197304	-0.0630077	0.611483	-0.166175	0.0173835	0	8.67811e-78	TRUE	TRUE
chr1:128450000-128500000	0.997293	-0.355969	0.666374	-0.580216	1.4152	-0.870028	-0.702292	0	0	TRUE	TRUE
chr1:12850000-12900000	-0.374883	0.0293681	-0.559285	0.226122	-0.768689	0.0903002	-0.470045	0	2.07995e-12	FALSE	TRUE
chr1:128500000-128550000	0.818069	0.569248	0.406303	0.217948	1.00431	-0.0228416	-0.250109	0	5.13122e-124	TRUE	TRUE
chr1:128550000-128600000	0.889816	0.706664	0.625963	1.32323	1.05645	0.139546	-0.048839	0	3.15376e-266	TRUE	TRUE
chr1:128600000-128650000	0.584739	0.874884	0.6518	-0.818812	0.576504	0.198455	0.567215	0	7.83055e-175	TRUE	TRUE
chr1:128650000-128700000	0.938611	1.05371	0.0148553	-0.617964	0.13418	0.199284	0.255538	0	2.53468e-163	TRUE	TRUE
chr1:128700000-128750000	0.854289	1.03577	0.700191	-1.04355	0.645012	0.579614	0.118699	0	1.31377e-155	TRUE	TRUE
chr1:128750000-128800000	0.473708	0.555911	0.22121	-1.37283	-0.0109232	1.03764	0.169256	0	3.69932e-105	TRUE	TRUE
chr1:128800000-128850000	0.321426	0.212628	0.158277	-1.62782	0.0959152	-0.0916935	-0.0444342	0	5.74788e-57	TRUE	TRUE
chr1:128850000-128900000	-0.145217	0.218031	-0.154676	-0.847434	-0.303272	-0.301661	1.14587	0	4.11852e-24	FALSE	TRUE
chr1:128900000-128950000	-0.507678	-0.0546139	-0.388843	-0.188971	-0.427635	-0.224215	-0.709377	0	0.0352525	FALSE	TRUE
chr1:128950000-129000000	-0.0170814	0.425746	-0.42953	-0.194005	-0.361664	0.127313	-0.174117	0	0.000129628	FALSE	TRUE
chr1:12900000-12950000	-0.46935	-0.0424284	-0.783769	-0.513892	-1.17801	0.13314	-0.438513	0	5.7962e-14	FALSE	TRUE
chr1:129000000-129050000	-0.1975	0.359017	-0.0573059	-0.209467	-0.411961	-0.0823185	-0.116959	0	0.00603001	FALSE	TRUE
chr1:129050000-129100000	-0.422276	-0.00384206	-0.324634	-0.507343	-0.653068	-0.266896	-0.0058772	0	0.000991131	FALSE	TRUE
chr1:129150000-129200000	-0.329868	-0.243575	-0.223451	-0.343709	-0.373678	-0.515311	-0.164429	0	0.475537	FALSE	FALSE
chr1:129200000-129250000	-0.63224	0.349725	-0.182319	0.105171	-0.686338	-0.326114	-0.376864	0	1.46615e-05	FALSE	FALSE
chr1:129250000-129300000	-0.0512087	-0.331872	-1.03422	-0.85207	-1.1749	-0.796771	-0.0694064	0	4.5962e-14	FALSE	TRUE
chr1:129400000-129450000	-0.213192	-0.851036	-0.453773	-0.33881	-0.914389	-0.63034	-0.394804	0	0.00311177	FALSE	FALSE
chr1:12950000-13000000	-0.444161	0.650013	-0.556972	-1.10848	-1.02601	-0.315874	-0.113824	0	6.84559e-53	TRUE	TRUE
chr1:129500000-129550000	-0.231165	-0.554936	-0.584568	-0.529891	-0.208589	0.30557	-0.573059	0	0.00046055	FALSE	TRUE
chr1:129550000-129600000	-0.374799	-1.2204	-1.16804	-0.952835	-1.13064	-0.383891	-1.08674	0	7.04443e-20	FALSE	TRUE
chr1:129600000-129650000	0.0619723	-1.10789	-1.27345	-1.02826	-1.30937	0.187211	-0.440754	0	2.10599e-43	FALSE	TRUE
chr1:129650000-129700000	1.15918	-0.676396	-0.726341	-0.558771	-0.277956	0.0949635	-0.119882	0	3.19991e-24	FALSE	TRUE
chr1:129700000-129750000	0.323746	-0.302192	-0.421343	0.0947798	-0.173307	0.178537	-0.4672	0	0.156323	FALSE	TRUE
chr1:129750000-129800000	-0.103764	-0.870245	-0.899743	-0.140486	-1.12513	0.0328932	-0.416976	0	2.0729e-07	FALSE	FALSE
chr1:129800000-129850000	-0.438072	-0.430551	-0.775148	0.274416	-0.853153	0.116392	-0.510268	0	1.54966e-07	FALSE	TRUE
chr1:129850000-129900000	-0.159367	-0.135743	-0.749321	0.0853284	-0.595172	-0.103844	-0.0505044	0	0.00424062	FALSE	FALSE
chr1:129900000-129950000	-0.410399	-0.14084	-0.680299	0.968399	-0.487277	0.0824967	-0.497623	0	2.98129e-19	FALSE	TRUE
chr1:129950000-130000000	-0.147131	-0.4812	-1.19311	2.05994	-0.732534	-0.377021	-0.621986	0	8.07148e-159	TRUE	TRUE
chr1:13000000-13050000	-0.45149	0.861711	-0.684552	-0.458657	-0.773075	-0.611106	-0.292632	0	4.94027e-46	FALSE	TRUE
chr1:130100000-130150000	-0.302541	-0.280875	-0.651355	1.10268	-0.485168	-0.475994	-0.571989	0	8.70812e-26	FALSE	TRUE
chr1:130150000-130200000	0.34999	-0.150417	-1.23139	0.395945	-0.662732	-0.439439	-1.20194	0	1.29146e-12	FALSE	TRUE
chr1:130300000-130350000	0.435999	-0.61703	-1.46148	0.641749	-1.12651	-0.770691	-0.816066	0	1.31357e-44	FALSE	TRUE
chr1:130350000-130400000	1.18624	-0.00344193	-1.11352	0.730609	-0.847693	-0.813503	-1.03802	0	1.21279e-51	TRUE	TRUE
chr1:130400000-130450000	0.832335	0.89196	-1.25477	-0.137521	0.577003	0.0658269	0.116154	0	5.44839e-35	FALSE	TRUE
chr1:130450000-130500000	0.191084	1.10797	-1.68125	-0.240972	0.758613	0.375475	-0.261975	0	1.63002e-179	TRUE	TRUE
chr1:13050000-13100000	-0.300602	0.276588	-0.140508	0.464713	-0.659165	-0.330301	-0.436532	0	8.13583e-12	FALSE	TRUE
chr1:130500000-130550000	-0.547033	0.476869	-1.44615	-0.635614	-0.568636	0.267521	-0.217472	0	4.95832e-85	TRUE	TRUE
chr1:130550000-130600000	-0.814127	0.740726	-1.14196	-0.72637	-0.657582	-0.0559196	-0.0968256	0	1.6585e-76	TRUE	TRUE
chr1:130600000-130650000	-0.436601	0.326535	-1.13879	-0.759345	-1.27387	-0.26799	0.180259	0	1.9106e-53	TRUE	TRUE
chr1:130650000-130700000	-0.95162	0.311442	-1.03428	-0.24991	-1.01084	-0.786439	-0.0149813	0	1.57373e-49	FALSE	TRUE
chr1:130700000-130750000	-0.185372	-0.596629	-0.671348	1.23105	-0.982721	-0.147829	-0.875078	0	9.84807e-292	TRUE	TRUE
chr1:130750000-130800000	-0.674029	0.255127	-0.882215	0.500477	-1.52107	-0.540429	0.219171	0	2.31927e-114	TRUE	TRUE
chr1:130800000-130850000	-1.11018	1.03717	-0.544175	-0.792589	-1.76575	-0.940424	0.774023	0	7.17164e-254	TRUE	TRUE
chr1:130850000-130900000	-0.731726	1.14077	-0.704696	-1.1047	-1.23297	-0.694611	0.518902	0	6.80922e-284	TRUE	TRUE
chr1:130950000-131000000	-0.440423	0.0333803	-0.189103	-0.427114	-0.497162	-0.0121865	0.253214	0	1.2015e-10	FALSE	TRUE
chr1:13100000-13150000	-0.0741862	-0.376773	-0.806023	-0.408767	-1.01155	0.088501	-0.43124	0	1.82689e-20	FALSE	TRUE
chr1:131000000-131050000	-0.30978	-0.367174	0.295113	-0.560519	-0.0257073	-0.0169687	0.230266	0	3.75811e-26	FALSE	TRUE
chr1:131050000-131100000	0.400402	0.0050027	0.595752	-0.204175	0.517612	0.358019	0.596746	0	1.29903e-87	TRUE	TRUE
chr1:131100000-131150000	-0.069238	0.18118	0.423253	0.420182	-0.0692531	-0.262372	0.513973	0	1.03938e-53	TRUE	TRUE
chr1:131150000-131200000	0.272836	0.207755	0.404662	-0.240883	0.603872	0.505831	0.243131	0	1.3682e-62	TRUE	TRUE
chr1:131200000-131250000	0.207364	0.22539	-0.109319	-1.08804	0.171398	0.27029	-0.490937	0	3.18306e-36	FALSE	TRUE
chr1:131250000-131300000	0.0181642	-0.222157	0.883929	-0.852514	0.860284	0.184351	0.0650804	0	1.56389e-119	TRUE	TRUE
chr1:131300000-131350000	0.34005	-0.389805	0.206706	-0.658916	0.086634	-0.189821	-0.467817	0	1.81101e-20	FALSE	TRUE
chr1:131350000-131400000	-0.173776	0.217963	0.570608	-0.886597	0.117083	0.137235	0.0427847	0	1.47503e-58	TRUE	TRUE
chr1:131400000-131450000	0.116914	0.3852	0.7548	0.285324	0.0651713	0.101773	0.766705	0	3.09276e-54	TRUE	TRUE
chr1:131450000-131500000	0.131075	0.0574772	0.674232	-0.319402	0.209666	0.244141	0.211392	0	6.54305e-45	FALSE	TRUE
chr1:13150000-13200000	-0.0351016	-0.385857	-0.719392	-0.458116	-0.154324	-0.036228	-0.439874	0	3.20837e-11	FALSE	TRUE
chr1:131500000-131550000	0.411533	0.0804655	0.650208	-0.0348066	0.513806	0.317841	0.0657457	0	4.87539e-48	FALSE	TRUE
chr1:131550000-131600000	0.157624	-0.0559255	0.700385	0.0874594	0.311543	-0.524278	0.301234	0	1.34391e-16	FALSE	TRUE
chr1:131600000-131650000	0.825105	0.224249	0.291813	1.13368	1.02576	-0.0366117	0.448832	0	1.15103e-115	TRUE	TRUE
chr1:131650000-131700000	-0.133967	0.285411	0.635129	0.699788	0.0549212	-0.779721	0.915281	0	1.26474e-81	TRUE	TRUE
chr1:131700000-131750000	-0.994142	-0.457347	-0.0672047	-1.05952	-0.581947	-1.24539	0.198018	0	1.78346e-63	TRUE	TRUE
chr1:131750000-131800000	-0.219799	-0.835068	0.278235	-0.723969	0.0571915	-1.1659	0.286689	0	3.95152e-60	TRUE	TRUE
chr1:131800000-131850000	-0.296248	0.110042	-0.140735	-0.607558	-0.643769	-0.287301	-0.0540499	0	5.98981e-23	FALSE	TRUE
chr1:131850000-131900000	0.190016	0.270925	0.654828	-0.0515715	-0.0289231	-0.137414	0.857013	0	7.44262e-25	FALSE	TRUE
chr1:131900000-131950000	0.444343	0.284837	0.0379695	0.367401	-0.32674	0.0643381	-0.19628	0	4.23605e-31	FALSE	TRUE
chr1:131950000-132000000	0.325131	-0.0143096	-0.490691	-0.0557853	-1.38291	-0.650907	0.19106	0	4.58406e-87	TRUE	TRUE
chr1:13200000-13250000	0.241083	0.177057	-0.109534	-0.424305	-0.101232	0.342533	0.33182	0	7.99257e-13	FALSE	TRUE
chr1:132000000-132050000	-0.0668163	0.458699	-0.421721	0.698424	-0.400612	0.357722	-0.0617577	0	3.40815e-109	TRUE	TRUE
chr1:132050000-132100000	-0.219272	0.0706391	-0.809057	-0.40165	-0.926221	-1.23299	-0.272971	0	1.45057e-68	TRUE	TRUE
chr1:132100000-132150000	-0.372001	-0.444893	-1.54288	-1.53847	-1.36388	-1.18028	-0.955396	0	6.99037e-113	TRUE	TRUE
chr1:132150000-132200000	-0.345744	-0.505948	-0.931824	-0.885435	-1.39538	-1.07534	-0.588925	0	1.92168e-45	FALSE	TRUE
chr1:132200000-132250000	-0.242273	-0.612348	-0.981341	-0.273326	-1.41697	-1.20419	-0.650244	0	5.2094e-35	FALSE	TRUE
chr1:132250000-132300000	-0.362259	0.214402	-0.786216	-0.0723317	-1.16539	-0.642015	-0.862566	0	2.56255e-50	FALSE	TRUE
chr1:132300000-132350000	0.329606	0.741792	0.374863	0.447912	0.136451	-0.0386537	0.0730637	0	1.40765e-54	TRUE	TRUE
chr1:132350000-132400000	-0.267118	-0.85536	0.133677	1.00946	-0.979447	-1.25596	-0.495057	0	0	TRUE	TRUE
chr1:132400000-132450000	-0.208363	-0.352013	0.431483	0.249055	0.431727	-0.997354	-0.0637645	0	5.42016e-102	TRUE	TRUE
chr1:132450000-132500000	0.167206	-0.090832	0.528972	0.420571	0.181531	0.0840284	-0.246442	0	1.55929e-19	FALSE	TRUE
chr1:13250000-13300000	0.441119	0.432878	-0.0588759	-0.297808	-0.0584174	0.792278	0.356969	0	4.72356e-49	FALSE	TRUE
chr1:132500000-132550000	0.244326	0.895745	-0.471514	-0.101212	-0.487053	-0.876986	-0.303394	0	1.69524e-47	FALSE	TRUE
chr1:132550000-132600000	-0.66398	0.0783221	-0.416267	0.169326	-0.871274	-0.849424	-0.397158	0	6.99961e-11	FALSE	TRUE
chr1:132600000-132650000	-0.206938	0.139431	-0.434613	0.032911	-0.615698	0.0857141	-0.154276	0	0.000551868	FALSE	TRUE
chr1:132650000-132700000	-0.543593	0.021917	-0.472101	-0.24615	-0.733878	-0.575787	0.278386	0	1.63735e-05	FALSE	TRUE
chr1:132700000-132750000	-0.914409	-0.446859	-0.375372	-0.757735	-0.838711	-0.946066	-0.309176	0	4.43131e-09	FALSE	TRUE
chr1:132750000-132800000	0.496962	-0.163749	0.291185	-0.72143	1.08758	-0.753764	-0.753459	0	3.11917e-75	TRUE	TRUE
chr1:132800000-132850000	-0.293661	-0.118174	-0.597329	-0.775917	-0.439694	-1.11183	-0.0761427	0	1.85484e-09	FALSE	TRUE
chr1:132850000-132900000	-0.671963	1.04023	-0.594222	-0.913652	-1.06046	-0.344852	-0.0531265	0	8.53286e-83	TRUE	TRUE
chr1:132900000-132950000	-0.5126	0.142625	-0.415838	-0.0969569	-0.311791	-0.32232	-0.312978	0	0.0433171	FALSE	TRUE
chr1:132950000-133000000	0.0899575	-0.0727031	-0.314483	0.539366	-0.113746	-0.352135	-0.0806293	0	2.49658e-09	FALSE	TRUE
chr1:13300000-13350000	0.114032	0.681872	0.098584	-0.797524	-0.151874	0.647825	0.439984	0	2.43144e-117	TRUE	TRUE
chr1:133000000-133050000	0.371947	0.758967	0.260807	0.373815	0.858234	0.281293	-0.108289	0	1.04832e-117	TRUE	TRUE
chr1:133050000-133100000	-0.475402	0.65975	-0.717746	-0.289734	-0.114179	-1.06145	-0.665916	0	1.28973e-129	TRUE	TRUE
chr1:133100000-133150000	0.646567	0.346498	0.432452	0.768262	1.16577	0.0132501	-0.24278	0	5.52031e-184	TRUE	TRUE
chr1:133150000-133200000	-0.229038	-0.0811532	-0.137123	-0.407036	-0.19996	-0.0403989	-0.109582	0	8.66765e-05	FALSE	TRUE
chr1:133200000-133250000	0.441234	-0.275536	-0.108302	0.303136	-0.324829	-0.608148	0.643189	0	1.3151e-36	FALSE	TRUE
chr1:133300000-133350000	-0.455191	0.807973	-0.832168	-0.113646	-1.402	-0.449384	0.65411	0	1.61814e-121	TRUE	TRUE
chr1:133350000-133400000	-0.519155	0.767573	-0.81418	-1.01741	-1.1631	-0.462852	-0.486816	0	2.43728e-162	TRUE	TRUE
chr1:133400000-133450000	-0.417383	-0.723983	-1.08389	-1.45803	-1.10879	-1.05309	-0.967222	0	3.70421e-66	TRUE	TRUE
chr1:133450000-133500000	-0.418874	-0.415099	-1.09571	-1.08185	-0.785603	-1.22504	-1.05697	0	9.95502e-31	FALSE	TRUE
chr1:13350000-13400000	0.536769	0.614786	-0.0498517	-0.0759518	0.403658	0.702328	0.219435	0	1.53661e-39	FALSE	TRUE
chr1:133500000-133550000	-0.973533	-0.821242	-0.67003	-0.882368	-1.12324	-0.656734	-0.612059	0	4.39483e-30	FALSE	TRUE
chr1:133550000-133600000	-0.873407	-0.730593	-1.02578	-0.566001	-1.09224	-0.603845	-0.614879	0	3.80518e-25	FALSE	TRUE
chr1:133600000-133650000	-0.128698	-0.168949	-0.247756	0.764683	-0.269378	0.1287	-0.426124	0	1.86709e-46	FALSE	TRUE
chr1:133650000-133700000	-0.419112	0.270296	-0.690002	-0.308008	-0.662334	0.340223	-0.191322	0	2.5336e-95	TRUE	TRUE
chr1:133700000-133750000	-0.161963	0.133309	-0.510467	1.03258	-1.36483	-0.0175312	0.202497	0	1.11533e-135	TRUE	TRUE
chr1:133750000-133800000	-0.587072	-1.51093	0.0457668	0.911147	-1.23862	-0.457114	-0.291257	0	0	TRUE	TRUE
chr1:133800000-133850000	-0.443872	-1.27271	-0.176817	0.767485	-0.987893	-0.21993	0.193595	0	2.47983e-267	TRUE	TRUE
chr1:133850000-133900000	-0.668195	-1.3159	-0.110644	0.419953	-0.888616	-1.21486	0.191559	0	4.68731e-206	TRUE	TRUE
chr1:133900000-133950000	-0.808552	-1.06702	-0.648991	0.199431	-1.76219	-0.511333	-0.231843	0	7.51478e-72	TRUE	TRUE
chr1:133950000-134000000	-1.05717	-0.752019	-1.01829	0.312685	-1.54256	-0.785931	-0.756389	0	2.18365e-57	TRUE	TRUE
chr1:13400000-13450000	-0.0892194	0.617481	0.244424	0.135016	0.0328329	0.219651	0.700161	0	5.30608e-11	FALSE	TRUE
chr1:134000000-134050000	-0.707975	-0.606629	-0.460325	-0.0449767	-0.681195	-0.484031	-0.358323	0	5.65151e-10	FALSE	TRUE
chr1:134050000-134100000	-0.00023276	0.433795	-0.043397	0.82465	-0.0981911	0.178152	0.14142	0	2.60006e-153	TRUE	TRUE
chr1:134100000-134150000	-0.166747	-0.0220615	-0.193437	0.301858	0.439206	-0.0527431	0.445852	0	1.10436e-16	FALSE	TRUE
chr1:134150000-134200000	-0.16147	-0.261255	0.110823	-0.329486	0.888559	-0.571464	0.498445	0	1.26826e-84	TRUE	TRUE
chr1:134200000-134250000	-0.828844	-0.0197915	-0.696805	-1.06355	-1.29405	-1.31638	0.130691	0	1.16236e-71	TRUE	TRUE
chr1:134250000-134300000	-1.01479	-0.840145	-0.609683	-1.38874	-1.3307	-1.88541	-0.228708	0	5.04849e-79	TRUE	TRUE
chr1:134300000-134350000	-0.287991	-0.223796	-0.351997	-0.778779	-0.651474	-1.2738	0.42975	0	9.60674e-64	TRUE	TRUE
chr1:134350000-134400000	0.285337	-0.194602	-0.0486711	0.666628	0.12743	0.0698208	-0.0928572	0	1.06141e-22	FALSE	TRUE
chr1:134400000-134450000	0.399109	-0.24832	0.200109	1.2569	0.288973	-0.176631	-0.705691	0	2.85899e-180	TRUE	TRUE
chr1:134450000-134500000	0.274298	0.0556713	0.21564	1.56054	0.523752	-0.0502934	-0.0255627	0	8.5532e-204	TRUE	TRUE
chr1:13450000-13500000	-0.0922042	-0.0751897	-0.0092729	-0.888863	-0.722705	-0.0189673	0.142508	0	5.54033e-15	FALSE	TRUE
chr1:134500000-134550000	0.64419	-0.610896	-0.41992	1.28098	0.723269	-0.128813	-0.529494	0	1.34799e-222	TRUE	TRUE
chr1:134550000-134600000	-0.12354	-0.597017	-0.623001	0.483951	-0.111007	-0.0133388	-0.544273	0	5.89736e-69	TRUE	TRUE
chr1:134600000-134650000	-0.345518	-0.349087	-0.651121	0.467707	-0.533882	-0.490895	-0.197858	0	1.21184e-32	FALSE	TRUE
chr1:134650000-134700000	-0.377274	-0.183106	-0.607917	-0.82239	-1.06055	-1.48241	0.225609	0	5.44993e-51	TRUE	TRUE
chr1:134700000-134750000	-0.168722	-0.810488	-0.530805	-0.346213	-0.481519	-0.919728	-0.436906	0	3.51045e-16	FALSE	TRUE
chr1:134750000-134800000	-0.338739	-1.16621	-0.398962	-0.347413	0.18929	-1.21939	-0.309492	0	2.66944e-81	TRUE	TRUE
chr1:134800000-134850000	0.01044	-0.145016	0.0528125	0.575262	0.520095	-0.67301	0.5173	0	5.61215e-31	FALSE	TRUE
chr1:134850000-134900000	-0.333328	1.21779	0.0865636	0.0324096	-0.589983	-0.112945	0.96509	0	2.3481e-128	TRUE	TRUE
chr1:134900000-134950000	-0.159795	0.263731	-0.418361	0.105893	-0.489821	0.033535	-0.384106	0	8.52928e-21	FALSE	TRUE
chr1:134950000-135000000	-0.29475	-0.174387	-0.368536	0.111962	-0.390196	-0.196207	-0.429495	0	7.46934e-12	FALSE	TRUE
chr1:13500000-13550000	0.0200677	0.150711	-0.290051	-0.200691	-0.520364	0.491471	0.294187	0	1.07207e-13	FALSE	TRUE
chr1:135000000-135050000	-1.01853	-0.495631	-1.12144	-0.899204	-1.6476	-0.794922	-0.398967	0	8.69146e-72	TRUE	TRUE
chr1:135050000-135100000	-1.14074	0.641505	-0.844623	-1.17461	-1.84293	-1.10102	-0.113676	0	9.05742e-220	TRUE	TRUE
chr1:135100000-135150000	0.0409021	-0.119086	-0.199803	0.121412	-0.188907	0.259256	-0.206824	0	3.29259e-10	FALSE	TRUE
chr1:135150000-135200000	-0.403947	-0.488782	-0.486314	0.316067	-0.661691	-0.692013	-0.0366827	0	1.26709e-23	FALSE	TRUE
chr1:135200000-135250000	-0.509163	-0.728729	-0.482937	1.23541	-1.40479	-0.761002	0.0878085	0	6.65382e-175	TRUE	TRUE
chr1:135250000-135300000	-0.202815	-0.794057	-0.0638343	0.110338	-0.330972	-0.379055	-0.24379	0	1.01608e-19	FALSE	TRUE
chr1:135300000-135350000	-0.301325	-0.170206	-0.228727	0.170111	-0.542482	0.00193879	0.338025	0	6.41085e-13	FALSE	TRUE
chr1:135350000-135400000	-0.18898	-0.362751	0.00935776	-0.289204	-0.655686	-0.170532	-0.029942	0	5.95139e-11	FALSE	TRUE
chr1:135400000-135450000	-0.106738	-0.377286	0.0785112	-0.058002	-0.171434	-0.10511	0.677733	0	6.13338e-23	FALSE	TRUE
chr1:135450000-135500000	-0.181214	-0.624867	-0.0602803	-0.882369	-0.621123	-0.31806	-0.0605486	0	5.3752e-11	FALSE	TRUE
chr1:13550000-13600000	0.145333	0.672096	-0.288952	0.22644	-0.122066	0.178838	0.151355	0	3.40595e-65	TRUE	TRUE
chr1:135500000-135550000	-0.191736	-1.19869	0.582867	-1.27245	-1.0897	-0.625674	0.388752	0	1.31252e-111	TRUE	TRUE
chr1:135550000-135600000	-0.0823644	-1.0551	-0.0542913	-1.26878	-0.90119	0.331759	-0.0671328	0	6.53066e-41	FALSE	TRUE
chr1:135600000-135650000	0.387628	-1.09197	0.636015	-1.13705	0.0517842	0.0513438	-0.0694742	0	1.29221e-72	TRUE	TRUE
chr1:135650000-135700000	-0.108556	-0.94636	0.506932	-1.05024	-1.2689	-0.247801	0.125377	0	2.78249e-165	TRUE	TRUE
chr1:135700000-135750000	0.154955	-0.49605	-0.208934	-0.116183	-0.880098	-0.744248	0.123772	0	2.27255e-82	TRUE	TRUE
chr1:135750000-135800000	-0.550551	-0.487674	-0.556894	-0.523912	-1.70526	-0.437303	0.0824391	0	2.89976e-94	TRUE	TRUE
chr1:135800000-135850000	-0.952179	-0.0813772	-0.740812	-0.684279	-2.09667	-0.352679	0.776601	0	1.27007e-119	TRUE	TRUE
chr1:135850000-135900000	-0.0158322	-0.865401	-1.17847	0.555413	-1.73786	-1.19324	0.038417	0	6.46877e-84	TRUE	TRUE
chr1:135900000-135950000	-0.709264	0.0338063	-0.867218	1.60756	-1.95057	-1.12264	-0.429383	0	3.94911e-238	TRUE	TRUE
chr1:135950000-136000000	-0.434459	-0.291974	-0.549638	0.761975	-1.02988	-0.503341	-0.094162	0	1.28432e-30	FALSE	TRUE
chr1:13600000-13650000	0.0921833	0.488881	0.20025	-0.356857	-0.166875	0.250996	0.447593	0	5.02897e-20	FALSE	TRUE
chr1:136000000-136050000	0.405594	-0.195971	-0.588671	1.43418	-1.22314	-0.465558	-0.589568	0	3.87875e-231	TRUE	TRUE
chr1:136050000-136100000	0.050264	-0.16204	-0.263832	0.0674456	-0.754947	-0.236884	-0.453252	0	6.12212e-07	FALSE	TRUE
chr1:136100000-136150000	0.09388	0.410526	0.245515	-0.575906	0.218652	0.224005	0.290181	0	8.76296e-39	FALSE	TRUE
chr1:136150000-136200000	0.463222	-0.305394	0.745598	0.82545	0.116847	-0.0433075	0.322707	0	1.07895e-39	FALSE	TRUE
chr1:136200000-136250000	-0.567492	-0.0513454	-1.06126	-0.412535	-1.86447	-0.266873	0.203886	0	2.42944e-112	TRUE	TRUE
chr1:136250000-136300000	-0.799699	0.103965	-1.15811	-0.282919	-2.02805	-0.1178	0.459018	0	3.5892e-195	TRUE	TRUE
chr1:136300000-136350000	-0.909159	0.262685	-0.15291	1.2486	-0.994124	0.52958	0.449507	0	1.13996e-238	TRUE	TRUE
chr1:136350000-136400000	-0.591895	-0.218462	-0.474452	1.24376	-0.89285	-0.21649	-0.0640333	0	7.93583e-138	TRUE	TRUE
chr1:136400000-136450000	0.025727	0.596881	0.0366971	1.8737	-0.294918	0.149601	-0.0715115	0	6.25025e-241	TRUE	TRUE
chr1:136450000-136500000	0.429979	-0.0050441	0.170912	1.38585	0.136017	-0.0136755	-0.271935	0	3.01118e-83	TRUE	TRUE
chr1:13650000-13700000	-0.208272	-0.0258224	-0.143052	0.23775	0.0133672	-0.0376052	-0.00290914	0	0.00860348	FALSE	TRUE
chr1:136500000-136550000	-0.334639	-0.0734645	-0.272764	0.248009	-0.494046	-0.0868641	0.714482	0	4.3512e-15	FALSE	TRUE
chr1:136550000-136600000	-0.257213	-0.3363	0.0340314	-0.765665	-0.422752	0.112529	0.275949	0	3.67873e-20	FALSE	TRUE
chr1:136600000-136650000	0.504833	-0.250447	0.0701418	-0.289988	0.614126	0.346397	0.00425368	0	5.66876e-76	TRUE	TRUE
chr1:136650000-136700000	0.187641	-0.53984	0.0426821	-0.87078	0.717361	0.443392	-0.00128757	0	3.77064e-147	TRUE	TRUE
chr1:136700000-136750000	-0.193584	0.0443174	-0.363056	-0.497967	0.234912	0.306717	0.242626	0	6.47172e-09	FALSE	TRUE
chr1:136750000-136800000	-1.18148	-0.443182	-0.798104	-1.14766	-1.0869	-0.560006	-0.378779	0	7.21607e-27	FALSE	TRUE
chr1:136800000-136850000	-1.459	-0.506967	-1.11526	-0.795573	-1.12713	-0.503881	0.694894	0	1.98314e-34	FALSE	TRUE
chr1:136850000-136900000	-1.02478	-0.0883654	-0.989999	-0.848401	-1.21499	-0.314611	-0.131638	0	3.65899e-23	FALSE	TRUE
chr1:136900000-136950000	-1.20731	-0.59256	-1.09892	-1.25737	-1.71727	-0.449503	-0.136456	0	6.98029e-51	TRUE	TRUE
chr1:136950000-137000000	-0.969786	-1.13679	-1.19893	-1.17545	-1.64037	-0.687054	-0.423929	0	4.58355e-37	FALSE	TRUE
chr1:13700000-13750000	-0.0434413	1.80854	-0.189501	-0.378512	0.0139519	-0.165819	0.433185	0	1.04664e-113	TRUE	TRUE
chr1:137000000-137050000	-0.823534	-0.757912	0.0690456	-0.782226	-0.942837	-0.546975	-0.22934	0	3.47679e-17	FALSE	TRUE
chr1:137050000-137100000	-0.00150524	-1.22983	-1.13506	-0.994033	-1.73934	-0.53907	-0.793808	0	1.07742e-34	FALSE	TRUE
chr1:137100000-137150000	-1.11736	-0.92564	-0.900899	-0.918409	-1.24933	-0.57479	-0.305493	0	3.9878e-23	FALSE	TRUE
chr1:137150000-137200000	-1.06665	-1.04696	-0.721722	-0.618205	-1.3903	-0.950251	-0.1811	0	2.20628e-20	FALSE	TRUE
chr1:137200000-137250000	-0.280073	-0.701293	-1.38098	-0.602436	-1.43538	-0.266639	0.00556329	0	1.80234e-44	FALSE	TRUE
chr1:137250000-137300000	-1.92617	-0.509542	-0.531734	-0.793327	-1.46085	-0.966733	-0.086021	0	2.00433e-27	FALSE	TRUE
chr1:137300000-137350000	-1.20895	-0.680476	-1.05458	-1.49701	-1.66943	-1.07063	-0.681929	0	5.94073e-34	FALSE	TRUE
chr1:137350000-137400000	-0.751605	-0.499961	-0.311686	-1.50925	-0.383962	-0.713987	-0.360715	0	2.74251e-17	FALSE	TRUE
chr1:137400000-137450000	-0.776841	-0.139116	-0.31379	-1.08013	-0.812279	-0.646772	0.283688	0	2.23983e-18	FALSE	TRUE
chr1:137450000-137500000	-1.25127	-0.896874	-1.19655	-1.51087	-1.6909	-1.1539	-0.42369	0	5.10187e-63	TRUE	TRUE
chr1:13750000-13800000	0.0701311	1.48898	-0.219021	-0.922718	0.52729	-0.0822211	0.768054	0	1.13753e-122	TRUE	TRUE
chr1:137500000-137550000	-1.68938	-0.643295	-0.977489	-1.57674	-1.73393	-0.736134	-0.302253	0	2.32381e-51	TRUE	TRUE
chr1:137550000-137600000	-2.05007	-0.81921	-0.771221	-1.95503	-2.03044	-0.986427	-0.497694	0	9.21401e-131	TRUE	TRUE
chr1:137600000-137650000	-1.0515	-0.256026	-0.511306	-1.43023	-1.44428	-1.09105	-0.158741	0	9.07493e-56	TRUE	TRUE
chr1:137650000-137700000	-1.24514	-0.176539	-0.702386	-1.60225	-1.16385	-0.715814	0.216904	0	1.29932e-60	TRUE	TRUE
chr1:137700000-137750000	-0.235075	0.282482	-0.096595	-1.35262	-0.606162	-0.247688	0.602568	0	1.09319e-33	FALSE	TRUE
chr1:137750000-137800000	-0.0212622	0.314664	-0.237966	-1.49225	-0.533371	-0.335292	0.697009	0	1.00558e-70	TRUE	TRUE
chr1:137800000-137850000	-0.289822	0.221165	-0.505546	-1.44759	-1.01513	-0.394094	0.186618	0	8.46298e-134	TRUE	TRUE
chr1:137850000-137900000	-0.111487	-0.123891	-0.121465	-1.24639	-0.294948	-0.858676	0.215277	0	1.71354e-46	FALSE	TRUE
chr1:137900000-137950000	-0.290035	0.255274	-0.228448	-1.2658	-0.893462	-0.100458	0.170537	0	4.43046e-127	TRUE	TRUE
chr1:137950000-138000000	0.0983385	-0.386051	-0.638712	-1.36962	-1.07251	-0.909601	-0.217834	0	2.00777e-49	FALSE	TRUE
chr1:13800000-13850000	-0.0184129	0.659849	0.35734	-0.860103	0.942955	-0.810757	0.44025	0	3.051e-41	FALSE	TRUE
chr1:138000000-138050000	-0.522855	-0.505436	-0.518779	-1.57868	-0.894194	-0.27112	-0.854141	0	7.8291e-40	FALSE	TRUE
chr1:138050000-138100000	0.553427	0.496172	0.640655	-0.673936	0.477781	1.03442	0.542978	0	6.31011e-35	FALSE	TRUE
chr1:138100000-138150000	0.370048	0.756605	0.551	-0.812827	0.747558	1.01563	0.509792	0	6.1855e-177	TRUE	TRUE
chr1:138150000-138200000	0.18088	0.793335	0.501261	-0.814377	0.650358	0.953627	0.570503	0	2.76244e-195	TRUE	TRUE
chr1:138200000-138250000	0.580295	1.05439	0.863241	-1.26809	0.944973	0.998842	-0.0170442	0	3.41344e-161	TRUE	TRUE
chr1:138250000-138300000	0.244911	1.13986	0.983765	-1.28266	0.416695	1.29818	0.725682	0	6.89286e-208	TRUE	TRUE
chr1:138300000-138350000	0.128469	0.278245	0.681622	-1.59083	0.423342	0.946301	0.394192	0	2.44769e-88	TRUE	TRUE
chr1:138350000-138400000	-0.0716793	0.271397	-0.069929	-1.20058	-0.541299	0.480595	0.272972	0	2.49576e-41	FALSE	TRUE
chr1:138400000-138450000	-0.223665	0.0847884	0.0118737	-0.825268	-0.474586	0.125304	0.223756	0	4.12396e-14	FALSE	TRUE
chr1:138450000-138500000	0.381686	0.474231	0.272885	-0.385522	0.0806462	0.554303	0.269529	0	6.11618e-10	FALSE	TRUE
chr1:13850000-13900000	-0.643777	0.575323	0.393458	-0.528496	0.178002	-0.929476	0.613929	0	3.2556e-14	FALSE	TRUE
chr1:138500000-138550000	-0.382235	0.366161	0.279015	-0.719161	-0.619325	0.314007	0.313929	0	1.01891e-74	TRUE	TRUE
chr1:138550000-138600000	0.118292	0.731035	0.398785	-0.235386	-0.328784	1.09508	0.505364	0	6.95033e-125	TRUE	TRUE
chr1:138600000-138650000	-0.103568	0.768236	0.236606	-0.415759	-0.282478	0.589386	0.616645	0	5.54902e-93	TRUE	TRUE
chr1:138650000-138700000	-0.172829	-0.534872	-0.537989	-1.31111	-0.678095	-0.179723	-0.547737	0	4.8885e-23	FALSE	TRUE
chr1:138700000-138750000	0.0583548	-0.00599705	-0.435754	-0.619219	-0.608338	0.084462	-0.0402964	0	6.1244e-10	FALSE	TRUE
chr1:138750000-138800000	0.59138	-0.404566	-0.729383	-1.18048	-0.913878	-0.173623	-0.248361	0	5.27964e-40	FALSE	TRUE
chr1:138800000-138850000	-0.0231493	0.169542	-0.248194	-1.18519	-0.790489	0.396119	-0.202016	0	7.65294e-74	TRUE	TRUE
chr1:138850000-138900000	0.431759	0.534032	0.0285026	-0.57702	-0.00211141	0.365386	-0.221155	0	2.19376e-13	FALSE	TRUE
chr1:138900000-138950000	0.688369	0.190045	0.100624	-0.599338	0.864639	0.107801	-0.465854	0	8.32059e-92	TRUE	TRUE
chr1:138950000-139000000	0.249813	0.371875	0.0919479	-0.687992	0.136195	0.561147	-0.145082	0	4.72024e-59	TRUE	TRUE
chr1:13900000-13950000	-0.314421	0.0657387	-0.16878	-0.807757	-0.19036	-0.499852	0.0905071	0	2.02192e-05	FALSE	TRUE
chr1:139000000-139050000	0.19582	0.442187	0.113946	-0.94682	0.229537	0.666078	-0.010006	0	8.94984e-69	TRUE	TRUE
chr1:139050000-139100000	0.250829	0.379802	-0.259686	-0.363549	-0.0715992	0.500415	-0.121832	0	9.29578e-18	FALSE	TRUE
chr1:139150000-139200000	0.0488102	0.324893	-0.536329	-0.44039	-0.249754	0.436685	0.0820272	0	6.28141e-12	FALSE	TRUE
chr1:139200000-139250000	-0.111974	0.0969762	-0.55141	-0.531831	-0.285653	-0.119484	0.153766	0	9.21267e-05	FALSE	TRUE
chr1:139250000-139300000	0.0987965	-0.18472	-0.666395	-0.617047	-0.510297	0.0915856	-0.064575	0	5.55422e-11	FALSE	TRUE
chr1:139350000-139400000	-0.217776	-0.0208972	-0.574523	-0.21512	-0.404825	0.297363	-0.347447	0	0.000161724	FALSE	TRUE
chr1:139400000-139450000	0.323602	0.207842	-0.0540265	0.282744	0.272513	0.614478	-0.145692	0	2.33035e-12	FALSE	TRUE
chr1:139450000-139500000	0.232182	0.0792529	0.0319391	0.929593	0.278079	0.217595	-0.223603	0	2.2103e-28	FALSE	TRUE
chr1:13950000-14000000	0.495226	0.953876	0.609211	-0.877892	0.610437	-1.12233	0.833067	0	4.85771e-56	TRUE	TRUE
chr1:139500000-139550000	-0.143597	0.00400206	-0.28156	-0.00660136	-0.359257	0.165155	0.128828	0	0.228683	FALSE	TRUE
chr1:139950000-140000000	0.38446	-0.0643985	0.0336569	0.290605	0.358818	0.546376	-0.226235	0	0.327295	FALSE	FALSE
chr1:140050000-140100000	-0.399643	0.252427	0.39519	0.485624	-0.107129	0.554285	0.070134	0	0.102401	FALSE	FALSE
chr1:140150000-140200000	-0.670341	-0.500765	1.32266	-0.104644	-0.507249	-0.335936	0.32245	0	1.18828e-23	FALSE	FALSE
chr1:140200000-140250000	-0.952865	-0.0911517	0.147298	-0.0563344	-0.00138667	0.188979	0.555178	0	0.118981	FALSE	FALSE
chr1:140250000-140300000	-0.26729	0.208426	0.748867	0.623058	0.0626902	0.246518	0.580779	0	0.00840324	FALSE	FALSE
chr1:140300000-140350000	-0.340192	0.61841	0.0945684	0.517567	0.375341	-0.0507643	0.725111	0	0.063064	FALSE	FALSE
chr1:140350000-140400000	-0.341745	0.291219	0.151494	-0.11718	0.171569	-0.341129	0.56799	0	0.29161	FALSE	FALSE
chr1:140400000-140450000	0.0410596	0.444756	0.582751	0.901485	0.305737	0.286042	-0.761007	0	0.00151027	FALSE	FALSE
chr1:140450000-140500000	-0.477852	0.508794	0.077995	0.484451	0.0831781	-0.474437	0.264852	0	0.0719469	FALSE	FALSE
chr1:14050000-14100000	-0.158813	0.96234	-0.0927821	-0.485345	-0.735484	-0.629069	0.168024	0	2.89532e-39	FALSE	TRUE
chr1:140550000-140600000	-0.0703136	0.241129	-0.425052	0.507339	-0.25993	-0.235162	0.177829	0	0.0204275	FALSE	FALSE
chr1:140650000-140700000	-0.646981	0.423717	-0.0313095	0.575646	-0.415829	-0.229243	0.598297	0	1.03189e-05	FALSE	FALSE
chr1:140750000-140800000	0.251143	0.280505	0.391133	0.569595	0.249172	0.114444	0.0373727	0	0.549642	FALSE	FALSE
chr1:14100000-14150000	-0.579197	1.24975	-0.22618	-1.23509	-1.01414	-0.759751	0.861063	0	1.52376e-187	TRUE	TRUE
chr1:141000000-141050000	-0.94481	-0.259542	-0.758178	0.000989546	-0.155509	-0.534347	-0.296307	0	0.367848	FALSE	FALSE
chr1:141050000-141100000	-1.01995	0.0583881	0.317771	0.730914	0.0793819	0.225124	-0.440294	0	0.00301601	FALSE	FALSE
chr1:141100000-141150000	-0.413604	-0.423644	-0.196165	0.449381	-0.0110149	0.158951	-0.365429	0	0.114369	FALSE	FALSE
chr1:141150000-141200000	-1.14846	0.520637	0.511244	0.416643	0.227188	0.420613	-0.746207	0	0.0396406	FALSE	FALSE
chr1:141200000-141250000	0.539472	0.0532186	-0.607159	0.438407	0.371271	0.386122	0.562566	0	0.0631311	FALSE	FALSE
chr1:141450000-141500000	-0.207071	0.0765471	-0.297215	0.0842223	-0.232588	-0.699452	-0.0158535	0	0.459734	FALSE	FALSE
chr1:14150000-14200000	-1.48418	0.82642	-0.488103	-1.71513	-1.3296	-1.18906	0.213508	0	9.72638e-197	TRUE	TRUE
chr1:141500000-141550000	0.112285	-0.0987431	-0.451862	0.240255	-0.474437	-0.156809	-0.748493	0	0.0933857	FALSE	FALSE
chr1:141650000-141700000	-0.385946	-0.0015757	0.0259917	0.309223	-0.342114	-0.483066	-0.0439595	0	0.123238	FALSE	FALSE
chr1:141700000-141750000	-1.53376	-0.377879	-0.408997	-0.146173	-0.790165	-0.470018	-0.689172	0	8.36994e-05	FALSE	FALSE
chr1:141750000-141800000	-0.448922	-0.207839	-0.389035	0.0846313	-0.588573	0.132663	-1.08518	0	0.0355613	FALSE	FALSE
chr1:141800000-141850000	0.0453037	0.0565469	0.0858535	0.066669	-0.141456	0.228078	-0.557435	0	0.732204	FALSE	FALSE
chr1:141850000-141900000	0.397573	0.310121	0.569318	0.0526258	0.120061	1.32103	0.244686	0	5.9378e-06	FALSE	FALSE
chr1:141900000-141950000	0.371061	0.292329	-0.336567	-0.0897111	-0.087048	0.612628	-0.0149714	0	0.0779051	FALSE	FALSE
chr1:141950000-142000000	-0.505669	-0.800946	-0.529555	0.0150873	-0.599087	-0.0629316	-0.369188	0	0.00778865	FALSE	FALSE
chr1:14200000-14250000	-0.117443	0.305373	-0.322926	-0.908054	0.255622	-0.617958	0.211897	0	1.36075e-23	FALSE	TRUE
chr1:142050000-142100000	0.0750821	-0.192324	-0.0939324	0.378966	-0.0544582	0.340212	-0.635205	0	0.267199	FALSE	FALSE
chr1:142150000-142200000	-0.447841	-0.236311	-0.1569	0.313339	-0.112932	-0.13836	-0.01306	0	0.380354	FALSE	FALSE
chr1:142250000-142300000	-0.662137	-0.601563	-0.699956	-0.283588	-0.541161	0.0484793	-0.784618	0	0.0440782	FALSE	FALSE
chr1:142350000-142400000	-0.379696	-0.0563511	-0.29951	-0.0506389	-0.122158	0.0381634	-0.990725	0	0.68241	FALSE	FALSE
chr1:142400000-142450000	-0.879838	-0.206559	-0.765636	-0.0948642	-0.18633	-0.287724	-0.184312	0	0.10138	FALSE	FALSE
chr1:14250000-14300000	-0.651211	0.138933	-0.878703	-1.17112	-1.37197	-0.956513	-0.209472	0	4.21592e-78	TRUE	TRUE
chr1:142600000-142650000	-0.772316	-0.687688	-1.35546	-0.569686	-0.797561	-0.536144	-0.29371	0	3.85948e-07	FALSE	TRUE
chr1:142650000-142700000	0.0396903	0.19639	-0.235942	-0.408574	0.0650936	-0.00438663	0.106573	0	0.42985	FALSE	FALSE
chr1:142700000-142750000	0.0865007	-0.0476237	-0.901831	-0.206453	-0.277128	-0.434026	-0.0659461	0	0.0191084	FALSE	TRUE
chr1:142750000-142800000	0.214479	-0.116589	-0.196084	-0.278657	-0.264606	0.125412	-0.103968	0	0.469347	FALSE	TRUE
chr1:142850000-142900000	0.510142	-0.424727	0.0724143	-1.34192	0.326241	-0.569566	0.360389	0	2.68044e-38	FALSE	TRUE
chr1:142900000-142950000	0.290721	-0.550247	-0.220902	-0.723813	-0.2982	-0.542594	0.153177	0	1.32468e-06	FALSE	TRUE
chr1:142950000-143000000	0.12252	-0.930067	-0.0311672	-1.39105	-0.187461	-0.873026	-0.0743959	0	1.80884e-17	FALSE	TRUE
chr1:14300000-14350000	-0.474401	0.0548318	-0.495853	-1.0217	-0.80597	-0.737741	-0.117368	0	1.04845e-32	FALSE	TRUE
chr1:143000000-143050000	0.335256	-1.16939	0.00084391	-0.761586	0.322576	-0.602898	-1.08383	0	8.10991e-24	FALSE	TRUE
chr1:143050000-143100000	-0.488005	-1.27666	-1.01966	-1.19243	-1.04721	-1.43216	-1.25283	0	6.53655e-31	FALSE	TRUE
chr1:143100000-143150000	-0.420766	-0.810993	-0.590102	-0.721736	-0.607426	-0.507435	-0.468015	0	2.0141e-05	FALSE	TRUE
chr1:143200000-143250000	-0.978217	-1.57714	-1.28029	-1.77768	-1.17324	-0.700345	-1.40087	0	3.1868e-35	FALSE	TRUE
chr1:143300000-143350000	0.340488	-1.55265	-0.682664	-1.5009	-0.549649	0.0717776	-0.287433	0	2.70284e-49	FALSE	TRUE
chr1:143450000-143500000	-0.196862	-0.814709	-0.0629784	-0.742209	0.569443	0.816991	-0.14089	0	4.98532e-38	FALSE	TRUE
chr1:143550000-143600000	0.0345155	-0.1877	0.235462	-0.561211	0.165636	0.472823	0.0999444	0	0.000478914	FALSE	TRUE
chr1:143600000-143650000	0.302037	0.0521672	0.259974	0.390032	0.584021	0.543809	-0.0462216	0	3.581e-19	FALSE	TRUE
chr1:143650000-143700000	0.272565	-0.019844	-0.134893	0.365919	0.0677748	0.681868	-0.491932	0	9.73748e-15	FALSE	TRUE
chr1:143700000-143750000	0.600809	0.266734	0.401631	0.895943	0.908554	0.629058	-0.189484	0	2.61201e-49	FALSE	TRUE
chr1:143750000-143800000	0.192056	0.0524203	-0.0399359	0.328999	-0.00802822	-0.0120346	-0.144127	0	8.89693e-05	FALSE	TRUE
chr1:143800000-143850000	-0.0531917	0.234453	0.196379	-0.49263	-0.0231364	-0.247779	-0.0865349	0	7.82267e-09	FALSE	TRUE
chr1:143850000-143900000	0.157331	0.196509	0.804199	-0.770226	0.208229	-0.106331	-0.454444	0	6.42292e-31	FALSE	TRUE
chr1:143900000-143950000	0.397776	0.233582	0.770786	-1.57527	0.73456	-0.0615458	-0.155588	0	2.1007e-164	TRUE	TRUE
chr1:143950000-144000000	0.196323	0.441873	0.929938	-1.56078	0.545975	-0.263108	0.191329	0	1.24971e-117	TRUE	TRUE
chr1:14400000-14450000	-0.617636	0.156877	-0.904667	-0.919933	-0.920748	-1.01555	-0.773978	0	3.92508e-16	FALSE	TRUE
chr1:144000000-144050000	0.243482	0.319249	0.0342258	-0.683158	0.152524	0.276549	-0.398285	0	9.80768e-22	FALSE	TRUE
chr1:144100000-144150000	0.381673	-0.055623	-0.2082	-1.23515	0.0076493	-0.578027	-0.654589	0	1.49829e-16	FALSE	TRUE
chr1:144150000-144200000	-0.0165194	0.922311	-0.431729	-0.923693	-0.788026	-0.316428	0.0994372	0	3.41085e-134	TRUE	TRUE
chr1:144200000-144250000	-0.171785	0.067483	-0.358251	-1.37408	-1.28339	0.319401	-0.0822033	0	4.67644e-109	TRUE	TRUE
chr1:144250000-144300000	-0.189889	-0.762933	-0.581488	-1.27339	-1.03593	0.541577	-0.78817	0	4.01376e-87	TRUE	TRUE
chr1:144300000-144350000	-0.0900252	-0.208113	-0.398933	-1.88598	-0.473747	0.308683	-0.719686	0	4.38224e-115	TRUE	TRUE
chr1:144350000-144400000	-0.18387	0.0852603	-0.386848	-1.23762	-0.9379	0.255597	-0.0713064	0	8.88531e-36	FALSE	TRUE
chr1:144400000-144450000	0.153337	-0.624344	-0.755587	-1.09119	-0.824367	-0.240888	0.46781	0	4.46199e-23	FALSE	TRUE
chr1:144450000-144500000	-0.0387664	-0.426727	-0.607813	-0.699727	-0.823327	-0.186395	0.847319	0	4.03166e-22	FALSE	TRUE
chr1:14450000-14500000	-0.567366	0.0699184	-0.88311	-0.78126	-0.770257	-0.662562	-0.553086	0	1.51577e-14	FALSE	TRUE
chr1:144500000-144550000	0.318642	-0.868553	-0.672396	-0.853253	-1.14407	-0.40426	0.509829	0	5.34744e-40	FALSE	TRUE
chr1:144550000-144600000	-0.186243	-0.767378	-0.811395	-0.651733	-0.891779	-0.258423	0.115855	0	3.40762e-13	FALSE	TRUE
chr1:144600000-144650000	-0.146321	-0.671531	-0.68642	-0.483347	-0.774113	-0.547809	-0.0831266	0	1.36112e-07	FALSE	TRUE
chr1:144650000-144700000	0.195458	-0.493942	-0.868911	-0.0315045	-0.481003	-0.079864	0.299201	0	9.45e-08	FALSE	TRUE
chr1:144700000-144750000	0.143273	-0.349238	-0.852549	-0.361104	-0.105303	-0.502652	0.347269	0	1.10565e-05	FALSE	TRUE
chr1:144750000-144800000	0.266048	-0.340257	-0.0886746	-0.155623	0.310256	-0.34784	0.121541	0	6.58326e-23	FALSE	TRUE
chr1:144800000-144850000	0.269339	0.106868	-0.347826	-0.0922325	-0.151921	-0.18245	-0.607907	0	0.100259	FALSE	TRUE
chr1:144850000-144900000	-0.192776	-0.293292	-0.482027	-0.124961	-0.358895	-0.572767	-0.349334	0	0.10187	FALSE	TRUE
chr1:144900000-144950000	-0.351323	-0.707639	-0.822588	-1.37959	-1.15448	-0.93229	-0.522011	0	4.0071e-29	FALSE	TRUE
chr1:144950000-145000000	-0.402903	-0.577666	-0.643716	-0.622339	-0.918437	-0.470797	-0.366236	0	1.82436e-08	FALSE	TRUE
chr1:14500000-14550000	-1.14632	0.147445	-0.550253	-0.963007	-1.05988	-0.688683	0.1173	0	1.98489e-33	FALSE	TRUE
chr1:145000000-145050000	-0.779311	-0.667805	-0.249612	0.0350697	-0.645904	-0.536286	-0.933663	0	4.84393e-06	FALSE	TRUE
chr1:145050000-145100000	-0.103597	-0.45453	-0.661558	-0.475694	-0.772949	-0.481992	-0.362714	0	2.79033e-05	FALSE	TRUE
chr1:145100000-145150000	-0.960938	-1.20331	-1.07961	-0.116681	-1.55636	-1.08952	-1.52358	0	1.87539e-31	FALSE	TRUE
chr1:145150000-145200000	-0.644892	-0.723309	-1.08973	-0.32329	-1.30378	-0.562701	-0.602787	0	2.76397e-09	FALSE	FALSE
chr1:145200000-145250000	-0.339749	-0.191538	-0.294487	-0.0147666	-0.858839	-0.32483	-0.839084	0	0.00054694	FALSE	FALSE
chr1:145350000-145400000	-0.264562	-0.346453	-0.447904	0.218994	-0.324166	-0.615477	-0.175374	0	0.0260483	FALSE	TRUE
chr1:14550000-14600000	-1.20229	-0.0398753	-0.21363	-1.40615	-1.24249	-1.24512	0.560797	0	2.74923e-52	TRUE	TRUE
chr1:145500000-145550000	-0.792549	-0.409179	-0.856054	-0.43398	-0.769181	-0.652049	-0.843924	0	0.00408215	FALSE	FALSE
chr1:145650000-145700000	-0.542877	-0.519908	-0.935811	-0.502112	-0.695225	-0.279756	-0.48594	0	0.00174889	FALSE	FALSE
chr1:145750000-145800000	-0.732327	-0.456135	-0.401859	-0.246823	-0.694304	-0.781984	-0.539936	0	0.0192546	FALSE	FALSE
chr1:145800000-145850000	-0.650193	0.286504	-0.146192	-0.169021	-0.355112	0.202742	-0.118348	0	0.115267	FALSE	FALSE
chr1:145900000-145950000	-0.806758	0.134432	-0.512465	-0.00670258	-0.179674	-0.500728	-0.180168	0	0.189287	FALSE	FALSE
chr1:14600000-14650000	-0.865116	-0.320576	-0.724432	-1.19141	-1.35896	-1.94528	0.0571879	0	3.51682e-35	FALSE	TRUE
chr1:146050000-146100000	-0.167009	0.0808481	-0.487004	0.434073	-0.234064	0.291376	-0.129113	0	0.055829	FALSE	FALSE
chr1:146150000-146200000	0.0615891	0.969696	0.202841	0.375979	0.416424	-0.759546	-0.309224	0	1.44423e-05	FALSE	FALSE
chr1:146200000-146250000	-1.16049	1.4419	0.00681013	0.418426	-0.0551162	0.474396	0.467977	0	1.92076e-26	FALSE	TRUE
chr1:146450000-146500000	-1.07064	-0.502857	-1.52174	-0.997371	-1.04231	-0.823814	-1.0335	0	8.01603e-10	FALSE	FALSE
chr1:14650000-14700000	-1.07065	-0.964082	-1.31856	-2.1812	-2.01977	-2.31624	-0.126188	0	1.86006e-128	TRUE	TRUE
chr1:146500000-146550000	-0.051759	0.186348	-0.443078	0.152089	-0.404736	-0.107918	-0.577544	0	0.0747569	FALSE	FALSE
chr1:146550000-146600000	-0.292858	0.0201084	-0.298453	-0.128418	-0.0666111	0.101432	-0.30895	0	0.94254	FALSE	FALSE
chr1:146750000-146800000	-0.888268	0.0326219	-0.0038749	0.137873	-0.346174	0.407635	-0.228788	0	0.0477664	FALSE	FALSE
chr1:146850000-146900000	0.514389	0.788696	0.593499	0.285845	0.206233	0.778253	-0.668001	0	0.00269885	FALSE	FALSE
chr1:146900000-146950000	-0.155088	0.609682	0.442876	-0.105314	-0.142912	0.138604	0.13169	0	0.0410215	FALSE	FALSE
chr1:147100000-147150000	-0.736601	0.182432	0.0792815	0.37523	-0.442592	0.218518	-0.310614	0	0.0142432	FALSE	FALSE
chr1:147250000-147300000	0.252285	0.119686	0.00550724	0.253673	-0.17451	-1.06558	-0.962472	0	0.105403	FALSE	FALSE
chr1:147300000-147350000	-0.0621138	0.429313	0.332604	0.276095	0.124175	0.039918	0.376517	0	0.780888	FALSE	FALSE
chr1:147350000-147400000	-0.279754	0.372046	0.42952	0.642057	0.0993145	0.410854	-0.346488	0	0.0989151	FALSE	FALSE
chr1:147400000-147450000	-0.463198	0.415199	0.304624	0.358216	0.445475	0.296081	-1.09538	0	0.0573613	FALSE	FALSE
chr1:147600000-147650000	-0.833715	0.0188746	0.00942613	0.337204	-0.398978	0.324242	-0.49102	0	0.0452168	FALSE	FALSE
chr1:147650000-147700000	-0.170954	0.457608	0.547678	0.218748	-0.174246	-0.19588	0.168356	0	0.108351	FALSE	FALSE
chr1:147850000-147900000	0.445017	0.426911	0.19936	0.656595	0.149471	0.217939	-0.065884	0	0.133475	FALSE	FALSE
chr1:147900000-147950000	-0.200661	0.0894348	0.264458	0.479135	0.0622903	-0.241264	0.0436055	0	0.558976	FALSE	FALSE
chr1:14800000-14850000	-0.811573	0.194514	-0.475474	-0.385797	-0.369914	-0.575794	0.398437	0	0.000116819	FALSE	TRUE
chr1:148000000-148050000	0.0513368	0.143035	0.137645	-0.061972	0.0228903	-0.0152935	-0.0381079	0	0.996541	FALSE	FALSE
chr1:148050000-148100000	-0.34164	0.198776	0.110543	0.448033	-0.122542	-0.385573	0.0268284	0	0.409756	FALSE	FALSE
chr1:148100000-148150000	-0.0953608	0.0721685	0.263982	0.250821	0.165545	-0.182068	0.367077	0	0.883539	FALSE	FALSE
chr1:148200000-148250000	-1.03954	-0.184839	0.136069	0.584275	-0.17011	0.276279	-0.282041	0	0.0123472	FALSE	FALSE
chr1:148300000-148350000	-1.02375	0.309086	0.124941	0.49344	0.171434	0.619948	-0.515299	0	0.120928	FALSE	FALSE
chr1:148350000-148400000	0.0614801	0.492999	0.0237082	0.237461	-0.0290903	0.115657	0.3006	0	0.654023	FALSE	FALSE
chr1:148500000-148550000	-0.415961	0.275724	-0.171753	0.504222	-0.0775579	-0.740002	0.0299358	0	0.223063	FALSE	FALSE
chr1:148600000-148650000	0.242232	-0.344077	0.395173	0.279749	-0.242167	-0.258371	-0.61804	0	0.0453624	FALSE	FALSE
chr1:148650000-148700000	-0.6567	-0.0446554	0.357718	0.40857	0.133962	0.229999	0.168829	0	0.218759	FALSE	FALSE
chr1:148750000-148800000	-0.158348	0.721132	0.374403	0.0895855	0.0312412	-0.0355456	0.826694	0	0.00203621	FALSE	FALSE
chr1:148800000-148850000	-1.47094	0.752731	0.807914	-0.276105	-0.508708	-0.122121	1.3579	0	9.2483e-34	FALSE	TRUE
chr1:148850000-148900000	-0.27702	0.662003	0.761976	0.1385	-0.199941	0.008231	0.497473	0	7.12856e-07	FALSE	FALSE
chr1:148900000-148950000	-0.925279	0.559483	1.26187	-0.134466	-0.362236	0.043135	1.12645	0	1.52105e-35	FALSE	TRUE
chr1:148950000-149000000	-0.579475	-0.52066	0.291996	-0.308318	-0.736119	-0.382385	0.470118	0	2.25845e-06	FALSE	FALSE
chr1:14900000-14950000	-0.716591	0.00684362	-0.0933811	-1.14651	-1.05602	-0.730518	1.19588	0	6.65223e-58	TRUE	TRUE
chr1:149050000-149100000	-0.643406	-0.744026	-0.32412	-0.466349	-0.739849	-0.342128	0.00760292	0	0.000188022	FALSE	TRUE
chr1:149200000-149250000	-0.747629	-0.894779	-0.551049	-0.43759	-0.736591	-0.629386	-0.103727	0	0.00145224	FALSE	FALSE
chr1:149250000-149300000	-0.452334	-0.596868	-0.377392	-0.375242	-0.351484	-0.672932	-1.36715	0	0.0819872	FALSE	FALSE
chr1:149300000-149350000	-0.474684	0.0484739	-0.169147	0.0265498	-0.27254	-0.323382	-0.136364	0	0.786397	FALSE	FALSE
chr1:149400000-149450000	0.143421	0.356448	-0.0282944	0.56429	0.0986084	-0.387127	-0.304572	0	0.115797	FALSE	FALSE
chr1:149450000-149500000	-0.159002	0.141002	0.328126	0.388423	0.107437	-0.0115513	-0.384287	0	0.708137	FALSE	FALSE
chr1:149550000-149600000	-0.858911	0.0710831	0.133772	0.402993	-0.235839	0.0370795	-0.252379	0	0.240434	FALSE	FALSE
chr1:149700000-149750000	-0.555448	-0.59605	-0.375057	-0.295468	-0.384991	-0.718093	0.0717418	0	0.0388544	FALSE	FALSE
chr1:149750000-149800000	-0.216854	-0.107781	-0.34347	0.0116702	-0.102887	-0.71442	-0.196173	0	0.424079	FALSE	TRUE
chr1:149850000-149900000	0.601084	-0.749567	-0.107908	-0.563209	0.27046	-1.03132	-0.982108	0	3.51667e-33	FALSE	TRUE
chr1:149900000-149950000	0.307959	-1.83532	-0.0467134	-0.947801	0.231223	-2.00026	-1.13092	0	1.3158e-212	TRUE	TRUE
chr1:149950000-150000000	0.562156	-0.920371	0.206733	-0.359984	0.715324	-1.30469	-1.0301	0	1.97439e-135	TRUE	TRUE
chr1:150000000-150050000	0.569423	-0.993276	-0.375572	-0.592254	0.459288	-0.861768	-1.19065	0	1.98841e-41	FALSE	TRUE
chr1:150050000-150100000	0.620963	-1.28334	0.0542618	-1.20574	0.93647	-1.7084	-1.21457	0	3.66213e-125	TRUE	TRUE
chr1:150100000-150150000	0.563483	-1.37434	0.0997197	-0.695387	0.239175	-1.23985	-0.412337	0	7.06171e-41	FALSE	TRUE
chr1:150150000-150200000	0.943176	-1.22423	0.516498	-0.832638	1.08196	-0.889729	0.199428	0	1.43459e-128	TRUE	TRUE
chr1:150200000-150250000	0.0505747	-0.867059	-0.109074	-0.697478	-0.0897	-1.03877	-0.451072	0	4.45406e-09	FALSE	TRUE
chr1:150350000-150400000	0.0854169	0.715627	0.445511	0.14368	0.0434689	0.388564	-0.62826	0	5.84445e-30	FALSE	TRUE
chr1:150400000-150450000	0.386251	-0.00665893	0.610792	0.193883	0.25747	0.319054	-0.0641264	0	3.78574e-08	FALSE	TRUE
chr1:150450000-150500000	-0.640503	-0.727289	0.647249	-0.826068	-0.0492993	-0.0582623	-0.380241	0	2.05261e-45	FALSE	TRUE
chr1:15050000-15100000	-1.15949	0.383774	-0.275406	-0.192316	-0.202982	-0.690221	-0.658193	0	0.0128134	FALSE	FALSE
chr1:150500000-150550000	-0.741731	-0.958039	-0.192052	-0.602797	-0.694369	-0.397667	0.203574	0	2.10283e-13	FALSE	TRUE
chr1:150550000-150600000	-0.706011	-0.516176	-0.534353	-0.951615	-0.747624	-0.381919	0.230682	0	2.39713e-09	FALSE	TRUE
chr1:150600000-150650000	-0.637751	-0.62096	-0.494387	-0.912846	-0.711101	-0.786609	-0.611166	0	7.26786e-07	FALSE	TRUE
chr1:150650000-150700000	-0.847661	-0.447096	-0.478258	-0.398978	-0.935625	-0.555149	-0.301969	0	6.81478e-08	FALSE	TRUE
chr1:150700000-150750000	-1.74994	-0.712248	-0.656514	-1.3427	-0.957232	-0.581689	0.0258417	0	8.78917e-19	FALSE	TRUE
chr1:150750000-150800000	-0.849378	-1.12589	-0.507105	-1.56758	-1.72712	-1.1313	-0.17993	0	1.83299e-62	TRUE	TRUE
chr1:150900000-150950000	-1.20905	-1.09563	-0.881131	-0.855539	-1.17337	-0.632154	-0.802953	0	1.42232e-32	FALSE	TRUE
chr1:150950000-151000000	-0.629723	-0.539478	-0.0759063	-0.914284	-0.443322	-0.155514	-0.276258	0	1.17959e-16	FALSE	TRUE
chr1:15100000-15150000	-0.412658	0.137031	0.193972	-0.241794	-0.235313	-0.0752588	-0.94822	0	0.28148	FALSE	FALSE
chr1:151000000-151050000	-0.445379	-0.544328	-0.0747159	-0.324332	-0.870016	-0.127082	-0.177319	0	2.58753e-25	FALSE	TRUE
chr1:151050000-151100000	-0.494947	-0.290056	0.127135	1.13407	-0.528076	-0.265753	-0.307092	0	3.33003e-187	TRUE	TRUE
chr1:151100000-151150000	-0.0981633	-0.792415	0.0109988	1.30153	-0.565965	-0.23777	-0.405999	0	1.18917e-238	TRUE	TRUE
chr1:151150000-151200000	0.426578	-0.516656	-0.128937	1.21015	-0.926181	0.179118	-0.299671	0	6.02304e-148	TRUE	TRUE
chr1:151200000-151250000	-0.0471336	0.176388	0.590525	-0.177207	-0.0966081	-0.496531	0.588254	0	2.60274e-30	FALSE	TRUE
chr1:151250000-151300000	-0.195728	0.124304	0.507862	-0.461271	-0.324032	-0.976899	0.336615	0	1.93514e-62	TRUE	TRUE
chr1:151300000-151350000	-0.516018	0.441924	0.209393	-0.154784	-0.714673	-0.3098	0.3255	0	1.42476e-121	TRUE	TRUE
chr1:151350000-151400000	0.0921248	0.551647	0.212182	0.32133	-0.204386	0.262924	-0.262339	0	2.36327e-23	FALSE	TRUE
chr1:151400000-151450000	0.240079	0.200042	0.212433	0.466045	0.135357	0.307956	-0.225825	0	5.48778e-10	FALSE	TRUE
chr1:151450000-151500000	0.225246	-0.00389615	-0.0893241	-0.215088	-0.141268	0.506123	-0.144079	0	1.55331e-14	FALSE	TRUE
chr1:15150000-15200000	-0.754373	0.337924	-0.156143	0.141668	0.229361	0.113395	0.378512	0	0.322674	FALSE	FALSE
chr1:151500000-151550000	0.330472	-0.163601	0.0916246	-0.174723	-0.0976409	0.274529	0.368164	0	0.000117858	FALSE	TRUE
chr1:151550000-151600000	0.872633	-0.22056	0.95104	-0.67744	0.994589	0.354538	0.326498	0	1.9462e-176	TRUE	TRUE
chr1:151600000-151650000	1.23458	-0.186688	1.19681	-0.297275	1.37219	0.44902	0.430194	0	7.11121e-275	TRUE	TRUE
chr1:151650000-151700000	1.04439	-0.481213	0.521249	-1.12861	0.417333	0.699602	0.307994	0	3.45761e-164	TRUE	TRUE
chr1:151700000-151750000	0.890213	0.844074	-0.146204	-0.289322	-0.591903	0.0891794	0.533903	0	7.28731e-161	TRUE	TRUE
chr1:151750000-151800000	0.683102	0.357288	-0.0373024	0.239255	-0.217798	0.518463	0.306401	0	2.08476e-36	FALSE	TRUE
chr1:151800000-151850000	0.584526	-0.0105241	0.47887	-0.240717	0.661032	0.178508	0.522549	0	1.63552e-22	FALSE	TRUE
chr1:151850000-151900000	-0.199032	-1.18441	0.0674691	-1.09133	-0.688121	0.00935849	0.602851	0	1.35493e-38	FALSE	TRUE
chr1:151900000-151950000	-0.358145	-1.86162	-0.230533	-0.949851	-0.627282	-0.151951	-0.612279	0	3.34533e-71	TRUE	TRUE
chr1:151950000-152000000	-0.269672	-1.97041	0.143646	-1.74951	-0.545616	0.142706	-0.143089	0	8.09343e-215	TRUE	TRUE
chr1:152000000-152050000	-0.429496	-1.56045	0.109284	-1.56376	-1.1958	0.329468	-0.150144	0	2.82005e-223	TRUE	TRUE
chr1:152050000-152100000	-0.303347	-1.2107	0.0844419	-1.64591	-0.541999	0.55113	-0.468809	0	1.23731e-99	TRUE	TRUE
chr1:152100000-152150000	-0.292233	-0.595274	-0.055066	-0.795768	-0.452313	0.0889634	-0.42125	0	3.50291e-10	FALSE	TRUE
chr1:152150000-152200000	-0.529096	-0.538223	-0.326836	-1.15961	-0.74358	0.286063	-0.324016	0	2.51011e-18	FALSE	TRUE
chr1:152200000-152250000	-0.465214	-0.625011	-0.454588	-1.28806	-0.637028	0.360492	-0.147474	0	2.86645e-18	FALSE	TRUE
chr1:152250000-152300000	-0.0249494	-0.546834	-0.71353	-1.49845	0.029445	0.689563	-0.402259	0	7.36307e-88	TRUE	TRUE
chr1:152300000-152350000	-0.755085	-0.734682	-0.775904	-0.749068	-0.601576	0.0887752	-0.686013	0	1.9761e-14	FALSE	TRUE
chr1:152350000-152400000	-0.23671	-0.288098	-0.234491	-0.0081883	-0.55021	0.25916	-0.150467	0	2.93675e-08	FALSE	TRUE
chr1:152400000-152450000	-0.78679	-0.629275	-0.158647	-0.791255	-1.1649	-0.211698	-0.382414	0	2.0426e-26	FALSE	TRUE
chr1:152450000-152500000	-0.367717	-0.142116	-0.497666	-0.590586	-0.73439	-0.0922727	0.126005	0	1.65147e-09	FALSE	TRUE
chr1:152500000-152550000	-0.139242	0.456368	0.507273	-0.501577	-0.442205	-0.736869	0.18827	0	1.05941e-56	TRUE	TRUE
chr1:152550000-152600000	-0.394632	-0.123524	-0.200435	-0.108795	-0.64927	-0.744216	0.122153	0	2.00375e-49	FALSE	TRUE
chr1:152600000-152650000	-0.079807	0.256946	-0.0574686	-0.208956	-1.10833	-0.749355	-0.0180147	0	3.1559e-130	TRUE	TRUE
chr1:152650000-152700000	-0.665374	0.0823042	-0.0423112	-0.85717	-1.41501	-1.02204	-0.158706	0	1.46017e-76	TRUE	TRUE
chr1:152700000-152750000	0.103908	0.248685	-0.211335	-0.607234	-0.357519	-0.460546	-0.0422913	0	1.34202e-19	FALSE	TRUE
chr1:152750000-152800000	0.767682	0.171925	0.777512	-0.125958	1.04493	0.108357	-0.08457	0	1.99105e-153	TRUE	TRUE
chr1:152800000-152850000	1.02859	0.934007	0.951395	-0.310234	1.27463	-0.0907827	-0.100919	0	7.43225e-206	TRUE	TRUE
chr1:152850000-152900000	-0.013099	0.306696	0.0880422	0.16587	-0.0303208	0.460499	0.0697325	0	1.39174e-11	FALSE	TRUE
chr1:152900000-152950000	-0.0360616	-0.0389534	-0.126883	-0.121425	-0.272588	-0.0322686	-0.341699	0	0.00664253	FALSE	TRUE
chr1:152950000-153000000	-0.300089	-0.487598	-0.75683	-0.122767	-1.02208	-0.375189	-0.501764	0	3.81111e-16	FALSE	TRUE
chr1:15300000-15350000	0.0501721	-0.0203353	-0.352146	-0.0313474	-0.447147	-0.815475	-0.0541774	0	0.267017	FALSE	FALSE
chr1:153000000-153050000	0.0429583	-1.39271	-1.63911	0.370557	-2.09298	-0.302399	-1.84341	0	5.88406e-146	TRUE	TRUE
chr1:153050000-153100000	-0.234331	-0.509479	-1.04708	-0.122657	-1.53796	1.27278	-0.278054	0	7.29353e-97	TRUE	TRUE
chr1:153100000-153150000	-0.532373	-0.237793	-1.09241	0.386307	-1.70425	-0.251945	-0.526987	0	5.00125e-52	TRUE	TRUE
chr1:153150000-153200000	-0.891315	-0.563607	-1.332	-1.05617	-2.06425	-0.610441	0.14372	0	2.95432e-85	TRUE	TRUE
chr1:153200000-153250000	-0.355011	0.198877	-0.431385	-0.83881	-1.40978	-0.137724	0.557178	0	4.25248e-46	FALSE	TRUE
chr1:153250000-153300000	0.138168	0.648778	-0.912279	-0.609934	-1.69536	-0.00300497	0.308825	0	6.3803e-103	TRUE	TRUE
chr1:153300000-153350000	0.228518	1.2032	-0.480364	-0.928261	-1.33057	0.551165	0.445074	0	3.14389e-245	TRUE	TRUE
chr1:153350000-153400000	-0.332429	0.943909	-0.0376994	-0.769086	-1.31658	-0.248864	0.135835	0	9.5833e-110	TRUE	TRUE
chr1:153400000-153450000	0.17369	0.245354	0.16925	-0.841921	-0.577645	-0.30672	0.183482	0	4.70135e-55	TRUE	TRUE
chr1:153450000-153500000	0.00189535	0.19692	0.280246	0.14746	-0.646497	0.0700313	0.199975	0	5.41277e-59	TRUE	TRUE
chr1:15350000-15400000	-0.389565	0.0852648	-0.784644	0.0593904	-0.429279	-0.95224	-0.204855	0	0.0167571	FALSE	FALSE
chr1:153500000-153550000	-0.139132	-0.570001	-0.201341	-0.8605	-0.979969	-0.420358	0.103054	0	9.0801e-39	FALSE	TRUE
chr1:153550000-153600000	-0.371346	-0.4502	-0.0524523	-0.908457	-0.413388	-0.129478	0.331239	0	8.11633e-19	FALSE	TRUE
chr1:153600000-153650000	-0.0508036	-0.281245	-0.571628	-1.63315	-1.55405	-0.938597	-0.044323	0	2.507e-112	TRUE	TRUE
chr1:153650000-153700000	-0.860055	-0.505493	-0.945684	-2.10191	-1.68809	-0.699954	0.487406	0	1.16891e-140	TRUE	TRUE
chr1:153700000-153750000	-0.314058	-0.117739	-0.683662	-0.535001	-0.701323	-0.0151113	0.12493	0	5.12596e-39	FALSE	TRUE
chr1:153750000-153800000	-0.305708	-0.670984	0.0906307	-0.490908	-0.22963	-0.372426	-0.113764	0	1.90522e-26	FALSE	TRUE
chr1:153800000-153850000	-0.240785	-0.430963	-0.183959	-1.03695	-0.805591	-0.474234	0.250973	0	1.11834e-34	FALSE	TRUE
chr1:153850000-153900000	-0.233867	-0.709916	-0.623472	-0.317329	-0.59922	-0.602965	-0.145192	0	6.11611e-13	FALSE	TRUE
chr1:153900000-153950000	-0.5707	-1.20622	-0.236689	0.0527919	-0.620589	-1.14823	-0.840444	0	1.2429e-60	TRUE	TRUE
chr1:153950000-154000000	-0.630668	-1.192	-0.465484	-1.0092	-0.101495	-1.45784	-1.17455	0	2.2081e-57	TRUE	TRUE
chr1:154000000-154050000	-0.0852399	-1.59984	-0.127691	0.396886	-0.729688	-0.576924	-0.447839	0	1.88299e-104	TRUE	TRUE
chr1:154050000-154100000	0.106369	-0.175924	0.950884	-0.557825	1.0323	-0.628733	-0.0544525	0	1.53381e-153	TRUE	TRUE
chr1:154100000-154150000	-0.51759	0.47909	0.359689	-0.960465	-0.447822	-0.896146	0.467783	0	3.39163e-62	TRUE	TRUE
chr1:154150000-154200000	-1.43783	-0.864774	-0.674188	-0.913043	-1.07347	-1.44366	0.450898	0	9.74812e-39	FALSE	TRUE
chr1:154200000-154250000	-0.839434	-0.749056	-0.0104031	-0.901139	0.254146	-0.819805	0.205816	0	1.00002e-25	FALSE	TRUE
chr1:154250000-154300000	-0.354517	0.0619423	1.2343	-0.711765	1.8607	-0.266035	-0.144252	0	2.67902e-206	TRUE	TRUE
chr1:154300000-154350000	-0.455397	0.133219	-0.46755	-0.33917	0.290149	-0.497015	-0.0708468	0	0.000132163	FALSE	TRUE
chr1:154350000-154400000	-0.961649	0.109467	-0.665249	-0.339327	-0.420348	-0.84993	-0.179382	0	2.44567e-06	FALSE	TRUE
chr1:154400000-154450000	-1.43553	0.19515	-0.356469	-0.18098	-0.500396	-0.462756	0.202584	0	2.51315e-07	FALSE	TRUE
chr1:154450000-154500000	-0.79534	0.177021	-0.374449	-0.0510524	-0.72879	-0.57046	0.252676	0	6.32786e-07	FALSE	TRUE
chr1:154500000-154550000	-0.499629	1.07284	-0.133389	0.321964	-0.164208	-0.219978	1.18745	0	2.58577e-28	FALSE	TRUE
chr1:154550000-154600000	-1.52619	1.05712	0.166811	0.202488	-0.187359	-0.253635	1.30795	0	1.10702e-33	FALSE	TRUE
chr1:154600000-154650000	-0.272218	1.43408	0.425337	0.185274	-0.509113	-0.819313	1.29028	0	5.66718e-124	TRUE	TRUE
chr1:154650000-154700000	0.399936	0.0188324	0.354959	0.860657	0.592622	-0.803378	0.256727	0	3.97685e-42	FALSE	TRUE
chr1:154700000-154750000	-0.45285	0.147358	-0.521723	1.24706	-0.734093	-0.786336	0.364422	0	2.04657e-119	TRUE	TRUE
chr1:154750000-154800000	-0.208139	0.836391	0.433265	-0.856637	0.654406	0.312573	0.91653	0	6.83655e-72	TRUE	TRUE
chr1:154800000-154850000	-0.812706	1.96668	0.797201	-0.976507	0.830407	-0.574459	1.68952	0	0	TRUE	TRUE
chr1:154850000-154900000	-0.719328	1.49155	0.650314	-0.935124	1.49475	-0.125523	1.35835	0	2.22912e-250	TRUE	TRUE
chr1:154900000-154950000	-0.43632	0.88291	0.313041	-0.392168	1.89143	-0.851722	0.540898	0	7.45261e-186	TRUE	TRUE
chr1:154950000-155000000	-1.10769	0.577001	-0.26	-0.575246	1.27558	-0.37358	0.53418	0	9.3684e-93	TRUE	TRUE
chr1:155000000-155050000	-0.553147	0.704667	0.00262665	0.318774	-0.166271	0.418597	0.715521	0	1.18703e-73	TRUE	TRUE
chr1:155050000-155100000	-0.311815	0.451116	0.218348	-0.84452	0.0811387	-0.000282171	0.388222	0	4.58042e-111	TRUE	TRUE
chr1:155100000-155150000	-0.43156	0.481016	0.0630176	-0.407907	-0.218224	0.051999	0.140182	0	1.77385e-37	FALSE	TRUE
chr1:155150000-155200000	-0.202444	0.00587852	-0.202998	-0.269823	-0.243818	0.218246	-0.197751	0	1.52462e-05	FALSE	TRUE
chr1:155200000-155250000	-0.781981	0.298277	-0.859544	-1.30392	-0.651594	-0.642601	0.183631	0	1.12816e-93	TRUE	TRUE
chr1:155250000-155300000	0.0713212	0.0148703	-0.011204	0.308235	-0.268087	-0.878673	0.222541	0	2.46395e-10	FALSE	TRUE
chr1:155300000-155350000	0.356786	-0.150122	-0.142646	0.88124	0.474295	-0.156995	0.101356	0	9.25447e-49	FALSE	TRUE
chr1:155350000-155400000	0.456308	0.316911	-0.205913	0.748579	0.0129501	0.230194	0.140345	0	6.03332e-45	FALSE	TRUE
chr1:155400000-155450000	0.0952226	0.385899	0.190711	0.907472	0.455439	0.250176	0.00587774	0	1.32771e-43	FALSE	TRUE
chr1:155450000-155500000	0.00694396	-0.507433	-0.151686	-0.555333	-0.200995	-0.305299	0.179379	0	2.31807e-12	FALSE	TRUE
chr1:155500000-155550000	-0.0760875	-0.304072	-0.687974	-0.472979	-0.462863	0.0501636	-0.180125	0	6.97814e-08	FALSE	TRUE
chr1:155550000-155600000	0.349182	0.209924	-0.46458	0.315345	0.290602	0.303024	-0.102522	0	1.2829e-15	FALSE	TRUE
chr1:155600000-155650000	0.0349859	-0.15454	-0.677583	-0.128588	0.252761	0.286313	-0.138186	0	1.0288e-10	FALSE	TRUE
chr1:155650000-155700000	0.144623	0.0740732	-0.393249	0.0195177	0.0288531	-0.164976	0.306859	0	0.107837	FALSE	TRUE
chr1:155700000-155750000	-0.584032	-0.482061	-0.842738	-0.977008	-0.84514	-0.312382	-0.0372069	0	5.05108e-29	FALSE	TRUE
chr1:155750000-155800000	-0.414737	-0.445716	-1.04073	-0.280164	-0.556136	-0.0285618	-0.733626	0	2.37845e-13	FALSE	TRUE
chr1:155800000-155850000	0.283639	-0.589221	-0.323409	0.240364	1.01486	-0.129853	-0.0496153	0	3.53993e-188	TRUE	TRUE
chr1:155850000-155900000	0.819265	0.109895	0.0808126	1.12084	0.426404	-0.237174	-0.0494244	0	2.42596e-51	TRUE	TRUE
chr1:155900000-155950000	0.850406	0.347234	0.625889	0.902973	0.661295	0.502039	0.133388	0	3.3154e-27	FALSE	TRUE
chr1:155950000-156000000	0.486069	0.118263	0.464973	0.768299	0.413877	0.418167	0.327527	0	2.75391e-26	FALSE	TRUE
chr1:15600000-15650000	-0.013992	0.1961	-0.0500349	0.3434	-0.166839	-0.025765	0.488461	0	0.214419	FALSE	FALSE
chr1:156000000-156050000	0.556777	0.390586	0.619045	0.525673	0.677961	0.560665	0.0657901	0	9.81177e-53	TRUE	TRUE
chr1:156050000-156100000	0.386559	-0.208014	0.448456	0.205933	-0.0907113	0.00109052	-0.0915828	0	5.6235e-10	FALSE	TRUE
chr1:156100000-156150000	-0.734657	-1.64229	-1.60402	-0.0327852	-1.62869	-1.09619	-1.52303	0	2.82694e-37	FALSE	TRUE
chr1:156200000-156250000	-0.275335	-0.683435	-0.467062	0.172682	-1.0158	-0.153627	-0.665205	0	8.80697e-22	FALSE	TRUE
chr1:156250000-156300000	-0.26291	-0.880847	-0.622771	-0.471727	-1.38285	-0.536034	-0.670019	0	1.72427e-37	FALSE	TRUE
chr1:156300000-156350000	-0.645016	-0.741409	-0.918963	-1.09564	-1.40871	-0.500933	-0.388748	0	4.82785e-36	FALSE	TRUE
chr1:156350000-156400000	-0.510387	-0.41246	-0.731061	-0.227433	-1.05888	0.105713	0.0778957	0	1.88612e-21	FALSE	TRUE
chr1:156400000-156450000	0.334804	0.332223	0.137865	-0.595455	-0.0159835	0.445943	0.369702	0	7.85743e-22	FALSE	TRUE
chr1:156450000-156500000	0.55745	0.174308	0.789874	-1.14467	0.917274	0.288217	-0.131585	0	1.93027e-160	TRUE	TRUE
chr1:15650000-15700000	-0.496271	0.406624	1.244	-0.51149	-0.744452	-1.27618	0.901799	0	4.56973e-50	FALSE	TRUE
chr1:156500000-156550000	0.0415301	0.40166	0.44898	-0.332046	-0.142993	0.152872	-0.227287	0	8.909e-14	FALSE	TRUE
chr1:156550000-156600000	-0.0138197	0.530028	0.0592852	-0.114974	-0.20576	0.541711	-0.0295121	0	1.09387e-36	FALSE	TRUE
chr1:156600000-156650000	-0.0911998	0.456041	0.0739157	0.0409787	-0.254996	0.171969	-0.14138	0	3.56198e-28	FALSE	TRUE
chr1:156650000-156700000	0.130687	0.604074	0.396429	0.251048	0.247093	0.184961	0.246257	0	3.8595e-14	FALSE	TRUE
chr1:156700000-156750000	0.409758	0.147083	-0.0492473	1.13842	0.328243	-0.00576533	0.46894	0	8.79707e-92	TRUE	TRUE
chr1:156750000-156800000	0.0946429	-0.0669525	0.0845839	0.757796	-0.541437	-0.769436	-0.429692	0	1.08116e-37	FALSE	TRUE
chr1:156800000-156850000	0.235897	0.858874	0.0731808	0.687727	-0.160843	0.131333	0.60447	0	2.36952e-30	FALSE	TRUE
chr1:156850000-156900000	0.41342	0.785211	-0.292267	0.536182	-0.106498	-0.152488	0.0878024	0	3.21381e-54	TRUE	TRUE
chr1:156900000-156950000	-0.21972	1.47615	-0.146363	-0.209252	-0.529078	-0.00651181	0.351932	0	0	TRUE	TRUE
chr1:156950000-157000000	0.135523	1.35836	0.446125	-0.499467	0.188143	-0.759209	0.416613	0	2.9312e-295	TRUE	TRUE
chr1:157000000-157050000	-0.509775	1.33507	0.441343	-0.984046	-0.23397	-0.915016	0.528926	0	0	TRUE	TRUE
chr1:157050000-157100000	-0.456508	0.94761	-0.244119	-0.486638	-0.88655	-0.908797	0.121399	0	7.05823e-149	TRUE	TRUE
chr1:157100000-157150000	-0.699562	0.136642	0.07001	-0.518361	-0.297993	-0.145817	0.654855	0	3.23245e-10	FALSE	TRUE
chr1:157150000-157200000	-0.175488	0.0511093	-0.468681	-0.479859	-0.570195	-0.569141	-0.334222	0	1.13955e-07	FALSE	TRUE
chr1:157200000-157250000	-0.651572	-0.116697	-0.503364	-0.421111	-0.533417	-0.619412	-0.113492	0	7.22413e-06	FALSE	TRUE
chr1:157250000-157300000	-0.684069	0.326315	-0.172151	-0.40208	-0.50189	-0.904673	0.483717	0	2.47562e-20	FALSE	TRUE
chr1:157300000-157350000	-0.867293	0.170632	-0.14536	-0.289023	-0.652635	-1.02164	0.821991	0	5.53506e-36	FALSE	TRUE
chr1:157350000-157400000	-0.0256206	0.0500409	-0.0509876	-0.254229	-0.288858	-0.0552975	0.264101	0	0.0145604	FALSE	TRUE
chr1:157400000-157450000	-0.294559	-0.310693	-0.183956	-0.832664	-0.543733	-0.733277	-0.134926	0	6.34525e-20	FALSE	TRUE
chr1:157450000-157500000	0.70658	-0.432265	-0.323396	-0.521177	0.888455	-0.334134	-0.228627	0	3.72992e-96	TRUE	TRUE
chr1:15750000-15800000	-0.204507	0.0184332	-0.264395	-0.250358	-0.323333	0.0100278	-0.378935	0	0.123798	FALSE	TRUE
chr1:157500000-157550000	0.282621	-0.491198	-1.0398	-0.88338	-0.78055	-1.50328	-0.440575	0	4.1837e-46	FALSE	TRUE
chr1:157550000-157600000	0.51182	0.345346	0.0437266	-1.06951	-0.0234498	-0.0787985	-0.0868471	0	8.85212e-15	FALSE	TRUE
chr1:157650000-157700000	-0.822159	-0.574579	-0.73195	0.346893	-0.754562	-0.8383	-0.573023	0	4.93235e-07	FALSE	FALSE
chr1:157750000-157800000	-1.00206	-0.254883	-0.869737	-0.221122	-0.789587	-0.456028	-0.174195	0	0.00015648	FALSE	FALSE
chr1:157800000-157850000	-1.07565	-0.293253	-0.225696	0.0966917	-0.691511	-0.206927	-0.281699	0	0.00318958	FALSE	FALSE
chr1:157850000-157900000	-1.36201	0.0359153	-0.139511	0.221179	-0.516268	-0.309511	-0.677546	0	0.00499774	FALSE	FALSE
chr1:15800000-15850000	0.36656	0.0557254	0.184639	0.445057	-0.124624	0.497402	-0.0216658	0	2.03695e-12	FALSE	TRUE
chr1:158000000-158050000	-0.700736	-0.105423	-0.0999276	0.571427	-0.350689	-0.385787	0.42822	0	0.000456498	FALSE	FALSE
chr1:158100000-158150000	-1.59025	-0.649808	-0.848586	-0.158071	-0.915905	-1.92479	-1.20662	0	1.0918e-08	FALSE	FALSE
chr1:158150000-158200000	-1.10454	-0.760373	-0.77297	0.493487	-1.0792	-0.80127	-0.798051	0	1.12636e-12	FALSE	FALSE
chr1:158200000-158250000	-2.17689	-0.354843	-1.94746	1.60466	-2.50665	-2.07743	-1.88437	0	0	TRUE	TRUE
chr1:158250000-158300000	-0.934028	-0.536559	-1.05746	1.1391	-1.15339	-1.19967	-2.10495	0	1.10639e-64	TRUE	TRUE
chr1:158350000-158400000	-1.95289	-0.779119	-0.222911	-0.349175	-0.81111	-0.743611	-0.543663	0	9.97104e-07	FALSE	FALSE
chr1:15850000-15900000	0.0421264	-0.206081	-0.387521	-1.1641	-0.750974	-0.00375045	0.579557	0	1.11172e-25	FALSE	TRUE
chr1:158500000-158550000	-0.206661	-0.364554	-0.60873	0.0453705	-0.379608	-0.273793	-1.06618	0	0.245332	FALSE	FALSE
chr1:158550000-158600000	-0.614223	-0.444969	-0.301226	-0.140624	-0.19748	-1.45114	-0.149917	0	0.071568	FALSE	FALSE
chr1:158600000-158650000	-1.02074	-0.0470768	-0.424424	-0.131554	-0.320315	0.160926	-1.26607	0	0.0232925	FALSE	FALSE
chr1:158650000-158700000	-0.630883	-0.547302	-0.780424	-0.554737	0.757909	-0.628025	-0.440826	0	1.73065e-34	FALSE	TRUE
chr1:158700000-158750000	-0.946821	-0.455699	-0.537642	-0.364179	0.0542646	-0.577059	-0.924692	0	0.000284236	FALSE	TRUE
chr1:158750000-158800000	-0.511923	0.146513	-0.153055	0.0606387	-0.316467	-0.2724	-0.779469	0	0.0814603	FALSE	FALSE
chr1:158850000-158900000	-1.79305	-1.96886	0.273101	-1.00713	-1.60656	-1.54311	-0.376431	0	1.55456e-74	TRUE	TRUE
chr1:158900000-158950000	-0.606323	-1.23855	-0.489417	-0.659601	-0.788877	-0.277234	-0.175169	0	8.94198e-10	FALSE	TRUE
chr1:158950000-159000000	-1.20632	-0.898639	-1.25159	-1.1294	-0.669649	-1.29055	-0.277178	0	8.21031e-16	FALSE	TRUE
chr1:159000000-159050000	-1.4362	-1.43391	-0.677071	-1.29752	-1.31726	-1.72269	0.0435097	0	1.3191e-34	FALSE	TRUE
chr1:159050000-159100000	-1.04201	-1.02253	-0.974749	-1.28521	-1.25022	-1.42941	-0.682417	0	1.96843e-26	FALSE	TRUE
chr1:159100000-159150000	-0.156071	-0.133993	-0.0244483	-0.0892624	0.0666695	0.140757	-0.266819	0	0.784311	FALSE	TRUE
chr1:159150000-159200000	1.00389	0.546225	1.17215	0.0853962	1.15924	-0.294756	-0.330019	0	3.92976e-69	TRUE	TRUE
chr1:159200000-159250000	0.514646	0.575407	0.612041	1.13117	0.839194	0.437949	0.301221	0	4.5107e-66	TRUE	TRUE
chr1:159250000-159300000	0.764147	0.316065	0.624028	0.764255	1.14838	0.319642	0.0613074	0	3.01769e-93	TRUE	TRUE
chr1:159300000-159350000	0.158419	0.344368	0.377269	0.374488	0.624993	0.0936074	0.378366	0	3.38662e-12	FALSE	TRUE
chr1:159350000-159400000	0.249383	0.467501	0.274829	0.0810306	-0.346699	-0.524544	0.655147	0	8.75402e-12	FALSE	TRUE
chr1:159400000-159450000	-0.989665	-0.0764715	-0.184461	-0.38439	-0.438534	0.230634	-0.0568874	0	0.00797078	FALSE	FALSE
chr1:15950000-16000000	-0.385074	0.0142979	-0.0606	0.184748	-0.0100484	0.0858635	0.296046	0	0.883104	FALSE	FALSE
chr1:159500000-159550000	-0.857691	-0.247962	-0.428154	-0.269852	-0.534505	-0.539475	-0.225695	0	0.032862	FALSE	FALSE
chr1:159550000-159600000	-0.458158	-0.463262	-0.523202	-0.41271	-0.41402	-0.506884	-0.27807	0	0.0771682	FALSE	TRUE
chr1:159600000-159650000	-0.96124	-0.593274	-0.419588	-0.406619	-0.41584	-0.039625	-0.5048	0	0.0121992	FALSE	FALSE
chr1:159650000-159700000	-0.992042	-0.584878	-0.423576	-0.451068	-0.721724	-1.25199	-0.635028	0	1.0059e-07	FALSE	TRUE
chr1:159700000-159750000	-0.774473	-1.02447	0.147961	-1.31648	-0.112589	-1.06842	-0.658521	0	6.85758e-32	FALSE	TRUE
chr1:159750000-159800000	-0.584453	-0.391407	0.124988	-0.683059	-0.206114	-0.22572	0.229403	0	1.45315e-05	FALSE	TRUE
chr1:159800000-159850000	0.068559	-0.473755	0.279447	-1.0825	0.353615	-0.317959	-0.451287	0	4.34145e-29	FALSE	TRUE
chr1:159850000-159900000	-0.408248	0.18251	0.349245	-0.0135296	0.00590164	0.0978061	-0.262025	0	0.0455928	FALSE	TRUE
chr1:159900000-159950000	-0.03023	1.09667	-0.0677023	-0.539622	0.110308	0.766927	0.065595	0	6.54794e-57	TRUE	TRUE
chr1:159950000-160000000	0.552733	1.84901	0.780459	-0.694581	1.01601	0.335346	0.825879	0	9.07677e-238	TRUE	TRUE
chr1:16000000-16050000	0.148233	0.399704	-0.173518	0.676224	-0.275268	0.412783	-0.308083	0	0.0010814	FALSE	FALSE
chr1:160000000-160050000	0.487964	1.22187	0.517431	0.0239688	0.796808	0.750124	0.00561509	0	1.2245e-179	TRUE	TRUE
chr1:160050000-160100000	0.500562	1.13147	0.653143	0.979913	0.77561	1.03364	0.0706014	0	6.6126e-77	TRUE	TRUE
chr1:160100000-160150000	0.413238	0.188555	-0.188707	0.138871	-0.146141	0.416233	0.262273	0	0.00843618	FALSE	TRUE
chr1:160150000-160200000	0.106401	0.263967	0.0691559	0.308539	0.0852233	0.458	0.371484	0	0.000842303	FALSE	TRUE
chr1:160200000-160250000	-0.0614383	0.733092	0.270872	0.249211	-0.0171516	0.177867	0.123077	0	4.01573e-50	FALSE	TRUE
chr1:160250000-160300000	-0.0489447	-0.304677	0.265235	-0.00164189	-0.267836	-0.208179	-0.0549328	0	5.12464e-24	FALSE	TRUE
chr1:160300000-160350000	0.0560971	-0.058712	0.0538336	0.196253	-0.0822585	-0.352012	-0.166426	0	1.42778e-08	FALSE	TRUE
chr1:160350000-160400000	0.267116	-0.381291	0.300582	-0.297637	0.374833	-0.201986	0.0125275	0	6.49796e-23	FALSE	TRUE
chr1:160400000-160450000	0.443988	0.309621	0.27775	0.267353	-0.393197	0.330157	0.819204	0	1.46193e-19	FALSE	TRUE
chr1:16050000-16100000	-0.0378016	0.263484	0.185093	-0.237882	-0.116023	0.034836	-0.0216813	0	0.0992981	FALSE	TRUE
chr1:160500000-160550000	0.350333	-0.269947	-0.890375	0.206107	-0.706291	0.419114	0.771256	0	4.40407e-33	FALSE	TRUE
chr1:160550000-160600000	0.380362	-0.00614152	-0.919091	0.386429	-0.622047	0.644998	0.65121	0	1.51586e-35	FALSE	TRUE
chr1:160600000-160650000	0.198031	0.0934847	-0.648172	0.46672	-0.430117	0.465423	0.331421	0	4.65809e-19	FALSE	TRUE
chr1:160650000-160700000	0.281144	0.102637	-0.42019	0.806553	-0.492515	0.652046	0.522367	0	2.0606e-42	FALSE	TRUE
chr1:160700000-160750000	0.443803	0.27016	-0.471678	1.10712	-0.140669	0.508403	1.08358	0	1.00285e-76	TRUE	TRUE
chr1:160750000-160800000	0.778781	0.489232	-0.620216	1.34224	-0.266227	1.2685	1.17039	0	2.19988e-247	TRUE	TRUE
chr1:160800000-160850000	0.576143	-0.102386	-0.576499	1.47748	-0.0542859	0.830502	1.16102	0	5.90151e-198	TRUE	TRUE
chr1:160850000-160900000	0.858228	0.724042	0.273467	0.817076	-0.240394	0.171623	0.936118	0	3.39581e-55	TRUE	TRUE
chr1:160900000-160950000	0.317282	0.170787	0.273881	0.495296	0.00167008	0.522086	0.270095	0	2.70471e-23	FALSE	TRUE
chr1:160950000-161000000	-0.0259529	-0.16498	-0.185481	0.345309	-0.254035	-0.0505711	0.672631	0	1.0514e-15	FALSE	TRUE
chr1:16100000-16150000	0.147859	0.196871	0.275485	0.405894	0.34026	0.201492	-0.00850315	0	0.000248942	FALSE	TRUE
chr1:161000000-161050000	-0.00134235	0.0595042	-0.392843	0.562495	-0.285449	0.246823	0.328731	0	1.62031e-38	FALSE	TRUE
chr1:161050000-161100000	0.384915	-0.158857	0.119228	0.6688	0.222362	0.120451	-0.195821	0	2.89724e-32	FALSE	TRUE
chr1:161100000-161150000	0.153423	0.122528	0.238613	0.595929	0.0278714	0.342445	0.171255	0	3.72181e-12	FALSE	TRUE
chr1:161150000-161200000	-0.427955	0.0703802	-0.266276	0.0928642	-0.413397	-0.112231	-0.227472	0	2.4756e-10	FALSE	TRUE
chr1:161200000-161250000	0.149625	-0.606498	-0.136383	0.229702	0.358672	-0.332923	-0.565307	0	1.47842e-38	FALSE	TRUE
chr1:161250000-161300000	0.3251	-0.656057	0.428469	0.708151	0.75856	-0.240857	-0.634929	0	9.51448e-126	TRUE	TRUE
chr1:161300000-161350000	-0.812135	-1.0015	-0.819286	-0.212056	-1.5291	-0.393205	-0.171478	0	4.39461e-76	TRUE	TRUE
chr1:161350000-161400000	-1.46757	-1.34475	-1.08305	-1.55219	-2.38829	-0.78661	-0.514379	0	4.0526e-206	TRUE	TRUE
chr1:161400000-161450000	-1.11326	-0.195605	-0.932849	-1.09983	-1.55137	-0.0919316	-0.131601	0	5.04854e-55	TRUE	TRUE
chr1:161450000-161500000	-0.424172	0.71026	0.159195	-1.17569	-0.911725	-0.0107418	-0.266353	0	1.27918e-84	TRUE	TRUE
chr1:16150000-16200000	0.369797	0.225725	0.798377	-0.320115	0.832888	0.925569	-0.853637	0	1.66565e-15	FALSE	TRUE
chr1:161500000-161550000	-0.272983	0.849054	0.232424	-0.824803	-1.39476	-0.232154	-0.225813	0	1.80515e-119	TRUE	TRUE
chr1:161550000-161600000	-0.859919	-0.148049	0.0666482	-0.873241	-1.30715	0.261577	-0.387663	0	2.59031e-36	FALSE	TRUE
chr1:161600000-161650000	-0.760633	-0.41948	-0.93827	-0.691221	-1.1292	0.522764	-0.231995	0	1.03684e-32	FALSE	TRUE
chr1:161650000-161700000	-0.715834	-0.471031	-0.880098	-0.861471	-1.15812	0.993346	-0.537058	0	2.62652e-88	TRUE	TRUE
chr1:161700000-161750000	-0.582229	-0.722505	-0.642928	-0.415881	-0.634866	0.236741	-0.763973	0	1.01167e-48	FALSE	TRUE
chr1:161750000-161800000	-0.428151	-0.0468718	-0.703335	0.406641	-0.453692	0.991897	-0.132167	0	1.35532e-148	TRUE	TRUE
chr1:161800000-161850000	-0.150714	-0.0878254	-0.639667	0.190968	-0.580111	0.638821	-0.117635	0	2.39444e-58	TRUE	TRUE
chr1:161850000-161900000	0.144973	-0.0425935	-0.199167	0.633902	0.117966	0.131457	-0.59152	0	3.63647e-66	TRUE	TRUE
chr1:161900000-161950000	-0.368738	-0.0884742	-0.492342	-0.30925	-0.343465	-0.183659	-0.56198	0	1.91571e-13	FALSE	TRUE
chr1:161950000-162000000	-0.287442	-0.242437	-0.286472	-0.108763	-0.513421	-0.340403	-0.495144	0	4.8489e-12	FALSE	TRUE
chr1:16200000-16250000	-0.364542	-0.448516	1.06837	-1.11792	0.456873	0.840713	0.280053	0	3.3844e-50	FALSE	TRUE
chr1:162000000-162050000	-0.43289	-0.144318	0.232123	-0.943004	-0.442022	-0.678887	0.0968247	0	1.11295e-48	FALSE	TRUE
chr1:162050000-162100000	-1.1148	-0.785743	-0.448246	-0.873398	-1.06562	-0.593362	-0.555403	0	1.28325e-24	FALSE	TRUE
chr1:162100000-162150000	-0.968129	-1.1537	-0.674178	-1.13561	-1.44679	-0.41632	-0.0742377	0	3.51387e-52	TRUE	TRUE
chr1:162150000-162200000	-1.11219	-0.723295	-0.493509	-1.24912	-1.75001	-0.199088	0.629125	0	6.9113e-126	TRUE	TRUE
chr1:162200000-162250000	-0.88429	-1.25812	-0.879181	-0.774413	-1.41552	-0.199765	-0.22338	0	3.24035e-47	FALSE	TRUE
chr1:162250000-162300000	-2.15067	-1.20319	-1.82729	-1.45648	-1.81668	-0.749539	0.00361873	0	1.50318e-89	TRUE	TRUE
chr1:162300000-162350000	-1.30281	-0.85721	-0.549874	-0.982488	-1.34233	-0.440569	-0.0907376	0	3.72141e-30	FALSE	TRUE
chr1:162350000-162400000	-1.39494	-1.07365	-0.910737	-1.08862	-1.32463	-0.872728	-0.865914	0	3.00732e-32	FALSE	TRUE
chr1:162400000-162450000	-1.41085	-1.11702	-1.17922	-0.629302	-1.17405	-0.859258	-0.562919	0	6.80682e-21	FALSE	TRUE
chr1:162450000-162500000	-0.314193	-0.606227	-0.413063	-0.542279	-0.952512	-0.217752	-0.516177	0	2.94015e-10	FALSE	TRUE
chr1:16250000-16300000	0.240063	0.65375	0.482509	-0.557008	0.244481	0.319736	-0.127466	0	1.40811e-08	FALSE	TRUE
chr1:162500000-162550000	-0.14391	-0.509755	-0.348685	0.159824	-0.627042	-0.0969872	-1.02383	0	6.10283e-18	FALSE	TRUE
chr1:162550000-162600000	0.17143	0.000394274	0.45227	-0.0142772	0.265595	0.381934	-0.266667	0	1.2384e-10	FALSE	TRUE
chr1:162600000-162650000	0.0920297	-0.233967	0.28505	-0.247304	0.162892	-0.00610296	-0.263468	0	0.000133621	FALSE	TRUE
chr1:162650000-162700000	0.0154401	-0.269137	-0.134443	0.244404	-0.305046	0.123605	-0.542776	0	1.67412e-06	FALSE	TRUE
chr1:162700000-162750000	0.248401	0.0379886	-0.275709	0.244194	-0.0679074	0.70694	-0.0828396	0	7.58003e-28	FALSE	TRUE
chr1:162750000-162800000	-0.550207	0.0297816	-0.427799	-0.401767	-0.625012	0.471553	-0.750144	0	1.14296e-11	FALSE	TRUE
chr1:162800000-162850000	-0.495635	-0.0663798	-0.827345	-0.557076	-0.680354	-0.144994	-0.493631	0	0.0009261	FALSE	FALSE
chr1:162850000-162900000	-0.176722	-0.621651	-0.625352	-0.606009	-1.05944	-0.418751	-0.476521	0	2.1613e-08	FALSE	TRUE
chr1:162900000-162950000	-0.311837	-0.649719	-0.554679	-0.642041	-0.977903	-0.301702	-0.600825	0	1.25543e-06	FALSE	TRUE
chr1:16300000-16350000	0.632293	1.22937	0.00395749	-0.173299	-0.364317	-0.0508509	-0.268194	0	2.69398e-37	FALSE	TRUE
chr1:163000000-163050000	-0.535206	-0.40018	-0.436352	-0.144367	-0.547031	0.243555	-0.0848071	0	0.0510609	FALSE	FALSE
chr1:163050000-163100000	-0.77251	-0.410918	-0.692577	-0.748222	-0.91035	-0.806988	-0.856819	0	1.23768e-07	FALSE	TRUE
chr1:163100000-163150000	-0.482154	-1.34683	-1.04147	-0.922667	-1.23769	-0.624447	-1.57579	0	4.18779e-20	FALSE	TRUE
chr1:163150000-163200000	-0.849007	-1.48142	-1.12413	-1.36221	-1.91349	-0.785161	-1.45194	0	1.06265e-50	FALSE	TRUE
chr1:163200000-163250000	-0.435661	-0.459004	-0.29276	-0.949752	-0.951088	0.197327	-1.44611	0	2.61701e-13	FALSE	TRUE
chr1:163250000-163300000	-0.677961	-0.324719	0.175087	-1.03897	-1.50894	0.651967	-0.59294	0	7.44397e-55	TRUE	TRUE
chr1:163300000-163350000	-0.765493	-1.49778	-1.01408	-1.7216	-2.02924	-0.584317	-1.4075	0	9.80413e-96	TRUE	TRUE
chr1:163350000-163400000	-0.155526	-0.899857	-0.089818	-0.982119	-0.891503	-0.202446	-0.638597	0	2.85159e-30	FALSE	TRUE
chr1:163400000-163450000	0.168621	-1.05682	-0.831034	-0.827414	-0.411181	-0.138946	-1.21634	0	1.25694e-38	FALSE	TRUE
chr1:16350000-16400000	0.148271	0.489263	-0.41077	-0.49278	-0.457219	-0.0774375	-0.0443117	0	4.52203e-09	FALSE	TRUE
chr1:163550000-163600000	-0.329238	-0.75842	-0.469806	-0.643446	-0.644979	0.133598	-0.208393	0	3.34669e-06	FALSE	TRUE
chr1:163600000-163650000	0.479594	-0.303281	0.0746244	-0.460758	-0.37981	-0.000567914	-0.227542	0	0.000233068	FALSE	TRUE
chr1:163650000-163700000	-0.337032	-0.296439	-0.266021	-0.412194	-0.684162	-0.357925	-0.365003	0	0.00782961	FALSE	TRUE
chr1:163700000-163750000	-0.631237	-0.412255	-0.990907	-0.752294	-0.942832	-0.293341	-1.06436	0	8.12914e-09	FALSE	TRUE
chr1:163750000-163800000	-0.184337	0.581427	0.368216	-0.696547	-0.765004	0.17161	-0.206128	0	2.36169e-25	FALSE	TRUE
chr1:163800000-163850000	-0.708886	-0.408824	-0.806523	-0.910513	-1.29618	-0.312074	-0.873842	0	1.84616e-29	FALSE	TRUE
chr1:163850000-163900000	-0.195697	-0.10546	-0.25863	-0.466135	-0.422617	-0.0352885	0.024485	0	0.00037193	FALSE	TRUE
chr1:163900000-163950000	-0.126627	-0.138477	0.102095	0.06154	-0.145597	0.12593	-0.00464395	0	0.0802273	FALSE	TRUE
chr1:163950000-164000000	0.121508	-0.0370602	0.082025	-0.00216311	0.120336	-0.0441114	-0.275924	0	0.0278849	FALSE	TRUE
chr1:164000000-164050000	0.0595735	-0.317987	0.213095	-1.11262	0.106368	-0.315689	-0.196858	0	6.01565e-30	FALSE	TRUE
chr1:164050000-164100000	0.370463	0.580591	0.490298	-1.9782	0.546817	0.414358	0.291402	0	5.40574e-253	TRUE	TRUE
chr1:164100000-164150000	-0.173413	0.103907	0.100721	-2.19168	0.0785687	-0.0399923	-0.441429	0	2.07248e-129	TRUE	TRUE
chr1:164150000-164200000	0.989608	0.592733	0.533824	-0.885741	1.10213	-0.215411	0.199543	0	3.25234e-144	TRUE	TRUE
chr1:164200000-164250000	0.299581	0.157363	0.486881	-0.190231	0.378396	-0.0356539	0.429522	0	2.72049e-11	FALSE	TRUE
chr1:164250000-164300000	0.495919	-0.064664	0.175751	-0.0267445	0.253751	-0.294079	0.0685763	0	1.10088e-10	FALSE	TRUE
chr1:164300000-164350000	0.0171646	0.592423	0.13484	0.0365227	0.061171	0.0605249	0.181974	0	6.18318e-16	FALSE	TRUE
chr1:164350000-164400000	0.085638	0.580168	-0.306848	-0.114326	-0.333865	0.0015889	0.489598	0	1.70034e-21	FALSE	TRUE
chr1:164400000-164450000	0.618251	0.513859	-0.349818	-1.17212	0.165167	0.658561	0.784619	0	4.18349e-67	TRUE	TRUE
chr1:164450000-164500000	0.390662	0.538854	-0.268846	-1.26039	-0.0948438	0.33609	0.363017	0	1.22586e-54	TRUE	TRUE
chr1:16450000-16500000	-0.121905	0.445943	-0.724727	-0.630263	-0.805547	-0.186425	-0.06436	0	7.66004e-19	FALSE	TRUE
chr1:164500000-164550000	0.201791	1.08358	-1.12301	-1.37157	-1.1629	0.389402	0.685777	0	7.21226e-181	TRUE	TRUE
chr1:164550000-164600000	-0.201665	1.30043	-0.482905	-1.76579	-1.77651	0.189691	0.763071	0	0	TRUE	TRUE
chr1:164600000-164650000	0.327792	1.24123	-0.951592	-1.12586	-1.07705	0.0781643	0.201448	0	2.47035e-142	TRUE	TRUE
chr1:164650000-164700000	-0.16979	0.80614	-0.528158	-1.33945	-1.68297	-0.248183	0.222213	0	8.14258e-124	TRUE	TRUE
chr1:164700000-164750000	-0.573512	0.889672	-0.768691	-1.23061	-1.27336	-0.3993	0.888415	0	7.93717e-93	TRUE	TRUE
chr1:164750000-164800000	-0.868413	0.147293	-1.30085	-1.63	-1.8346	-0.716216	0.0719977	0	2.81647e-114	TRUE	TRUE
chr1:164800000-164850000	-0.808719	-0.0581017	-1.4146	-1.29474	-2.10675	-0.275404	-0.0232668	0	1.70322e-126	TRUE	TRUE
chr1:164850000-164900000	-0.622653	0.979806	-1.05606	-1.18922	-1.19884	-0.0928281	0.693594	0	1.95467e-194	TRUE	TRUE
chr1:164900000-164950000	0.270663	0.357206	-0.439012	-1.16078	-0.774342	0.625813	0.841745	0	6.98605e-82	TRUE	TRUE
chr1:164950000-165000000	0.16024	-0.0465961	-0.526141	-1.82331	-0.0191377	0.916034	0.516	0	1.07574e-147	TRUE	TRUE
chr1:16500000-16550000	0.10605	0.306452	-1.0599	-0.742241	-0.922921	-0.0224181	-0.634708	0	1.11305e-50	FALSE	TRUE
chr1:165000000-165050000	-0.274161	-0.084007	-0.617691	-1.21571	-1.2678	0.475405	0.356084	0	6.65577e-98	TRUE	TRUE
chr1:165050000-165100000	-0.834054	-0.419625	-0.608834	-0.354523	-1.54569	-0.421004	-0.193957	0	3.84988e-47	FALSE	TRUE
chr1:165100000-165150000	-0.620039	-0.336793	-0.741279	0.761906	-0.963395	-0.873625	-0.885283	0	1.50463e-103	TRUE	TRUE
chr1:165150000-165200000	-0.557405	-0.109821	-0.133451	-0.785249	-0.0357458	0.234722	-0.396585	0	1.19249e-27	FALSE	TRUE
chr1:165200000-165250000	0.278383	0.0702019	0.163565	0.0573113	0.340953	0.0256276	-0.262319	0	1.03911e-10	FALSE	TRUE
chr1:165250000-165300000	0.0928087	-0.44736	-0.57182	-0.363379	-0.655099	-0.553498	-0.429919	0	1.02726e-10	FALSE	TRUE
chr1:165300000-165350000	0.381809	0.10774	-0.999322	0.343926	-0.390048	-0.963144	-0.897031	0	1.1674e-42	FALSE	TRUE
chr1:165350000-165400000	0.179558	-0.503109	-0.654327	0.828608	-0.487557	-0.613626	-0.566131	0	2.57519e-98	TRUE	TRUE
chr1:165400000-165450000	0.531506	0.184398	-0.354405	1.56213	-0.0343494	0.219433	-0.0738434	0	6.60331e-133	TRUE	TRUE
chr1:165450000-165500000	0.738681	0.37526	0.533392	0.633241	0.99953	0.21932	0.0304015	0	2.4562e-97	TRUE	TRUE
chr1:16550000-16600000	0.255194	0.340911	0.159491	-0.468397	0.0154417	0.0498968	0.151641	0	3.85119e-08	FALSE	TRUE
chr1:165500000-165550000	0.085725	-0.316244	-0.461509	-0.220585	0.944531	-0.543449	-0.542881	0	2.73427e-73	TRUE	TRUE
chr1:165550000-165600000	-0.7892	-0.402946	-0.667937	-0.915971	-0.209218	-0.994462	-0.53994	0	8.38139e-25	FALSE	TRUE
chr1:165600000-165650000	-0.387324	-0.580053	-0.333765	-0.657529	0.620177	-0.473671	-0.852343	0	3.3413e-201	TRUE	TRUE
chr1:165650000-165700000	0.275452	-0.0872761	0.224779	-1.74232	0.657531	0.217707	-0.232761	0	4.53781e-306	TRUE	TRUE
chr1:165700000-165750000	0.189547	0.453868	0.394043	-1.19082	0.574868	0.439287	0.0293206	0	1.48226e-162	TRUE	TRUE
chr1:165750000-165800000	0.0756125	-0.386589	0.187195	0.260276	0.085986	0.500521	-0.187381	0	2.75257e-29	FALSE	TRUE
chr1:165800000-165850000	-0.526975	-0.075342	-1.0935	-0.0697669	-1.18574	1.09133	0.194397	0	4.37997e-214	TRUE	TRUE
chr1:165850000-165900000	-0.409706	0.0315973	-0.740986	0.0640979	-1.03143	0.221573	-0.114825	0	5.06109e-52	TRUE	TRUE
chr1:165900000-165950000	0.0763521	0.931158	-0.415838	0.238074	-0.6609	0.0303186	0.0500282	0	5.6229e-172	TRUE	TRUE
chr1:165950000-166000000	-0.309606	0.657072	-0.473445	0.25902	-0.885442	0.233896	-0.188339	0	6.44259e-238	TRUE	TRUE
chr1:16600000-16650000	0.517426	0.444988	0.283981	0.010624	0.1919	0.526533	0.123056	0	2.38323e-12	FALSE	TRUE
chr1:166000000-166050000	-0.457613	-0.31652	-0.778692	-0.704137	-0.966238	0.168372	-0.818546	0	1.26066e-68	TRUE	TRUE
chr1:166050000-166100000	-0.524262	-0.773189	-0.88928	-0.70692	-1.51932	-0.180074	-0.61535	0	1.03126e-38	FALSE	TRUE
chr1:166100000-166150000	-0.722948	-1.3351	-0.0799098	-1.12663	-1.38429	-0.284092	-0.79555	0	1.35637e-95	TRUE	TRUE
chr1:166250000-166300000	-0.470882	-0.634977	-0.6557	-1.17258	-1.14886	-0.530867	-0.39104	0	1.49388e-27	FALSE	TRUE
chr1:166300000-166350000	0.0228803	0.374457	0.830986	-0.469207	0.437835	-0.296915	0.493917	0	1.09669e-24	FALSE	TRUE
chr1:166350000-166400000	-0.145897	-0.0563898	-0.0244909	-0.462006	-0.10376	0.108355	-0.351557	0	0.00124243	FALSE	TRUE
chr1:166400000-166450000	0.23365	0.000596349	0.671835	-0.253239	-0.0746196	0.513008	-0.416556	0	4.50592e-18	FALSE	TRUE
chr1:166450000-166500000	-0.522526	-0.308395	0.259534	-0.882437	-1.29162	0.649505	-0.569399	0	4.07411e-26	FALSE	TRUE
chr1:16650000-16700000	0.156545	0.336921	0.437794	0.441173	0.306928	0.492606	0.418022	0	5.03768e-11	FALSE	TRUE
chr1:166500000-166550000	-0.800589	0.376302	0.976362	-0.724096	-0.73046	0.988929	1.19623	0	7.94534e-26	FALSE	FALSE
chr1:166550000-166600000	-0.167432	0.0680145	1.31264	-0.216484	-0.608128	0.439574	0.59814	0	7.99917e-17	FALSE	FALSE
chr1:166650000-166700000	-0.47441	0.0664133	0.0808691	0.0261454	-0.354337	0.228519	0.128506	0	0.0908101	FALSE	TRUE
chr1:166700000-166750000	0.033664	0.198977	0.418705	-0.204269	-0.547459	0.24922	-0.258533	0	4.30193e-07	FALSE	TRUE
chr1:166750000-166800000	0.380596	-0.261409	0.505264	-0.596412	0.0320293	-0.228897	-0.277401	0	1.28018e-12	FALSE	TRUE
chr1:166800000-166850000	0.667518	0.0369455	0.0545802	0.0669085	0.118099	-0.413398	-0.739003	0	3.99e-17	FALSE	TRUE
chr1:166850000-166900000	0.539496	0.738096	-0.552864	-0.966271	-0.873962	0.253557	-0.199038	0	2.77256e-63	TRUE	TRUE
chr1:166950000-167000000	-0.227262	0.311668	-0.0509854	-0.466338	-0.520373	0.461224	-0.382854	0	1.99702e-05	FALSE	TRUE
chr1:16700000-16750000	0.321106	0.721445	0.495581	-0.358458	-0.140347	0.771551	0.865538	0	2.88431e-24	FALSE	TRUE
chr1:167000000-167050000	-0.577442	-0.0745375	1.50032	-0.751622	-1.28578	1.46808	0.340813	0	3.8889e-117	TRUE	TRUE
chr1:167050000-167100000	-0.441153	-0.346622	-0.253138	-0.100128	-0.577543	0.761311	-0.489161	0	4.96371e-06	FALSE	FALSE
chr1:167100000-167150000	-0.46284	0.0497185	0.0530343	0.14413	-0.190727	0.330099	-0.424774	0	0.230521	FALSE	FALSE
chr1:167200000-167250000	0.0348128	0.159162	0.369847	0.0181145	-0.39491	-0.198355	0.0151562	0	6.88986e-23	FALSE	TRUE
chr1:167250000-167300000	0.0290448	-0.619863	0.229046	0.561613	-0.264638	0.129225	0.0277768	0	4.82161e-80	TRUE	TRUE
chr1:167300000-167350000	0.463356	0.0855554	0.675172	0.610339	0.415189	0.0430051	0.0912518	0	1.50251e-36	FALSE	TRUE
chr1:167350000-167400000	-0.158203	0.0152505	-0.0382734	1.94909	-0.251068	-0.131391	-0.643042	0	0	TRUE	TRUE
chr1:167400000-167450000	-0.68336	-0.739293	-0.858806	0.758079	-1.10446	-0.0762297	-1.05621	0	3.66281e-61	TRUE	TRUE
chr1:167450000-167500000	-1.54868	-1.77278	-2.0388	-0.512378	-2.59165	-0.0273238	-1.661	0	5.34104e-127	TRUE	TRUE
chr1:16750000-16800000	-0.567914	0.684872	0.439319	-1.07428	-0.843004	-0.297028	1.16152	0	1.16383e-71	TRUE	TRUE
chr1:167500000-167550000	-0.691777	-1.27331	-1.22781	-0.307774	-1.5679	0.153493	-1.57827	0	1.08457e-33	FALSE	TRUE
chr1:167550000-167600000	-0.200265	-1.25659	-0.25552	-0.480369	-1.35123	-0.00432248	-0.903129	0	2.36767e-29	FALSE	TRUE
chr1:167650000-167700000	-1.66608	-1.10965	-1.30524	-1.06541	-1.58068	-1.06189	-0.863901	0	3.49429e-34	FALSE	TRUE
chr1:167700000-167750000	-0.48951	-0.208738	-0.304299	-0.0531697	-0.503281	-0.76497	-0.405824	0	0.0887711	FALSE	FALSE
chr1:167750000-167800000	-0.60997	-1.13865	-1.47698	-0.405817	-1.22688	-1.79043	-0.958905	0	8.60962e-12	FALSE	FALSE
chr1:167800000-167850000	-0.877824	-0.73616	-0.967564	-0.72678	-1.1656	-0.579702	-0.654254	0	9.40303e-06	FALSE	FALSE
chr1:167850000-167900000	-0.631605	-0.152274	-0.628319	-0.468324	-0.506111	-0.515767	-1.76833	0	0.00338168	FALSE	FALSE
chr1:167950000-168000000	-1.13453	-0.468118	-0.701472	-0.201781	-0.337067	-0.255716	-0.109307	0	0.0393687	FALSE	FALSE
chr1:168000000-168050000	-0.00566741	0.174822	-0.0829152	-0.546047	0.117652	0.0388039	-0.215483	0	0.510753	FALSE	FALSE
chr1:168050000-168100000	-0.367191	-0.300916	-0.873492	0.074606	-0.211596	-0.422884	-0.47441	0	0.0796856	FALSE	FALSE
chr1:168100000-168150000	-1.01912	-0.800656	-0.551067	-0.413507	-0.36289	-0.634392	0.0483656	0	0.0011685	FALSE	FALSE
chr1:168150000-168200000	-0.263066	-1.71	-1.08595	-0.62736	-0.00893663	-0.871854	-0.452421	0	1.60319e-22	FALSE	TRUE
chr1:168200000-168250000	-0.916259	-2.1028	-1.6051	-0.960482	-0.45994	-2.26366	-0.893621	0	2.94567e-86	TRUE	TRUE
chr1:168250000-168300000	-0.28927	-1.80991	-1.91416	0.121197	-0.703484	-1.87627	-0.385602	0	4.87735e-89	TRUE	TRUE
chr1:168300000-168350000	-0.811369	-1.8034	-1.2217	0.263242	0.385904	-1.46758	-0.866232	0	9.7431e-149	TRUE	TRUE
chr1:168350000-168400000	-1.0156	-2.4919	-1.2634	-1.12778	0.322328	-1.65325	-1.55375	0	3.76834e-225	TRUE	TRUE
chr1:168400000-168450000	-0.434874	-1.48289	-0.723709	-0.921147	0.0820964	-1.24894	-0.991195	0	1.23957e-86	TRUE	TRUE
chr1:168450000-168500000	-0.335523	-1.11344	-0.771929	-0.761121	-0.26837	-1.18188	-1.1131	0	2.51329e-11	FALSE	TRUE
chr1:16850000-16900000	-0.438272	0.0690434	-0.0133365	0.135074	-0.320279	0.155709	-0.128249	0	0.529289	FALSE	FALSE
chr1:168500000-168550000	-0.971146	-0.873954	-0.747664	-0.223535	0.248476	-0.862434	-0.518098	0	1.44038e-12	FALSE	TRUE
chr1:168550000-168600000	-1.01003	-1.06859	-0.187562	-0.445925	1.05967	-1.05572	-0.810447	0	7.41205e-69	TRUE	TRUE
chr1:168600000-168650000	-0.553596	-0.513459	0.6655	-0.545222	1.86864	-0.18478	0.144318	0	6.37171e-96	TRUE	TRUE
chr1:168650000-168700000	-0.327879	-0.451173	-0.427928	-0.046161	0.473013	-0.0119533	-0.418834	0	4.49198e-05	FALSE	FALSE
chr1:168950000-169000000	-0.685417	-0.0772519	-0.30928	-0.229932	-0.231845	-0.0756262	-0.908151	0	0.410407	FALSE	FALSE
chr1:169000000-169050000	-0.251068	-0.117487	-0.439844	0.268593	-0.265342	-0.693361	-0.275891	0	0.203935	FALSE	FALSE
chr1:169050000-169100000	-0.433225	-0.732352	-0.674997	-0.244186	-0.662425	-0.526755	-1.06216	0	0.0816345	FALSE	FALSE
chr1:169250000-169300000	-0.577003	-0.643057	-0.521807	-0.241111	-0.863766	-0.333755	-0.77501	0	0.0231207	FALSE	FALSE
chr1:169450000-169500000	-1.27183	-0.27002	-0.273857	-0.365278	-0.201517	-0.522159	0.0570457	0	0.0083843	FALSE	TRUE
chr1:169500000-169550000	0.32873	0.28331	0.376653	0.624031	0.644361	0.451102	-0.0802595	0	9.01469e-13	FALSE	TRUE
chr1:169550000-169600000	0.033312	-0.233852	0.0181379	0.119735	1.90621	0.339708	-0.774401	0	4.20563e-131	TRUE	TRUE
chr1:169600000-169650000	0.556164	0.263534	0.262301	-0.060434	1.74347	-0.985646	-0.276131	0	4.64003e-87	TRUE	TRUE
chr1:169650000-169700000	1.00328	-0.0607829	-0.55993	-0.56815	1.67563	-0.395511	-1.04969	0	2.70837e-121	TRUE	TRUE
chr1:169700000-169750000	-0.381456	-0.496996	-0.656798	-0.0871122	0.0289405	-1.07435	-0.111472	0	0.013006	FALSE	FALSE
chr1:169750000-169800000	0.0759018	-0.441071	-0.0806969	0.365989	-0.118425	-0.444106	-0.155811	0	0.151018	FALSE	FALSE
chr1:169800000-169850000	-0.649053	-0.0521904	-0.399603	0.0879562	0.0915858	-0.840018	-0.830853	0	0.0194962	FALSE	FALSE
chr1:169850000-169900000	-0.0626577	-0.0511188	-0.241	0.0704324	-0.271713	0.0228302	-0.574758	0	0.371719	FALSE	TRUE
chr1:169900000-169950000	-0.395424	0.792341	-0.661281	-0.216307	-0.0618943	-0.053407	-0.242964	0	9.53897e-20	FALSE	TRUE
chr1:169950000-170000000	0.319461	0.770824	0.0108939	0.258326	1.05405	0.133164	0.115174	0	3.03303e-40	FALSE	TRUE
chr1:17000000-17050000	-0.925683	-0.788463	-1.54265	-0.973589	-1.22479	-0.892865	-0.420172	0	1.17757e-18	FALSE	TRUE
chr1:170000000-170050000	0.33035	-0.214444	-0.628169	0.183892	1.03328	-0.404592	-0.521421	0	2.12007e-46	FALSE	TRUE
chr1:170050000-170100000	-0.699947	-1.3246	-0.945746	0.439299	-0.808039	-0.720325	-0.0471653	0	3.82577e-36	FALSE	TRUE
chr1:170100000-170150000	0.107971	0.289039	-0.0730608	0.827085	0.104086	0.0935623	0.0793947	0	3.90992e-15	FALSE	TRUE
chr1:170150000-170200000	0.194891	-0.381011	0.313643	0.67228	-0.168765	-0.147496	0.089533	0	1.29401e-54	TRUE	TRUE
chr1:170200000-170250000	0.533864	-0.00443821	0.407277	0.178668	0.0847271	0.559018	0.171184	0	9.20063e-11	FALSE	TRUE
chr1:170250000-170300000	0.41316	-0.886261	0.868068	-0.907981	0.537271	-0.161578	0.752658	0	1.36323e-108	TRUE	TRUE
chr1:170300000-170350000	-0.265977	-1.32233	0.0354683	-0.86706	0.165746	-0.211524	-0.558641	0	1.7932e-28	FALSE	TRUE
chr1:170350000-170400000	-0.87481	-1.60922	0.016497	-0.718119	0.232495	0.0238935	0.283568	0	1.72274e-58	TRUE	TRUE
chr1:170400000-170450000	-1.52646	-2.1007	-0.807549	-1.22018	-0.21327	-1.63861	-0.635752	0	3.37749e-131	TRUE	TRUE
chr1:170450000-170500000	-1.55005	-2.1325	-0.647394	-1.57555	0.106741	-1.09783	-0.310224	0	1.18203e-157	TRUE	TRUE
chr1:17050000-17100000	-1.27491	-0.59376	-0.687643	-0.712998	-0.604908	-0.633318	-0.439606	0	8.85362e-06	FALSE	TRUE
chr1:170500000-170550000	-0.570703	-2.5506	-0.474114	-0.86862	0.499171	-0.966277	-0.121534	0	1.08768e-282	TRUE	TRUE
chr1:170550000-170600000	-0.725442	-1.89417	-0.0556582	-0.01833	0.342549	-1.0884	0.0371146	0	4.95442e-211	TRUE	TRUE
chr1:170600000-170650000	-0.0961407	-0.95975	-0.393874	0.771038	0.312614	-0.815089	-0.193634	0	2.95856e-109	TRUE	TRUE
chr1:170650000-170700000	0.147058	-0.434523	0.341595	-0.501389	1.46419	-0.882568	0.250585	0	4.05162e-242	TRUE	TRUE
chr1:170700000-170750000	0.401032	0.528057	0.661797	-0.666585	1.04711	-0.294196	-0.06084	0	7.22636e-170	TRUE	TRUE
chr1:170750000-170800000	0.0860648	0.10176	0.491831	-0.177671	0.394101	-0.355702	-0.064946	0	1.0173e-17	FALSE	TRUE
chr1:170800000-170850000	0.279511	0.4113	0.525519	-0.111865	0.623827	0.0412608	0.271641	0	6.95854e-31	FALSE	TRUE
chr1:170850000-170900000	0.463916	0.67167	0.746536	0.134799	0.147045	0.312674	0.456324	0	3.99976e-67	TRUE	TRUE
chr1:170900000-170950000	0.80747	1.22348	0.876763	-0.826677	0.644689	-0.162062	0.870395	0	7.50387e-177	TRUE	TRUE
chr1:170950000-171000000	0.846502	0.8417	0.925624	-0.808091	0.900771	-0.0451968	0.182171	0	9.10876e-217	TRUE	TRUE
chr1:17100000-17150000	-0.810438	-0.635898	-1.18134	-0.799474	-0.974991	-0.743191	-0.402134	0	2.45377e-10	FALSE	TRUE
chr1:171000000-171050000	0.676799	0.440363	0.812507	0.347057	1.10563	0.156154	0.00393563	0	1.36155e-162	TRUE	TRUE
chr1:171050000-171100000	0.677045	-0.0207584	0.613265	0.433366	0.931376	0.301826	-0.419372	0	4.42259e-85	TRUE	TRUE
chr1:171100000-171150000	0.0979022	0.0541711	0.380015	0.804821	0.0375088	0.282128	-0.0637107	0	1.05939e-49	FALSE	TRUE
chr1:171150000-171200000	-0.336065	-0.692217	0.07933	-0.818473	-0.617716	-1.01091	-0.660963	0	2.4315e-66	TRUE	TRUE
chr1:171200000-171250000	0.173195	-0.482645	0.616069	0.0600118	0.136975	-0.00906252	-0.0673929	0	1.03887e-50	FALSE	TRUE
chr1:171250000-171300000	0.289432	-0.154252	0.534499	0.637677	0.363674	0.029765	0.0258628	0	3.14862e-54	TRUE	TRUE
chr1:171300000-171350000	0.363409	0.216403	0.526418	0.643598	0.245654	0.336588	0.00176702	0	5.00991e-26	FALSE	TRUE
chr1:171350000-171400000	0.38737	0.408056	0.590666	-0.0924205	0.393574	0.384666	0.525242	0	3.54939e-30	FALSE	TRUE
chr1:171400000-171450000	0.153191	0.24332	0.46169	-0.386968	0.0384107	-0.189829	0.176701	0	2.3821e-23	FALSE	TRUE
chr1:171450000-171500000	0.552108	0.11062	1.27042	-0.813476	0.429757	-0.473539	0.485063	0	1.9979e-117	TRUE	TRUE
chr1:17150000-17200000	-0.443142	-0.12938	-0.370841	-0.0651104	-0.208031	-0.534483	-0.440224	0	0.445405	FALSE	FALSE
chr1:171500000-171550000	0.315606	0.697225	0.584908	-0.295841	-0.145904	0.337	0.297639	0	5.1452e-44	FALSE	TRUE
chr1:171550000-171600000	0.205508	0.333461	0.54313	-1.2528	-0.0941359	0.374547	0.404273	0	3.60339e-94	TRUE	TRUE
chr1:171600000-171650000	-0.0467594	0.658136	0.875332	-1.4539	-0.249329	0.743685	0.757854	0	1.54814e-266	TRUE	TRUE
chr1:171650000-171700000	0.260258	0.534423	0.411785	-1.04557	-0.889666	0.536068	0.0626368	0	2.32774e-265	TRUE	TRUE
chr1:171700000-171750000	-0.191843	0.319596	0.587749	-0.867823	-0.864342	-0.0994727	-0.424456	0	4.42692e-74	TRUE	TRUE
chr1:171750000-171800000	-0.325933	0.325269	-0.370967	-0.971987	-1.33699	0.381485	-0.143638	0	2.6765e-168	TRUE	TRUE
chr1:171800000-171850000	0.426707	0.665109	0.561705	-0.963833	0.477541	0.44696	0.0777775	0	4.34322e-108	TRUE	TRUE
chr1:171850000-171900000	0.552152	0.453368	0.68375	-0.95406	0.809074	0.720086	0.0334929	0	1.12237e-61	TRUE	TRUE
chr1:171900000-171950000	-0.478069	0.78726	0.281387	-1.3174	-0.783426	0.590085	0.444433	0	1.14407e-204	TRUE	TRUE
chr1:171950000-172000000	-0.208007	0.855912	0.319188	-1.06267	-0.574005	0.656926	-0.0170843	0	3.21131e-161	TRUE	TRUE
chr1:172000000-172050000	-0.5739	0.234218	0.439999	-1.30542	-1.11945	-0.285265	0.255621	0	5.51174e-116	TRUE	TRUE
chr1:172050000-172100000	0.117328	0.015473	0.510133	0.216418	0.107083	0.159788	-0.0041249	0	8.57244e-08	FALSE	TRUE
chr1:172100000-172150000	-0.0954542	0.168912	0.284201	0.487722	0.0107405	0.157383	0.426302	0	2.28587e-09	FALSE	TRUE
chr1:172150000-172200000	-0.248234	-0.590051	-0.290117	0.372515	-0.618141	0.097698	-0.129465	0	4.93639e-48	FALSE	TRUE
chr1:172200000-172250000	-0.344469	-0.280296	0.137137	-0.647292	-0.903187	0.324373	-0.108723	0	2.19484e-48	FALSE	TRUE
chr1:172250000-172300000	-0.0868131	-0.179972	0.32231	-0.781497	-0.885484	0.424188	0.139191	0	7.18242e-44	FALSE	TRUE
chr1:172300000-172350000	-0.229712	-0.127214	0.466208	-0.774035	0.562353	0.0602094	0.29456	0	2.94972e-88	TRUE	TRUE
chr1:172350000-172400000	0.169588	0.0122052	0.305917	0.129901	0.46193	0.0785405	-0.00164565	0	2.07769e-18	FALSE	TRUE
chr1:172400000-172450000	-0.553004	1.00548	0.122483	-1.28015	-0.710315	-0.821982	0.134227	0	4.24812e-191	TRUE	TRUE
chr1:172450000-172500000	-0.236968	0.778706	0.616565	-1.20272	-0.460786	-0.276803	0.745975	0	8.12798e-189	TRUE	TRUE
chr1:172500000-172550000	-0.0663097	0.118453	0.105968	-1.49922	-0.154927	0.325822	0.328702	0	1.68418e-104	TRUE	TRUE
chr1:172550000-172600000	-0.398615	0.130021	0.589156	-1.35211	-0.412445	-0.653997	0.209082	0	5.55545e-69	TRUE	TRUE
chr1:172600000-172650000	-0.0157588	-0.0760179	-0.052847	-1.15627	-0.317802	-0.12932	-0.289443	0	1.21242e-20	FALSE	TRUE
chr1:172650000-172700000	-0.0216477	-0.340503	-0.841415	-1.26839	-0.626141	-0.444135	-0.0411812	0	8.68768e-20	FALSE	TRUE
chr1:172700000-172750000	-0.449876	0.291025	-0.519873	-0.468532	-0.630128	0.0153005	-0.61577	0	4.77788e-07	FALSE	TRUE
chr1:172800000-172850000	-0.435555	0.188576	-0.249466	-0.347967	-0.110124	-0.0247104	0.11236	0	0.347216	FALSE	FALSE
chr1:172900000-172950000	-0.0649947	0.0229295	0.147714	-0.192431	-0.735179	0.134546	-0.184606	0	0.000946562	FALSE	FALSE
chr1:172950000-173000000	-0.00535227	-0.189815	-0.546275	-0.0758318	-0.672171	-0.30009	-0.0581411	0	0.00719644	FALSE	TRUE
chr1:173000000-173050000	-0.00509164	-0.254371	-0.292496	0.0322299	-0.615663	-0.136553	-0.664016	0	0.0631948	FALSE	FALSE
chr1:173050000-173100000	-0.326477	-0.427873	-0.615809	-0.159372	-0.740552	-0.27439	-1.28432	0	0.000687732	FALSE	TRUE
chr1:173100000-173150000	0.210559	0.425826	-0.176654	-0.0473282	-0.0771784	-0.153503	0.0164139	0	0.113978	FALSE	TRUE
chr1:173150000-173200000	1.14612	-0.0458674	-0.531482	0.425505	-0.617834	-0.704384	-0.647597	0	6.78714e-15	FALSE	FALSE
chr1:173200000-173250000	1.31417	-0.539576	-0.636892	0.467585	-0.903415	-0.108452	-0.747139	0	2.18067e-35	FALSE	TRUE
chr1:173300000-173350000	0.183672	-0.96562	-0.689013	1.37601	-1.41955	-0.704765	-0.798691	0	2.29281e-235	TRUE	TRUE
chr1:173350000-173400000	-0.344496	-0.625517	-0.129029	0.204347	-1.24254	-0.152263	0.0618314	0	2.09406e-56	TRUE	TRUE
chr1:173400000-173450000	-0.103562	0.11604	0.379735	-1.40293	-0.24348	0.623223	0.127528	0	7.9411e-141	TRUE	TRUE
chr1:173450000-173500000	-0.779562	0.468671	0.210445	-1.17963	-0.700232	1.03811	-0.398769	0	3.67019e-116	TRUE	TRUE
chr1:173500000-173550000	-0.928111	1.60118	0.192804	-1.06614	-0.842584	1.23179	-0.420656	0	1.20021e-149	TRUE	TRUE
chr1:173550000-173600000	-1.07727	1.44495	0.52345	-0.519286	-0.323796	1.39127	-0.526353	0	6.6625e-79	TRUE	TRUE
chr1:173600000-173650000	-1.0051	1.39065	1.167	-0.687897	-0.696218	0.947119	0.573146	0	1.75493e-140	TRUE	TRUE
chr1:173650000-173700000	-1.47191	0.98563	0.645496	-0.763787	-0.700699	1.2023	-0.209684	0	4.8883e-72	TRUE	TRUE
chr1:173700000-173750000	-1.0211	0.464752	1.04038	-0.585098	-0.395284	0.146495	0.563315	0	2.84459e-67	TRUE	TRUE
chr1:173750000-173800000	-0.372886	-0.113768	0.516391	-0.156989	-0.174976	0.554905	-0.492063	0	4.34952e-06	FALSE	TRUE
chr1:173800000-173850000	-0.00042374	0.372955	0.381317	0.70168	0.590774	0.0261802	-0.079846	0	3.46519e-14	FALSE	TRUE
chr1:173850000-173900000	-0.179196	0.642987	0.465502	-0.0661124	-0.137725	0.438008	0.469313	0	8.65215e-12	FALSE	TRUE
chr1:173950000-174000000	-0.641859	0.384175	0.369718	-1.21045	-0.59204	-0.396472	-0.111964	0	3.30765e-42	FALSE	TRUE
chr1:17400000-17450000	0.39913	-0.351944	-0.133734	-0.10644	1.21413	-0.597299	-0.0885593	0	2.02076e-31	FALSE	TRUE
chr1:174000000-174050000	-0.142047	-0.0598836	0.902525	-1.30844	0.347879	-0.750103	0.454193	0	1.90799e-75	TRUE	TRUE
chr1:174050000-174100000	-0.664827	-0.0216797	0.660612	-0.6883	-0.253746	-1.04933	0.0896374	0	1.78676e-42	FALSE	TRUE
chr1:174100000-174150000	-0.607887	-0.191288	0.0892506	0.0862345	-1.1625	-0.597263	-0.36307	0	1.97606e-37	FALSE	TRUE
chr1:174150000-174200000	-0.698677	-0.873441	-0.585134	1.01434	-1.5011	-0.916138	-1.26271	0	6.02318e-179	TRUE	TRUE
chr1:174200000-174250000	-0.780628	-0.826103	-0.551277	0.419239	-1.24513	-1.21014	-0.556024	0	3.96028e-49	FALSE	TRUE
chr1:174250000-174300000	-0.835228	-0.657953	-1.12352	0.31263	-1.25491	-0.778228	-0.633673	0	4.08174e-17	FALSE	TRUE
chr1:174300000-174350000	-0.943275	-0.742743	-0.618399	-0.151549	-1.35906	-1.20812	-0.752316	0	1.48178e-20	FALSE	TRUE
chr1:174350000-174400000	-0.574224	-1.10912	-0.878892	0.135727	-1.98796	-1.56131	-0.646286	0	2.71568e-58	TRUE	TRUE
chr1:174400000-174450000	-0.126452	-0.52776	-0.679667	0.796798	-1.27338	-1.18604	-0.475657	0	4.18278e-59	TRUE	TRUE
chr1:174450000-174500000	-1.37728	-0.391605	-1.10441	0.199907	-1.22722	-0.964909	-0.801264	0	9.22083e-24	FALSE	TRUE
chr1:174500000-174550000	-1.2601	0.769324	-0.671462	-0.325854	-1.0122	-0.435153	-0.66117	0	1.52023e-47	FALSE	TRUE
chr1:174550000-174600000	-0.29007	-0.41364	-1.25759	0.212287	-1.03233	-0.639444	-1.05045	0	3.13927e-18	FALSE	TRUE
chr1:174600000-174650000	0.529924	0.356952	-1.05816	0.889548	-0.430601	-0.703779	-0.593796	0	7.0205e-23	FALSE	TRUE
chr1:174650000-174700000	0.77857	0.627839	-0.508926	-0.020566	-0.375229	-0.890961	-0.747936	0	2.89507e-21	FALSE	TRUE
chr1:174700000-174750000	-0.212623	-0.220682	-0.870199	0.287757	-0.487267	-0.184539	-0.821864	0	0.00225562	FALSE	FALSE
chr1:174750000-174800000	0.634642	0.107389	-0.195359	0.142734	-0.12813	-0.496345	-0.541265	0	0.0396171	FALSE	FALSE
chr1:174800000-174850000	-0.0180509	-0.0759814	-0.675872	-0.343251	-0.52274	-0.589061	-0.04956	0	0.0750322	FALSE	FALSE
chr1:174900000-174950000	-1.18331	-0.354253	0.204811	0.153121	-0.278831	-0.264377	-0.563256	0	0.0771784	FALSE	FALSE
chr1:174950000-175000000	-0.383784	0.186717	-0.151497	0.130059	-0.230604	0.210201	-0.173935	0	0.704637	FALSE	FALSE
chr1:17500000-17550000	0.196364	-0.132333	0.440217	-0.365683	0.106692	-0.46829	0.455314	0	0.0237318	FALSE	TRUE
chr1:175100000-175150000	-0.787309	-0.334196	-0.319624	0.282791	-0.461636	0.0858109	-0.100735	0	0.0244539	FALSE	FALSE
chr1:175250000-175300000	-0.299476	0.371216	0.0721005	0.26143	-0.455656	-0.259908	-0.329389	0	0.0151069	FALSE	FALSE
chr1:175300000-175350000	-0.0537528	0.559524	-0.551499	0.113519	0.537237	0.48025	-0.0096774	0	0.00694408	FALSE	FALSE
chr1:175350000-175400000	-0.143976	0.0320618	-0.188238	0.00901911	-0.070891	-0.296385	0.220723	0	0.891214	FALSE	FALSE
chr1:175400000-175450000	-0.516814	0.19847	-0.474226	-0.35269	-0.382573	-0.560434	-0.0039574	0	0.0066731	FALSE	FALSE
chr1:175450000-175500000	-0.551274	0.585682	-0.419594	-0.999118	0.636011	-0.476388	0.134367	0	2.72448e-53	TRUE	TRUE
chr1:17550000-17600000	-0.266453	-0.619265	-0.0427807	-0.798691	-0.454818	-0.854006	-0.11818	0	1.65073e-05	FALSE	TRUE
chr1:175500000-175550000	-1.16561	-0.365147	-0.55825	-0.755428	0.475434	-0.747111	-0.593871	0	5.76395e-34	FALSE	TRUE
chr1:175550000-175600000	-0.797167	0.290195	0.0987978	0.248779	0.317262	-0.114831	-0.364423	0	0.000443185	FALSE	TRUE
chr1:175600000-175650000	-0.379182	1.35463	0.919281	-0.360821	0.0624177	-0.142872	0.941588	0	9.77103e-243	TRUE	TRUE
chr1:175650000-175700000	-0.186295	1.21856	0.889388	-0.449248	-0.182152	0.0479495	0.916761	0	1.23921e-127	TRUE	TRUE
chr1:175700000-175750000	0.246461	0.498095	0.180495	0.35496	0.555185	0.137761	-0.0189346	0	0.0011559	FALSE	TRUE
chr1:175750000-175800000	-0.391898	0.534011	0.100154	0.329153	-0.027478	0.212959	-0.0761982	0	0.0187926	FALSE	FALSE
chr1:175850000-175900000	-0.0478044	0.0635057	-0.101243	0.533575	-0.136969	-0.0830485	-0.215955	0	0.000267459	FALSE	TRUE
chr1:175900000-175950000	-0.829372	-0.375632	-0.0898696	0.617049	-0.339441	-0.601144	-0.117541	0	6.69823e-11	FALSE	TRUE
chr1:175950000-176000000	-0.630261	-0.0902232	-0.486514	-0.0258548	-0.145012	0.241465	-0.196433	0	0.273997	FALSE	FALSE
chr1:17600000-17650000	-0.398857	-1.46584	-0.146496	-1.36542	-0.488338	-0.710169	-0.105319	0	9.63273e-34	FALSE	TRUE
chr1:176000000-176050000	-0.686836	-0.597122	-1.2535	-0.517528	-0.672984	0.0974878	-0.610322	0	5.15576e-05	FALSE	FALSE
chr1:176050000-176100000	-0.70319	-1.21633	-1.10253	-0.397335	-1.02492	0.126066	-0.60651	0	1.3962e-17	FALSE	TRUE
chr1:176100000-176150000	-0.766852	-0.847774	-0.529554	-0.632669	-0.788715	-0.315518	-1.14989	0	0.000109688	FALSE	FALSE
chr1:176200000-176250000	-1.34331	-0.609081	-0.975883	-1.09071	-0.789496	-1.52171	-0.835878	0	6.92942e-09	FALSE	FALSE
chr1:176250000-176300000	-1.59444	-0.770292	-0.494014	-0.720795	-0.551831	-0.600878	-1.21795	0	1.05675e-05	FALSE	FALSE
chr1:176300000-176350000	-0.182819	0.318263	0.35168	-0.255441	-0.0216114	0.0164238	-0.510863	0	0.311365	FALSE	FALSE
chr1:176350000-176400000	-0.513574	0.0733563	0.0591725	-0.619723	-0.184462	-0.0994348	0.0844749	0	0.380544	FALSE	FALSE
chr1:176400000-176450000	-1.14334	0.186101	-0.116106	0.397465	-0.11458	-0.278293	-0.218542	0	0.0746609	FALSE	FALSE
chr1:176500000-176550000	-0.26297	0.271908	0.0814642	0.116911	-0.176213	0.527258	-0.73893	0	0.206532	FALSE	FALSE
chr1:176600000-176650000	-0.457894	-0.107334	-0.275603	0.0631365	-0.353262	-0.0829932	-0.865905	0	0.297107	FALSE	FALSE
chr1:176650000-176700000	-0.0294517	0.264766	0.327605	0.224183	-0.459879	-0.60714	0.257088	0	6.85104e-05	FALSE	TRUE
chr1:176700000-176750000	-0.425165	1.21117	0.23232	-0.251713	-0.084301	-0.672434	0.884913	0	2.21053e-93	TRUE	TRUE
chr1:176750000-176800000	0.334819	0.846636	0.539347	0.394475	0.357563	-0.0492405	0.566852	0	2.47503e-21	FALSE	TRUE
chr1:176800000-176850000	0.594669	0.683836	0.791094	0.060876	0.654981	-0.150054	0.521914	0	1.65638e-84	TRUE	TRUE
chr1:176850000-176900000	-0.0836034	0.363771	0.594759	-0.488438	0.403761	-0.544741	0.269355	0	5.82053e-17	FALSE	TRUE
chr1:176900000-176950000	0.218995	0.330068	0.384531	-0.139301	0.560648	-0.0322455	0.815945	0	1.74492e-18	FALSE	TRUE
chr1:176950000-177000000	-0.168677	0.938275	0.381566	-0.776102	-0.0604772	-0.258802	0.891451	0	1.1021e-131	TRUE	TRUE
chr1:17700000-17750000	-1.27847	-2.04992	-1.5337	-1.63458	-1.97294	-2.22096	-0.350668	0	2.59956e-84	TRUE	TRUE
chr1:177000000-177050000	-0.0561403	0.248106	0.528819	-0.695394	-0.169099	-0.263986	0.805518	0	4.78924e-29	FALSE	TRUE
chr1:177050000-177100000	-0.470342	0.939987	0.0752349	-0.400353	-0.49086	-0.0107078	0.582053	0	3.08228e-99	TRUE	TRUE
chr1:177100000-177150000	-0.426824	0.437243	0.0222911	-0.670499	-0.734563	-0.08484	0.283425	0	1.48514e-65	TRUE	TRUE
chr1:177150000-177200000	-0.665954	0.461913	0.568296	-0.642709	-0.449435	-0.111519	0.540472	0	1.92976e-83	TRUE	TRUE
chr1:177200000-177250000	-0.247983	0.722454	0.682891	0.121689	-0.261958	0.31195	0.458953	0	5.53198e-54	TRUE	TRUE
chr1:177250000-177300000	-0.350617	0.872338	0.732975	0.15625	-0.542103	-0.263212	0.670836	0	2.30885e-152	TRUE	TRUE
chr1:177300000-177350000	-0.582274	0.952633	0.290927	-1.12523	-1.01856	-0.713436	0.264297	0	6.69077e-198	TRUE	TRUE
chr1:177350000-177400000	0.0317957	0.597644	0.425121	-1.35223	-0.330261	-0.388045	0.762184	0	1.36954e-52	TRUE	TRUE
chr1:177400000-177450000	-0.0765305	0.846377	0.279598	-0.188607	-0.0776557	-0.371234	0.159688	0	4.29076e-66	TRUE	TRUE
chr1:177450000-177500000	0.190857	0.747556	0.65142	-1.33442	0.290188	-0.65884	0.630102	0	2.11327e-178	TRUE	TRUE
chr1:177500000-177550000	-0.71796	0.0157681	0.659141	-1.60317	-0.186748	-0.883744	0.368606	0	5.45845e-94	TRUE	TRUE
chr1:177550000-177600000	-0.484728	0.441974	0.613932	-0.892968	-0.7083	-0.272744	0.150212	0	1.5727e-58	TRUE	TRUE
chr1:177600000-177650000	-0.745617	0.733083	1.06193	-0.827384	-0.491794	-0.64428	0.266306	0	3.91176e-90	TRUE	TRUE
chr1:177650000-177700000	-0.301066	0.840351	1.06516	-0.887525	-0.111895	-0.529187	0.897985	0	3.17952e-89	TRUE	TRUE
chr1:177700000-177750000	1.35606	-0.0598795	1.71918	0.188844	1.12595	-0.374389	0.438006	0	2.85596e-185	TRUE	TRUE
chr1:177750000-177800000	0.655584	0.43142	0.444474	0.633373	0.604648	0.47958	0.0661012	0	3.734e-27	FALSE	TRUE
chr1:177800000-177850000	0.632136	0.0542967	0.455502	0.150719	0.154403	-0.151685	-0.156734	0	0.00545044	FALSE	TRUE
chr1:177850000-177900000	-0.408016	-0.262926	0.164851	0.318561	-0.376631	0.168904	-0.458004	0	0.00647126	FALSE	TRUE
chr1:177900000-177950000	-0.147293	-0.159753	0.134947	-0.0758614	-0.560392	-1.00354	-0.391063	0	0.00894486	FALSE	FALSE
chr1:177950000-178000000	0.183982	0.566946	0.578036	0.0553106	-0.238303	-0.302513	0.0488208	0	4.39989e-09	FALSE	TRUE
chr1:17800000-17850000	-1.07534	-0.143263	-0.424635	-0.270501	-0.385825	-0.895059	-0.379934	0	0.0183766	FALSE	FALSE
chr1:178150000-178200000	0.207865	0.317284	-0.0308913	0.216672	-0.112065	0.664357	-0.300752	0	2.88337e-07	FALSE	TRUE
chr1:178200000-178250000	-0.417792	0.202788	-0.169138	0.442213	-0.148219	0.417243	-0.288438	0	6.19111e-10	FALSE	TRUE
chr1:178250000-178300000	-0.343593	-0.262474	-0.199595	0.371385	-0.391289	-0.0419283	-0.18254	0	2.80976e-05	FALSE	TRUE
chr1:178300000-178350000	-0.0235521	0.0579412	0.266697	0.592368	0.0783193	0.183494	-0.153508	0	4.21901e-33	FALSE	TRUE
chr1:178350000-178400000	0.0326799	0.339805	0.793522	0.721815	-0.119042	-0.12618	1.24999	0	1.90435e-94	TRUE	TRUE
chr1:178400000-178450000	-0.153423	-0.433286	0.255817	1.0531	-0.422162	-0.468163	-0.000154969	0	1.00853e-145	TRUE	TRUE
chr1:178450000-178500000	1.13979	0.051606	0.846914	0.773211	1.04508	-0.439088	-0.524427	0	3.18427e-107	TRUE	TRUE
chr1:178500000-178550000	-0.0818228	-0.414399	0.0117535	-0.0745351	-0.409292	-0.203824	-0.581702	0	0.000239331	FALSE	TRUE
chr1:178550000-178600000	0.389666	-0.52751	-0.224694	-0.221008	-0.0261478	-1.07456	-0.684901	0	1.82833e-08	FALSE	TRUE
chr1:178600000-178650000	0.688028	-0.753682	-0.0939908	1.17193	-0.158421	-0.941627	-0.42894	0	5.21652e-62	TRUE	TRUE
chr1:178650000-178700000	0.485435	-1.48799	-0.976461	0.210199	-1.1037	-1.70313	-1.31536	0	5.23902e-60	TRUE	TRUE
chr1:178700000-178750000	-0.133844	-0.830838	-0.251835	1.31079	-0.583353	-1.40775	-1.04641	0	1.1066e-82	TRUE	TRUE
chr1:178750000-178800000	-0.31262	-0.873303	-0.280529	1.25905	-0.815084	-0.651943	-2.0649	0	8.17238e-74	TRUE	TRUE
chr1:178800000-178850000	-0.419746	-2.00554	-0.695443	-0.382751	-1.40257	-0.914165	-1.27246	0	2.83765e-36	FALSE	TRUE
chr1:178850000-178900000	0.251856	-1.34586	0.0439473	-0.312565	0.241018	-0.657179	-1.23739	0	3.06639e-24	FALSE	TRUE
chr1:178900000-178950000	-0.302345	-1.29727	0.467098	-0.638928	-1.24134	-1.5046	-0.428222	0	4.40302e-48	FALSE	TRUE
chr1:178950000-179000000	-0.358679	-1.06268	1.04389	-0.335196	-0.427852	-0.704624	-1.09968	0	7.42882e-74	TRUE	TRUE
chr1:17900000-17950000	-1.35898	-1.20062	-1.02857	-0.29579	-1.11249	-2.79892	-0.720241	0	2.10081e-08	FALSE	FALSE
chr1:179000000-179050000	0.224374	-1.13142	1.27809	-0.20006	0.468835	-0.513313	-1.02945	0	1.621e-96	TRUE	TRUE
chr1:179050000-179100000	-0.319384	-1.82862	0.497443	0.242088	-0.416708	-1.44496	-1.75252	0	1.31558e-128	TRUE	TRUE
chr1:179100000-179150000	0.551026	-0.917357	-0.439056	0.734457	-0.773867	-0.290688	-1.81982	0	2.90065e-62	TRUE	TRUE
chr1:179150000-179200000	0.559752	-0.992455	-0.717294	-0.347334	-1.06555	0.0604711	-0.500049	0	1.04284e-38	FALSE	TRUE
chr1:179200000-179250000	-0.667902	-0.955559	-0.749104	-1.10232	-1.34505	-0.0798233	-0.464855	0	6.36178e-49	FALSE	TRUE
chr1:179250000-179300000	-0.887104	-0.334413	-0.605521	-0.633191	-0.465826	-0.425021	-0.935477	0	5.06914e-05	FALSE	TRUE
chr1:179300000-179350000	-0.278901	-0.269967	-0.21369	-0.884154	-0.262272	-0.192948	-0.369887	0	1.37232e-05	FALSE	TRUE
chr1:179350000-179400000	-0.09794	-0.179139	0.139818	-0.766608	-0.173914	0.492605	-0.081884	0	4.10461e-08	FALSE	TRUE
chr1:179400000-179450000	0.189717	0.576944	0.522779	-0.218311	0.929696	0.40437	-0.158376	0	2.79531e-24	FALSE	TRUE
chr1:179450000-179500000	-0.204057	-0.150955	-0.130168	-0.285073	-0.472911	0.251161	-0.33113	0	4.28711e-06	FALSE	TRUE
chr1:179500000-179550000	0.129862	0.0286707	0.0805152	0.385438	0.0688922	0.508365	-0.28296	0	1.31134e-11	FALSE	TRUE
chr1:179550000-179600000	0.875863	-0.20099	0.457803	0.649996	0.600268	0.583518	-0.516786	0	1.67788e-82	TRUE	TRUE
chr1:179600000-179650000	-0.11179	-0.302577	-0.363588	0.0859575	-0.628605	-0.483385	-0.616751	0	3.86844e-08	FALSE	TRUE
chr1:179650000-179700000	0.316406	-0.0441603	-0.0783771	-0.0148952	-0.324023	-0.0713139	-0.425773	0	0.00271324	FALSE	TRUE
chr1:179700000-179750000	0.146156	-0.871906	-0.514486	0.488762	-0.457362	-0.199134	-0.840406	0	2.54646e-19	FALSE	TRUE
chr1:179750000-179800000	0.405946	0.1443	-0.124562	0.68012	-0.0303658	-0.161061	-0.348696	0	6.28074e-24	FALSE	TRUE
chr1:179800000-179850000	0.623034	-0.202961	-0.0581508	1.0227	0.279209	-0.21479	-0.480989	0	5.10331e-93	TRUE	TRUE
chr1:179850000-179900000	-0.545525	-1.06717	-0.401848	0.402683	-1.38896	-1.1172	-1.14385	0	3.34326e-73	TRUE	TRUE
chr1:179900000-179950000	-0.703693	-0.654536	-0.624739	0.0124765	-1.01008	-0.424128	-0.881181	0	3.63314e-12	FALSE	TRUE
chr1:179950000-180000000	-0.637421	-0.79396	-1.11917	0.550757	-1.3996	-0.940472	-0.93532	0	1.32577e-120	TRUE	TRUE
chr1:180000000-180050000	-0.475678	-0.205333	-1.00425	0.582654	-0.853894	-0.549454	-0.490141	0	2.73791e-37	FALSE	TRUE
chr1:180050000-180100000	0.102989	-0.048518	-0.216238	0.176088	-0.558624	-0.505216	-0.851705	0	1.22179e-10	FALSE	TRUE
chr1:180100000-180150000	-0.235549	-0.00216484	-0.0325365	0.178915	-0.763475	-0.628339	-0.407748	0	6.49127e-23	FALSE	TRUE
chr1:180150000-180200000	-0.103516	0.309897	-0.568339	-0.648625	-0.705668	-0.369794	-0.290139	0	3.27525e-54	TRUE	TRUE
chr1:180200000-180250000	0.201911	0.242022	0.117128	0.2562	0.172169	0.131068	-0.472002	0	3.20095e-06	FALSE	TRUE
chr1:180250000-180300000	0.322281	0.237622	0.307221	0.539058	0.535291	0.102911	-0.568964	0	3.32075e-62	TRUE	TRUE
chr1:180300000-180350000	0.245987	0.262912	0.352661	-0.452843	0.316471	0.573074	-0.211731	0	6.62526e-51	TRUE	TRUE
chr1:180350000-180400000	-0.168892	0.293006	-0.139548	-0.916089	0.102127	0.758576	-0.258645	0	2.70698e-125	TRUE	TRUE
chr1:180400000-180450000	0.0695599	0.158394	0.0378847	-1.33118	0.162668	0.170041	-0.389969	0	9.91035e-69	TRUE	TRUE
chr1:180450000-180500000	0.291018	0.366173	-0.260523	-0.915316	-0.332926	-0.24716	0.666346	0	1.03462e-41	FALSE	TRUE
chr1:180500000-180550000	-0.420826	1.27108	0.182348	-1.27775	-1.34625	-0.182279	0.240518	0	0	TRUE	TRUE
chr1:180550000-180600000	-0.580148	0.895121	0.444492	0.0916998	-0.537211	-0.369425	0.186784	0	8.60226e-96	TRUE	TRUE
chr1:180600000-180650000	-0.081351	0.80677	0.429554	-0.0158725	-0.211437	-0.0179303	0.352489	0	5.45344e-66	TRUE	TRUE
chr1:180650000-180700000	0.0701249	0.249587	0.287211	0.459263	-0.0701973	-0.0492617	-0.00490101	0	2.38328e-08	FALSE	TRUE
chr1:180700000-180750000	0.336265	0.487033	0.235967	0.536849	0.351778	0.273897	-0.00970668	0	7.17586e-20	FALSE	TRUE
chr1:180750000-180800000	0.0762364	0.320262	0.290711	-0.306846	0.440084	-0.246285	-0.111641	0	6.85544e-35	FALSE	TRUE
chr1:180800000-180850000	0.203501	0.780811	0.411674	1.01448	0.543245	-0.0505125	-0.251417	0	1.58952e-151	TRUE	TRUE
chr1:180850000-180900000	0.271735	0.556102	0.418891	0.481564	0.732115	-0.309672	0.231234	0	1.12346e-70	TRUE	TRUE
chr1:180900000-180950000	0.117762	0.390559	0.239541	0.773821	0.307804	0.130586	0.71844	0	1.05617e-52	TRUE	TRUE
chr1:180950000-181000000	-0.388943	0.207388	0.0883582	0.604113	0.160468	-0.0991171	-0.0900599	0	7.24213e-09	FALSE	TRUE
chr1:181000000-181050000	0.188524	0.226781	-0.247942	0.631223	-0.404849	-0.00950547	-0.353809	0	6.13698e-28	FALSE	TRUE
chr1:181050000-181100000	0.198225	-0.095625	0.00434932	0.219629	-0.160831	-0.543891	0.0597739	0	0.00237855	FALSE	TRUE
chr1:181100000-181150000	0.213725	-0.0371172	0.268718	0.797545	0.247787	0.395786	-0.162682	0	1.85367e-35	FALSE	TRUE
chr1:181150000-181200000	0.203031	-0.0229315	0.572146	0.759663	0.612926	0.190244	-0.122069	0	4.55232e-60	TRUE	TRUE
chr1:181200000-181250000	0.239292	0.245928	0.486241	0.687925	-0.047203	0.432151	0.0944334	0	1.80124e-75	TRUE	TRUE
chr1:181250000-181300000	0.287092	-0.0873562	0.438809	0.853908	0.493283	0.165299	0.0307451	0	2.13741e-62	TRUE	TRUE
chr1:181300000-181350000	0.401212	-0.995012	0.207947	0.935999	0.969673	-0.360574	0.264452	0	2.14746e-230	TRUE	TRUE
chr1:181350000-181400000	-0.0925044	-1.81306	-0.242712	-0.499288	0.221797	-0.653569	-0.484721	0	1.92285e-124	TRUE	TRUE
chr1:181400000-181450000	-0.557188	-1.47553	-0.791648	-0.898567	-1.10868	-0.98322	-1.10871	0	1.60532e-38	FALSE	TRUE
chr1:181450000-181500000	-0.252685	-0.483162	-0.359146	-0.457919	-0.0445428	-0.0841086	0.00195611	0	0.00396147	FALSE	TRUE
chr1:181500000-181550000	0.0297782	0.00596861	-0.0565955	-0.91169	0.0649965	-0.965129	-0.378478	0	2.17946e-15	FALSE	TRUE
chr1:181550000-181600000	-0.124413	-0.784343	0.133822	-0.960667	-0.0306575	-0.85015	0.242785	0	8.47513e-25	FALSE	TRUE
chr1:181600000-181650000	-0.33612	-0.456006	-0.209451	-0.910504	-0.642335	-0.29176	-0.199835	0	2.07282e-11	FALSE	TRUE
chr1:181650000-181700000	-0.709268	-0.500559	-0.492108	-0.333824	-0.693664	-0.442163	0.104294	0	2.12074e-10	FALSE	TRUE
chr1:181700000-181750000	-0.420122	-0.915118	-0.715571	-0.639229	-0.78995	-0.554361	-0.379255	0	8.23228e-12	FALSE	TRUE
chr1:181750000-181800000	-0.811825	-0.246189	-0.53872	-0.543603	-0.291762	-0.542964	-0.415281	0	0.000257029	FALSE	TRUE
chr1:181800000-181850000	0.272826	0.428712	0.220484	0.216439	0.689024	0.188597	0.118446	0	1.84367e-39	FALSE	TRUE
chr1:181850000-181900000	0.20803	0.223784	0.303886	-1.12344	0.60743	0.110194	-0.0267795	0	1.16081e-110	TRUE	TRUE
chr1:181900000-181950000	0.0668108	-0.390195	0.114612	-0.52213	0.152546	-0.262195	-0.103453	0	2.44921e-13	FALSE	TRUE
chr1:181950000-182000000	-0.378377	0.0310765	-0.0771756	-1.07116	-0.852875	-0.423823	0.152043	0	1.70022e-38	FALSE	TRUE
chr1:182000000-182050000	-0.150365	-0.756772	-0.104043	-0.936892	-0.660863	-0.0769851	0.00548275	0	1.46149e-21	FALSE	TRUE
chr1:182050000-182100000	0.168551	-0.968467	0.0198075	-0.908623	0.237165	-0.0979948	0.0188279	0	3.28346e-29	FALSE	TRUE
chr1:182100000-182150000	0.149568	-0.30035	-0.0268505	-0.593302	0.440881	0.015563	0.157091	0	1.04289e-39	FALSE	TRUE
chr1:182150000-182200000	0.252753	-0.105404	0.152362	-0.524357	0.741672	0.39793	-0.32545	0	5.34553e-34	FALSE	TRUE
chr1:182200000-182250000	0.305509	-0.0485175	0.0763579	-0.833241	0.265968	0.184392	-0.766652	0	6.83305e-21	FALSE	TRUE
chr1:182250000-182300000	0.907705	0.126237	0.949084	-0.184781	1.55604	0.460065	0.00246328	0	5.36902856519527e-310	TRUE	TRUE
chr1:182300000-182350000	0.331581	0.337273	0.830289	-0.138939	0.537144	0.850796	0.175617	0	6.04079e-44	FALSE	TRUE
chr1:182350000-182400000	0.131892	-0.946043	0.273609	-1.05593	-0.0786416	0.395515	-0.627847	0	5.91216e-67	TRUE	TRUE
chr1:182400000-182450000	0.436473	-0.0848692	0.141241	0.0359595	0.117137	0.551253	-0.310373	0	3.20704e-15	FALSE	TRUE
chr1:182450000-182500000	0.279118	-0.0275346	0.22074	-0.724169	-0.108247	-0.35867	-0.315805	0	1.76872e-11	FALSE	TRUE
chr1:18250000-18300000	-1.23355	-1.11903	-1.61621	-0.912871	-1.31399	-1.16645	-1.32968	0	1.77335e-23	FALSE	TRUE
chr1:182500000-182550000	0.511473	-0.237537	0.397152	-1.28479	-0.745106	0.301385	-0.395608	0	1.1222e-126	TRUE	TRUE
chr1:182550000-182600000	0.550717	-1.11243	-0.0846385	-1.2189	-0.460713	-0.724092	-0.491638	0	5.73601e-36	FALSE	TRUE
chr1:182600000-182650000	-1.05112	-1.53164	-0.0901701	-1.06077	-1.41017	-0.899807	-0.976364	0	4.85915e-41	FALSE	TRUE
chr1:182650000-182700000	-0.723658	-1.20976	-0.193568	-1.07906	-1.2197	-0.297425	-0.131831	0	1.63931e-20	FALSE	TRUE
chr1:182700000-182750000	-0.535147	-0.930116	0.459244	-0.64161	-0.504772	-0.299769	-0.306318	0	1.61026e-19	FALSE	TRUE
chr1:182750000-182800000	-0.335584	-1.57385	-0.264985	-1.20483	-0.158165	-0.663945	-0.843583	0	7.74269e-36	FALSE	TRUE
chr1:182800000-182850000	-0.10065	-1.36305	-0.445931	-1.03994	0.752664	-0.77278	-0.432276	0	1.99656e-76	TRUE	TRUE
chr1:182850000-182900000	-0.420727	-1.62578	-0.437232	-1.48188	-0.462651	-0.925159	-0.585098	0	1.01973e-16	FALSE	TRUE
chr1:182900000-182950000	-0.181642	-1.17006	0.624408	-1.53128	0.534145	-1.2365	-0.433217	0	9.01791e-156	TRUE	TRUE
chr1:182950000-183000000	-0.249968	-0.594984	0.419838	-1.40789	0.281612	-0.689903	-0.0243182	0	1.44272e-54	TRUE	TRUE
chr1:18300000-18350000	0.0497393	-0.46805	-0.654406	-0.305938	-0.439524	-0.390213	-1.35908	0	0.0935341	FALSE	FALSE
chr1:183050000-183100000	0.0362111	-1.11086	-0.449972	-0.557034	-0.897176	-1.11483	0.341585	0	2.29767e-25	FALSE	TRUE
chr1:183100000-183150000	0.604435	-0.610961	-0.608231	-0.395338	-0.548842	0.45929	-0.278939	0	1.62796e-31	FALSE	TRUE
chr1:183150000-183200000	0.783329	-0.77466	-0.203492	-0.38625	-0.186462	0.151891	-0.0457433	0	3.02852e-38	FALSE	TRUE
chr1:183200000-183250000	0.362775	-0.261939	0.11245	0.638336	-0.336634	-0.14603	-0.0905391	0	1.59035e-25	FALSE	TRUE
chr1:183250000-183300000	0.39586	-0.0703818	0.555882	0.351276	0.254527	0.121145	0.0687841	0	7.74088e-12	FALSE	TRUE
chr1:183300000-183350000	0.926349	0.235264	0.6514	0.454094	0.591741	-0.0901212	0.180916	0	5.71057e-31	FALSE	TRUE
chr1:183350000-183400000	0.418253	0.132969	0.404273	0.00207081	0.000875696	0.192612	-0.144534	0	4.73781e-06	FALSE	TRUE
chr1:183400000-183450000	-0.345032	-0.160522	-0.558226	-0.4832	-0.475123	-0.795347	-0.29449	0	0.000104842	FALSE	TRUE
chr1:183500000-183550000	-0.420778	-0.576339	0.829691	-1.05192	-0.515168	-0.702225	0.116796	0	2.45459e-31	FALSE	TRUE
chr1:183550000-183600000	-0.811811	-0.264226	0.162461	-0.886815	-1.13692	-0.611167	0.241137	0	4.67221e-17	FALSE	TRUE
chr1:183600000-183650000	-1.342	0.588203	-0.290711	-1.04243	-1.20399	-0.629751	0.0125242	0	5.41703e-48	FALSE	TRUE
chr1:183650000-183700000	-0.497915	-0.101261	-0.897267	-1.43424	-1.49731	-0.312614	-0.262077	0	8.44317e-43	FALSE	TRUE
chr1:183700000-183750000	-0.728603	0.53902	-0.55741	-0.851972	-1.02081	-0.236707	0.376501	0	7.85313e-31	FALSE	TRUE
chr1:183750000-183800000	-0.0222594	0.907446	-0.00180497	-0.689707	-0.107	-0.377461	-0.288433	0	1.23235e-39	FALSE	TRUE
chr1:183800000-183850000	-0.229579	0.885746	-0.280523	-0.843811	-0.120845	-0.185558	0.19444	0	9.79596e-50	FALSE	TRUE
chr1:183850000-183900000	-0.929347	1.0639	-0.479042	-1.10615	-0.948841	-0.176062	-0.0954624	0	8.00033e-121	TRUE	TRUE
chr1:183900000-183950000	-0.773743	1.91416	0.316602	-0.807467	-0.971971	0.160638	1.06428	0	9.76288556790305e-312	TRUE	TRUE
chr1:183950000-184000000	-1.04035	1.36292	0.649936	-1.24098	-1.23276	0.558937	0.755159	0	1.54004e-256	TRUE	TRUE
chr1:18400000-18450000	-0.319848	0.127427	-0.848196	0.507738	0.0618539	-0.0784187	-0.140855	0	0.0383082	FALSE	FALSE
chr1:184000000-184050000	-0.623146	0.574126	0.0335901	-0.694207	-1.09811	0.827883	0.409357	0	7.23763e-217	TRUE	TRUE
chr1:184050000-184100000	-0.703376	0.442833	0.370556	-1.08214	-0.547058	0.834322	-0.0971765	0	1.44857e-70	TRUE	TRUE
chr1:184100000-184150000	-0.476314	0.304571	-0.638061	-1.3607	-1.03379	0.871323	0.290368	0	1.19638e-63	TRUE	TRUE
chr1:184150000-184200000	-0.884873	0.270663	-0.423182	-1.43249	-1.3545	-0.283243	0.641481	0	1.04555e-66	TRUE	TRUE
chr1:184200000-184250000	-0.372022	0.0643069	-0.717275	-0.883842	-0.899799	0.031757	0.172566	0	3.36478e-18	FALSE	TRUE
chr1:184250000-184300000	0.0875518	-0.349724	-0.389882	-1.63819	-1.31089	-0.466836	0.139943	0	8.27358e-56	TRUE	TRUE
chr1:184300000-184350000	0.244539	-0.810431	0.155513	-0.770471	-0.341458	-0.492957	-0.132787	0	1.13796e-14	FALSE	TRUE
chr1:184400000-184450000	-0.102783	0.58493	0.350181	-1.48602	-0.0516754	-0.803986	0.727024	0	1.69645e-64	TRUE	TRUE
chr1:184450000-184500000	0.874402	-0.779698	0.259317	-1.58517	0.756117	-1.11903	0.0841288	0	4.39961e-205	TRUE	TRUE
chr1:184500000-184550000	0.656299	-0.462203	0.340195	-1.1087	1.02094	-0.912305	-0.186863	0	1.71706e-229	TRUE	TRUE
chr1:184550000-184600000	-0.322164	-0.613507	-0.0564394	-1.45266	0.157174	-1.40698	0.2214	0	2.14378e-95	TRUE	TRUE
chr1:184600000-184650000	-0.102297	-0.983416	0.0624845	0.520541	0.498645	-1.92744	-0.465519	0	1.10541e-126	TRUE	TRUE
chr1:184650000-184700000	-0.833336	-1.57113	-0.762526	-0.04781	0.262871	-2.05033	-0.430966	0	1.42665e-217	TRUE	TRUE
chr1:184700000-184750000	-0.25484	0.0437772	-0.0537104	-0.810243	0.22701	-0.956259	-0.167086	0	2.57605e-44	FALSE	TRUE
chr1:184750000-184800000	-0.0064494	-0.278286	0.145601	-0.162467	-0.00629822	-0.370667	-0.556859	0	0.000121426	FALSE	TRUE
chr1:184800000-184850000	-0.0909787	-0.223818	0.0653935	-0.299289	-0.194464	-0.541993	-0.605709	0	2.82722e-09	FALSE	TRUE
chr1:184850000-184900000	-0.789258	-0.652786	-0.460354	-0.977024	-0.725262	-0.261547	-0.0148279	0	4.06133e-23	FALSE	TRUE
chr1:184900000-184950000	-0.530402	-1.20903	-0.120017	-0.364916	-0.893447	-0.648704	0.106022	0	2.7233e-32	FALSE	TRUE
chr1:185000000-185050000	0.185038	-0.588811	-0.376793	-0.450158	0.646953	-0.00143805	-0.217183	0	7.07972e-18	FALSE	TRUE
chr1:185050000-185100000	-0.17368	-1.19407	-0.946149	-0.907705	0.347866	0.13463	-0.807603	0	5.50682e-30	FALSE	TRUE
chr1:185100000-185150000	-0.19393	-0.817846	-0.709427	-0.717783	-0.407335	0.981001	-0.698138	0	3.03615e-20	FALSE	TRUE
chr1:185150000-185200000	-0.425422	-0.649979	-0.232338	-0.789975	-0.344573	-0.329967	-0.0108211	0	6.81811e-11	FALSE	TRUE
chr1:185200000-185250000	-0.0123923	-0.31759	-0.158617	0.110608	0.0194221	-0.0128406	-0.749615	0	1.32686e-14	FALSE	TRUE
chr1:185250000-185300000	0.214147	0.123614	0.454212	0.35368	1.2489	0.422104	-0.589696	0	7.56321e-55	TRUE	TRUE
chr1:185300000-185350000	0.31172	0.222913	0.260152	0.660036	0.0983786	0.345008	0.122795	0	1.43571e-08	FALSE	TRUE
chr1:185350000-185400000	-0.25558	-0.165105	-0.256565	0.387997	-0.170684	0.216486	-0.0465975	0	3.79243e-09	FALSE	TRUE
chr1:185400000-185450000	0.0773686	-0.599775	-0.28909	1.19053	-0.553114	-0.250397	-0.872423	0	3.94741e-65	TRUE	TRUE
chr1:185450000-185500000	-0.99385	-1.11955	-1.33035	1.9688	-1.51914	-0.894431	-1.49268	0	0	TRUE	TRUE
chr1:185500000-185550000	-0.9192	-0.584346	-1.06023	0.845655	-0.801578	-1.05018	-0.853519	0	1.56222e-27	FALSE	TRUE
chr1:185550000-185600000	-1.18923	-0.453681	-0.376361	-0.234069	-0.527179	-0.921745	-0.232603	0	0.0396726	FALSE	FALSE
chr1:185850000-185900000	-1.00466	-0.745769	-0.223917	-0.158696	-0.616362	-0.429077	-1.28841	0	0.00753493	FALSE	FALSE
chr1:185900000-185950000	0.152761	0.171323	-0.268995	0.271691	-0.150079	-0.152066	-0.0570304	0	0.742045	FALSE	FALSE
chr1:186000000-186050000	-0.326339	-0.241315	-0.0972833	-0.00697957	-0.522518	0.120711	-0.299302	0	0.427233	FALSE	FALSE
chr1:186050000-186100000	-1.60272	-0.284652	0.374658	0.37454	-0.256585	0.317418	0.179651	0	0.00266014	FALSE	FALSE
chr1:186200000-186250000	-0.42121	-0.509079	-0.064865	-0.564456	-0.334138	-0.700041	-0.799	0	0.0675388	FALSE	FALSE
chr1:186250000-186300000	-1.51976	-0.955419	-0.688327	-0.107244	-0.757969	-0.336837	-0.930589	0	0.000248683	FALSE	FALSE
chr1:186300000-186350000	-1.1668	-0.367454	-0.228968	-0.341165	-0.180149	-0.623458	-0.967014	0	0.0624131	FALSE	FALSE
chr1:186350000-186400000	-1.91807	-0.397807	-0.269417	-0.176244	-0.288881	-0.558831	-0.104852	0	0.0192622	FALSE	FALSE
chr1:186400000-186450000	-1.13693	-0.540196	-0.936955	-0.471381	-0.313231	-0.69209	-0.539342	0	0.0014264	FALSE	FALSE
chr1:186450000-186500000	-0.0691076	-0.719358	-0.121443	-0.706558	1.07419	-0.905009	0.380616	0	1.40166e-47	FALSE	TRUE
chr1:186500000-186550000	0.182662	-1.47137	0.234188	-1.2084	1.44956	-0.81117	0.406183	0	4.4004e-166	TRUE	TRUE
chr1:186550000-186600000	-1.1879	-2.3691	-0.808861	-1.76408	0.475359	-1.53413	0.458425	0	6.18565e-127	TRUE	TRUE
chr1:186650000-186700000	-0.430461	-0.310937	-0.117301	-0.668281	0.0391848	-0.303367	0.437589	0	0.00814224	FALSE	TRUE
chr1:186700000-186750000	-0.200828	0.224285	-0.160088	-0.573883	-0.160061	0.331289	0.374479	0	2.81086e-11	FALSE	TRUE
chr1:186750000-186800000	-0.244898	0.0529815	0.197625	-0.322746	1.53386	0.0779014	-0.0415127	0	9.67588e-97	TRUE	TRUE
chr1:186800000-186850000	-1.0382	-0.868889	-0.431566	-0.640625	-0.720305	-0.580574	-1.47764	0	8.55329e-07	FALSE	TRUE
chr1:186850000-186900000	-0.232518	-0.180734	-0.0391203	-0.221095	-0.0845911	-0.761546	-0.673816	0	0.597065	FALSE	FALSE
chr1:186900000-186950000	-1.83852	-1.0396	-1.18635	-1.18942	-1.46562	-1.27625	-2.4301	0	8.56558e-18	FALSE	FALSE
chr1:186950000-187000000	-0.716019	-0.494366	-0.570811	-0.390932	-1.0497	-0.00902674	-0.133935	0	0.000588906	FALSE	FALSE
chr1:18700000-18750000	-0.150526	0.572932	0.276972	0.939165	0.504118	-0.0979435	-0.0089136	0	0.00727819	FALSE	FALSE
chr1:187000000-187050000	-1.65865	-0.776505	-0.829568	-0.581668	-1.09501	-1.07575	-1.37463	0	1.55109e-08	FALSE	FALSE
chr1:187050000-187100000	-0.844542	0.0562954	0.103776	-0.0468947	-0.0222703	-1.28653	0.0756858	0	0.0871565	FALSE	FALSE
chr1:187100000-187150000	-0.267641	0.0743482	-0.339206	-0.626762	-0.352835	-0.855785	-0.585853	0	0.00456775	FALSE	TRUE
chr1:187200000-187250000	0.182797	0.209974	-0.0297396	-0.144104	0.270964	0.482265	-0.31555	0	3.12488e-09	FALSE	TRUE
chr1:187250000-187300000	-0.0793696	0.348708	-0.77526	-0.205619	-0.860761	0.322397	-0.730214	0	5.57293e-32	FALSE	TRUE
chr1:187300000-187350000	-0.0585272	0.724299	-0.718857	-0.47409	-1.00046	0.425046	0.235806	0	1.06485e-63	TRUE	TRUE
chr1:187350000-187400000	-0.877323	1.76251	-0.850451	-0.970089	-0.767013	-0.108804	0.0208898	0	4.37914e-212	TRUE	TRUE
chr1:187400000-187450000	-0.630577	1.09003	-0.611058	-0.433181	-0.671664	-0.351232	-0.59136	0	2.06354e-38	FALSE	TRUE
chr1:187450000-187500000	-1.02264	0.723803	-0.803013	-0.102407	-0.358039	-0.458162	-0.314169	0	3.28226e-10	FALSE	FALSE
chr1:187500000-187550000	-0.586054	0.420867	-0.281881	-0.291126	-0.593525	-0.11368	-0.14896	0	0.000651674	FALSE	FALSE
chr1:187550000-187600000	-0.945095	0.737728	-0.342699	-0.408743	-0.930657	-2.15237	-1.60962	0	1.31363e-24	FALSE	FALSE
chr1:187600000-187650000	-1.25932	0.0177307	-0.912109	-1.31055	-1.53055	-1.17276	-0.982108	0	3.09973e-25	FALSE	TRUE
chr1:187650000-187700000	-0.883949	-0.497025	-0.873206	-0.68447	-1.38558	-1.03129	-1.26353	0	3.52045e-11	FALSE	FALSE
chr1:187700000-187750000	-0.527488	-0.136559	-0.261491	-0.394861	-0.649333	-0.187242	-1.6832	0	0.0137935	FALSE	FALSE
chr1:187800000-187850000	-0.39113	-0.644502	-0.848857	-0.588495	-0.504034	-0.445768	-0.0974947	0	0.0419028	FALSE	FALSE
chr1:187950000-188000000	-0.995719	-0.69019	-1.06067	-0.834791	-1.30851	-0.587434	-0.857753	0	6.15323e-12	FALSE	TRUE
chr1:188000000-188050000	-1.43859	-0.939023	-1.18073	-0.533237	-1.26867	-1.02108	-1.09997	0	2.48241e-13	FALSE	TRUE
chr1:188050000-188100000	-1.13445	-1.30525	-1.61067	-0.439372	-1.38818	-1.32765	-0.908097	0	2.87833e-15	FALSE	FALSE
chr1:188100000-188150000	-1.2324	-0.985286	-1.08355	-0.707057	-1.47379	-0.806801	-0.892173	0	2.30476e-14	FALSE	FALSE
chr1:188150000-188200000	-1.26837	-1.06169	-1.34758	-0.252912	-1.49961	-1.45324	-1.25805	0	7.13619e-18	FALSE	TRUE
chr1:188250000-188300000	-0.896958	-0.92853	-1.17464	-0.175021	-0.780934	-1.17749	-0.338937	0	1.20266e-07	FALSE	FALSE
chr1:188300000-188350000	-0.755739	-1.11917	-1.19209	0.307282	-1.41705	-1.93595	-1.38786	0	8.54972e-25	FALSE	TRUE
chr1:188350000-188400000	-2.42148	-2.59267	-1.4351	0.0252215	-1.88969	-2.10184	-1.47738	0	1.51703e-98	TRUE	TRUE
chr1:188400000-188450000	-1.66527	-1.62574	-1.33628	-0.000220706	-2.13419	-1.40371	-1.70238	0	1.0229e-52	TRUE	TRUE
chr1:188450000-188500000	-1.87645	-1.0847	-1.21799	-0.439941	-1.56236	-1.1973	-1.47981	0	5.91879e-25	FALSE	TRUE
chr1:188500000-188550000	-1.20682	-1.28112	-1.002	-0.640117	-1.19843	-0.902732	-0.942875	0	6.13777e-15	FALSE	TRUE
chr1:188550000-188600000	-1.65465	-0.867226	-1.16177	-0.0448335	-0.984552	-1.01919	-1.40867	0	5.77342e-10	FALSE	FALSE
chr1:188650000-188700000	-0.901112	-1.93367	-1.83654	-1.64505	-1.61184	-0.65761	-1.56609	0	4.08127e-38	FALSE	TRUE
chr1:188700000-188750000	-0.828685	-0.532761	-0.549807	-0.295294	-0.91238	-0.362932	-0.611594	0	0.00381185	FALSE	FALSE
chr1:188750000-188800000	-0.711597	-0.633043	-0.860268	0.127509	-0.961346	-0.369547	-0.169416	0	7.57216e-06	FALSE	FALSE
chr1:188800000-188850000	-0.983741	-0.366655	-0.630271	0.290635	-0.862632	-0.727608	-0.646684	0	3.12942e-07	FALSE	FALSE
chr1:188850000-188900000	-0.621661	-0.24224	-0.17545	0.213992	-0.972264	-0.165815	-0.403968	0	0.000160858	FALSE	FALSE
chr1:188950000-189000000	0.284828	1.02952	-0.143717	0.87153	-0.756093	0.0279151	-0.299197	0	9.95899e-43	FALSE	TRUE
chr1:189000000-189050000	-0.433344	0.732143	-0.403867	-0.205863	-0.719531	-0.0124704	-0.510615	0	4.92846e-54	TRUE	TRUE
chr1:189100000-189150000	-0.862676	0.024317	-0.853506	-0.488835	-0.871608	-0.439035	-0.747513	0	3.88031e-08	FALSE	TRUE
chr1:189200000-189250000	-0.316975	0.120333	-0.302004	-0.418879	-0.593279	0.326352	-0.605419	0	0.0141683	FALSE	FALSE
chr1:189250000-189300000	-0.719683	-0.295665	-0.729963	-0.451853	-0.966581	-0.199142	-0.890369	0	0.00147745	FALSE	FALSE
chr1:189300000-189350000	-0.961164	-0.615167	-1.56794	-0.619399	-1.08105	0.0268925	-1.35087	0	1.62368e-08	FALSE	FALSE
chr1:189450000-189500000	-0.795828	-0.0368571	-0.594398	-0.492839	-1.12159	-0.337195	-0.333119	0	0.000658003	FALSE	FALSE
chr1:189500000-189550000	-0.363284	0.18029	-0.633266	-0.158182	-0.52784	0.392714	-0.609031	0	0.00821895	FALSE	FALSE
chr1:189600000-189650000	0.0541118	1.51634	-0.492963	0.513245	-0.408512	0.805119	0.46625	0	5.52928e-72	TRUE	TRUE
chr1:189650000-189700000	0.268132	0.206237	0.195738	0.843849	0.509754	0.189925	0.0426994	0	1.75382e-22	FALSE	TRUE
chr1:189700000-189750000	-1.31161	0.175695	-0.884204	0.145849	-1.17936	-0.361536	-0.60741	0	5.86506e-44	FALSE	TRUE
chr1:189750000-189800000	-0.973219	0.704245	-0.247181	1.11992	-1.91907	-0.0276883	0.461124	0	3.06509e-237	TRUE	TRUE
chr1:189800000-189850000	-1.06312	0.793052	-0.100538	0.881145	-1.25398	0.0498791	-0.820451	0	2.35903e-103	TRUE	TRUE
chr1:189850000-189900000	-0.609553	-0.0607315	0.0836994	0.798931	-1.63986	-0.0913779	-0.380388	0	4.69511e-70	TRUE	TRUE
chr1:189900000-189950000	-1.00797	-0.945074	-1.10165	-0.584078	-1.83564	-0.318558	-0.968135	0	5.79799e-64	TRUE	TRUE
chr1:19000000-19050000	-1.52673	-0.245294	-0.335274	0.301005	-0.491073	-0.102968	-0.422693	0	0.0232969	FALSE	FALSE
chr1:190150000-190200000	-1.06162	-1.46201	-1.51755	-1.14382	-2.26137	-0.900123	-1.46357	0	1.67401e-47	FALSE	TRUE
chr1:190350000-190400000	-0.462937	-0.510242	-0.0493275	0.0766665	-0.638016	-0.603988	0.219753	0	0.0312762	FALSE	FALSE
chr1:190500000-190550000	-0.751351	-0.451355	-0.25117	-0.623223	-0.467336	-0.0459606	-0.742744	0	0.111679	FALSE	FALSE
chr1:190550000-190600000	-0.279026	-0.0437127	0.322599	-0.299385	-0.276847	0.136556	-0.759154	0	0.333924	FALSE	FALSE
chr1:190600000-190650000	0.285523	-0.974636	-0.370878	0.23771	-0.00348257	-0.336553	-0.722025	0	0.00611297	FALSE	FALSE
chr1:190750000-190800000	0.512716	-0.134466	-0.245935	0.142265	0.639118	0.129587	-1.05212	0	1.27705e-08	FALSE	TRUE
chr1:190800000-190850000	0.709089	0.238334	0.552137	0.334876	0.844424	0.255005	1.18225	0	1.46636e-13	FALSE	TRUE
chr1:190850000-190900000	0.670892	-0.26772	-0.0544241	0.928924	1.75369	0.266367	0.184274	0	2.30659e-164	TRUE	TRUE
chr1:190900000-190950000	0.431899	0.0592761	0.436098	0.426609	0.816218	0.337937	0.000381509	0	1.23431e-46	FALSE	TRUE
chr1:190950000-191000000	0.150769	0.188611	0.101109	0.196284	-0.315686	-0.245159	0.778449	0	6.58227e-13	FALSE	TRUE
chr1:191000000-191050000	0.490294	0.185114	0.506357	0.287728	0.738692	-0.0936466	-0.0908544	0	3.59447e-29	FALSE	TRUE
chr1:191050000-191100000	0.483273	-0.251728	0.961222	0.165744	0.547258	-0.211991	0.210237	0	2.07894e-80	TRUE	TRUE
chr1:191100000-191150000	0.194023	-0.689014	0.861518	-1.39512	0.719806	-0.177918	0.361267	0	1.59922e-191	TRUE	TRUE
chr1:191150000-191200000	-0.0039916	0.553574	0.691276	-0.938728	0.353328	-0.172508	0.254683	0	1.61209e-71	TRUE	TRUE
chr1:191200000-191250000	-0.122987	0.363695	0.950629	-0.638708	0.14133	-0.217729	0.463088	0	7.02096e-80	TRUE	TRUE
chr1:191250000-191300000	0.126786	0.437575	1.19995	-0.917138	0.720527	0.120014	0.661026	0	1.16819e-123	TRUE	TRUE
chr1:191300000-191350000	0.0785839	0.689553	0.280949	0.475331	-0.0570031	-0.170179	-0.112924	0	5.25408e-48	FALSE	TRUE
chr1:191350000-191400000	0.533612	0.461195	0.326397	0.239674	0.560628	0.757415	0.142408	0	1.29801e-39	FALSE	TRUE
chr1:191400000-191450000	0.684292	0.144087	0.564366	-0.543333	0.571117	0.361733	-0.153366	0	2.46729e-107	TRUE	TRUE
chr1:191450000-191500000	0.11847	0.682985	-0.0870263	-0.307042	-0.0955714	-0.407672	-0.72663	0	1.14371e-72	TRUE	TRUE
chr1:191500000-191550000	-0.286525	-0.0873932	-0.499125	-0.209948	0.251132	-0.673493	-0.944728	0	5.45601e-38	FALSE	TRUE
chr1:191550000-191600000	0.114352	0.276636	0.334578	0.346427	0.496828	0.0291914	0.054748	0	3.13963e-22	FALSE	TRUE
chr1:191600000-191650000	0.150573	0.61509	0.237947	-0.051098	1.1222	0.0831588	1.0321	0	1.23057e-85	TRUE	TRUE
chr1:191650000-191700000	0.122581	0.792376	0.475124	-0.516811	1.38671	-0.368653	0.629063	0	2.12115e-158	TRUE	TRUE
chr1:191700000-191750000	-0.0959889	0.760296	0.454875	-1.13819	0.791257	0.191019	0.734546	0	8.93798e-122	TRUE	TRUE
chr1:191750000-191800000	-0.00761474	1.47925	0.53045	-0.341589	0.456525	0.0830626	1.18667	0	1.6077e-111	TRUE	TRUE
chr1:191800000-191850000	0.230827	0.899783	0.453273	0.520091	0.03989	-0.02082	1.04747	0	1.84349e-66	TRUE	TRUE
chr1:191850000-191900000	-0.14856	-0.410299	0.938641	1.38781	-0.488542	-0.417625	-0.0455516	0	1.04008e-176	TRUE	TRUE
chr1:191900000-191950000	0.00136778	0.331017	0.475767	0.64692	0.200199	0.218166	0.396134	0	2.82891e-13	FALSE	TRUE
chr1:191950000-192000000	-0.504971	-0.0875717	0.0896042	-0.547785	0.359089	0.171726	0.117388	0	2.57927e-25	FALSE	TRUE
chr1:192050000-192100000	-0.313117	0.888266	0.37704	-0.581362	-0.531123	0.791052	0.527186	0	4.41642e-211	TRUE	TRUE
chr1:192100000-192150000	0.25583	0.126958	-0.131968	0.895116	0.0895186	0.224352	0.249991	0	3.98048e-34	FALSE	TRUE
chr1:192150000-192200000	-0.298276	0.504031	-0.806179	0.157904	-0.898654	-0.149516	1.42898	0	7.14452e-53	TRUE	TRUE
chr1:192200000-192250000	-0.948517	-0.261744	-0.342265	-0.260401	-0.797912	0.161223	0.250631	0	1.46362e-07	FALSE	TRUE
chr1:192250000-192300000	-0.34692	-0.471209	-0.59161	0.0601894	-0.667176	0.367018	0.475707	0	5.48029e-08	FALSE	TRUE
chr1:192300000-192350000	0.970253	-0.45102	-0.843608	0.552527	-0.748857	0.998094	0.162091	0	1.51836e-30	FALSE	TRUE
chr1:192400000-192450000	-0.774648	0.0798426	-0.608066	-0.856158	-0.657715	-0.535585	0.278708	0	2.99784e-07	FALSE	TRUE
chr1:192450000-192500000	-0.976823	0.0269087	-0.435152	0.821636	-0.420444	0.283277	1.14009	0	5.76614e-14	FALSE	FALSE
chr1:192500000-192550000	-0.618532	0.144973	-0.789307	1.18279	-1.65181	0.0505413	1.04046	0	4.30835e-88	TRUE	TRUE
chr1:192550000-192600000	-0.668139	0.845215	-0.259904	-0.0743607	-0.711222	0.312486	1.89825	0	1.79431e-69	TRUE	TRUE
chr1:192600000-192650000	-0.873282	0.241887	-1.08917	-0.852996	-1.24309	0.728093	0.945777	0	9.59705e-57	TRUE	TRUE
chr1:192650000-192700000	0.797708	0.585841	-0.254776	0.189733	-0.951322	0.766373	1.01974	0	1.48348e-38	FALSE	TRUE
chr1:192700000-192750000	-0.018626	0.696325	0.092304	-1.10803	-1.03298	0.186772	0.743809	0	2.07004e-92	TRUE	TRUE
chr1:192750000-192800000	-0.584649	0.317162	-0.365084	-1.43122	-1.52939	-0.601517	0.389475	0	4.8625e-187	TRUE	TRUE
chr1:192800000-192850000	-1.09772	0.64172	-0.98068	-0.718401	-1.6621	-0.694553	0.00128259	0	3.44289e-88	TRUE	TRUE
chr1:192850000-192900000	-0.971556	0.611273	-0.917124	-0.853088	-1.28877	-0.619103	0.206409	0	1.60169e-70	TRUE	TRUE
chr1:192900000-192950000	-0.877684	0.309701	0.211208	-0.335089	-0.449642	-0.498808	0.497445	0	3.01071e-12	FALSE	TRUE
chr1:192950000-193000000	-0.536955	0.0245969	0.00588658	0.665537	-0.492447	-0.246308	0.371577	0	2.30175e-14	FALSE	TRUE
chr1:193000000-193050000	-0.10664	-0.389121	-0.227403	0.964643	-0.750181	-0.323974	0.432512	0	1.07368e-48	FALSE	TRUE
chr1:193050000-193100000	0.276346	-0.405057	-0.544163	-0.127341	-0.685305	0.0527853	1.0232	0	1.77831e-20	FALSE	TRUE
chr1:193100000-193150000	-0.59466	-0.376392	-0.0948269	-0.581816	-0.376583	0.150457	0.828729	0	5.68525e-46	FALSE	TRUE
chr1:193150000-193200000	-0.0516409	0.522912	0.134946	-0.761867	0.0404927	0.59683	0.424313	0	5.10875e-69	TRUE	TRUE
chr1:193200000-193250000	0.116744	0.752559	0.795649	-1.38984	1.06861	0.791256	-0.039777	0	1.94036e-218	TRUE	TRUE
chr1:193250000-193300000	-0.263481	-0.414728	-0.19463	-1.92117	0.895817	0.574678	-0.0446157	0	4.15015142506647e-322	TRUE	TRUE
chr1:193300000-193350000	-0.411323	-0.279494	-0.587131	-1.99745	0.421904	0.322848	0.505132	0	2.16244e-115	TRUE	TRUE
chr1:193350000-193400000	-0.653571	0.490216	-0.622714	-1.03797	0.310889	0.318577	0.825068	0	5.93773e-46	FALSE	TRUE
chr1:193400000-193450000	-0.808474	-1.12032	-1.01237	-1.46862	-1.42065	0.458991	1.14513	0	1.01861e-165	TRUE	TRUE
chr1:193450000-193500000	-1.40235	-0.867642	-0.788885	-1.06447	-1.24481	-0.560542	0.198601	0	4.45128e-23	FALSE	TRUE
chr1:193500000-193550000	-1.36501	-1.26341	-1.48876	-0.580207	-1.90258	-1.08304	-0.871364	0	6.86382e-47	FALSE	TRUE
chr1:193550000-193600000	-0.967676	-1.91926	-1.64894	-1.05246	-2.09929	-1.26269	-0.924986	0	2.69386e-105	TRUE	TRUE
chr1:193600000-193650000	-0.585435	-0.754061	-0.78332	1.04839	-1.1126	-0.437988	-0.458558	0	1.66263e-68	TRUE	TRUE
chr1:193650000-193700000	-0.862399	-1.48064	-1.20852	2.18448	-1.67639	-0.708856	0.751432	0	0	TRUE	TRUE
chr1:193700000-193750000	-0.455861	-0.897431	-0.350569	0.232342	-1.24374	0.0591757	1.52986	0	5.67264e-55	TRUE	TRUE
chr1:193900000-193950000	-0.747983	-0.836662	0.272212	-0.35646	0.691215	-0.549526	0.748585	0	1.36608e-35	FALSE	TRUE
chr1:193950000-194000000	-0.108738	-0.428617	-0.505373	-0.0157927	-0.273735	-0.818383	1.07984	0	2.07509e-10	FALSE	TRUE
chr1:194000000-194050000	-0.841224	-1.17821	-0.690894	-0.90486	-1.17052	-0.851223	1.45598	0	1.38004e-63	TRUE	TRUE
chr1:194050000-194100000	-0.82082	-1.1375	-0.917644	-0.578593	-0.84843	-0.194235	1.11602	0	3.5879e-23	FALSE	TRUE
chr1:194100000-194150000	-1.15174	-1.00287	-1.83015	-0.518895	-0.863998	-0.594455	0.842427	0	1.82504e-23	FALSE	TRUE
chr1:194150000-194200000	-0.721084	-0.789195	-1.17114	-0.598424	-0.443383	-0.633974	0.435387	0	3.12863e-11	FALSE	TRUE
chr1:194200000-194250000	-0.727613	-0.978346	-1.26672	-0.942695	-1.18234	-0.94501	0.529965	0	4.57865e-27	FALSE	TRUE
chr1:194300000-194350000	-0.497317	-1.23781	-1.07003	-0.0221942	-1.10853	-0.875185	0.625811	0	1.35331e-16	FALSE	FALSE
chr1:194350000-194400000	-0.878022	-0.548287	-1.08042	-0.336758	-0.701008	-0.481945	-0.00866314	0	3.12103e-05	FALSE	FALSE
chr1:194400000-194450000	-1.21419	-1.34316	-1.09923	-1.20698	-1.52709	-0.929685	0.970995	0	2.0245e-57	TRUE	TRUE
chr1:194450000-194500000	-0.856716	-0.952201	-0.918177	-0.198655	-0.52657	-0.458545	0.150405	0	5.36e-05	FALSE	FALSE
chr1:19450000-19500000	-0.106214	0.848107	-0.116545	0.892167	0.217221	0.469107	-0.413219	0	9.95675e-05	FALSE	FALSE
chr1:194550000-194600000	-0.380743	-0.791857	-0.66931	-0.2339	-0.556988	-0.168675	-0.025006	0	0.00245956	FALSE	TRUE
chr1:194600000-194650000	-2.01773	-1.26579	-1.10889	-0.408922	-1.90259	-1.12198	0.489651	0	9.75922e-58	TRUE	TRUE
chr1:194650000-194700000	-0.918738	-0.869024	-0.79344	0.985319	-1.35342	-1.10326	-0.28008	0	1.19234e-50	FALSE	TRUE
chr1:194700000-194750000	-0.358588	-0.471531	-0.528946	0.343381	-0.612248	-0.30701	0.185372	0	3.80375e-07	FALSE	TRUE
chr1:194750000-194800000	-0.796456	0.190284	-0.690322	1.62533	-0.936008	-0.36055	0.499556	0	1.24853e-123	TRUE	TRUE
chr1:194800000-194850000	-0.644812	-0.666368	-1.13907	1.00066	-0.753007	-0.790207	-0.825564	0	1.01963e-58	TRUE	TRUE
chr1:194850000-194900000	-0.105735	-0.848824	-0.718908	-0.325195	-0.591909	-1.03359	-0.925513	0	2.99901e-15	FALSE	TRUE
chr1:194900000-194950000	-0.185633	-2.16888	-0.457714	-1.51796	-0.88636	-1.83617	-0.821945	0	2.69863e-156	TRUE	TRUE
chr1:194950000-195000000	0.238265	-0.125994	-0.383241	0.133739	0.297923	0.658799	-0.175071	0	4.11922e-37	FALSE	TRUE
chr1:19500000-19550000	0.150768	0.514801	-0.130074	0.511792	0.0216963	-0.0284704	0.0226453	0	0.136957	FALSE	FALSE
chr1:195000000-195050000	0.571591	0.0463722	-0.215297	-0.0825384	0.307215	0.746863	-0.420419	0	5.46381e-22	FALSE	TRUE
chr1:195050000-195100000	0.207267	0.262209	-0.311976	1.11396	0.0711281	0.276224	-0.519216	0	2.57624e-39	FALSE	TRUE
chr1:195100000-195150000	0.335422	0.489203	-0.0907602	0.891241	0.145463	0.619419	-0.264878	0	2.52109e-49	FALSE	TRUE
chr1:195150000-195200000	-0.220302	1.4416	-0.875777	-0.118366	-0.653512	0.228234	-0.231251	0	1.26657e-164	TRUE	TRUE
chr1:195200000-195250000	-0.143243	1.82127	-0.57201	0.123733	-0.545128	0.0189224	-0.884286	0	5.41802e-171	TRUE	TRUE
chr1:19600000-19650000	0.645382	0.399715	0.0573939	0.809163	-0.0855003	0.323131	-0.192254	0	0.0512879	FALSE	FALSE
chr1:19700000-19750000	-0.9217	0.328711	0.00166005	0.5166	-0.0514004	0.340891	-0.752925	0	0.0337862	FALSE	FALSE
chr1:19750000-19800000	0.160776	0.444778	0.109196	0.955325	0.193816	-0.276437	-0.325762	0	0.00315375	FALSE	FALSE
chr1:19850000-19900000	0.10489	0.495368	0.120189	0.616036	-0.0885121	0.448022	0.470422	0	0.115712	FALSE	FALSE
chr1:19900000-19950000	0.214129	0.643132	0.394233	0.722418	0.221645	0.254598	0.351786	0	0.16174	FALSE	FALSE
chr1:20000000-20050000	-1.14969	0.465901	0.501249	0.280388	0.0016897	-0.0935417	-0.193404	0	0.0943453	FALSE	FALSE
chr1:20050000-20100000	0.544754	0.262368	0.556211	0.662423	0.213216	0.133117	-0.108371	0	0.286945	FALSE	FALSE
chr1:20500000-20550000	-0.185975	-0.276429	-0.0702893	-0.277871	-0.484967	-0.403866	-0.0323031	0	0.421307	FALSE	FALSE
chr1:20550000-20600000	-0.306958	-0.158671	-0.471919	0.165151	-0.502274	0.06819	-1.25767	0	0.19614	FALSE	FALSE
chr1:20650000-20700000	-0.836584	-0.25907	-0.614423	-0.454385	-0.821406	0.0559826	-0.313647	0	0.000176708	FALSE	FALSE
chr1:20750000-20800000	0.0494305	-0.795381	-0.846174	-0.0373511	-0.762957	0.0932176	-0.796527	0	1.67775e-10	FALSE	TRUE
chr1:20800000-20850000	0.201966	-0.616247	-0.0309606	0.0677488	-0.469677	0.191853	-0.558647	0	1.65838e-16	FALSE	TRUE
chr1:20850000-20900000	0.277892	-0.587414	-0.716701	-0.612105	-0.697776	-0.281337	-0.835121	0	2.56325e-18	FALSE	TRUE
chr1:20900000-20950000	0.0546782	-1.19986	-1.21927	-0.960855	-1.31066	-0.93683	-1.30039	0	1.80687e-121	TRUE	TRUE
chr1:20950000-21000000	0.612704	0.411987	-0.534872	-0.710078	-0.392037	-0.573683	0.107093	0	4.99669e-59	TRUE	TRUE
chr1:21000000-21050000	0.463502	0.825593	-0.0432219	-1.19753	-0.46856	-0.341357	0.331561	0	2.12587e-143	TRUE	TRUE
chr1:21050000-21100000	0.0732326	-0.225826	-0.36703	-1.1124	-0.271423	-0.590353	-0.326736	0	1.90226e-31	FALSE	TRUE
chr1:21100000-21150000	-0.0166786	0.0887961	-0.0804092	-0.485792	-0.233552	-0.841663	-0.816333	0	0.00014182	FALSE	TRUE
chr1:21150000-21200000	-0.595564	-0.692795	-0.719033	-1.3441	-0.937239	-0.620596	-0.317503	0	1.3154e-24	FALSE	TRUE
chr1:21200000-21250000	0.890405	-0.00998242	-0.305426	-0.302656	-0.110193	0.30571	-0.533789	0	3.30443e-15	FALSE	TRUE
chr1:21300000-21350000	0.869468	-0.222892	-0.511562	0.189185	-1.45224	1.39277	-0.250795	0	4.98041e-136	TRUE	TRUE
chr1:21350000-21400000	-0.3445	-0.547638	-0.885661	-1.26647	-0.733133	1.06171	-0.132183	0	6.80794e-18	FALSE	FALSE
chr1:21450000-21500000	0.560178	-0.0534567	-0.711697	-0.715256	-0.638716	0.613382	-1.44019	0	2.89137e-21	FALSE	TRUE
chr1:21500000-21550000	0.445163	-0.200575	-0.974093	-0.917036	-0.905207	0.275636	-0.999888	0	2.35734e-29	FALSE	TRUE
chr1:21550000-21600000	0.521358	0.0383984	-0.393005	-1.19379	-0.339748	-0.0460307	-0.343666	0	8.74307e-19	FALSE	TRUE
chr1:21600000-21650000	0.126707	0.51722	-1.16497	-0.744587	-0.917939	0.743537	-0.503647	0	2.96786e-53	TRUE	TRUE
chr1:21650000-21700000	0.820634	0.884638	-0.341765	-0.410874	-0.519396	0.889214	0.152338	0	2.71037e-37	FALSE	TRUE
chr1:21700000-21750000	0.317167	0.78629	-0.384893	-0.599277	-0.769258	1.30927	-0.226084	0	9.80169e-42	FALSE	TRUE
chr1:21750000-21800000	0.720706	0.640652	-1.16614	-0.837314	-1.01701	1.11148	-0.0742531	0	1.55077e-68	TRUE	TRUE
chr1:21800000-21850000	0.382077	0.438432	-0.721235	-0.737357	-1.24145	0.852393	-0.465738	0	1.03949e-72	TRUE	TRUE
chr1:21850000-21900000	0.365969	0.896161	-0.780767	-1.10981	-1.24899	0.646081	-0.564829	0	1.91904e-110	TRUE	TRUE
chr1:21900000-21950000	0.866253	0.727819	-0.902671	-0.982003	-0.723538	0.804795	-0.262751	0	1.22239e-78	TRUE	TRUE
chr1:21950000-22000000	0.326756	0.653254	-0.921383	-1.20491	-1.20429	0.449895	-0.122712	0	6.97799e-93	TRUE	TRUE
chr1:22000000-22050000	-0.0176223	0.426807	-0.70218	0.0384054	-0.424354	0.477535	-0.403899	0	6.40064e-06	FALSE	TRUE
chr1:22050000-22100000	-0.517139	0.282669	-0.368485	-0.150377	-0.399689	0.682328	0.233076	0	0.00462102	FALSE	FALSE
chr1:22100000-22150000	-0.528315	-0.0152541	-0.120754	-0.181297	-0.367525	0.277627	0.153668	0	0.215607	FALSE	FALSE
chr1:22200000-22250000	0.305206	-0.00319196	-0.219294	0.155902	-0.495619	-0.0327955	-0.596546	0	0.115779	FALSE	FALSE
chr1:22250000-22300000	0.419879	-0.723339	-1.2994	-0.671659	-1.30055	-0.349654	-0.457473	0	2.38811e-16	FALSE	TRUE
chr1:22300000-22350000	-0.0690392	-0.190891	0.248085	0.315202	-0.464651	0.184132	-0.235568	0	0.0337611	FALSE	FALSE
chr1:22900000-22950000	0.0533734	0.130838	0.348207	0.704331	0.295364	-0.0814506	-0.0197102	0	0.184527	FALSE	FALSE
chr1:23150000-23200000	-0.57533	-1.2469	-0.763274	-0.4093	-0.894531	-0.64907	-0.923705	0	1.92087e-10	FALSE	TRUE
chr1:23200000-23250000	-0.756992	-0.817835	-0.665855	0.274827	-0.933006	-0.536314	-0.562072	0	6.29958e-14	FALSE	TRUE
chr1:23250000-23300000	-0.400549	-0.78541	-0.499018	1.25377	-0.748423	0.125275	-0.893676	0	1.18967e-114	TRUE	TRUE
chr1:23300000-23350000	1.23922	-0.519938	0.498084	1.61507	1.28676	-0.793262	-1.28061	0	4.69477e-162	TRUE	TRUE
chr1:23350000-23400000	0.232118	-0.0804073	-0.147959	0.887472	0.534574	-0.376522	-0.253926	0	1.87976e-88	TRUE	TRUE
chr1:23400000-23450000	-0.149779	-0.12663	0.133954	0.965855	0.350901	-0.52695	0.0381368	0	4.85129e-57	TRUE	TRUE
chr1:23450000-23500000	-0.373629	-0.537981	0.178143	0.597018	0.201933	-1.3516	-0.51283	0	1.48421e-24	FALSE	TRUE
chr1:23550000-23600000	-0.549142	-0.213249	-0.165268	0.157935	0.127725	-0.641183	0.542736	0	0.0252536	FALSE	FALSE
chr1:23600000-23650000	0.133361	-0.000449169	-0.824685	0.24258	-0.177203	-0.118969	-0.0105187	0	0.172566	FALSE	FALSE
chr1:23650000-23700000	-1.15234	0.557632	0.387081	0.227851	-0.00125038	0.029633	0.096752	0	0.0172826	FALSE	FALSE
chr1:23700000-23750000	-0.543476	1.84236	-1.36124	0.0111886	-0.538968	-0.244792	-0.337636	0	1.66133e-86	TRUE	TRUE
chr1:23750000-23800000	-0.397111	1.20229	-0.538078	-0.341956	-0.60263	-0.550015	-0.0220432	0	9.4968e-50	FALSE	TRUE
chr1:23800000-23850000	0.108899	1.15143	0.180997	0.802171	-0.178773	0.838326	0.713717	0	3.37085e-32	FALSE	TRUE
chr1:23850000-23900000	0.696647	0.374309	-0.209672	1.35821	-0.021801	1.15009	-0.125868	0	5.95744e-83	TRUE	TRUE
chr1:23900000-23950000	0.595757	0.127065	-0.210316	1.37532	0.133112	1.17521	-0.181881	0	2.00008e-159	TRUE	TRUE
chr1:23950000-24000000	-0.316202	0.264253	-0.275992	2.06284	-0.675345	0.0268127	0.244987	0	3.80809e-221	TRUE	TRUE
chr1:24000000-24050000	-0.0478724	0.158979	0.000257642	0.819172	-0.496825	0.273697	0.133153	0	4.77071e-22	FALSE	TRUE
chr1:24050000-24100000	-0.861068	0.0903004	0.0412943	-0.225051	-0.856193	-0.109149	0.392474	0	5.4447e-16	FALSE	TRUE
chr1:24100000-24150000	-1.24735	-0.280657	0.00204051	-0.156155	-1.02482	-0.491385	0.531565	0	6.03665e-17	FALSE	TRUE
chr1:24200000-24250000	-0.602192	-0.00818383	0.0774897	-0.0380099	-0.482916	-0.0480829	1.10337	0	2.07206e-08	FALSE	FALSE
chr1:24300000-24350000	-0.502725	0.351206	-0.598096	0.0566184	-0.360041	-0.230641	1.10451	0	3.4e-07	FALSE	FALSE
chr1:24350000-24400000	-0.561241	-0.691809	-0.430295	-0.682766	-0.754499	-0.192237	-0.120909	0	9.50733e-06	FALSE	TRUE
chr1:24400000-24450000	-0.717369	-0.0569696	-0.204996	-0.319109	-0.502234	-0.00563174	-0.569862	0	0.0627351	FALSE	FALSE
chr1:24500000-24550000	-0.919286	-0.496815	-0.0406793	-0.677335	-0.74208	-0.63107	-0.0928054	0	8.12808e-10	FALSE	TRUE
chr1:24550000-24600000	-0.951799	-0.777763	0.0651178	-1.53171	-0.899511	-0.945272	0.261682	0	1.68709e-56	TRUE	TRUE
chr1:24600000-24650000	-0.575868	0.181323	-0.427039	-0.67285	-0.149564	-0.201781	-0.551877	0	0.00573519	FALSE	FALSE
chr1:24650000-24700000	0.418691	1.23439	0.258854	0.045966	0.556803	0.63363	0.23249	0	5.31552e-61	TRUE	TRUE
chr1:24700000-24750000	0.140288	0.879918	0.0860312	-0.106653	-0.160292	0.36716	-0.137066	0	1.9066e-22	FALSE	TRUE
chr1:24850000-24900000	-0.687546	0.355066	-0.418049	0.329173	0.0468781	-0.163339	-0.859012	0	0.0565579	FALSE	FALSE
chr1:24900000-24950000	-0.640638	0.234293	-0.274349	0.517178	-0.122023	0.0341421	-0.946098	0	0.0156563	FALSE	FALSE
chr1:24950000-25000000	-0.846839	0.177211	-0.356415	0.421216	-0.162018	0.324969	-1.02818	0	0.0111137	FALSE	FALSE
chr1:25100000-25150000	-0.152432	-0.0492536	-0.24983	-0.0530297	-0.494196	0.190754	-0.907682	0	0.404994	FALSE	FALSE
chr1:25150000-25200000	0.664166	0.593847	0.0932996	0.865739	0.356338	0.414989	0.277213	0	0.0976783	FALSE	FALSE
chr1:25200000-25250000	0.266777	-0.0430275	-0.128847	0.334251	-0.439753	0.00245968	-0.751926	0	0.136902	FALSE	FALSE
chr1:25250000-25300000	-0.60118	0.642428	0.463619	0.643816	0.17937	-0.291703	0.221544	0	0.0569349	FALSE	FALSE
chr1:25300000-25350000	-0.072358	0.45331	0.134797	0.576654	0.137687	0.34013	-0.904632	0	0.145842	FALSE	FALSE
chr1:25450000-25500000	-0.0834391	0.280707	-0.733609	0.577681	-0.427718	-0.373935	-1.02794	0	7.35476e-05	FALSE	FALSE
chr1:25500000-25550000	0.0271721	0.274884	0.0401671	0.649299	0.0205029	0.414863	-0.125016	0	0.154402	FALSE	FALSE
chr1:25700000-25750000	0.557031	0.820352	0.404868	0.622105	0.220791	0.536034	0.183034	0	0.0170197	FALSE	FALSE
chr1:26050000-26100000	-0.799755	0.0341185	0.185013	0.668052	0.0955181	0.42528	-0.719933	0	0.0281219	FALSE	FALSE
chr1:26150000-26200000	-0.833503	0.226401	-0.0141086	0.752848	0.0444182	0.135841	0.30899	0	0.0289699	FALSE	FALSE
chr1:26200000-26250000	0.258248	0.262323	0.149358	0.194435	0.378712	0.55871	0.539447	0	0.751489	FALSE	FALSE
chr1:26350000-26400000	0.367893	0.290506	0.0212372	0.614025	-0.014573	0.225498	-0.183975	0	0.248832	FALSE	FALSE
chr1:26500000-26550000	-0.28731	-0.652371	-0.472147	-0.0668358	-0.394012	-0.380375	-1.2783	0	0.13555	FALSE	FALSE
chr1:26650000-26700000	-1.00993	-2.04185	-0.578697	-1.30063	-1.44774	-1.66964	-1.65654	0	5.01118e-43	FALSE	TRUE
chr1:26850000-26900000	-0.262009	0.689267	0.0725435	0.628553	-0.218772	-0.255562	-0.495245	0	0.000261594	FALSE	FALSE
chr1:27000000-27050000	-0.585897	-0.486572	-0.584796	0.662938	-0.197536	0.0413485	-2.07726	0	0.000187701	FALSE	FALSE
chr1:27050000-27100000	0.438521	0.390464	-0.330284	0.78111	0.20791	0.0708424	-0.270306	0	0.0617443	FALSE	FALSE
chr1:27100000-27150000	-0.0267751	0.105536	0.146079	0.695134	0.264859	0.454925	0.203122	0	0.294979	FALSE	FALSE
chr1:27200000-27250000	-0.669368	0.709507	0.265936	0.885322	0.121235	0.575053	-0.267926	0	0.000744343	FALSE	FALSE
chr1:27300000-27350000	0.0405693	0.0218083	-0.612428	0.766977	0.013801	0.228829	0.601601	0	0.00710968	FALSE	FALSE
chr1:27350000-27400000	0.30543	0.0397911	0.190991	0.627135	-0.28727	0.188077	-0.409307	0	0.0622502	FALSE	FALSE
chr1:27450000-27500000	-0.0565435	0.962967	0.202331	0.887979	0.393464	0.586588	-0.420283	0	0.000523813	FALSE	FALSE
chr1:27550000-27600000	-0.478648	0.154355	-0.785744	0.42366	-0.149639	-0.361325	-0.152937	0	0.0662067	FALSE	FALSE
chr1:27800000-27850000	0.166229	0.258913	0.183198	0.713358	0.0422905	-0.112927	-0.147212	0	0.0725125	FALSE	FALSE
chr1:27900000-27950000	-0.782927	-0.0286711	0.0882518	0.266824	-0.192894	0.269108	-0.100095	0	0.39099	FALSE	FALSE
chr1:27950000-28000000	-0.0711172	0.321609	-0.0856322	0.746845	-0.126773	-0.0466494	-0.701227	0	0.0106232	FALSE	FALSE
chr1:28000000-28050000	-0.721187	-0.301164	0.159431	-0.171226	-0.471425	-0.622786	-0.133236	0	0.0230077	FALSE	FALSE
chr1:28050000-28100000	-0.972576	-0.79546	-0.358621	-0.467819	-1.09333	-1.39634	-1.28495	0	1.3027e-08	FALSE	FALSE
chr1:28100000-28150000	-1.38136	-0.159031	-0.251923	-0.120542	-0.66077	-1.46952	-0.245602	0	0.00204779	FALSE	FALSE
chr1:28200000-28250000	-0.332255	0.360206	-0.0215161	0.251141	-0.139688	-0.576028	0.340166	0	0.205981	FALSE	FALSE
chr1:28300000-28350000	0.063316	-0.280428	-0.0201087	0.7184	-0.328759	-0.170425	-0.716203	0	0.00205918	FALSE	FALSE
chr1:28400000-28450000	-1.23713	0.483916	0.2235	0.741799	-0.226087	0.00921438	-0.387691	0	0.000433026	FALSE	FALSE
chr1:28450000-28500000	-0.39554	0.0173916	0.26108	0.446111	-0.489409	0.786228	0.383893	0	0.00181847	FALSE	FALSE
chr1:28700000-28750000	-0.503851	0.35566	0.0678981	0.696922	0.0924373	0.112863	0.088632	0	0.0452532	FALSE	FALSE
chr1:28750000-28800000	0.333715	0.467401	-0.46958	0.605001	-0.247807	0.0535554	-0.212607	0	0.0107375	FALSE	FALSE
chr1:28800000-28850000	-0.452611	0.654022	0.322817	0.859386	0.38262	0.223073	0.511241	0	0.0143964	FALSE	FALSE
chr1:28850000-28900000	0.365634	0.248167	0.0255836	0.793111	0.0254295	0.624224	-0.414355	0	0.0198718	FALSE	FALSE
chr1:29000000-29050000	0.0198339	0.138244	-0.941965	0.686414	-0.027758	-0.198225	-0.712344	0	0.00706068	FALSE	FALSE
chr1:29100000-29150000	0.0210972	0.228755	0.321917	1.06974	-0.0610819	0.415471	-0.196144	0	4.31059e-05	FALSE	FALSE
chr1:29250000-29300000	0.00788432	0.102214	0.31193	0.746511	0.242779	0.335941	-1.19641	0	0.0109822	FALSE	FALSE
chr1:29300000-29350000	0.47124	-0.0206929	0.0906007	0.921106	-0.0368853	-0.211383	-0.491945	0	0.00183252	FALSE	FALSE
chr1:29350000-29400000	0.184772	0.388384	0.242057	0.850942	0.218299	0.36782	0.193375	0	0.117875	FALSE	FALSE
chr1:29400000-29450000	-0.00254654	-0.354146	-0.502115	0.587342	-0.51186	-0.341843	-0.0510971	0	0.00656743	FALSE	FALSE
chr1:29500000-29550000	-0.806534	-0.201885	0.159498	0.739421	-0.162788	0.100234	0.185862	0	0.00137057	FALSE	FALSE
chr1:29700000-29750000	0.258757	-0.0515299	0.135201	0.806231	-0.0121216	-0.405974	-0.0901077	0	0.0581507	FALSE	FALSE
chr1:29900000-29950000	-0.0245375	0.395612	0.30619	0.744155	0.0608501	-0.198686	0.181105	0	0.101847	FALSE	FALSE
chr1:30250000-30300000	-0.323082	0.428615	-0.195487	0.72807	0.322054	0.230908	-1.52545	0	0.0124881	FALSE	FALSE
chr1:30350000-30400000	0.25929	0.073779	0.166506	0.361302	-0.301289	0.0354802	0.358178	0	0.31409	FALSE	FALSE
chr1:30550000-30600000	0.122551	-0.0960152	-0.142877	0.0374848	0.225315	0.152724	-0.0355587	0	0.89648	FALSE	FALSE
chr1:30600000-30650000	0.123145	0.0309208	-0.56821	0.589414	0.336959	-0.323399	-0.417239	0	0.0154171	FALSE	FALSE
chr1:30700000-30750000	1.29776	-0.209522	0.995834	-0.0777175	1.92148	0.233684	-14.5947	0	6.48062e-83	TRUE	TRUE
chr1:30750000-30800000	-0.147585	-0.457167	-0.623972	-0.636128	0.0828831	0.0666959	-0.751028	0	2.25244e-08	FALSE	TRUE
chr1:30800000-30850000	0.0439962	0.478008	-0.098534	0.308555	-0.113359	0.985618	-0.363565	0	2.11383e-31	FALSE	TRUE
chr1:30850000-30900000	0.204887	0.430418	-0.17471	0.306598	-0.0115235	0.639466	0.0790573	0	1.27045e-16	FALSE	TRUE
chr1:30900000-30950000	0.500869	-0.135942	0.778561	0.0361032	1.10121	0.466972	-0.418086	0	5.20141e-82	TRUE	TRUE
chr1:30950000-31000000	-0.271274	0.117087	-0.354933	0.0196405	0.230817	-0.143745	-0.387757	0	0.0100472	FALSE	TRUE
chr1:31000000-31050000	-0.452377	-0.652082	0.375726	-0.581036	0.429827	-0.133211	-1.1793	0	4.42536e-13	FALSE	TRUE
chr1:31050000-31100000	-0.811944	-1.04175	-0.42452	-0.938171	-0.189499	-0.929052	-0.764871	0	6.52874e-11	FALSE	TRUE
chr1:31100000-31150000	-0.173413	-1.36617	-0.072187	-0.882959	0.59425	-0.656051	-0.995467	0	5.41729e-62	TRUE	TRUE
chr1:31150000-31200000	-0.108838	-0.815502	-0.589945	-0.685701	-0.186649	-0.478308	-0.857783	0	5.9833e-06	FALSE	TRUE
chr1:31200000-31250000	-0.471889	0.184233	-0.553517	-0.403781	-0.577234	-0.617921	-0.0535258	0	0.000100584	FALSE	TRUE
chr1:31350000-31400000	-0.548548	-1.19859	-1.17497	-0.767407	0.081769	-1.1115	-0.501332	0	1.03604e-23	FALSE	TRUE
chr1:31400000-31450000	-0.709001	-0.657973	-1.22432	-0.227246	-0.123466	-0.640509	-0.303176	0	1.17872e-05	FALSE	TRUE
chr1:31450000-31500000	-0.732467	-1.01248	-0.335237	-0.210019	0.411458	-1.27593	-0.214103	0	5.6027e-13	FALSE	TRUE
chr1:31500000-31550000	0.265689	-0.462647	-0.47613	-0.0541286	-0.107812	-0.300277	-0.423156	0	0.238578	FALSE	FALSE
chr1:31600000-31650000	0.212581	-0.501737	-0.881053	-0.504181	-0.700624	-0.833352	0.388495	0	7.73701e-10	FALSE	TRUE
chr1:31700000-31750000	-0.555391	-0.383431	-0.588475	0.185533	-0.676624	-0.592104	-0.51147	0	0.00660594	FALSE	FALSE
chr1:31750000-31800000	-0.189087	-0.0640858	-0.218323	0.103638	-0.310498	-0.283395	0.23994	0	0.588824	FALSE	FALSE
chr1:31800000-31850000	-0.169526	0.194398	-0.540823	0.381287	-0.312678	0.37407	-0.206683	0	0.0493318	FALSE	FALSE
chr1:31900000-31950000	0.151277	0.103292	0.203717	0.650245	-0.137917	0.27972	-0.0157748	0	0.101274	FALSE	FALSE
chr1:31950000-32000000	0.180747	0.357207	-0.174728	-0.040292	-0.13582	-0.492131	-0.0431187	0	0.259586	FALSE	FALSE
chr1:3200000-3250000	0.0913073	0.386491	0.27681	0.313805	0.218684	-0.114365	-0.269217	0	0.719256	FALSE	FALSE
chr1:32000000-32050000	-0.583084	-0.0368466	-0.0206303	-0.0434331	-0.472516	-0.578761	-0.122227	0	0.14752	FALSE	FALSE
chr1:32050000-32100000	-0.864879	0.105507	-0.470474	0.253561	-0.373798	0.0512739	0.21002	0	0.0653931	FALSE	FALSE
chr1:32200000-32250000	-0.675504	-0.306842	0.0477778	0.263223	-0.253716	-0.172075	0.174549	0	0.141083	FALSE	FALSE
chr1:32300000-32350000	-0.628786	0.153512	-0.112653	0.27207	-0.345108	-0.343034	0.325717	0	0.0655808	FALSE	FALSE
chr1:32350000-32400000	0.0909296	-0.0933938	-0.169886	0.361169	-0.2275	-0.372397	0.272688	0	0.555418	FALSE	FALSE
chr1:32400000-32450000	0.00949274	-0.0711518	-0.198733	0.506303	-0.168815	0.0771378	0.580705	0	0.1233	FALSE	FALSE
chr1:32450000-32500000	-0.37592	0.382205	-0.360816	0.15693	0.141996	0.3765	-0.863032	0	0.0940117	FALSE	FALSE
chr1:32500000-32550000	-0.310835	-0.243209	-0.787151	0.097206	-0.309295	0.254218	-0.744479	0	0.0970996	FALSE	FALSE
chr1:32550000-32600000	-0.266823	0.448946	0.0796871	0.589767	-0.0968989	0.227884	-0.142816	0	0.0234373	FALSE	FALSE
chr1:32700000-32750000	-0.245632	-1.14326	0.0967454	-0.444421	-0.90992	-1.43652	0.151196	0	1.35409e-15	FALSE	TRUE
chr1:32750000-32800000	-0.277334	0.0191793	-0.49027	0.166282	-0.351129	-0.83038	-0.267493	0	0.0919927	FALSE	FALSE
chr1:32800000-32850000	0.198808	0.362439	-0.0178317	0.583534	0.102086	0.39248	0.733542	0	0.110849	FALSE	FALSE
chr1:32850000-32900000	-0.308517	0.262184	-0.340398	0.527708	0.0176394	-0.443325	0.218013	0	0.0794821	FALSE	FALSE
chr1:32950000-33000000	-0.327231	0.48589	0.182556	0.273863	-0.147961	0.13357	-0.853706	0	0.0093536	FALSE	FALSE
chr1:33000000-33050000	0.0912298	0.917028	-1.54163	0.0806283	-0.243736	-0.427794	-0.444929	0	1.01186e-11	FALSE	FALSE
chr1:33300000-33350000	-1.36546	1.05145	0.173785	0.1519	0.0424649	-0.847743	0.235879	0	9.81269e-22	FALSE	TRUE
chr1:33350000-33400000	-0.606294	0.262107	-0.492023	-0.427248	-0.145296	-0.960363	-0.799749	0	1.27369e-07	FALSE	TRUE
chr1:33450000-33500000	0.14495	0.543464	0.472462	-0.0282652	0.878688	-0.161271	0.302182	0	1.4845e-43	FALSE	TRUE
chr1:33500000-33550000	0.506343	-0.112891	0.0583767	-0.150411	0.679453	-0.963571	-1.18285	0	2.04717e-107	TRUE	TRUE
chr1:33550000-33600000	0.218535	1.42367	0.128933	0.869595	0.35575	0.0963379	0.0319825	0	7.34634e-212	TRUE	TRUE
chr1:33600000-33650000	-0.0161904	0.145182	-0.263068	1.98824	0.0543393	-0.251192	-0.945933	0	0	TRUE	TRUE
chr1:33650000-33700000	0.244206	-0.00179505	-0.147844	1.31959	0.304729	-0.139027	-0.358059	0	5.87088e-70	TRUE	TRUE
chr1:33700000-33750000	0.420207	-0.249129	-0.272365	0.590744	1.04524	-0.204459	-0.373576	0	4.04631e-80	TRUE	TRUE
chr1:33750000-33800000	0.0265383	-0.177598	-0.296412	0.630259	0.304975	0.0697181	0.20199	0	2.70884e-25	FALSE	TRUE
chr1:33800000-33850000	0.133851	0.146717	0.0900872	0.415397	0.255094	0.632756	0.452821	0	4.10424e-06	FALSE	TRUE
chr1:33850000-33900000	-0.161264	-0.243475	0.34589	-0.202347	-0.44884	0.508868	0.377195	0	8.53895e-13	FALSE	TRUE
chr1:33900000-33950000	-0.368876	-1.15018	0.0702888	-1.113	-1.29701	-0.335642	1.01096	0	3.38487e-139	TRUE	TRUE
chr1:33950000-34000000	-0.592909	-0.572869	-0.404052	-0.68071	-0.86209	-0.636996	-0.0471571	0	1.29235e-12	FALSE	TRUE
chr1:3400000-3450000	0.155939	0.369494	0.256164	0.570782	0.451219	0.417806	-0.285932	0	0.25778	FALSE	FALSE
chr1:34000000-34050000	-1.5886	-0.598084	-1.3708	-1.58404	-2.12018	-0.745347	-0.288579	0	7.68799e-126	TRUE	TRUE
chr1:34050000-34100000	-1.63761	-0.905019	-1.43622	-1.73594	-1.97263	-0.64391	-0.31515	0	1.39594e-59	TRUE	TRUE
chr1:34150000-34200000	-0.681829	-0.260447	-1.16841	-0.519315	-0.732792	-0.532674	-0.263881	0	2.43667e-07	FALSE	TRUE
chr1:34200000-34250000	-0.169165	-0.312594	-0.815989	-0.371485	-0.904217	-0.692262	1.00138	0	1.83705e-28	FALSE	TRUE
chr1:34250000-34300000	0.566725	-0.483733	-0.240182	0.547949	-0.0765677	-0.55152	-0.315371	0	2.49414e-10	FALSE	TRUE
chr1:34350000-34400000	-0.417085	-0.378063	-0.221286	-0.565332	-0.568525	-0.526613	-1.09604	0	8.65682e-06	FALSE	TRUE
chr1:34400000-34450000	-0.0405893	0.293926	0.0456822	0.266851	0.111108	0.329354	0.121853	0	0.00223726	FALSE	TRUE
chr1:34450000-34500000	-0.0851009	0.12817	0.0736331	-0.292501	-0.0903212	-0.274822	0.102701	0	9.73306e-13	FALSE	TRUE
chr1:3450000-3500000	-0.171584	-0.00828247	-0.390458	0.283526	-0.0357769	-0.0184751	-0.654453	0	0.538735	FALSE	FALSE
chr1:34500000-34550000	-0.971434	-1.16279	-0.685005	-1.42424	-1.35383	-1.11489	-0.0403279	0	3.91957e-118	TRUE	TRUE
chr1:34550000-34600000	-0.841533	-0.966984	-0.232929	-0.82734	-1.20024	-1.03503	0.544858	0	1.17025e-45	FALSE	TRUE
chr1:34600000-34650000	-0.623591	-0.623156	-0.909434	-0.975605	-1.15657	-0.235908	0.132431	0	3.87525e-13	FALSE	TRUE
chr1:34650000-34700000	-1.22359	-1.20591	-1.36753	-0.991423	-1.35862	-0.845312	-0.762716	0	5.66597e-26	FALSE	TRUE
chr1:34700000-34750000	-0.402234	-1.00392	-1.24899	-1.00031	-0.997805	-0.750786	-0.859732	0	7.79011e-15	FALSE	TRUE
chr1:34750000-34800000	-0.391284	-0.296856	-0.453983	-0.601747	-0.079107	-0.40848	-0.387112	0	0.000426631	FALSE	TRUE
chr1:34800000-34850000	-0.016838	0.136537	-0.1286	-0.325165	0.395618	0.424376	0.417857	0	4.11453e-41	FALSE	TRUE
chr1:34850000-34900000	-0.24115	0.151511	0.300858	-0.000137589	-0.0657037	0.0883334	0.0665052	0	0.00293014	FALSE	TRUE
chr1:34900000-34950000	-0.693958	-0.133169	-0.568377	-0.0647707	-0.396855	-0.234067	-0.317179	0	0.137913	FALSE	FALSE
chr1:34950000-35000000	-0.312695	-0.28061	-0.420889	-0.0732244	-0.59041	-0.1429	-0.112282	0	0.192407	FALSE	FALSE
chr1:3500000-3550000	-1.15299	0.104251	-0.0807338	-0.0356474	-0.169803	-0.159099	-0.0355686	0	0.451015	FALSE	FALSE
chr1:35000000-35050000	-0.748759	-0.26104	-1.53364	-0.0439763	-0.527038	-0.416194	0.0306491	0	0.0011474	FALSE	FALSE
chr1:35050000-35100000	-1.27092	-0.128632	-0.280184	-0.215947	-1.2961	-0.628983	-0.388962	0	1.25615e-06	FALSE	FALSE
chr1:35100000-35150000	-0.928793	-0.238966	-0.158005	-0.577045	-0.624396	-0.23888	0.279708	0	0.00134099	FALSE	FALSE
chr1:35150000-35200000	-0.920594	0.153701	-0.705162	-0.37439	-0.362982	-0.134359	0.220527	0	0.0294432	FALSE	FALSE
chr1:35250000-35300000	-0.188204	-0.456999	-0.182723	-0.505117	-0.686045	-0.0325184	-0.764996	0	0.03237	FALSE	FALSE
chr1:35300000-35350000	-0.969953	-1.35799	-1.16322	-1.5987	-1.79681	-0.706532	0.662852	0	3.96765e-74	TRUE	TRUE
chr1:35350000-35400000	-1.09948	-0.0606182	-0.717643	-0.698796	-1.08124	-0.115087	0.2317	0	1.90402e-12	FALSE	TRUE
chr1:35400000-35450000	-1.27296	-0.262557	-0.424725	-0.52668	-1.0652	-0.303086	-0.003449	0	3.85276e-06	FALSE	FALSE
chr1:35450000-35500000	-0.33939	-0.0448657	-0.628504	-0.214071	-1.24686	-0.193716	-1.55553	0	2.98016e-08	FALSE	FALSE
chr1:35550000-35600000	-1.30645	0.651713	-0.813242	-0.380769	-1.04845	0.840791	-0.232269	0	1.69931e-28	FALSE	TRUE
chr1:35600000-35650000	-0.794375	1.54333	-0.90052	-0.0729008	-0.937945	1.02887	-0.62711	0	3.21176e-100	TRUE	TRUE
chr1:35650000-35700000	-0.886334	1.27464	-0.499855	-0.732473	-1.34514	0.706978	-0.314063	0	7.24014e-147	TRUE	TRUE
chr1:35700000-35750000	0.0618114	-0.159631	-0.0985692	-0.564606	-0.789288	0.701744	0.121613	0	1.9406e-13	FALSE	TRUE
chr1:35750000-35800000	-0.0206821	0.243316	-0.0105361	-0.385429	-0.696976	0.0194746	0.29097	0	3.88051e-06	FALSE	TRUE
chr1:35800000-35850000	0.676022	0.267573	0.561848	0.113965	-0.699981	-0.225572	1.03481	0	6.37718e-66	TRUE	TRUE
chr1:35850000-35900000	0.684411	0.00613114	0.100406	0.515253	-1.00219	0.191891	0.170198	0	1.61292e-66	TRUE	TRUE
chr1:35900000-35950000	0.0460106	-1.15959	-0.568525	-0.0608382	-1.56715	-0.0289052	-0.769873	0	2.30424e-55	TRUE	TRUE
chr1:35950000-36000000	0.340047	-1.31305	0.23948	-0.472962	-0.687031	-0.829651	0.162763	0	1.42711e-58	TRUE	TRUE
chr1:3600000-3650000	-0.634656	0.347896	0.438512	0.378085	0.0455453	0.174804	-1.11769	0	0.0632147	FALSE	FALSE
chr1:36000000-36050000	0.377331	-0.0949175	0.335864	0.527617	-0.356746	0.171075	0.34635	0	8.64283e-12	FALSE	TRUE
chr1:36050000-36100000	-0.171473	0.266137	0.00758304	1.58288	-0.822546	-0.175194	0.151848	0	0	TRUE	TRUE
chr1:36100000-36150000	0.103571	-0.123091	0.525877	0.879251	-0.7996	-0.158122	0.114646	0	2.67592e-125	TRUE	TRUE
chr1:36150000-36200000	0.139116	-0.464024	-0.170814	0.264304	-0.177151	0.29356	-0.457706	0	2.07867e-11	FALSE	TRUE
chr1:36200000-36250000	0.569966	0.413136	0.772728	0.272856	0.58111	0.391285	0.734126	0	5.95127e-30	FALSE	TRUE
chr1:36250000-36300000	0.306811	0.665556	0.202618	-0.942589	0.353116	0.575737	0.214956	0	1.04955e-103	TRUE	TRUE
chr1:36300000-36350000	0.112302	0.436052	0.164477	-0.522727	0.235795	0.56011	-0.14229	0	2.63032e-23	FALSE	TRUE
chr1:36350000-36400000	0.366626	0.0479934	0.23261	0.181933	-0.0647922	0.258785	-0.0262206	0	0.00104733	FALSE	TRUE
chr1:36400000-36450000	0.263483	-0.108113	0.543884	-0.0662485	0.4662	-0.177603	0.0168064	0	1.58454e-17	FALSE	TRUE
chr1:36450000-36500000	0.0195787	-0.0607083	0.160608	-0.595943	0.194405	0.0256364	0.0514308	0	3.85238e-18	FALSE	TRUE
chr1:3650000-3700000	-0.251029	0.26191	-0.198824	0.081364	-0.12837	-0.383695	0.0257876	0	0.700084	FALSE	FALSE
chr1:36500000-36550000	0.332856	-0.375235	0.0331523	-0.431594	0.167842	0.00202702	-0.12548	0	3.11554e-17	FALSE	TRUE
chr1:36550000-36600000	-0.0714861	-0.730816	0.176289	-1.22896	-0.816473	-0.309522	0.761348	0	8.64695e-146	TRUE	TRUE
chr1:36600000-36650000	-0.160465	-0.972815	-0.293728	-0.932698	-0.0407788	-0.175966	0.449509	0	2.02176e-62	TRUE	TRUE
chr1:36650000-36700000	0.399679	-0.269249	-0.30284	0.426276	-0.0561711	0.0321813	0.341995	0	5.43493e-12	FALSE	TRUE
chr1:36700000-36750000	0.0735337	-0.227784	-0.0132732	-0.216169	-0.101574	0.541612	0.683969	0	1.87763e-18	FALSE	TRUE
chr1:36750000-36800000	-0.548374	0.43521	-0.812921	-1.12343	-1.19095	0.824265	0.0864548	0	2.65225e-155	TRUE	TRUE
chr1:36800000-36850000	-0.593965	0.522948	-0.108095	0.621449	0.156481	0.524461	0.875751	0	3.80468e-41	FALSE	TRUE
chr1:36850000-36900000	0.102008	-0.233069	0.171259	0.374021	0.563021	0.499313	0.225729	0	1.54388e-58	TRUE	TRUE
chr1:36900000-36950000	-0.0737	0.454953	0.154299	0.974954	0.383607	0.443692	-0.0479583	0	1.41596e-142	TRUE	TRUE
chr1:36950000-37000000	-0.4389	0.260736	0.700423	-0.268737	-0.329049	0.357754	0.381399	0	2.06448e-39	FALSE	TRUE
chr1:3700000-3750000	-0.551863	-0.00777723	0.0747931	0.196367	-0.76045	-0.17172	-0.160987	0	0.0190486	FALSE	FALSE
chr1:37000000-37050000	-0.110534	0.144215	0.380708	-0.506505	-0.150131	0.449462	0.175773	0	1.61692e-20	FALSE	TRUE
chr1:37050000-37100000	-0.398589	0.804195	-0.105329	0.0161107	-0.290976	0.135614	0.823494	0	1.08175e-24	FALSE	TRUE
chr1:37100000-37150000	-1.13399	-0.0231582	-0.136389	-0.271787	-0.352389	-0.0827392	0.37956	0	1.31662e-07	FALSE	TRUE
chr1:37150000-37200000	-0.531247	-0.0952176	-0.237689	-0.389848	0.526886	0.131249	-0.209547	0	1.74483e-15	FALSE	TRUE
chr1:37200000-37250000	-0.161338	-0.42815	-0.226721	-0.650349	1.65388	-0.16948	0.4468	0	2.54066e-268	TRUE	TRUE
chr1:37250000-37300000	-0.332442	-0.101519	0.111871	-0.670748	0.376545	-0.115313	0.41941	0	6.73106e-16	FALSE	TRUE
chr1:37300000-37350000	-0.093291	-0.0278939	0.711239	-1.4687	1.0121	0.551519	1.11636	0	0	TRUE	TRUE
chr1:37350000-37400000	0.399378	0.550011	0.44745	-0.456638	0.896236	0.0717838	0.400507	0	4.05626e-34	FALSE	TRUE
chr1:37400000-37450000	0.230732	0.362912	0.315209	0.402556	0.347442	0.40457	0.597318	0	3.85273e-08	FALSE	TRUE
chr1:37450000-37500000	0.10503	0.769467	0.25869	-0.300465	0.293882	0.552157	0.554886	0	3.69194e-82	TRUE	TRUE
chr1:3750000-3800000	-0.190207	0.0330881	0.131056	0.00590329	0.0182659	-0.311498	-0.06118	0	0.990431	FALSE	FALSE
chr1:37500000-37550000	0.315566	0.169554	-0.0217466	-0.786477	0.135375	0.406967	0.596693	0	2.95496e-48	FALSE	TRUE
chr1:37550000-37600000	-0.492842	0.709298	0.0244633	-1.07998	-0.445412	-0.428776	0.795988	0	5.55356e-143	TRUE	TRUE
chr1:37600000-37650000	-0.363197	0.675737	-0.136144	-0.988045	-0.86889	0.378396	0.818569	0	3.41941e-141	TRUE	TRUE
chr1:37650000-37700000	-0.814937	-0.58047	-0.852175	-0.975949	-1.02519	-0.356478	0.698836	0	1.12071e-67	TRUE	TRUE
chr1:37700000-37750000	-0.912904	-1.01633	-0.328798	-1.08196	-1.03263	-0.767009	0.385976	0	8.22108e-72	TRUE	TRUE
chr1:37750000-37800000	-0.674816	-0.298824	-0.513656	-0.478165	-0.418494	-0.365896	0.415174	0	2.79862e-10	FALSE	TRUE
chr1:37800000-37850000	-0.605081	-0.258864	-0.478198	-0.420813	-0.54986	0.17285	0.400236	0	6.60162e-17	FALSE	TRUE
chr1:37850000-37900000	0.105478	0.0969979	0.142544	0.695113	0.169733	0.179443	-0.149641	0	7.98979e-28	FALSE	TRUE
chr1:37900000-37950000	-0.15379	0.00328621	0.737953	0.013862	-0.129246	-0.302381	0.211482	0	4.28224e-13	FALSE	TRUE
chr1:37950000-38000000	-0.199336	-0.0329823	-0.167412	0.240936	-0.264248	-0.0609073	-0.0747401	0	5.6019e-05	FALSE	TRUE
chr1:3800000-3850000	-0.542817	0.749546	0.110313	0.423532	0.12345	0.0487707	-0.0105893	0	0.0348917	FALSE	FALSE
chr1:38000000-38050000	0.280489	0.377294	0.0535611	0.938022	-0.157212	0.2319	-0.0151741	0	1.64484e-56	TRUE	TRUE
chr1:38050000-38100000	0.477391	0.365857	0.132725	0.909501	0.838967	-0.109273	0.251466	0	7.84721e-37	FALSE	TRUE
chr1:38100000-38150000	0.272498	0.797343	-0.0949343	0.255166	0.862145	-0.181219	-0.27898	0	8.67768e-143	TRUE	TRUE
chr1:38150000-38200000	-0.245528	0.76727	-0.746867	-0.514038	-0.768794	-0.50139	-0.346456	0	3.31701e-56	TRUE	TRUE
chr1:38200000-38250000	0.122509	0.743701	-0.187363	-0.648581	0.803108	-0.234454	-0.234203	0	8.2939e-58	TRUE	TRUE
chr1:38250000-38300000	-0.121429	-0.238809	-0.0570289	-0.633529	0.434469	-0.330496	0.339205	0	4.08378e-24	FALSE	TRUE
chr1:38300000-38350000	-0.344788	0.0902056	-0.97027	-0.329537	-0.721866	-0.257369	-0.425644	0	1.06606e-18	FALSE	TRUE
chr1:38350000-38400000	-0.175298	-0.272474	-1.87495	-0.644593	-0.293838	-0.32716	-0.567582	0	1.20177e-37	FALSE	TRUE
chr1:38400000-38450000	-0.327945	-0.347735	-1.37026	0.466785	-1.65385	-0.0828855	-0.345529	0	1.88666e-144	TRUE	TRUE
chr1:38450000-38500000	-0.662999	-0.619641	-1.53873	-0.0471846	-1.86266	-0.589957	-0.25111	0	1.38928e-132	TRUE	TRUE
chr1:38500000-38550000	-0.475561	-0.29942	-1.37403	-0.215784	-1.59641	-0.412006	-0.140422	0	4.42927e-79	TRUE	TRUE
chr1:38550000-38600000	-0.00745424	-0.0760634	-1.4136	-0.900498	-1.55088	-0.0109422	-0.279441	0	1.86996e-139	TRUE	TRUE
chr1:38600000-38650000	-0.166544	0.10955	-0.905699	-1.25697	-0.949857	-0.27628	0.0213197	0	1.83734e-157	TRUE	TRUE
chr1:38650000-38700000	-0.0210462	0.174705	-1.12735	-0.88716	-1.62211	-0.00711092	-0.0501063	0	1.71111e-297	TRUE	TRUE
chr1:38700000-38750000	-0.113355	-0.339086	-0.830611	-0.545228	-1.25693	-0.735259	-0.217328	0	1.92988e-37	FALSE	TRUE
chr1:38750000-38800000	-1.20368	-0.943423	-0.769166	-1.01625	-2.12995	-1.17244	0.123809	0	8.48313e-159	TRUE	TRUE
chr1:38800000-38850000	0.204512	-0.116889	-0.4855	0.583131	-1.03795	-0.261801	0.011403	0	3.1556e-28	FALSE	TRUE
chr1:38850000-38900000	-0.682345	-0.105895	-0.488445	1.69796	-1.52689	0.563739	0.262264	0	9.20225e-223	TRUE	TRUE
chr1:38900000-38950000	-0.568827	0.297501	0.33798	0.252939	-0.777751	-0.110256	0.523893	0	5.22897e-27	FALSE	TRUE
chr1:38950000-39000000	-0.561203	-0.327558	-0.166272	-0.00131159	-0.330433	0.179743	-0.488304	0	1.23805e-05	FALSE	TRUE
chr1:3900000-3950000	0.120063	0.327304	0.265421	0.235451	0.00709586	0.687943	0.0230346	0	0.319333	FALSE	FALSE
chr1:39000000-39050000	-0.743015	-1.5431	-1.101	-1.30524	-1.30586	-0.452713	-0.351804	0	1.27757e-65	TRUE	TRUE
chr1:39050000-39100000	-1.23799	-1.31836	-1.32263	-1.59804	-1.96248	0.364141	-0.516978	0	4.48445e-105	TRUE	TRUE
chr1:39100000-39150000	-1.36958	-1.50685	-0.77771	-1.59044	-1.35809	0.324192	-0.100336	0	7.69949e-90	TRUE	TRUE
chr1:39150000-39200000	-1.14028	-1.4054	-0.407583	-1.62982	-1.47113	-0.353102	-0.124971	0	1.98099e-71	TRUE	TRUE
chr1:39200000-39250000	-1.00326	-1.40717	-0.884974	-1.56711	-1.00167	-0.471725	-0.407951	0	1.58891e-50	FALSE	TRUE
chr1:39250000-39300000	-0.971024	-1.87081	-0.954574	-1.39841	-0.0467301	-0.443592	-0.382685	0	2.55609e-59	TRUE	TRUE
chr1:39300000-39350000	-0.691408	-1.2039	0.101992	-0.62167	-0.202081	-0.457776	0.943044	0	5.16519e-45	FALSE	TRUE
chr1:39350000-39400000	0.0271959	-0.523966	-0.335964	0.356807	0.386602	-0.59287	0.820163	0	4.74985e-79	TRUE	TRUE
chr1:39400000-39450000	0.882047	-1.13198	0.440153	0.526266	1.17082	-1.33082	0.879401	0	0	TRUE	TRUE
chr1:39450000-39500000	0.658073	-1.53763	0.632585	0.292676	1.11047	-1.18659	1.00116	0	0	TRUE	TRUE
chr1:39500000-39550000	0.378385	-1.0216	0.469755	-0.39423	0.588211	-0.450791	0.642342	0	1.57415e-140	TRUE	TRUE
chr1:39550000-39600000	0.385843	-0.622761	0.381554	-0.636995	0.4857	0.141403	0.229873	0	5.4234e-110	TRUE	TRUE
chr1:39600000-39650000	0.331127	-1.36028	0.171947	-0.708867	0.449499	-0.87921	-0.536201	0	6.96456e-130	TRUE	TRUE
chr1:39650000-39700000	-0.416976	-1.00471	-0.835569	-1.62498	-1.13388	-0.789671	0.0756371	0	8.82085e-64	TRUE	TRUE
chr1:39700000-39750000	-0.467689	-0.544051	-0.597526	-1.72838	-1.738	-0.138271	0.138835	0	4.24638e-222	TRUE	TRUE
chr1:39750000-39800000	-0.314147	-0.77563	0.0791806	-1.20982	-0.685354	-0.382588	0.228037	0	3.93175e-64	TRUE	TRUE
chr1:39800000-39850000	-0.0466032	-0.347178	0.23563	-0.62747	-0.419377	0.215753	0.665109	0	2.36961e-31	FALSE	TRUE
chr1:39850000-39900000	0.209603	-0.0787852	0.23463	-1.00623	0.305175	0.27597	0.474076	0	7.12854e-48	FALSE	TRUE
chr1:39900000-39950000	0.0222358	0.235598	0.324214	-0.734835	0.112768	0.576543	0.331719	0	2.43964e-87	TRUE	TRUE
chr1:39950000-40000000	0.327868	-0.583002	-0.299993	-0.14351	0.0401122	0.201956	-0.0982661	0	2.48634e-32	FALSE	TRUE
chr1:4000000-4050000	-0.508134	0.11913	-0.0956068	0.114625	-0.140435	-0.00363016	-1.32425	0	0.299166	FALSE	FALSE
chr1:40000000-40050000	0.6472	0.287549	0.32631	-1.37637	0.946155	-0.512879	-0.198893	0	4.32881e-201	TRUE	TRUE
chr1:40050000-40100000	0.574714	0.49893	0.373301	-1.76436	0.9025	-0.910948	0.314382	0	3.74427e-267	TRUE	TRUE
chr1:40100000-40150000	0.0815385	-0.324969	0.086283	-0.518243	0.516078	-1.39586	0.322401	0	1.58551e-39	FALSE	TRUE
chr1:40200000-40250000	-0.396135	-0.294822	-0.113006	0.320894	-0.0305062	-1.13534	-0.847883	0	1.15726e-35	FALSE	TRUE
chr1:40250000-40300000	-0.420538	-0.869094	-0.186346	-0.00100985	-0.821174	-0.78854	-0.356248	0	1.64027e-77	TRUE	TRUE
chr1:40300000-40350000	-0.268006	-0.743477	0.465224	1.02221	0.321572	-0.406836	0.228667	0	1.84262e-114	TRUE	TRUE
chr1:40350000-40400000	0.195041	-1.31297	-0.100025	0.208332	0.177324	0.198181	-0.266284	0	2.44121e-87	TRUE	TRUE
chr1:40400000-40450000	0.914119	-1.08972	0.23356	0.606623	0.572374	0.289926	-0.27562	0	4.98453e-150	TRUE	TRUE
chr1:40450000-40500000	0.526287	-0.495101	-0.303237	-0.953673	0.547074	0.824627	-0.163991	0	1.74319e-180	TRUE	TRUE
chr1:40500000-40550000	0.690461	-1.27309	-0.225625	-1.29941	0.649436	0.937178	-0.266025	0	3.59247e-281	TRUE	TRUE
chr1:40550000-40600000	0.397811	-0.40279	0.00880427	-0.515579	0.362138	-0.393098	0.454856	0	6.33391e-17	FALSE	TRUE
chr1:40600000-40650000	0.835911	-0.588823	-0.0232314	-0.139439	0.928304	0.120171	0.0236769	0	7.16645e-61	TRUE	TRUE
chr1:40650000-40700000	0.37386	-0.611711	0.286268	-1.03463	-0.520588	-0.280893	0.802129	0	9.23896e-51	TRUE	TRUE
chr1:40700000-40750000	-0.181801	-1.05816	-0.148583	-0.869071	-0.618689	-0.908158	-0.249475	0	1.0987e-19	FALSE	TRUE
chr1:40750000-40800000	0.422456	-0.546816	-0.132463	0.943882	0.595713	-0.318092	-0.52576	0	7.00279e-65	TRUE	TRUE
chr1:40800000-40850000	-0.166832	-1.07347	-0.961097	-0.491303	-0.383574	-1.11731	-1.16593	0	2.90107e-20	FALSE	TRUE
chr1:40850000-40900000	-0.312792	-1.26934	-1.03802	-0.599777	-0.772602	-0.444264	-0.509464	0	3.51853e-11	FALSE	TRUE
chr1:4100000-4150000	-0.704775	-0.247563	-0.502993	-0.274216	-0.322095	-0.382045	0.179988	0	0.21586	FALSE	FALSE
chr1:41050000-41100000	-0.673801	-0.397558	-0.788885	-0.347334	-0.782404	-0.22121	-0.549372	0	0.030192	FALSE	FALSE
chr1:41100000-41150000	-0.438451	-0.0662325	-0.547671	0.0171231	-0.476723	0.0932997	-0.323751	0	0.18078	FALSE	FALSE
chr1:41200000-41250000	-0.862031	0.270426	0.210889	0.163789	-0.280567	-0.631801	0.353699	0	0.0442668	FALSE	FALSE
chr1:41250000-41300000	-0.347399	-0.332734	-0.554072	-0.16493	-0.24078	-0.31753	-0.510171	0	0.618031	FALSE	FALSE
chr1:41350000-41400000	-0.170313	-0.0635805	-0.344391	0.417255	-0.403922	-0.694148	-0.0470272	0	0.0597662	FALSE	FALSE
chr1:41550000-41600000	0.887265	0.403255	0.0951581	0.43661	0.0695991	0.729231	0.14121	0	0.0858369	FALSE	FALSE
chr1:41600000-41650000	-0.440129	0.492139	0.310808	0.264262	-0.123196	0.278893	-0.824152	0	0.0281945	FALSE	FALSE
chr1:41700000-41750000	-0.557592	0.306187	-0.168031	0.480902	0.121237	-0.197632	0.354428	0	0.157631	FALSE	FALSE
chr1:42050000-42100000	-0.111741	0.139652	-0.121052	0.411801	-0.137563	-0.723703	0.0805994	0	0.174945	FALSE	FALSE
chr1:42300000-42350000	-0.703824	-0.317898	0.0154002	-0.0784721	-0.427565	-0.085519	-0.571306	0	0.569822	FALSE	FALSE
chr1:42350000-42400000	-0.769116	-0.0561447	0.0758592	0.21386	-0.262379	-0.310449	-0.562836	0	0.240358	FALSE	FALSE
chr1:42400000-42450000	-0.586132	0.124518	-0.0899769	0.0262095	-0.116848	0.202247	-0.841379	0	0.484042	FALSE	FALSE
chr1:4250000-4300000	-0.558864	-0.561604	-0.395648	0.224777	-0.465018	-0.622344	-0.492681	0	0.0449067	FALSE	FALSE
chr1:42650000-42700000	-0.856564	-0.695907	-1.12883	-1.30455	-1.59299	-0.340298	-0.789291	0	4.03125e-38	FALSE	TRUE
chr1:42700000-42750000	-0.764366	-0.16671	-0.835541	-1.09633	-1.69225	-0.232132	0.15404	0	5.68762e-46	FALSE	TRUE
chr1:42750000-42800000	-0.0484843	1.083	0.498281	-0.278814	-0.282622	0.259458	0.428467	0	2.52025e-28	FALSE	TRUE
chr1:42800000-42850000	0.148182	-0.00653155	-0.341158	-0.0530446	0.100366	0.100603	0.113139	0	0.444186	FALSE	TRUE
chr1:42850000-42900000	0.653248	0.731811	0.172041	0.385505	0.821816	0.38578	-0.14472	0	1.12609e-35	FALSE	TRUE
chr1:42900000-42950000	0.206779	-0.127502	-0.500867	-0.429864	-0.0355479	-0.368205	-0.286684	0	0.00611804	FALSE	TRUE
chr1:43050000-43100000	0.440923	0.174972	0.224992	0.265198	0.177788	0.425289	0.209069	0	0.00238202	FALSE	TRUE
chr1:43100000-43150000	0.576356	-0.0692502	-0.194387	0.169026	-0.0770445	0.92085	0.0509044	0	4.04432e-18	FALSE	TRUE
chr1:43150000-43200000	0.47413	-0.691169	-0.913953	-0.994225	-1.41441	0.573598	-0.954911	0	1.08125e-81	TRUE	TRUE
chr1:43200000-43250000	0.183057	0.132882	-0.9938	-1.5082	-1.82986	0.804227	-0.280968	0	2.26162e-145	TRUE	TRUE
chr1:43250000-43300000	0.0927059	0.0967627	-0.771913	-0.0695274	-1.0328	0.135796	0.0797759	0	5.62778e-26	FALSE	TRUE
chr1:43300000-43350000	-0.138383	0.314512	-1.2282	0.186341	-1.35642	0.303501	-1.36041	0	3.96909e-52	TRUE	TRUE
chr1:43350000-43400000	0.363117	1.53771	-0.624931	0.460176	-0.757416	0.78804	-0.881939	0	5.85836e-235	TRUE	TRUE
chr1:43400000-43450000	0.204964	0.104993	-0.216862	0.387025	-0.231723	0.236199	-0.640555	0	1.07856e-15	FALSE	TRUE
chr1:43450000-43500000	0.622301	0.0257919	-0.365451	-0.0715383	-0.311144	1.00383	-0.865423	0	1.119e-129	TRUE	TRUE
chr1:43500000-43550000	0.776354	-0.389267	-0.211666	0.18256	-0.400169	1.02182	-1.22929	0	7.36487e-165	TRUE	TRUE
chr1:43550000-43600000	0.406573	0.0540271	-0.701354	0.915564	-1.12398	0.904713	-0.933693	0	1.35598e-135	TRUE	TRUE
chr1:43650000-43700000	-0.570898	0.643948	-0.277494	0.0355941	-0.424388	0.478609	-1.1994	0	1.03852e-20	FALSE	TRUE
chr1:43700000-43750000	-0.285179	0.131566	-0.41784	-0.502689	-0.607844	-0.331952	-0.935003	0	6.28136e-10	FALSE	TRUE
chr1:43750000-43800000	0.220331	-0.134276	0.334842	0.0195459	0.195048	0.931129	0.258252	0	7.06308e-10	FALSE	TRUE
chr1:43800000-43850000	0.565114	0.0916008	0.632708	0.209156	0.6827	0.742399	0.06075	0	3.63688e-48	FALSE	TRUE
chr1:43850000-43900000	0.745608	0.724356	0.644767	-0.0239088	0.571596	1.67687	0.645687	0	4.41402e-55	TRUE	TRUE
chr1:43900000-43950000	0.177808	0.407123	0.772232	0.407969	0.419667	0.765337	0.0950894	0	1.12452e-28	FALSE	TRUE
chr1:43950000-44000000	0.435631	0.347606	0.246295	0.664967	0.112069	0.907149	-0.0783934	0	4.54942e-19	FALSE	TRUE
chr1:4400000-4450000	-0.900923	-1.61182	-0.882914	-1.56567	-1.53355	-1.18136	-1.84509	0	1.35135e-60	TRUE	TRUE
chr1:44000000-44050000	0.223277	0.849503	0.0621334	0.212257	0.084167	0.646988	-0.00912927	0	5.24612e-17	FALSE	TRUE
chr1:44050000-44100000	0.561467	0.667794	0.0655385	0.324722	-0.0284491	0.413482	-0.0724599	0	1.11048e-18	FALSE	TRUE
chr1:44100000-44150000	0.501938	0.329054	0.133111	0.529696	0.190967	0.533896	0.310318	0	2.50728e-11	FALSE	TRUE
chr1:44150000-44200000	-0.247728	0.39028	-0.00125574	0.0338199	-0.410839	0.23999	0.475753	0	6.79593e-14	FALSE	TRUE
chr1:4450000-4500000	-1.57141	-1.68383	-1.61312	-1.73137	-1.96786	-0.00586255	-0.238372	0	3.19858e-107	TRUE	TRUE
chr1:44550000-44600000	-0.715439	-1.50293	-1.32472	-0.811754	-1.5066	-1.15049	-0.875093	0	1.36e-32	FALSE	TRUE
chr1:44650000-44700000	-0.567694	-0.987147	-1.00243	-0.386251	-0.548972	0.0714547	-1.65729	0	7.34903e-05	FALSE	FALSE
chr1:44700000-44750000	-0.369076	-0.4536	-0.294912	0.0164012	-0.599038	-0.116244	0.0146094	0	0.119188	FALSE	FALSE
chr1:44800000-44850000	-0.104431	-0.352295	-0.246139	0.136084	-0.539514	-0.293082	-0.669559	0	0.256784	FALSE	FALSE
chr1:44950000-45000000	-0.62521	0.381193	-0.00193436	0.265843	-0.1127	-0.28829	-0.353688	0	0.159332	FALSE	FALSE
chr1:4500000-4550000	-1.15244	-0.935473	-1.13609	-0.700487	-1.11578	-0.165547	-0.54976	0	7.07343e-17	FALSE	TRUE
chr1:45100000-45150000	-1.19416	-1.24729	-1.12397	-0.829617	-1.44168	-1.05539	-0.306035	0	1.19705e-20	FALSE	TRUE
chr1:45250000-45300000	0.0877069	0.200729	-0.0491815	0.367059	0.0443034	-0.024938	0.258924	0	0.799044	FALSE	FALSE
chr1:45300000-45350000	-0.922823	-0.381982	-0.607866	-0.197809	-0.492634	-1.00906	-0.356374	0	0.0129026	FALSE	FALSE
chr1:45350000-45400000	-0.523959	-0.0951243	-0.0443825	0.166361	-0.237677	-0.394392	-0.358687	0	0.463106	FALSE	FALSE
chr1:4550000-4600000	-0.851672	-0.481529	-0.992212	-0.418331	-1.19321	-0.808593	-0.47679	0	9.32471e-12	FALSE	TRUE
chr1:45600000-45650000	-0.588708	0.164027	-0.167232	0.41557	-0.0631498	-0.218365	-0.356292	0	0.25122	FALSE	FALSE
chr1:45750000-45800000	0.131519	0.178048	-0.0417151	0.673674	0.0757741	0.509302	-0.272594	0	2.10282e-07	FALSE	TRUE
chr1:45800000-45850000	0.0113726	-0.50097	0.0556598	0.252891	0.194703	0.0429298	0.032535	0	2.03849e-07	FALSE	TRUE
chr1:45850000-45900000	0.299456	-1.36447	-0.0395014	0.278669	0.96785	-1.10661	-0.36739	0	1.10001e-188	TRUE	TRUE
chr1:45900000-45950000	0.410947	-1.46548	-0.553683	1.13769	0.877389	-0.948687	-0.972323	0	1.77305e-154	TRUE	TRUE
chr1:4600000-4650000	-0.626882	-0.624851	-1.82589	-1.76653	-1.85224	-0.803514	-1.41564	0	1.4787e-52	TRUE	TRUE
chr1:46100000-46150000	-0.28348	-0.0625641	-0.382169	0.394727	-0.258529	-0.490429	-0.13696	0	0.325429	FALSE	FALSE
chr1:46150000-46200000	-0.87485	-0.0728838	0.00907082	0.243194	-0.188516	0.173607	-0.129789	0	0.627329	FALSE	FALSE
chr1:4650000-4700000	-0.138126	0.0647465	-0.983591	-0.627873	-0.910406	-0.333722	-0.687464	0	1.75822e-17	FALSE	TRUE
chr1:46800000-46850000	0.4179	0.241033	0.709142	-0.143893	-0.340007	0.215041	0.917136	0	5.18752e-32	FALSE	TRUE
chr1:46850000-46900000	-0.280399	0.332309	0.595881	-0.756134	-0.907754	0.518845	0.661776	0	1.15612e-109	TRUE	TRUE
chr1:46900000-46950000	-0.557723	0.650902	0.629886	-1.34103	-1.8863	0.277743	0.598844	0	2.17921e-179	TRUE	TRUE
chr1:4700000-4750000	-0.680422	-0.889296	-0.622306	-1.05031	-1.17368	-0.558654	-0.273783	0	1.44669e-24	FALSE	TRUE
chr1:47000000-47050000	-0.283413	0.0881781	-0.160691	-0.065569	-0.416324	0.0883661	-0.421393	0	0.303687	FALSE	FALSE
chr1:47050000-47100000	0.128711	0.420254	0.198184	0.0367222	0.0257059	0.179518	0.680653	0	0.437958	FALSE	FALSE
chr1:47250000-47300000	-0.240552	0.246413	0.0999051	0.818088	-0.147099	0.0338945	-1.4022	0	0.000170471	FALSE	FALSE
chr1:47400000-47450000	-0.491421	0.149129	-0.0361474	0.502452	-0.0856226	0.406665	0.440774	0	0.106473	FALSE	FALSE
chr1:47450000-47500000	-0.184544	0.583751	0.235729	0.512852	0.0118733	-0.38767	-0.127502	0	0.0243462	FALSE	FALSE
chr1:4750000-4800000	-0.119693	-0.299183	-0.453893	0.0582837	0.483382	-0.0211572	-0.462205	0	6.96443e-36	FALSE	TRUE
chr1:47500000-47550000	-0.971338	-0.448627	-0.310515	0.222563	-0.586712	0.163064	-1.74305	0	0.00109856	FALSE	FALSE
chr1:47900000-47950000	0.0819927	-0.00212807	-0.0880387	0.582674	-0.0563511	0.204968	-0.0972266	0	0.253059	FALSE	FALSE
chr1:4800000-4850000	0.384717	0.246817	-0.144364	0.46307	0.403331	0.817106	0.0436256	0	3.14627e-16	FALSE	TRUE
chr1:48000000-48050000	-0.104883	0.324213	0.0726145	0.511532	-0.23446	0.284886	-0.58628	0	0.0404014	FALSE	FALSE
[truncated: 35,533 more rows]

## Sheet: H3K4me3
	ClusterBasophils.Estimate	ClusterBcells.Estimate	ClusterDCs.Estimate	ClusterEryths.Estimate	ClusterGranulocytes.Estimate	ClusterNKs.Estimate	ClusterpDCs.Estimate	ClusterHSPCs.Estimate	pval	IsDifferentiallyExpressed	IsHighlyMarked
chr1:10000000-10050000	0.00580639	0.180208	0.0247645	0.120299	0.298206	-0.0376913	-0.0748216	0	0.00107734	FALSE	TRUE
chr1:100050000-100100000	0.331442	1.03121	0.315122	0.213204	0.514227	-1.07588	0.693921	0	0.000776363	FALSE	FALSE
chr1:100100000-100150000	-0.0665414	0.544945	-0.429112	-0.286477	-0.564318	-0.398792	-0.279813	0	0.0138712	FALSE	FALSE
chr1:100450000-100500000	0.268792	0.229447	-0.535816	0.226981	0.24178	0.132512	0.592554	0	0.491544	FALSE	FALSE
chr1:10050000-10100000	0.902525	0.263431	0.143728	0.477256	1.21951	0.188637	0.31857	0	8.42885e-41	FALSE	TRUE
chr1:100850000-100900000	-0.90399	0.117859	0.301446	0.115364	0.309229	-0.828508	-0.182868	0	0.13884	FALSE	FALSE
chr1:100900000-100950000	-0.319565	0.2937	0.0243349	-0.0304037	-0.428986	0.0240179	-0.266708	0	0.448191	FALSE	FALSE
chr1:10100000-10150000	0.829001	0.55424	0.203909	0.76149	1.01725	0.298138	0.0186565	0	2.28658e-11	FALSE	TRUE
chr1:101000000-101050000	-0.659281	0.297891	0.471288	0.101534	0.124898	-0.291108	-0.30974	0	0.483795	FALSE	FALSE
chr1:101050000-101100000	0.592775	0.62476	0.351322	-0.240482	0.546318	0.186442	-0.973618	0	0.0615184	FALSE	FALSE
chr1:101150000-101200000	-0.313916	0.124034	-0.26722	0.217003	0.0613645	-0.260925	-0.518422	0	0.812073	FALSE	FALSE
chr1:101300000-101350000	-0.61146	-0.456535	-0.0350189	0.291289	-0.164866	0.0908017	-0.190084	0	0.415924	FALSE	FALSE
chr1:101350000-101400000	0.140844	-0.21742	-0.2146	-0.0702439	-0.177295	-0.792211	-0.142683	0	0.878862	FALSE	FALSE
chr1:101400000-101450000	-0.628474	0.26128	-0.483168	0.431703	0.445873	0.545708	0.773074	0	0.0674887	FALSE	FALSE
chr1:10150000-10200000	0.379154	0.721751	0.111726	0.218511	1.12698	0.111777	-0.0595185	0	1.49929e-23	FALSE	TRUE
chr1:101700000-101750000	0.0102043	0.123987	0.208777	0.0519702	0.152107	-0.307243	0.65083	0	0.854909	FALSE	FALSE
chr1:101750000-101800000	0.589771	-0.164693	-0.665161	0.132938	0.211566	0.780003	-1.065	0	0.0497679	FALSE	FALSE
chr1:101850000-101900000	0.470509	0.047653	0.0203502	-0.349618	-0.200361	-0.00823559	-1.25159	0	0.0449313	FALSE	FALSE
chr1:101900000-101950000	0.265192	-0.268957	0.0260243	-0.322007	0.415447	-0.273487	-1.17976	0	1.50097e-05	FALSE	TRUE
chr1:10200000-10250000	0.169011	0.275391	0.0529506	0.128624	0.865013	0.280309	0.0842854	0	3.37767e-36	FALSE	TRUE
chr1:102250000-102300000	0.485403	0.664542	0.12606	0.217241	0.357799	0.730545	-0.00118067	0	0.543813	FALSE	FALSE
chr1:102400000-102450000	0.0617937	-0.0773652	0.106228	-0.010158	0.0221742	-0.478393	-0.136508	0	0.985045	FALSE	FALSE
chr1:10250000-10300000	0.846485	-0.453605	0.381121	-0.449808	1.44781	-0.294856	-0.57665	0	4.05957e-139	TRUE	TRUE
chr1:102700000-102750000	-0.531402	0.497559	0.172277	0.29235	0.2219	0.766828	-0.129693	0	0.167227	FALSE	FALSE
chr1:102800000-102850000	-1.31184	0.109535	0.1511	0.198263	0.121957	0.153254	0.0515162	0	0.454832	FALSE	FALSE
chr1:102850000-102900000	-0.473899	-0.422976	-0.410022	-0.439402	-0.639908	-0.0184762	-0.53603	0	0.493492	FALSE	FALSE
chr1:102900000-102950000	-1.39251	0.301493	-0.437908	0.0270292	-0.129171	-0.726315	-0.376371	0	0.0261348	FALSE	FALSE
chr1:10300000-10350000	0.855	-1.04427	-0.305604	-0.145867	1.57932	-0.747539	-0.301837	0	4.10736e-161	TRUE	TRUE
chr1:103200000-103250000	-0.179747	0.152469	0.45094	0.543031	0.440122	0.244023	-0.0851028	0	0.557474	FALSE	FALSE
chr1:103300000-103350000	0.162385	-0.450371	-0.0912288	-0.276127	-0.610747	-0.753626	0.719152	0	0.0493463	FALSE	FALSE
chr1:103350000-103400000	-0.403567	-0.16575	-0.20055	-0.060875	-0.551673	-1.17783	-1.71392	0	0.0626329	FALSE	FALSE
chr1:103400000-103450000	0.0179381	-0.232685	0.512913	0.103922	0.386023	-0.873624	0.113827	0	0.271417	FALSE	FALSE
chr1:10350000-10400000	0.0254913	-0.411755	0.143515	0.119837	0.903012	-0.341947	0.499775	0	3.49025e-09	FALSE	FALSE
chr1:103550000-103600000	0.493595	0.225567	0.293244	0.491397	0.253783	-0.0116271	0.0235408	0	0.763853	FALSE	FALSE
chr1:10400000-10450000	0.314281	-0.0345348	0.0195731	0.00498927	0.572119	-0.138041	-0.229494	0	0.0171296	FALSE	FALSE
chr1:104000000-104050000	0.529256	0.273015	0.159158	0.133139	0.036476	0.204306	0.0765466	0	0.818893	FALSE	FALSE
chr1:104150000-104200000	0.0459792	0.102503	-0.22633	0.14358	0.533224	0.529306	-0.369966	0	0.318958	FALSE	FALSE
chr1:104200000-104250000	-0.209461	0.822479	0.76202	0.439984	0.469106	0.136735	-0.111277	0	0.0993422	FALSE	FALSE
chr1:104350000-104400000	0.258893	0.319654	0.45971	0.386582	0.28431	0.531824	0.596216	0	0.835785	FALSE	FALSE
chr1:10450000-10500000	0.438396	-0.627202	-0.58865	-0.0487433	0.101733	-0.407117	-1.76573	0	0.00199516	FALSE	FALSE
chr1:104500000-104550000	-1.16768	1.10913	0.178286	0.361788	0.193166	0.431602	0.775718	0	0.000357674	FALSE	FALSE
chr1:104600000-104650000	0.143588	0.428759	0.106228	-0.0754023	-0.0887055	-0.4596	-0.569456	0	0.448592	FALSE	FALSE
chr1:104650000-104700000	0.465196	0.596653	0.722307	0.123338	0.306157	-0.119319	0.0509857	0	0.205183	FALSE	FALSE
chr1:104750000-104800000	-0.603437	-0.576591	-0.26337	-0.427843	-0.624553	-0.134402	-0.0772763	0	0.312917	FALSE	FALSE
chr1:104950000-105000000	0.194267	-0.548837	-0.71893	-0.633981	-0.715773	-0.702403	-0.625584	0	0.0063415	FALSE	FALSE
chr1:10500000-10550000	0.283491	-0.178781	0.412033	-0.0608809	-0.102592	-0.165228	0.0735778	0	0.557607	FALSE	FALSE
chr1:105000000-105050000	0.238149	0.369246	-0.0516379	0.0628003	-0.164615	0.323195	0.710075	0	0.575087	FALSE	FALSE
chr1:105050000-105100000	0.0545564	-0.500438	0.136775	-0.441857	-0.140358	0.14175	0.17001	0	0.268563	FALSE	FALSE
chr1:105100000-105150000	0.26765	0.0172491	-0.013116	0.0747809	-0.0166126	-0.704918	0.435567	0	0.552114	FALSE	FALSE
chr1:105150000-105200000	-0.456674	-0.513884	0.610909	-0.564412	-0.457635	-1.63785	-0.0625171	0	1.85671e-11	FALSE	FALSE
chr1:105200000-105250000	-0.117666	0.324836	0.446319	0.572395	-0.186241	-0.422335	0.476326	0	0.00731368	FALSE	FALSE
chr1:105250000-105300000	0.465804	0.366545	-0.482731	-0.294724	0.121157	-1.59386	0.709317	0	8.56068e-07	FALSE	FALSE
chr1:105350000-105400000	-0.384672	-0.626096	-0.392548	-0.896903	-0.696852	0.0517783	-0.416513	0	1.52498e-06	FALSE	TRUE
chr1:10550000-10600000	-1.00889	-0.801464	-0.502336	-0.158404	-0.153039	-0.135671	-0.183021	0	0.0487318	FALSE	FALSE
chr1:105500000-105550000	0.204917	-0.488922	-0.308821	-0.142616	-0.354965	-0.0337006	0.146416	0	0.197546	FALSE	FALSE
chr1:105550000-105600000	0.356506	0.135943	0.0959216	0.522747	0.699457	0.141626	0.230802	0	0.00349254	FALSE	FALSE
chr1:105600000-105650000	0.512659	0.451483	0.0991099	0.381891	0.853418	0.50921	0.473067	0	8.87528e-06	FALSE	TRUE
chr1:105650000-105700000	0.0268192	0.076738	0.0705243	0.266155	0.0787702	0.250589	-0.174151	0	0.00336816	FALSE	TRUE
chr1:105700000-105750000	0.398757	0.0779013	0.542898	0.0123507	0.25773	0.058997	0.0301878	0	0.00177352	FALSE	TRUE
chr1:105750000-105800000	-0.151568	-0.56201	0.197821	-0.701285	-0.391025	-0.212153	0.436166	0	4.1793e-11	FALSE	TRUE
chr1:105800000-105850000	-0.298124	-0.574488	-0.122754	-0.0978734	-0.457403	0.104989	0.20221	0	0.0872575	FALSE	FALSE
chr1:105850000-105900000	-0.403685	-0.51367	-0.0755708	-0.457938	-0.615937	-0.26604	-0.134691	0	0.0115867	FALSE	FALSE
chr1:105950000-106000000	-0.187191	-0.0046182	-0.0245172	-0.435436	0.135588	0.0985412	-0.594682	0	4.55277e-18	FALSE	TRUE
chr1:10600000-10650000	0.129493	-0.333257	0.124356	0.284292	0.140118	0.14861	-0.7265	0	0.54016	FALSE	FALSE
chr1:106000000-106050000	-0.000456128	-0.308587	-0.214804	-0.337226	0.501986	-0.421376	-0.0978703	0	9.65218e-21	FALSE	TRUE
chr1:106100000-106150000	-0.220369	0.134341	-0.166817	-0.846326	-0.629568	-0.0937267	0.0268708	0	1.03465e-06	FALSE	TRUE
chr1:106150000-106200000	0.0280315	0.432688	0.1395	-0.378772	-0.0485489	0.0223266	0.669415	0	1.39975e-16	FALSE	TRUE
chr1:106200000-106250000	-0.529622	0.010597	-0.202622	-0.207167	-0.512056	-0.0317392	-0.0635305	0	0.0119065	FALSE	TRUE
chr1:106250000-106300000	-0.233047	0.620818	-0.231887	-0.680251	-0.555998	0.103051	-0.0823261	0	1.73056e-16	FALSE	TRUE
chr1:106300000-106350000	-0.127704	0.172962	-0.155832	-0.887336	-1.25059	-0.143768	-0.0908492	0	1.59871e-22	FALSE	TRUE
chr1:106350000-106400000	-0.410787	-0.0167862	-0.244454	-0.755045	-0.737263	-0.217227	-0.356427	0	9.29834e-06	FALSE	TRUE
chr1:106400000-106450000	0.010531	-0.287592	-0.401046	-0.758544	-0.796859	-0.834502	0.493134	0	2.86191e-11	FALSE	TRUE
chr1:106450000-106500000	-0.226196	-0.452324	-0.715027	-0.421384	-0.463357	-0.518467	-0.520784	0	0.0186345	FALSE	FALSE
chr1:10650000-10700000	-0.394148	-0.560941	-0.119356	-0.126225	-0.417511	-0.431674	-0.572889	0	0.511198	FALSE	FALSE
chr1:106500000-106550000	0.283841	-0.588301	-0.377259	-1.0733	-0.959298	0.0926883	-0.0107457	0	1.18879e-31	FALSE	TRUE
chr1:106550000-106600000	0.541399	0.473426	0.0904444	-1.13957	-0.606195	0.929668	-0.132379	0	1.53799e-54	TRUE	TRUE
chr1:106650000-106700000	0.11001	-0.107279	0.385469	-0.428659	-0.571934	1.08197	0.292993	0	1.31468e-43	FALSE	TRUE
chr1:106700000-106750000	-0.188429	-0.0434277	-0.146809	-0.959267	-0.467014	0.0764152	-0.083236	0	3.08197e-21	FALSE	TRUE
chr1:106750000-106800000	-0.0353867	-0.0499278	0.0604938	-0.116178	0.0189281	0.152907	0.000107562	0	0.353303	FALSE	TRUE
chr1:106800000-106850000	0.195796	-0.339651	0.190394	0.104719	-0.0726812	0.133278	-0.470047	0	0.0818256	FALSE	TRUE
chr1:106900000-106950000	0.472428	-0.625589	0.326897	-0.743199	0.0309267	-0.122667	0.131424	0	2.78007e-09	FALSE	TRUE
chr1:106950000-107000000	0.543223	-0.0651223	0.274187	-0.589124	-0.214702	-0.151431	-0.35685	0	8.24347e-05	FALSE	FALSE
chr1:107050000-107100000	-0.502512	-0.411692	-0.319583	-0.176178	-0.0618145	0.56928	-1.55216	0	0.072555	FALSE	FALSE
chr1:107300000-107350000	-0.0960334	0.0423265	0.266248	-0.472152	0.0633844	0.126065	0.029214	0	0.227609	FALSE	FALSE
chr1:107350000-107400000	0.230839	-0.738034	0.70209	-0.437421	0.234629	-0.882614	-0.919094	0	2.51612e-16	FALSE	TRUE
chr1:107450000-107500000	0.863977	0.391484	1.13643	-0.735663	0.925243	-0.441874	0.0120563	0	2.56509e-29	FALSE	TRUE
chr1:107500000-107550000	0.831557	-0.926568	1.38604	-1.57499	1.23414	-1.41719	0.463308	0	2.51721e-167	TRUE	TRUE
chr1:107550000-107600000	0.157491	-1.05158	0.733036	-1.23866	0.473671	-1.03365	-0.0229568	0	3.38275e-42	FALSE	TRUE
chr1:107650000-107700000	0.562182	0.10065	0.69487	0.135444	0.68187	-0.452643	0.418508	0	0.0180959	FALSE	FALSE
chr1:107700000-107750000	0.0874315	0.0667694	0.178445	0.288521	0.244714	0.247809	0.256719	0	0.967809	FALSE	FALSE
chr1:107750000-107800000	-0.0582261	-0.565807	0.997208	-0.511268	0.0559152	0.0164212	-0.252018	0	0.00200287	FALSE	FALSE
chr1:107850000-107900000	0.379558	0.384643	0.458344	0.694041	0.46505	-0.736252	0.623837	0	0.220141	FALSE	FALSE
chr1:107950000-108000000	-0.128798	0.00680746	-0.30789	-0.172227	-0.0811044	0.273888	-0.858461	0	0.776632	FALSE	FALSE
chr1:10800000-10850000	-0.652536	-0.057891	-0.349219	-0.419172	-0.255388	0.256724	-0.780037	0	0.331841	FALSE	FALSE
chr1:108050000-108100000	-0.381165	0.491607	-0.124204	0.773408	0.548333	-0.200149	0.664901	0	0.0277533	FALSE	FALSE
chr1:108100000-108150000	-0.131156	-0.347287	-0.434198	-0.219191	-0.158764	-0.574401	-0.879656	0	0.701244	FALSE	FALSE
chr1:108150000-108200000	0.546622	0.223358	-0.415409	0.192071	-0.108888	-0.191478	-1.35466	0	0.110796	FALSE	FALSE
chr1:108200000-108250000	-0.438669	-0.173777	0.00618363	-0.489238	0.199844	-1.30003	-1.046	0	0.00789601	FALSE	FALSE
chr1:108300000-108350000	-0.208816	-0.24974	-0.918555	0.280325	0.246418	0.79964	-1.26797	0	0.00469851	FALSE	FALSE
chr1:108500000-108550000	-0.48979	-0.224539	-0.173915	-0.288142	-0.205931	-0.052311	-1.65267	0	0.503627	FALSE	FALSE
chr1:108550000-108600000	-0.204477	0.372695	-0.470917	0.545917	0.413862	-1.20141	0.411614	0	0.0127469	FALSE	FALSE
chr1:108650000-108700000	-0.0582402	-0.942788	0.0541511	-0.148713	-0.397367	-0.418126	-0.532434	0	0.134745	FALSE	FALSE
chr1:108700000-108750000	-0.0815685	-0.552334	-0.590251	-0.199895	-0.32972	-0.0471744	-0.113515	0	0.676258	FALSE	FALSE
chr1:108850000-108900000	-0.283614	0.363034	-0.0916951	0.108806	0.310917	-0.600475	-14.8809	0	0.113361	FALSE	FALSE
chr1:10900000-10950000	-0.471263	-0.24945	-0.63785	-1.14991	-0.811373	-0.899872	-0.260556	0	1.35267e-05	FALSE	FALSE
chr1:109000000-109050000	0.470287	0.702289	-0.479806	0.463158	0.642881	0.309387	0.923419	0	0.0681043	FALSE	FALSE
chr1:109050000-109100000	0.142218	0.81009	0.728996	0.457769	0.539932	0.78174	1.04969	0	0.188425	FALSE	FALSE
chr1:109150000-109200000	-0.554844	-0.413285	-0.281759	0.117675	0.223215	0.376813	-0.179547	0	0.296324	FALSE	FALSE
chr1:109200000-109250000	-0.234283	0.050269	-0.295905	-0.00529643	-0.560808	-0.177725	-0.303486	0	0.536483	FALSE	FALSE
chr1:109250000-109300000	0.409989	0.625469	0.542502	-0.0366981	0.576779	0.882128	-0.0942069	0	0.193543	FALSE	FALSE
chr1:109350000-109400000	0.596335	0.0746301	-0.155219	0.41642	0.278777	0.627748	0.512072	0	0.498501	FALSE	FALSE
chr1:109450000-109500000	0.566636	0.751217	0.216113	0.895442	0.494827	0.455968	0.0828806	0	0.071135	FALSE	FALSE
chr1:10950000-11000000	-1.7015	-1.71974	-1.62969	-2.15053	-2.09815	-1.11442	-0.799479	0	1.95664e-38	FALSE	FALSE
chr1:109550000-109600000	-0.471882	-1.1649	-0.370443	-0.297743	-0.323316	0.0295076	-1.51434	0	0.0521208	FALSE	FALSE
chr1:109850000-109900000	0.607923	0.539887	0.209323	0.483588	0.703392	0.645529	0.430086	0	0.598504	FALSE	FALSE
chr1:109950000-110000000	-0.513732	0.232261	0.172152	-0.189195	0.105483	0.0993219	-0.446235	0	0.562153	FALSE	FALSE
chr1:110000000-110050000	0.344401	-0.306036	0.377725	-0.534579	0.103294	-0.159906	-0.200051	0	0.189203	FALSE	FALSE
chr1:110050000-110100000	-0.977307	-0.335552	-0.482136	-0.507045	-0.152887	-0.504684	-1.07505	0	0.17045	FALSE	FALSE
chr1:110250000-110300000	-0.332285	0.0367506	-0.398318	0.110224	-0.0116607	0.714217	0.0285774	0	0.296802	FALSE	FALSE
chr1:110450000-110500000	0.0987043	0.205774	0.0884653	0.195159	0.372274	0.912537	0.0288833	0	0.304031	FALSE	FALSE
chr1:11050000-11100000	-0.601213	-0.424279	-1.24074	-0.745954	-0.55877	0.294535	0.834948	0	1.96712e-06	FALSE	FALSE
chr1:110550000-110600000	-0.017662	0.15165	0.310592	0.0285057	0.36967	0.884797	0.589694	0	0.247796	FALSE	FALSE
chr1:110600000-110650000	0.103372	0.471611	-0.13157	0.334419	0.519436	0.775987	0.181369	0	0.356851	FALSE	FALSE
chr1:110750000-110800000	0.197271	0.173635	-0.42154	0.237837	0.11108	0.226221	-0.53153	0	0.715586	FALSE	FALSE
chr1:111000000-111050000	-0.54292	7.18446e-05	0.00349216	0.198577	0.588031	0.169252	0.0359372	0	0.168693	FALSE	FALSE
chr1:111150000-111200000	-0.337088	0.139605	-0.0824296	0.558766	0.209572	-0.0224442	-16.0272	0	0.0359216	FALSE	FALSE
chr1:111200000-111250000	-0.344262	0.113143	-0.952758	0.0683195	0.642144	-1.74976	-1.13441	0	0.000375567	FALSE	FALSE
chr1:111250000-111300000	-0.3745	0.522539	0.221678	0.960628	0.89492	-0.414848	0.656926	0	0.020879	FALSE	FALSE
chr1:111350000-111400000	0.508167	0.0115908	0.288769	0.246124	0.435295	0.281412	0.399222	0	0.640359	FALSE	FALSE
chr1:111450000-111500000	-0.429053	0.68845	0.490159	0.392808	0.445481	-0.0922934	1.08118	0	0.111054	FALSE	FALSE
chr1:111500000-111550000	-0.257861	0.250435	0.332729	0.201951	0.539815	0.949602	0.0363678	0	0.115975	FALSE	FALSE
chr1:111550000-111600000	0.829961	0.769672	1.36092	0.987094	1.10785	1.06745	0.92285	0	0.0221015	FALSE	FALSE
chr1:111600000-111650000	-0.493311	-0.0111555	0.491206	-0.0337474	0.0109566	0.572048	-0.446361	0	0.335292	FALSE	FALSE
chr1:111850000-111900000	-0.2709	0.55329	0.111397	-0.123317	-0.470614	0.255707	0.126021	0	1.0657e-07	FALSE	TRUE
chr1:111950000-112000000	0.184644	0.711666	0.277483	0.460923	0.614819	-0.362668	0.257862	0	0.288435	FALSE	FALSE
chr1:112100000-112150000	0.0448745	-0.0214705	0.164852	-0.140774	0.456289	-0.595669	-1.31069	0	0.0885836	FALSE	FALSE
chr1:112150000-112200000	-0.349569	-0.181497	-0.0788644	-0.201685	-0.0101378	-0.870649	-0.0162601	0	0.813497	FALSE	FALSE
chr1:112250000-112300000	0.15926	-0.00626743	0.263876	0.0947373	0.446958	-0.147151	0.717301	0	0.67558	FALSE	FALSE
chr1:112450000-112500000	-0.91663	-0.483942	0.0314782	-0.349993	-0.243314	-1.49484	0.163867	0	0.064204	FALSE	FALSE
chr1:11250000-11300000	-0.915116	-0.113406	-0.760338	-0.200942	-0.461495	-0.214282	-0.235349	0	0.182996	FALSE	FALSE
chr1:112500000-112550000	0.0919727	-0.0867036	-0.342926	0.114241	-0.0681476	-0.451935	-0.39765	0	0.863915	FALSE	FALSE
chr1:112750000-112800000	-1.1255	-0.0387026	0.0293278	0.149598	0.193343	0.0844757	-1.27842	0	0.196073	FALSE	FALSE
chr1:112900000-112950000	0.17697	0.260785	0.194281	0.534735	0.162282	-0.312638	0.0200952	0	0.614426	FALSE	FALSE
chr1:11300000-11350000	-1.27161	-0.737229	-0.742978	-0.400894	-0.800957	-0.115225	0.0583924	0	0.00300172	FALSE	FALSE
chr1:113100000-113150000	0.223264	0.477867	0.262096	0.478187	0.00699857	-0.0342348	-1.11319	0	0.242714	FALSE	FALSE
chr1:113200000-113250000	-0.688537	0.288471	0.0143236	-0.0401417	0.324764	0.207467	-1.13326	0	0.337752	FALSE	FALSE
chr1:113300000-113350000	-2.02236	0.221594	0.595627	0.466908	0.130524	0.340995	-0.942385	0	0.010664	FALSE	FALSE
chr1:113400000-113450000	-0.209381	-0.53332	-0.194522	-0.0570674	-0.619656	0.0296483	-15.3054	0	0.0862604	FALSE	FALSE
chr1:113500000-113550000	-0.0712466	0.562416	0.0974951	0.396862	0.0687556	0.543735	-1.06903	0	0.225096	FALSE	FALSE
chr1:113550000-113600000	0.182022	-0.315248	0.0129486	0.214543	-0.24312	0.00591522	-15.0357	0	0.20732	FALSE	FALSE
chr1:11400000-11450000	-0.749032	-0.845226	-0.478386	-0.831131	-0.387835	-0.371415	-0.200554	0	0.0114452	FALSE	FALSE
chr1:114000000-114050000	0.196191	-0.0983099	-0.0374316	-0.215894	-0.021742	0.105923	0.0513741	0	0.98491	FALSE	FALSE
chr1:114150000-114200000	-0.244643	0.269959	-0.537271	-0.811605	-0.0689865	0.25857	0.539493	0	0.137586	FALSE	FALSE
chr1:114300000-114350000	0.444596	-0.077627	0.673022	0.134244	0.0432137	0.835218	0.632455	0	0.119473	FALSE	FALSE
chr1:114400000-114450000	-0.456981	-0.0537422	-0.11331	0.00786238	0.325546	0.160687	-16.0626	0	0.103297	FALSE	FALSE
chr1:11450000-11500000	-0.00642861	0.532126	-0.017503	-0.0690728	-0.00448376	-0.195746	0.0440556	0	0.439684	FALSE	FALSE
chr1:114750000-114800000	-0.563543	0.149557	-0.17738	0.143451	0.0131494	-1.73653	-0.345828	0	0.28432	FALSE	FALSE
chr1:114950000-115000000	-0.0620344	-0.118631	-0.326146	-0.0287075	0.258498	0.0476388	-0.235425	0	0.809481	FALSE	FALSE
chr1:115200000-115250000	0.0660162	0.397708	-0.316648	0.570081	0.14136	0.428304	0.326196	0	0.346767	FALSE	FALSE
chr1:115350000-115400000	-0.108658	0.0201395	-0.248935	0.0226157	0.314776	0.207199	-0.742764	0	0.56408	FALSE	FALSE
chr1:11550000-11600000	-0.974034	-0.57078	-0.652322	-0.501274	-1.33551	-0.911859	-0.535552	0	8.99701e-05	FALSE	FALSE
chr1:115600000-115650000	-0.438269	0.0996819	-0.0762523	0.404754	0.193799	0.0669616	-0.520701	0	0.604159	FALSE	FALSE
chr1:115700000-115750000	-0.728022	0.0320097	-0.340943	-0.328561	0.0516545	0.794445	-0.507523	0	0.0899443	FALSE	FALSE
chr1:115750000-115800000	-0.180379	0.245177	0.293097	0.0176373	0.179443	0.445594	0.0969984	0	0.934468	FALSE	FALSE
chr1:115850000-115900000	-0.383989	-0.38523	-0.0538359	0.259411	-0.0494016	-0.515222	-0.705864	0	0.363919	FALSE	FALSE
chr1:11600000-11650000	-1.20643	0.114122	0.0519821	0.0596796	0.342571	-0.092601	-0.453541	0	0.197686	FALSE	FALSE
chr1:116000000-116050000	-0.447696	0.217128	0.000593876	-0.314035	0.174256	-0.0410179	-0.632687	0	0.561914	FALSE	FALSE
chr1:116250000-116300000	-1.0648	-0.338794	-0.779828	0.0950792	-0.119569	-0.315083	-1.49985	0	0.0518323	FALSE	FALSE
chr1:116400000-116450000	-0.127169	0.0218312	-0.631964	0.434927	-0.172813	0.341531	0.562965	0	0.188027	FALSE	FALSE
chr1:11650000-11700000	-0.497831	0.0659292	-0.177533	0.151952	-0.0916405	0.357974	-0.602976	0	0.66752	FALSE	FALSE
chr1:116550000-116600000	0.179864	0.291039	0.0766574	-0.0827603	0.0823156	0.471573	-0.653888	0	0.689778	FALSE	FALSE
chr1:116600000-116650000	-0.518397	-0.277497	-0.154702	-0.10192	-0.237578	-0.155806	-0.824454	0	0.850306	FALSE	FALSE
chr1:116650000-116700000	0.445506	0.433738	1.09085	0.527476	0.622891	0.14165	-15.3843	0	0.024075	FALSE	FALSE
chr1:116700000-116750000	0.231993	0.0730375	0.260611	0.532993	0.288743	0.449932	-0.330888	0	0.653118	FALSE	FALSE
chr1:116850000-116900000	-0.647595	-0.0791285	0.346579	0.192423	-0.155711	0.0999416	-0.40747	0	0.631209	FALSE	FALSE
chr1:116950000-117000000	-0.567106	-0.0808223	0.419879	0.518698	0.233941	0.149175	0.385465	0	0.199388	FALSE	FALSE
chr1:117050000-117100000	-0.763432	0.307547	0.368903	0.0900494	0.391227	0.0374056	-0.00108824	0	0.410377	FALSE	FALSE
chr1:117250000-117300000	0.467835	0.283273	0.43018	0.682065	0.660795	0.781443	1.14657	0	0.377072	FALSE	FALSE
chr1:117350000-117400000	0.741747	0.231789	-0.088274	0.356359	0.0297639	0.943634	-0.335271	0	0.0725782	FALSE	FALSE
chr1:117400000-117450000	-0.419343	0.45977	-0.0285231	0.60151	0.656577	-0.326642	0.386529	0	0.149523	FALSE	FALSE
chr1:117450000-117500000	-0.127709	-0.0170862	-0.149752	0.183698	0.107506	-0.368296	-0.42052	0	0.944833	FALSE	FALSE
chr1:117500000-117550000	0.231167	-0.105786	-0.145312	0.276098	0.0889639	-0.378764	0.0574717	0	0.787289	FALSE	FALSE
chr1:117600000-117650000	-0.000570425	0.464422	-0.854721	-0.028373	-0.166088	0.946211	0.0370106	0	0.0952741	FALSE	FALSE
chr1:118150000-118200000	1.26701	0.544146	0.387049	0.764177	0.398734	-0.0659211	1.01333	0	0.146276	FALSE	FALSE
chr1:118200000-118250000	0.139915	0.202994	0.341279	0.610444	0.278233	0.559935	0.974836	0	0.173515	FALSE	FALSE
chr1:118250000-118300000	0.0550073	0.0307855	-0.148752	0.522796	0.039206	0.0656485	-0.0293245	0	0.13532	FALSE	FALSE
chr1:118300000-118350000	-0.131037	-0.0737107	0.14055	0.279635	-0.248088	-0.0120251	-0.157846	0	2.13684e-09	FALSE	TRUE
chr1:118350000-118400000	-0.161681	0.268019	-0.0537026	0.434706	0.358929	0.0659077	-0.485896	0	9.23614e-14	FALSE	TRUE
chr1:118400000-118450000	0.259248	0.768105	0.180062	1.22547	0.343972	0.313174	-0.0634193	0	4.83082e-38	FALSE	TRUE
chr1:118450000-118500000	0.190049	0.999215	0.13446	1.09901	0.193139	-0.0496795	-0.235311	0	2.24446e-53	TRUE	TRUE
chr1:118550000-118600000	0.354035	-0.0189783	0.226994	-0.185873	0.601342	0.136922	0.00387528	0	0.00129061	FALSE	FALSE
chr1:118600000-118650000	-0.66691	-0.299233	-0.471997	-0.797214	-0.540691	-0.51186	0.357473	0	1.60093e-05	FALSE	TRUE
chr1:118650000-118700000	-0.779745	-0.544385	-0.645069	-1.13634	-0.520531	-0.0864391	-0.741717	0	0.00800814	FALSE	FALSE
chr1:118700000-118750000	-1.62689	-1.50391	-1.10543	-0.940085	-1.45039	-2.47348	-0.460681	0	1.71464e-15	FALSE	FALSE
chr1:118750000-118800000	-1.03261	-1.02536	-0.485057	-0.721941	-1.12623	-1.00354	-0.282652	0	0.00024681	FALSE	FALSE
chr1:118800000-118850000	-0.347589	-0.232102	-0.610918	-1.0509	-0.795762	-1.56143	-1.59576	0	0.00482742	FALSE	FALSE
chr1:118850000-118900000	-0.676646	-1.16747	-0.0980156	-0.731718	-1.28917	-1.12251	-0.374896	0	0.00319329	FALSE	FALSE
chr1:118900000-118950000	-0.623421	-0.780034	-0.148331	-0.583131	-0.808139	-0.0895332	-0.141025	0	0.130572	FALSE	FALSE
chr1:119000000-119050000	-1.31962	-0.965421	-0.831468	-1.31099	-1.9431	-1.01367	-0.155469	0	1.44591e-14	FALSE	FALSE
chr1:119050000-119100000	-0.978904	-1.6768	-1.27619	-1.55476	-2.09893	-1.5353	-0.771145	0	2.37515e-32	FALSE	FALSE
chr1:119100000-119150000	-0.740101	-0.897575	-0.598579	-0.71247	-0.469935	-0.51438	-0.523062	0	0.0931105	FALSE	FALSE
chr1:119150000-119200000	-0.894933	-0.440153	-0.126129	-0.425705	-0.650011	-0.929117	-0.936641	0	0.0976172	FALSE	FALSE
chr1:119200000-119250000	0.255732	-0.128777	0.0429547	0.0523885	-0.495278	-1.18033	-0.127658	0	0.31967	FALSE	FALSE
chr1:119300000-119350000	-0.448172	-0.647499	-0.50247	-0.121847	-0.324659	-0.560955	-0.427101	0	0.523446	FALSE	FALSE
chr1:119350000-119400000	-0.887828	-0.604432	-0.164298	-0.392605	-0.308339	-1.17676	-0.0208452	0	0.112117	FALSE	FALSE
chr1:119400000-119450000	0.017986	-0.925579	-0.281356	-1.21919	-0.572241	-0.609771	-0.749942	0	1.17476e-06	FALSE	FALSE
chr1:119450000-119500000	0.300902	-0.602517	-0.258244	-0.975305	0.917918	0.12936	-0.813442	0	4.84331e-80	TRUE	TRUE
chr1:119500000-119550000	0.280632	-0.124534	0.450555	-0.87756	0.736597	-0.0708664	-0.2879	0	1.31211e-54	TRUE	TRUE
chr1:119550000-119600000	0.470017	0.0233064	-0.525203	-0.37097	0.17167	-0.130654	-0.113306	0	0.000997821	FALSE	TRUE
chr1:119600000-119650000	0.147662	0.137978	-0.329854	-0.0983324	-0.215262	0.255578	-0.282095	0	0.00891975	FALSE	TRUE
chr1:119650000-119700000	0.226828	0.516064	0.120236	0.410995	0.489072	0.919931	0.156192	0	2.71106e-05	FALSE	TRUE
chr1:119700000-119750000	-0.0362176	0.60551	-0.407731	-0.251958	-0.0916241	1.48227	0.105013	0	3.8539e-24	FALSE	TRUE
chr1:119750000-119800000	0.331817	0.379217	-0.0149892	0.307581	0.151893	0.648627	-0.131223	0	0.0415865	FALSE	TRUE
chr1:119800000-119850000	0.22904	0.534404	0.160349	0.14292	0.0613949	0.513657	0.241918	0	5.32877e-07	FALSE	TRUE
chr1:119850000-119900000	0.161182	-0.122831	0.0522242	-0.09149	-0.639184	-0.378435	1.04603	0	8.12709e-06	FALSE	FALSE
chr1:119900000-119950000	-0.210544	0.0567245	-0.0873341	-0.0580802	-0.459883	-0.076001	-0.414618	0	0.0104102	FALSE	TRUE
chr1:119950000-120000000	-0.521915	-0.812376	0.0709012	-0.273842	-0.683299	-0.329593	-0.0874049	0	0.00076687	FALSE	FALSE
chr1:120000000-120050000	-0.51574	-1.03446	-0.165167	-0.482299	-0.592708	-0.325906	-0.0474536	0	3.36524e-06	FALSE	TRUE
chr1:120050000-120100000	-0.219059	-0.856746	0.044253	-1.06774	-0.552215	0.539716	-0.323868	0	4.01756e-21	FALSE	TRUE
chr1:120100000-120150000	0.254649	-0.17677	0.331827	-0.150955	-0.231041	-0.0606079	-0.084298	0	9.70428e-07	FALSE	TRUE
chr1:120150000-120200000	-0.239092	0.975575	-0.277126	0.316765	-0.0670422	-0.0605822	-0.455029	0	2.94933e-12	FALSE	FALSE
chr1:120250000-120300000	-0.288164	-0.0254275	-0.070521	1.18208	-0.87193	0.0479687	-0.373347	0	1.23852e-111	TRUE	TRUE
chr1:120400000-120450000	-0.873723	-0.437573	-0.307714	-0.744844	-1.28543	-0.552456	-0.14323	0	5.69782e-06	FALSE	FALSE
chr1:120450000-120500000	-0.833259	-0.461627	-0.48147	-0.10385	-1.28966	-0.548705	0.221515	0	2.08438e-05	FALSE	FALSE
chr1:12050000-12100000	-0.552699	0.370038	0.303047	0.195636	0.48559	0.545353	0.186378	0	0.460636	FALSE	FALSE
chr1:120500000-120550000	-0.874494	-0.433051	-0.772035	-0.295314	-0.793513	-0.738833	0.321482	0	0.0017489	FALSE	FALSE
chr1:120600000-120650000	-0.856948	-1.24697	-1.35729	-1.25809	-1.60419	0.0413225	-1.15573	0	6.19996e-19	FALSE	FALSE
chr1:120650000-120700000	-0.114606	-0.175962	-0.979432	-0.638968	-0.526064	-0.367302	-0.162825	0	0.204894	FALSE	FALSE
chr1:120800000-120850000	0.27656	-0.0246724	-0.270137	-1.28216	-0.407883	1.19028	0.112504	0	2.36356e-06	FALSE	FALSE
chr1:120850000-120900000	0.218499	0.363067	0.1387	0.425304	-0.122769	0.722684	-0.0821271	0	0.506792	FALSE	FALSE
chr1:12100000-12150000	-0.183606	-0.306232	0.30265	0.13348	-0.142587	0.166795	0.0855452	0	0.777571	FALSE	FALSE
chr1:121050000-121100000	-0.54391	-0.682586	-1.02657	-0.0390869	-0.488542	0.0544653	-15.4404	0	0.0069689	FALSE	FALSE
chr1:121100000-121150000	0.135853	0.323411	-0.313881	0.0202266	-0.15226	-0.499146	-0.585371	0	0.559069	FALSE	FALSE
chr1:121150000-121200000	0.0494582	-0.252445	0.276308	-0.00404146	-0.205251	0.0525418	-0.392486	0	0.797061	FALSE	FALSE
chr1:121250000-121300000	-0.227952	-0.178828	-0.2969	0.323993	-0.197511	0.0738216	-1.49826	0	0.189756	FALSE	FALSE
chr1:121300000-121350000	-0.0401758	0.151271	-0.0788542	-0.0121267	-0.0345894	0.13502	0.0526953	0	0.41695	FALSE	TRUE
chr1:121350000-121400000	-0.0871615	-0.174837	-0.528505	0.0830413	0.0918319	0.148239	0.380917	0	0.569159	FALSE	FALSE
chr1:121400000-121450000	-0.355509	-0.0763462	-0.102243	-0.267196	0.0469575	0.0494543	-0.223986	0	0.140938	FALSE	TRUE
chr1:121450000-121500000	-0.170226	-0.172982	0.380493	0.178296	-0.203629	-0.150898	0.523893	0	0.0324159	FALSE	FALSE
chr1:12150000-12200000	0.293131	0.396183	-0.175063	0.269701	0.199566	0.301957	0.411305	0	0.853579	FALSE	FALSE
chr1:121500000-121550000	-0.4827	-0.906561	-0.170485	-0.364038	-0.542071	-0.293387	-0.516482	0	0.0114334	FALSE	FALSE
chr1:121550000-121600000	-0.459652	-0.0531866	-0.0454727	-0.0245623	-0.294735	-0.0704081	-0.400671	0	0.15338	FALSE	TRUE
chr1:121650000-121700000	-0.175804	0.501249	-0.354096	-0.0423962	0.382165	-0.311197	0.409166	0	0.343337	FALSE	FALSE
chr1:121750000-121800000	-0.0232982	0.617067	0.327819	-0.0954803	0.0352473	0.496806	-14.6639	0	0.111532	FALSE	FALSE
chr1:121800000-121850000	0.0928807	0.053081	0.156329	0.0820292	0.0125861	-0.535428	-1.3037	0	0.692878	FALSE	FALSE
chr1:121850000-121900000	-0.310172	0.396655	-0.137429	0.612106	0.172012	0.226963	0.244914	0	0.40962	FALSE	FALSE
chr1:121900000-121950000	-0.33458	-0.372034	-0.275532	-0.186273	0.0904455	0.0240097	-0.567608	0	0.803924	FALSE	FALSE
chr1:121950000-122000000	-0.284832	-0.0660529	0.0485534	0.178596	-0.391895	-0.619293	-0.281683	0	0.546684	FALSE	FALSE
chr1:122050000-122100000	0.875733	1.07703	0.723844	0.520242	0.503622	0.468224	-0.00728905	0	0.0357698	FALSE	FALSE
chr1:122100000-122150000	-0.488823	0.212783	-0.29446	-0.215786	0.254733	0.163276	0.0918738	0	0.541757	FALSE	FALSE
chr1:122450000-122500000	-0.126258	-0.00971792	0.159538	-0.0136289	-0.1145	0.439424	-0.646529	0	0.813	FALSE	FALSE
chr1:122750000-122800000	0.0709831	0.837478	1.05032	0.238074	0.775359	0.301157	-15.5137	0	0.00362118	FALSE	FALSE
chr1:12300000-12350000	0.00634008	-0.154951	0.310108	0.225578	-0.339074	-0.819095	-0.186757	0	0.334473	FALSE	FALSE
chr1:123050000-123100000	-0.397805	-0.764789	-0.404488	0.0370399	-0.46511	0.0348326	0.236032	0	0.268489	FALSE	FALSE
chr1:123350000-123400000	-2.20259	0.0589506	0.223888	0.363999	0.119211	0.0945132	-0.124551	0	0.0329204	FALSE	FALSE
chr1:123450000-123500000	0.276163	-0.156346	0.501789	-0.0756886	0.221452	0.486515	-0.4502	0	0.454504	FALSE	FALSE
chr1:123500000-123550000	0.123839	0.0212425	-0.0173133	-0.205441	0.304785	-0.739943	-0.495038	0	0.510419	FALSE	FALSE
chr1:123650000-123700000	-0.083987	0.273777	0.0862379	0.136851	0.468704	0.0937742	0.118134	0	0.823233	FALSE	FALSE
chr1:123800000-123850000	-0.353523	-0.361629	0.0952434	0.208598	0.435368	0.0167517	0.721748	0	0.133014	FALSE	FALSE
chr1:123900000-123950000	-0.0948964	-0.0699778	0.941884	-0.745283	-0.264922	-0.943491	0.741119	0	7.96271e-09	FALSE	FALSE
chr1:124150000-124200000	0.0919666	-0.294774	0.184181	0.518378	-0.109709	-0.27806	-1.08577	0	0.20558	FALSE	FALSE
chr1:124250000-124300000	0.367537	0.54976	0.388883	0.409564	0.627076	0.33336	0.221623	0	0.65991	FALSE	FALSE
chr1:12450000-12500000	-0.642725	0.155076	-0.116857	-0.0333588	-0.115646	-1.0961	-0.95056	0	0.140415	FALSE	FALSE
chr1:124600000-124650000	-0.163548	-0.247315	0.0424372	0.0518491	0.219648	-0.234066	-16.0221	0	0.247144	FALSE	FALSE
chr1:124650000-124700000	-0.77009	-0.0451665	-0.236051	-0.254211	-0.34986	-0.0741616	-1.51475	0	0.337847	FALSE	FALSE
chr1:124750000-124800000	-0.411586	0.164454	-0.0103376	0.0664778	-0.353659	-0.396796	-1.37941	0	0.328219	FALSE	FALSE
chr1:124850000-124900000	-0.0654289	-0.120618	-0.15734	-0.234366	-0.215424	-0.242337	-0.267938	0	0.994154	FALSE	FALSE
chr1:124950000-125000000	-16.1748	-0.0587779	-0.301555	0.0407348	-0.0169825	-0.688586	-0.39552	0	0.017702	FALSE	FALSE
chr1:125000000-125050000	-0.802941	-0.365612	-0.606964	-0.0970801	-0.510941	-1.34641	0.168743	0	0.142466	FALSE	FALSE
chr1:125150000-125200000	-0.395656	0.294095	-0.159682	0.405307	0.23762	0.316599	-15.2125	0	0.0197783	FALSE	FALSE
chr1:125350000-125400000	0.0268117	-0.288627	0.0786637	-0.758039	0.17959	-0.505771	-0.359659	0	1.5105e-05	FALSE	TRUE
chr1:125400000-125450000	0.448805	0.24256	0.589545	-0.418246	0.756401	0.695819	0.192507	0	6.43501e-106	TRUE	TRUE
chr1:125450000-125500000	0.549877	0.246929	0.880661	-0.73582	0.727733	0.665591	0.287498	0	1.69428e-58	TRUE	TRUE
chr1:125500000-125550000	0.562267	0.133469	0.734763	-0.480973	0.358912	0.480163	-0.403742	0	1.11727e-11	FALSE	TRUE
chr1:125550000-125600000	-0.0249818	0.147104	0.148291	-0.147617	0.183692	-0.0106878	-0.288675	0	0.0509025	FALSE	TRUE
chr1:125600000-125650000	0.542824	-0.170763	0.223112	-0.311062	0.40807	0.0807793	0.392881	0	0.0181607	FALSE	FALSE
chr1:125700000-125750000	-0.0589441	-0.0831565	-0.289096	-0.450642	-0.0186396	-0.238009	-0.21455	0	0.674234	FALSE	FALSE
chr1:125800000-125850000	-0.610804	-1.09151	-0.322867	-1.10286	-0.833634	-0.541677	-0.984789	0	0.00645538	FALSE	FALSE
chr1:125850000-125900000	-0.509517	0.103272	-0.338791	-0.420518	-0.529354	-0.278671	-0.401973	0	0.3247	FALSE	FALSE
chr1:125900000-125950000	-0.964014	-0.65917	-1.46269	-0.850944	-1.20687	-1.20187	-16.0217	0	3.2285e-08	FALSE	FALSE
chr1:125950000-126000000	-0.649036	0.205886	-1.51741	-0.241312	0.249958	-0.103439	-1.35807	0	0.00398817	FALSE	FALSE
chr1:12600000-12650000	-0.0616293	0.41122	0.330038	0.297649	0.239463	0.104256	-0.21362	0	0.766718	FALSE	FALSE
chr1:126100000-126150000	0.0668798	0.0188556	-0.437856	-0.21774	-1.01038	0.438329	-1.23358	0	0.0273292	FALSE	FALSE
chr1:126300000-126350000	-0.304041	-0.0591352	-0.572609	-0.435541	-0.22565	-1.40644	-0.693525	0	0.253451	FALSE	FALSE
chr1:126350000-126400000	-0.079662	-0.0654851	-0.339523	-0.410145	-0.194357	-0.085292	-0.739381	0	0.857069	FALSE	FALSE
chr1:12650000-12700000	0.106775	0.291808	-0.774679	0.0722901	-0.342545	-0.109168	-0.323418	0	0.117947	FALSE	FALSE
chr1:126550000-126600000	-0.315771	-0.327354	-0.632526	-0.321208	-0.119822	0.148021	-1.5759	0	0.26005	FALSE	FALSE
chr1:126700000-126750000	-0.596262	-0.843891	-0.753173	-1.51309	-1.16053	-0.130201	-0.527537	0	1.19046e-10	FALSE	FALSE
chr1:126800000-126850000	-0.599024	-0.460999	-0.177133	-1.10437	-0.788978	-0.53254	-0.114588	0	1.9145e-08	FALSE	TRUE
chr1:126850000-126900000	-0.0296181	-0.952404	-0.425489	-0.329903	-0.262645	-1.13158	-0.0959916	0	0.0235029	FALSE	FALSE
chr1:127050000-127100000	0.514556	0.127567	0.0812242	-0.610389	-0.67281	0.0778957	0.855939	0	1.17222e-06	FALSE	FALSE
chr1:127100000-127150000	0.257381	-0.189284	0.16157	-0.181034	-0.47343	0.0477339	0.289316	0	0.117107	FALSE	FALSE
chr1:127150000-127200000	0.0297576	-0.185971	0.142241	0.138219	-0.0708403	0.292532	-0.0145249	0	0.657922	FALSE	FALSE
chr1:127200000-127250000	-0.0325782	-0.233649	-0.0793787	-0.721491	0.194382	0.0667342	-0.126338	0	1.41971e-34	FALSE	TRUE
chr1:127250000-127300000	0.224328	-0.258771	0.116012	-0.254801	-0.188747	0.240092	0.500966	0	3.81011e-05	FALSE	TRUE
chr1:127300000-127350000	0.386817	-0.0156442	-0.307995	0.0789388	-0.272872	0.762725	0.223953	0	3.58897e-22	FALSE	TRUE
chr1:127350000-127400000	0.246153	0.445055	-0.175491	0.397774	-0.137938	0.315809	-1.02071	0	1.39722e-05	FALSE	TRUE
chr1:127450000-127500000	-0.15472	0.357791	-0.730476	-0.560267	0.0385508	-0.0845107	0.218656	0	0.000129207	FALSE	FALSE
chr1:12750000-12800000	-0.201788	0.288264	-0.416395	-0.223209	-0.335007	-0.844743	-0.486736	0	0.149878	FALSE	FALSE
chr1:127500000-127550000	-0.912243	1.17207	-0.690989	-0.805142	-0.220247	0.00515682	0.941371	0	1.24543e-58	TRUE	TRUE
chr1:127550000-127600000	-0.94353	0.958529	-0.222231	-0.857034	-0.876277	0.43104	1.00536	0	3.47622e-27	FALSE	FALSE
chr1:127600000-127650000	-1.19221	0.318912	-0.537412	-0.845425	-0.812426	1.09519	0.669172	0	4.27631e-30	FALSE	TRUE
chr1:127650000-127700000	-0.845504	0.997289	-0.695345	-0.588663	-1.5242	0.403062	1.08725	0	4.81397e-107	TRUE	TRUE
chr1:127700000-127750000	-0.828643	0.518239	-0.34804	0.707452	-0.0904014	0.485758	-0.722428	0	4.05217e-11	FALSE	TRUE
chr1:127750000-127800000	0.0931394	0.211461	-0.030145	0.759158	0.0433582	0.198924	0.154394	0	1.541e-37	FALSE	TRUE
chr1:127800000-127850000	0.0533244	0.135163	-0.158938	0.186311	-0.037093	0.212893	0.316648	0	0.289141	FALSE	TRUE
chr1:127850000-127900000	0.187235	0.370427	0.143045	0.245556	-0.0799124	0.0221619	0.356746	0	0.0010324	FALSE	TRUE
chr1:127900000-127950000	0.312034	0.576389	0.0363764	0.808442	0.282257	0.0398091	0.260449	0	2.59975e-07	FALSE	TRUE
chr1:127950000-128000000	0.619819	-0.134316	0.297115	-0.108596	-0.128871	0.497654	0.42722	0	0.000624405	FALSE	TRUE
chr1:128000000-128050000	0.395405	0.198553	0.784693	0.0911665	0.650726	-0.474617	-0.107285	0	4.35256e-12	FALSE	TRUE
chr1:128050000-128100000	0.385832	0.522046	-0.0393729	0.799784	0.190932	0.166956	0.311985	0	2.10961e-09	FALSE	TRUE
chr1:128100000-128150000	0.27882	0.29932	0.160939	0.435507	0.109066	0.40641	-0.0162358	0	1.11855e-07	FALSE	TRUE
chr1:128150000-128200000	0.761987	0.716361	0.217849	0.696714	0.631012	0.584335	0.504403	0	5.52708e-08	FALSE	TRUE
chr1:128200000-128250000	0.393393	0.319624	0.196445	0.349197	0.453745	0.542399	0.455242	0	3.75568e-05	FALSE	TRUE
chr1:128250000-128300000	0.753794	0.156817	0.311997	0.44142	0.520581	0.479611	-0.289034	0	1.59357e-05	FALSE	TRUE
chr1:128300000-128350000	0.845142	-0.0747673	-0.103487	0.333005	0.706762	-0.639285	-0.330206	0	1.22247e-21	FALSE	TRUE
chr1:128350000-128400000	0.351644	-0.0189606	-0.0207496	0.240655	0.393593	0.121843	-0.448154	0	1.43322e-14	FALSE	TRUE
chr1:128400000-128450000	0.516021	0.106673	-0.0667463	0.125929	0.709137	0.121083	-0.11926	0	6.24995e-35	FALSE	TRUE
chr1:128450000-128500000	0.796124	-0.379163	0.416708	-0.328787	1.26987	-0.258587	-0.115023	0	4.66279e-96	TRUE	TRUE
chr1:12850000-12900000	0.240743	0.0946356	-0.0936049	0.165774	-0.403533	-0.0987044	0.127117	0	0.0142862	FALSE	TRUE
chr1:128500000-128550000	0.716786	0.193204	0.384699	0.136965	1.06878	-0.217906	-0.0650831	0	1.19147e-40	FALSE	TRUE
chr1:128550000-128600000	0.553863	0.345108	0.396606	0.679087	0.865606	-0.0568183	-0.230819	0	2.6234e-74	TRUE	TRUE
chr1:128600000-128650000	0.535252	0.984126	0.385194	-0.49167	0.556022	0.378121	0.77587	0	3.6021e-56	TRUE	TRUE
chr1:128650000-128700000	1.0919	0.938689	-0.170926	-0.260036	0.19028	0.177148	0.218145	0	5.03485e-42	FALSE	TRUE
chr1:128700000-128750000	0.975466	0.736092	0.68418	-0.717463	0.911812	0.375591	-0.0132836	0	3.50117e-54	TRUE	TRUE
chr1:128750000-128800000	0.658326	0.503888	0.368195	-1.04206	-0.0668265	1.35288	0.264475	0	4.79795e-52	TRUE	TRUE
chr1:128800000-128850000	0.180509	0.034177	-0.0485896	-0.809476	0.0635992	0.147818	-0.686559	0	3.93434e-11	FALSE	TRUE
chr1:128950000-129000000	-0.304326	0.188779	-0.372165	-0.171325	-0.0480258	0.112744	-0.278847	0	0.663122	FALSE	FALSE
chr1:12900000-12950000	0.0531093	0.189667	-1.04345	-0.301631	-0.638607	0.0225687	-0.247544	0	0.000642038	FALSE	FALSE
chr1:129000000-129050000	-0.32755	0.369951	-0.0692709	0.0270782	-0.120289	0.0343689	-0.140481	0	0.56733	FALSE	FALSE
chr1:129050000-129100000	-0.953384	0.710641	-0.218897	-0.196089	-0.0933382	0.270838	0.121852	0	3.89914e-05	FALSE	FALSE
chr1:129100000-129150000	-0.233571	-0.00439632	-0.290036	-0.265176	-0.318139	-0.933641	-0.26088	0	0.506401	FALSE	FALSE
chr1:129150000-129200000	-0.233069	0.264517	0.00750376	-0.0676033	-0.00232028	0.431301	-0.0350873	0	0.790026	FALSE	FALSE
chr1:129200000-129250000	-0.34137	0.515104	-0.280312	0.0724367	-0.0136425	0.423007	-1.51765	0	0.0262931	FALSE	FALSE
chr1:129250000-129300000	-0.866074	-0.793517	-0.137719	-0.432285	-0.813311	-0.124779	-0.661897	0	0.00615803	FALSE	FALSE
chr1:129300000-129350000	0.502901	0.0695461	0.196356	0.0567877	-0.271314	0.0634327	1.16345	0	0.0148832	FALSE	FALSE
chr1:129350000-129400000	-0.219409	-0.589239	-0.266715	-0.105335	-0.877542	0.0349955	-0.40315	0	0.0573253	FALSE	FALSE
chr1:129400000-129450000	-1.28339	-0.110882	-0.541099	-0.230962	-0.307313	-0.927321	-0.559784	0	0.0685599	FALSE	FALSE
chr1:12950000-13000000	-0.445429	0.644657	-0.149148	-0.955153	-1.31883	-0.283403	-0.0135975	0	4.42495e-44	FALSE	TRUE
chr1:129550000-129600000	-0.242289	-0.613561	-0.315671	-0.48881	-0.612062	-0.750085	0.104093	0	0.0661067	FALSE	FALSE
chr1:129600000-129650000	-0.00985669	-0.624801	-0.637275	-0.435767	-0.489619	-0.13344	-0.256985	0	0.0436383	FALSE	FALSE
chr1:129700000-129750000	0.272447	-0.0214577	-0.317739	0.218438	-0.202588	0.295105	-0.00298098	0	0.497715	FALSE	FALSE
chr1:129800000-129850000	0.0609803	0.132468	-0.37747	0.238848	0.174731	0.0429292	0.317422	0	0.778375	FALSE	FALSE
chr1:129850000-129900000	-0.21556	0.259246	-0.516272	0.362872	-0.209445	-1.56234	-0.00486579	0	0.00490657	FALSE	FALSE
chr1:129900000-129950000	-0.355038	0.522389	-0.66139	0.999473	-0.15342	0.141765	-0.682659	0	2.05421e-08	FALSE	FALSE
chr1:129950000-130000000	-1.59143	0.017952	-0.474714	1.31951	-0.121115	-0.0254173	-1.05019	0	5.26247e-27	FALSE	FALSE
chr1:13000000-13050000	0.0741569	0.945459	-0.0442594	0.0621064	-0.186507	0.103314	-0.896233	0	4.29403e-10	FALSE	FALSE
chr1:130000000-130050000	-0.242345	-0.0101742	0.356607	0.355881	-0.0277666	-0.954336	-0.749601	0	0.113321	FALSE	FALSE
chr1:130050000-130100000	0.488764	0.447053	0.400334	0.955072	0.243262	-0.67275	0.30228	0	0.00232477	FALSE	FALSE
chr1:130150000-130200000	-0.448573	-0.290376	-0.172208	0.29673	-0.585554	-0.532922	-1.18437	0	0.00632648	FALSE	FALSE
chr1:130250000-130300000	0.444409	-0.251363	-1.18012	0.805825	-0.543257	-0.534628	-1.2098	0	2.04076e-22	FALSE	TRUE
chr1:130300000-130350000	0.463562	0.0325639	-0.6296	0.677648	-0.442538	-0.454752	0.0954704	0	3.20801e-08	FALSE	FALSE
chr1:130350000-130400000	1.00021	0.715836	-0.496164	1.05996	0.24263	-0.0218449	-0.894818	0	3.5331e-13	FALSE	FALSE
chr1:130400000-130450000	0.514962	0.791302	-0.37541	0.395272	0.566339	0.422641	0.00310594	0	9.50304e-05	FALSE	FALSE
chr1:130450000-130500000	0.294634	0.971482	-0.797677	0.268326	0.599301	0.550182	-0.564629	0	1.62814e-42	FALSE	TRUE
chr1:13050000-13100000	-0.835019	-0.0675474	-0.422661	-0.331226	-0.876624	-0.276945	-0.343453	0	2.22451e-05	FALSE	FALSE
chr1:130500000-130550000	-0.298139	0.452926	-1.35755	-0.279607	-0.688821	0.173586	-0.179512	0	1.56415e-28	FALSE	TRUE
chr1:130550000-130600000	-0.360864	0.857503	-0.729289	-0.473092	-0.455083	-0.0400789	0.154408	0	1.87756e-28	FALSE	TRUE
chr1:130600000-130650000	-0.44662	0.265977	-1.0371	-0.219372	-0.562043	0.149071	-0.33726	0	4.58195e-07	FALSE	FALSE
chr1:130700000-130750000	-0.262378	-0.121321	-0.218315	0.896602	-0.438765	-0.309834	-0.18438	0	4.60918e-97	TRUE	TRUE
chr1:130750000-130800000	-0.139029	0.486908	-0.162255	0.641525	-0.533826	0.176144	0.724915	0	1.81688e-15	FALSE	TRUE
chr1:130800000-130850000	-0.884648	0.921673	-0.307464	-0.102184	-0.881094	-0.633759	0.592616	0	1.15175e-37	FALSE	TRUE
chr1:130850000-130900000	-0.775707	1.51662	-0.560172	-0.652837	-1.13708	-0.399697	0.482548	0	5.67538e-139	TRUE	TRUE
chr1:130900000-130950000	-0.528232	0.196085	-0.575966	-0.161548	-0.529763	-0.0201726	0.353117	0	0.000721908	FALSE	FALSE
chr1:13100000-13150000	0.00387355	-0.358544	-0.576891	-0.247344	-0.969506	-0.114278	-0.0350074	0	3.04414e-07	FALSE	TRUE
chr1:131000000-131050000	-0.0409895	-0.223559	0.399375	-0.136217	0.359569	-0.00985722	0.166622	0	1.0736e-07	FALSE	TRUE
chr1:131050000-131100000	0.471135	-0.140433	0.733146	-0.292219	0.642434	0.217743	0.564596	0	3.82904e-74	TRUE	TRUE
chr1:131100000-131150000	0.0216467	0.0301169	0.257507	0.497526	-0.0958394	-0.431928	0.332031	0	2.70869e-32	FALSE	TRUE
chr1:131150000-131200000	0.078566	-0.143546	0.167418	-0.268726	0.341878	0.357821	0.0134068	0	1.11538e-22	FALSE	TRUE
chr1:131200000-131250000	0.193308	-0.0407778	0.183351	-0.676044	0.213759	0.505001	-0.0169723	0	1.05526e-15	FALSE	TRUE
chr1:131250000-131300000	0.0615455	-0.342858	0.857266	-0.826025	0.409943	0.281998	-0.163835	0	5.97814e-41	FALSE	TRUE
chr1:131300000-131350000	0.161855	-0.432477	0.0624621	-0.251798	-0.105445	-0.659162	0.012539	0	0.00392538	FALSE	TRUE
chr1:131350000-131400000	0.0654201	-0.0556443	0.464067	-0.444224	0.074031	-0.148039	0.0571328	0	4.89461e-09	FALSE	TRUE
chr1:131450000-131500000	0.167991	0.0492913	0.701304	-0.11014	0.377767	0.145198	0.263079	0	9.90036e-16	FALSE	TRUE
chr1:13150000-13200000	0.167357	-0.322331	-0.655939	-0.362998	-0.144004	0.0109926	-0.109337	0	0.0052326	FALSE	TRUE
chr1:131500000-131550000	-0.0496227	-0.0976471	0.265672	-0.0918977	0.0103565	-0.00634063	-0.167801	0	0.000109911	FALSE	TRUE
chr1:131550000-131600000	-0.0839934	-0.268093	0.303422	-0.111275	-0.0987054	-0.201833	0.268915	0	0.020534	FALSE	TRUE
chr1:131600000-131650000	0.620875	0.220996	-0.0264389	0.820174	0.812022	-0.346568	-0.0232266	0	2.21446e-42	FALSE	TRUE
chr1:131650000-131700000	-0.183988	-0.236434	0.37441	1.00573	-0.403472	-0.791418	0.615136	0	9.94916e-83	TRUE	TRUE
chr1:131700000-131750000	-0.841606	-0.441347	-0.266271	-0.658603	-0.879037	-1.22155	-0.261668	0	3.07871e-14	FALSE	TRUE
chr1:131750000-131800000	-0.0984625	-0.637203	-0.00561232	-0.805143	-0.289739	-0.801958	-0.224245	0	1.70543e-12	FALSE	TRUE
chr1:131800000-131850000	-0.249919	0.253231	0.129466	-0.54141	-0.438202	0.0923797	-0.0291013	0	2.94165e-15	FALSE	TRUE
chr1:131850000-131900000	-0.0122501	0.228329	0.549716	0.0327261	0.0376905	0.173916	0.446896	0	1.1209e-06	FALSE	TRUE
chr1:131900000-131950000	0.203202	0.155381	-0.12299	0.301432	-0.100394	-0.0717643	0.0253065	0	2.16697e-06	FALSE	TRUE
chr1:131950000-132000000	0.217729	-0.104742	-0.584065	0.267043	-0.922707	-0.622595	0.127794	0	4.27239e-27	FALSE	TRUE
chr1:13200000-13250000	0.319728	0.00443451	0.14863	0.0708167	0.175188	0.398044	-0.310292	0	0.221312	FALSE	TRUE
chr1:132000000-132050000	-0.151602	0.347326	-0.245186	0.326733	-0.414959	0.343182	-0.395666	0	9.30831e-40	FALSE	TRUE
chr1:132050000-132100000	0.013797	0.0215177	-0.797338	-0.340116	-0.978813	-0.490352	-0.0713391	0	1.12079e-17	FALSE	TRUE
chr1:132100000-132150000	-0.289881	-0.23963	-0.776486	-0.988822	-1.1864	-0.880609	-0.714836	0	1.1528e-27	FALSE	TRUE
chr1:132150000-132200000	-0.405597	-0.4987	-0.736383	-0.720086	-1.51487	-0.961873	-0.709591	0	5.78149e-19	FALSE	TRUE
chr1:132200000-132250000	-0.0710522	-0.183196	-0.494502	0.295144	-0.68934	-0.40261	-0.0104178	0	1.95956e-07	FALSE	TRUE
chr1:132250000-132300000	0.0998378	-0.00926005	-0.643691	0.172801	-0.824932	-0.636693	-0.228519	0	4.8154e-10	FALSE	TRUE
chr1:132300000-132350000	0.297736	0.445503	0.234975	-0.250009	0.281864	-0.00431619	0.182536	0	1.35766e-15	FALSE	TRUE
chr1:132350000-132400000	-0.456814	-0.975046	-0.181682	0.957072	-1.12714	-1.29265	-0.503661	0	6.13511e-261	TRUE	TRUE
chr1:132400000-132450000	-0.201031	-0.426284	0.0601167	0.0252061	0.0518734	-0.682993	-0.0771776	0	2.15245e-14	FALSE	TRUE
chr1:132450000-132500000	-0.00907006	0.140713	0.326927	0.242206	0.170449	0.00813553	0.0598559	0	0.0127282	FALSE	TRUE
chr1:13250000-13300000	0.346723	0.39335	0.243829	-0.149669	0.0946907	0.875823	0.432067	0	1.95942e-13	FALSE	TRUE
chr1:132500000-132550000	0.075858	0.498585	-0.172724	-0.10463	-0.403047	-1.28744	0.197438	0	2.23352e-06	FALSE	FALSE
chr1:132650000-132700000	-0.386177	0.0995567	-0.240453	-0.108106	-0.595497	-0.393669	0.108786	0	0.175132	FALSE	FALSE
chr1:132750000-132800000	-0.392688	-0.00288445	0.0478647	-0.909722	0.305495	0.0685516	-0.401456	0	2.37577e-05	FALSE	FALSE
chr1:132800000-132850000	0.195559	-0.23414	-0.372015	-0.692766	-0.530792	-1.25213	0.116766	0	0.00059275	FALSE	FALSE
chr1:132850000-132900000	-0.48101	0.326894	-0.554414	-0.490334	-0.969423	-0.545877	-0.160813	0	2.42251e-09	FALSE	FALSE
chr1:132900000-132950000	-0.581607	-0.0377182	-0.288245	-0.0368937	-1.15284	-0.195218	-0.546511	0	0.000710489	FALSE	FALSE
chr1:132950000-133000000	-0.190985	0.163713	-0.202722	0.264157	-0.0168628	-0.539431	-0.81044	0	0.00398459	FALSE	TRUE
chr1:13300000-13350000	0.341252	0.458718	0.362938	-0.291413	-0.0414243	0.539603	0.367295	0	7.34278e-14	FALSE	TRUE
chr1:133000000-133050000	0.0542914	0.342376	-0.11414	0.0705656	0.383515	0.096528	-0.190335	0	4.24853e-18	FALSE	TRUE
chr1:133050000-133100000	-0.324813	0.764344	-0.707962	-0.0839836	-0.360549	-0.493825	-0.731238	0	1.80074e-46	FALSE	TRUE
chr1:133100000-133150000	0.211936	0.036351	0.131529	0.316458	0.605364	-0.320737	0.158075	0	3.23108e-38	FALSE	TRUE
chr1:133150000-133200000	-0.342191	-0.433818	-0.480362	-0.737968	-0.747684	-0.519909	-0.243485	0	1.5349e-15	FALSE	TRUE
chr1:133200000-133250000	0.330621	-0.161192	-0.455903	0.211732	-0.834993	-0.562606	0.511389	0	2.01762e-16	FALSE	TRUE
chr1:133250000-133300000	-0.368282	-0.152459	-0.752258	0.440499	-1.31519	-0.786344	0.214824	0	3.96405e-13	FALSE	FALSE
chr1:133300000-133350000	-0.2139	0.596261	-0.497074	-0.17106	-1.19138	-0.413444	0.44574	0	2.67211e-23	FALSE	TRUE
chr1:133350000-133400000	-0.409871	0.338113	-1.0139	-0.747292	-1.04017	-0.923232	-0.257571	0	4.20617e-34	FALSE	TRUE
chr1:133400000-133450000	-0.279166	-0.620183	-0.949073	-1.37538	-1.37199	-0.742003	-0.732473	0	1.63112e-38	FALSE	TRUE
chr1:133450000-133500000	-0.13007	-0.247422	-0.786865	-1.28466	-1.23697	-1.25643	-1.18409	0	1.34879e-27	FALSE	TRUE
chr1:13350000-13400000	0.191161	0.448565	0.181191	0.132644	0.379644	0.382532	0.140484	0	1.33472e-06	FALSE	TRUE
chr1:133500000-133550000	-0.479932	-0.399317	-0.770887	-0.466369	-0.970839	-0.59973	-0.0944181	0	2.79457e-07	FALSE	TRUE
chr1:133550000-133600000	-0.274452	-0.0574949	-0.600637	-0.334224	-0.862636	-0.645216	-0.198278	0	6.98803e-07	FALSE	TRUE
chr1:133600000-133650000	-0.16567	0.0656101	-0.243852	0.432007	-0.28018	0.169706	-0.0969251	0	5.66027e-14	FALSE	TRUE
chr1:133650000-133700000	-0.325903	0.227423	-0.335507	0.0280128	-0.407272	0.60711	-0.213928	0	8.78439e-30	FALSE	TRUE
chr1:133700000-133750000	-0.4531	0.117189	-0.238313	0.783812	-0.959169	0.489337	0.0770009	0	6.43375e-31	FALSE	TRUE
chr1:133750000-133800000	-0.681971	-1.40084	-0.343391	0.740066	-1.6924	-0.444963	-0.235495	0	1.19197e-145	TRUE	TRUE
chr1:133800000-133850000	-0.481238	-1.00645	-0.512564	0.244213	-1.17465	-0.117062	0.195732	0	1.77773e-65	TRUE	TRUE
chr1:133850000-133900000	-0.546737	-0.965474	-0.141447	0.10364	-1.08608	-1.16959	0.210463	0	2.68553e-49	FALSE	TRUE
chr1:133900000-133950000	-0.515386	-0.918865	-0.688687	0.165982	-1.59946	-0.653025	-0.95723	0	2.70038e-30	FALSE	TRUE
chr1:133950000-134000000	-0.70001	-0.37993	-0.430265	0.305815	-0.922254	-1.25965	-0.240525	0	4.74659e-13	FALSE	TRUE
chr1:13400000-13450000	0.245166	0.340481	0.31958	-0.0150344	0.167825	0.272952	0.527109	0	0.0124329	FALSE	TRUE
chr1:134000000-134050000	-0.103918	-0.00548072	-0.341361	0.167161	-0.436929	-0.871319	0.441123	0	0.000100536	FALSE	TRUE
chr1:134050000-134100000	-0.0340967	0.316683	0.0134606	0.461759	0.0685296	0.208291	0.330977	0	1.88205e-27	FALSE	TRUE
chr1:134100000-134150000	-0.484067	0.0940123	-0.635166	0.118363	0.696763	-0.396126	0.624156	0	2.04305e-24	FALSE	TRUE
chr1:134150000-134200000	-0.746045	-0.611047	-0.34773	-0.72264	0.767105	-1.10751	0.08689	0	5.59255e-61	TRUE	TRUE
chr1:134200000-134250000	-0.690192	-0.287626	-1.0886	-0.434741	-0.7323	-1.01088	0.0941261	0	8.99158e-11	FALSE	TRUE
chr1:134250000-134300000	-0.683235	-0.534572	-0.503345	-0.508023	-0.736323	-1.24712	-0.00231857	0	4.41695e-11	FALSE	TRUE
chr1:134300000-134350000	-0.154481	-0.47642	0.133881	-0.76685	-0.753403	-1.10074	0.600537	0	4.64182e-33	FALSE	TRUE
chr1:134350000-134400000	0.246884	0.128026	-0.0490629	0.368853	0.124821	-0.00854569	0.0712455	0	0.000274891	FALSE	TRUE
chr1:134400000-134450000	0.0556641	-0.120629	0.131365	0.641514	0.475366	-0.317644	-0.523597	0	2.72337e-51	TRUE	TRUE
chr1:134450000-134500000	0.0170213	0.152831	0.229226	0.950338	0.357987	0.0543405	0.303031	0	6.19594e-54	TRUE	TRUE
chr1:13450000-13500000	-0.0441589	-0.0683993	-0.177949	-0.677371	-0.600233	-0.346281	-0.0604691	0	9.41676e-05	FALSE	TRUE
chr1:134500000-134550000	0.570309	-0.716835	-0.0966414	0.845642	0.479237	-0.0644474	-0.298246	0	2.51317e-55	TRUE	TRUE
chr1:134550000-134600000	0.22235	-0.0803144	-0.165701	0.405776	0.0567837	0.0963397	-0.215777	0	4.87663e-13	FALSE	TRUE
chr1:134600000-134650000	0.102	-0.165929	-0.269754	0.34127	-0.137402	-0.131413	-0.620543	0	5.35336e-05	FALSE	TRUE
chr1:134650000-134700000	-0.395332	-0.0641352	-0.307571	-0.444005	-0.981762	-0.695166	0.195988	0	2.44061e-09	FALSE	TRUE
chr1:134700000-134750000	-0.306552	-0.596728	-0.469811	-0.239589	-0.460127	-0.497864	0.0281835	0	0.000196527	FALSE	TRUE
chr1:134750000-134800000	-0.0845522	-0.811675	-0.0908201	-0.0719926	0.154056	-0.631042	0.0305116	0	7.1403e-10	FALSE	TRUE
chr1:134800000-134850000	-0.0909603	-0.0832298	0.0130019	0.524307	0.382302	-0.412556	0.465427	0	2.08252e-06	FALSE	TRUE
chr1:134850000-134900000	-0.170534	0.384566	-0.0449353	0.237499	-0.398038	-0.131325	0.585485	0	2.61887e-07	FALSE	TRUE
chr1:134900000-134950000	-0.215264	-0.0035434	0.00293461	0.318801	-0.436366	0.286895	-0.118225	0	5.55902e-06	FALSE	TRUE
chr1:134950000-135000000	-0.243974	-0.0494906	0.00792533	0.183894	-0.220854	0.0218224	-0.129925	0	3.50581e-05	FALSE	TRUE
chr1:13500000-13550000	0.226205	0.303446	-0.0291213	-0.144247	-0.195728	0.209079	0.735179	0	0.000312509	FALSE	TRUE
chr1:135000000-135050000	-0.526711	-0.259297	-0.495824	-0.422871	-0.731894	-1.18541	0.221346	0	9.57605e-09	FALSE	TRUE
chr1:135050000-135100000	-0.74511	0.536705	-0.515989	-0.325911	-1.31017	-0.773469	0.367504	0	1.0365e-33	FALSE	TRUE
chr1:135100000-135150000	-0.208288	-0.364556	-0.114755	-0.322283	-0.214462	-0.000340567	-0.398575	0	1.91303e-06	FALSE	TRUE
chr1:135150000-135200000	0.152322	-0.153413	-0.25416	0.393239	-0.39962	-0.231389	0.0746095	0	5.42273e-06	FALSE	TRUE
chr1:135200000-135250000	-0.352441	-0.0867053	-0.372487	0.880704	-0.550792	-0.0899107	0.188292	0	1.20362e-22	FALSE	TRUE
chr1:135250000-135300000	-0.139472	-0.427604	-0.0920014	-0.208362	-0.0781887	-0.250817	-0.0748083	0	0.00125948	FALSE	TRUE
chr1:135300000-135350000	-0.342637	0.0712069	-0.186257	0.131979	-0.367671	-0.123882	-0.0140014	0	1.0167e-05	FALSE	TRUE
chr1:135350000-135400000	-0.427117	-0.724505	-0.080693	-0.318063	-0.903177	-0.256757	-0.409283	0	2.98478e-10	FALSE	TRUE
chr1:135400000-135450000	-0.299858	0.0851346	-0.0161958	-0.000597737	-0.213714	0.0850639	0.506997	0	4.94318e-06	FALSE	TRUE
chr1:135450000-135500000	-0.373401	-0.297398	-0.17933	-0.343978	-0.514899	-0.901121	-0.219013	0	0.0215548	FALSE	TRUE
chr1:13550000-13600000	-0.335088	0.471413	-0.286182	0.0260919	-0.43576	-0.253469	-0.0168585	0	7.16216e-36	FALSE	TRUE
chr1:135500000-135550000	-0.973556	-0.719005	-0.250557	-1.04354	-1.21273	-0.428903	0.279882	0	2.44812e-24	FALSE	TRUE
chr1:135550000-135600000	-0.19655	-0.725622	-0.230649	-0.835098	-1.05527	0.0646482	0.101329	0	3.06879e-11	FALSE	TRUE
chr1:135600000-135650000	-0.35343	-0.69699	0.33733	-0.827667	-0.172027	0.300214	-0.127806	0	2.53581e-12	FALSE	TRUE
chr1:135650000-135700000	-0.375557	-1.03578	0.248963	-0.996463	-1.43616	-0.691714	0.0145716	0	5.85093e-70	TRUE	TRUE
chr1:135700000-135750000	-0.0130048	-0.393146	-0.0708839	-0.0321001	-0.926153	-0.344239	0.0834948	0	9.2725e-30	FALSE	TRUE
chr1:135750000-135800000	-0.265126	-0.487405	-0.3356	-0.569522	-1.85154	-0.803427	0.0968412	0	1.1314e-38	FALSE	TRUE
chr1:135800000-135850000	-0.544286	-0.473362	-0.902071	-0.356796	-2.3133	-0.0393879	0.234247	0	6.46737e-29	FALSE	TRUE
chr1:135850000-135900000	0.52226	-0.475514	-0.823168	0.437224	-0.63759	-0.794542	0.200369	0	1.02701e-11	FALSE	FALSE
chr1:135900000-135950000	0.206886	0.327551	-0.480602	1.18968	-0.719995	-0.447539	0.0148497	0	1.02592e-29	FALSE	TRUE
chr1:135950000-136000000	-0.471792	-0.0984935	-0.373125	0.896431	-0.736732	-0.016431	-0.273552	0	6.75499e-17	FALSE	FALSE
chr1:13600000-13650000	0.234033	0.347825	-0.0889541	-0.22706	-0.242642	0.155384	0.571967	0	3.71703e-06	FALSE	TRUE
chr1:136000000-136050000	-0.293999	0.0332885	-0.282071	0.626026	-1.20972	0.0736126	-0.476906	0	3.13153e-68	TRUE	TRUE
chr1:136050000-136100000	0.0569574	-0.204734	-0.925451	0.100598	-0.746479	-0.508055	0.0372391	0	1.52939e-05	FALSE	FALSE
chr1:136100000-136150000	-0.0128924	0.173057	-0.0582501	-0.865436	0.342068	0.198507	0.212722	0	6.04939e-44	FALSE	TRUE
chr1:136150000-136200000	0.293071	-0.146561	0.468461	0.699993	0.171508	0.0337995	0.662616	0	3.68105e-07	FALSE	TRUE
chr1:136200000-136250000	-0.239131	-0.193066	-0.642219	-0.375544	-1.5812	-0.0800266	0.255832	0	2.98353e-28	FALSE	TRUE
chr1:136250000-136300000	-0.644057	0.304446	-0.521269	-0.05061	-1.07262	-0.0035924	0.243913	0	4.52293e-28	FALSE	TRUE
chr1:136300000-136350000	-0.425686	0.294279	0.180765	1.17116	-0.543479	0.0887421	0.579401	0	2.08213e-111	TRUE	TRUE
chr1:136350000-136400000	-0.337071	0.339544	-0.00096544	1.03609	-0.0679611	0.59513	0.352267	0	3.01368e-24	FALSE	TRUE
chr1:136400000-136450000	0.206196	0.353038	-0.062211	1.0543	-0.276588	0.00171706	0.269943	0	8.21344e-50	FALSE	TRUE
chr1:136450000-136500000	0.138741	0.0557378	-0.26139	0.901189	-0.10293	0.0442098	-0.229959	0	8.33452e-33	FALSE	TRUE
chr1:13650000-13700000	-0.0572779	0.134737	-0.0375787	0.09686	0.0653606	0.106242	0.416995	0	0.271662	FALSE	TRUE
chr1:136500000-136550000	0.470914	0.149201	0.123791	0.57886	-0.196024	0.162992	0.292664	0	0.000463707	FALSE	TRUE
chr1:136550000-136600000	0.0987976	-0.381288	0.150335	-0.67512	-0.314642	0.0751654	-0.356839	0	6.5672e-08	FALSE	TRUE
chr1:136600000-136650000	0.182685	-0.181999	-0.0243331	-0.134704	0.255396	0.227066	0.135925	0	2.03391e-07	FALSE	TRUE
chr1:136650000-136700000	0.0256992	-0.530132	0.24151	-0.484343	0.598902	0.508845	0.194519	0	3.80314e-40	FALSE	TRUE
chr1:136700000-136750000	-0.00489455	0.161644	-0.0540843	-0.450913	-0.143452	0.275611	0.154776	0	0.0372716	FALSE	TRUE
chr1:136750000-136800000	-0.250045	-0.370843	-0.826064	-0.671172	-0.742345	-0.029411	-0.359299	0	3.99589e-05	FALSE	TRUE
chr1:136800000-136850000	-0.596067	-0.37371	-0.567658	-1.16065	-1.13993	-0.0743984	0.0241017	0	4.50136e-07	FALSE	FALSE
chr1:136850000-136900000	-0.373739	0.0970309	-0.329743	-0.294408	-0.750494	0.363584	-0.361659	0	0.0008587	FALSE	FALSE
chr1:136900000-136950000	-0.756689	-0.800636	-0.987082	-0.945753	-1.27803	-0.202572	-0.0482845	0	1.04121e-13	FALSE	TRUE
chr1:136950000-137000000	-0.691381	-0.894949	-1.65115	-0.844039	-1.67477	-1.32671	-0.38391	0	3.95144e-14	FALSE	FALSE
chr1:13700000-13750000	0.330536	1.39155	0.0987711	-0.349299	0.350731	0.288837	0.132689	0	1.96123e-18	FALSE	FALSE
chr1:137000000-137050000	-1.29498	-0.464129	-0.47682	-0.527378	-0.901239	-0.200109	-0.0173004	0	6.47953e-05	FALSE	FALSE
chr1:137050000-137100000	-0.67253	-0.797044	-1.27647	-0.799908	-1.45861	-0.627875	-0.620988	0	4.04296e-09	FALSE	FALSE
chr1:137100000-137150000	-0.301222	-0.242109	-0.191259	-0.0212547	-0.504556	-0.377144	0.29818	0	0.127291	FALSE	FALSE
chr1:137200000-137250000	-0.585018	-0.667492	-1.1723	-0.519678	-1.51279	-0.498115	-0.0488921	0	2.44106e-18	FALSE	TRUE
chr1:137250000-137300000	-0.926887	-0.51341	-0.350037	-0.617703	-1.0198	-0.3853	-0.0945167	0	0.000212831	FALSE	FALSE
chr1:137300000-137350000	-0.203502	0.100857	-0.0622283	-0.686657	-0.625079	-0.431738	-0.802975	0	0.0118756	FALSE	FALSE
chr1:137400000-137450000	-0.186545	-0.0735075	0.0176165	-0.549458	-0.231905	0.02786	0.163387	0	0.419251	FALSE	FALSE
chr1:137450000-137500000	-1.0473	0.19825	-0.225257	-1.07824	-1.02064	-0.362558	0.14129	0	1.61448e-12	FALSE	FALSE
chr1:137550000-137600000	-0.775642	-0.265589	-0.370964	-1.10745	-1.08686	-0.122383	-0.224828	0	1.08568e-11	FALSE	TRUE
chr1:137650000-137700000	-0.792966	0.0483581	-0.292474	-0.799384	-0.737742	0.133716	0.559738	0	1.16807e-09	FALSE	TRUE
chr1:137750000-137800000	-0.614858	0.337637	0.167341	-1.23579	-0.267576	0.268499	0.498772	0	2.2839e-17	FALSE	TRUE
chr1:137800000-137850000	-0.361292	0.321764	-0.0991026	-1.03968	-0.511723	-0.00558812	0.624164	0	2.2638e-29	FALSE	TRUE
chr1:137850000-137900000	-0.136851	0.0153997	-0.0723584	-0.711936	-0.104591	-0.148107	0.139774	0	2.67036e-09	FALSE	TRUE
chr1:137900000-137950000	-0.242952	0.152802	-0.184566	-0.975436	-0.537947	0.00795063	0.646096	0	1.7427e-37	FALSE	TRUE
chr1:137950000-138000000	0.127275	0.110228	-0.281748	-0.460645	-0.262567	0.123443	0.294791	0	0.00902999	FALSE	TRUE
chr1:138000000-138050000	-0.258661	-0.147262	-0.227534	-1.25545	-0.406756	-0.205297	-0.479324	0	7.81235e-07	FALSE	TRUE
chr1:138050000-138100000	0.326273	0.661586	0.855447	-0.506297	0.988035	1.35963	0.802121	0	4.72122e-31	FALSE	TRUE
chr1:138100000-138150000	0.229401	0.472713	0.576526	-0.686612	0.984856	1.15122	0.474284	0	5.53973e-121	TRUE	TRUE
chr1:138150000-138200000	0.496674	0.441547	0.684568	-0.817835	0.846296	1.18727	0.804444	0	2.55873e-156	TRUE	TRUE
chr1:138200000-138250000	0.615851	0.708674	0.913924	-0.997432	0.906763	1.05305	0.359329	0	1.57334e-55	TRUE	TRUE
chr1:138250000-138300000	0.275193	0.817743	1.08623	-1.28769	0.314122	1.37315	0.929976	0	1.73587e-79	TRUE	TRUE
chr1:138300000-138350000	0.373419	-0.11084	0.728013	-1.21866	0.536043	1.17501	0.533259	0	5.56581e-54	TRUE	TRUE
chr1:138400000-138450000	-0.00723538	0.0235969	-0.0749244	-0.429793	-0.126887	0.410892	0.243397	0	0.0482295	FALSE	TRUE
chr1:138450000-138500000	0.125957	0.209404	0.34492	-0.317159	-0.0687	0.704768	0.235669	0	0.000211327	FALSE	TRUE
chr1:13850000-13900000	-1.2367	0.350842	0.257209	-0.504226	0.00447127	-1.01136	0.63748	0	2.52377e-06	FALSE	FALSE
chr1:138500000-138550000	-0.0211567	0.104861	0.339335	-0.412392	-0.385103	0.494134	0.553258	0	8.67735e-13	FALSE	TRUE
chr1:138550000-138600000	0.212213	0.455027	0.680581	0.0924351	-0.0245537	1.29522	0.489519	0	5.04893e-27	FALSE	TRUE
chr1:138600000-138650000	-0.327294	0.445517	0.152513	-0.241741	-0.265705	0.409321	0.269527	0	4.09273e-26	FALSE	TRUE
chr1:138650000-138700000	-0.102619	-0.110915	-0.307093	-0.738739	-0.19005	0.45074	0.0447728	0	8.32755e-05	FALSE	TRUE
chr1:138700000-138750000	-0.568578	0.138322	-0.210202	-0.160377	-0.123921	0.599258	0.670573	0	0.000393076	FALSE	FALSE
chr1:138800000-138850000	0.158258	-0.0800554	-0.317618	-0.828099	-0.664113	0.387907	0.0119966	0	4.11849e-22	FALSE	TRUE
chr1:138850000-138900000	-0.067918	0.209184	-0.110452	-0.2376	0.137198	0.418602	0.0347608	0	0.0242961	FALSE	TRUE
chr1:138900000-138950000	0.498138	0.0697553	-0.162522	-0.322062	0.653055	0.468937	-0.0252023	0	7.85885e-16	FALSE	TRUE
chr1:138950000-139000000	0.226998	0.100769	-0.0158289	-0.450687	0.221918	0.51126	0.0438441	0	1.33559e-18	FALSE	TRUE
chr1:13900000-13950000	-0.0995014	0.203037	0.00101656	-0.665537	-0.31227	-0.270808	-0.143431	0	0.0238833	FALSE	FALSE
chr1:139000000-139050000	0.279889	0.388089	0.0681074	-0.494254	0.336344	0.640853	0.240103	0	1.84318e-13	FALSE	TRUE
chr1:139050000-139100000	0.406824	0.315326	-0.0925151	-0.0050258	0.091021	0.655792	0.240137	0	0.00104775	FALSE	TRUE
chr1:139100000-139150000	0.119311	0.369153	-0.544574	-0.405766	0.325786	0.116904	0.0562479	0	0.000261986	FALSE	TRUE
chr1:139150000-139200000	0.342255	0.315452	-0.123184	-0.0616994	0.255997	0.768289	0.21455	0	0.00731613	FALSE	FALSE
chr1:139200000-139250000	-0.0258145	-0.0699473	-0.194433	-0.447375	-0.431716	-0.113356	0.399827	0	0.106175	FALSE	FALSE
chr1:139250000-139300000	0.112434	0.125816	-0.367051	-0.173487	-0.194817	0.345058	-0.183814	0	0.0364285	FALSE	TRUE
chr1:139300000-139350000	-0.817198	0.172174	-0.51485	-0.168714	-0.243274	0.265703	0.0217253	0	0.00740188	FALSE	FALSE
chr1:139350000-139400000	0.0680756	0.254101	-0.0612698	0.0515026	0.143416	0.231449	-0.278863	0	0.737941	FALSE	TRUE
chr1:139400000-139450000	0.0855668	0.181833	-0.162576	0.326908	0.0796251	0.316583	-0.145176	0	3.83747e-05	FALSE	TRUE
chr1:139450000-139500000	0.212453	0.0828409	0.0345036	1.02596	0.0077369	0.489447	-0.0718164	0	4.18366e-41	FALSE	TRUE
chr1:139600000-139650000	0.099113	0.350322	-0.870847	-0.361454	-0.065632	0.256293	-1.00519	0	0.215768	FALSE	FALSE
chr1:139650000-139700000	0.124009	0.218426	-0.416988	0.00374511	-0.00188025	-0.219927	-0.289864	0	0.931915	FALSE	FALSE
chr1:139850000-139900000	0.0807111	0.241088	-0.0333949	-0.19402	0.199083	0.676887	0.839171	0	0.50687	FALSE	FALSE
chr1:140150000-140200000	0.0998451	-0.638327	0.382161	-0.862723	-0.767754	-0.602935	-0.738847	0	9.25374e-05	FALSE	FALSE
chr1:140200000-140250000	-0.435729	-0.609891	0.337541	-0.291997	-0.291393	-0.768198	-0.906441	0	0.0646309	FALSE	FALSE
chr1:140250000-140300000	-0.00807014	-0.498837	0.255162	0.26237	0.00847088	-0.078853	-0.435391	0	0.334735	FALSE	FALSE
chr1:140300000-140350000	0.469161	-0.111408	0.489262	-0.0396506	0.502166	-15.906	0.413776	0	0.00445869	FALSE	FALSE
chr1:140350000-140400000	-0.561017	0.161269	0.0352204	0.264797	0.355826	-0.552989	-0.818095	0	0.0991939	FALSE	FALSE
chr1:140400000-140450000	-0.0631079	0.255825	0.414348	0.0317267	-0.122678	-0.607869	0.0381534	0	0.437415	FALSE	FALSE
chr1:140450000-140500000	-0.51634	0.281522	-0.313712	0.133135	0.0713279	0.184647	-1.45756	0	0.198637	FALSE	FALSE
chr1:14050000-14100000	0.0287881	1.11057	0.0754156	-0.257484	0.161336	-0.156563	0.304839	0	3.56433e-08	FALSE	FALSE
chr1:140500000-140550000	0.0641589	0.568434	0.182909	0.526297	0.578322	0.434294	-1.17476	0	0.09311	FALSE	FALSE
chr1:140600000-140650000	-0.337382	-0.136549	0.199042	-0.226111	0.420188	-0.388993	-0.469354	0	0.289557	FALSE	FALSE
chr1:140800000-140850000	0.401289	0.347924	0.00739912	0.503351	0.695436	0.334208	0.869023	0	0.244874	FALSE	FALSE
chr1:140900000-140950000	-0.136059	0.278644	0.0443234	-0.184446	0.363797	-0.180839	-0.352715	0	0.69689	FALSE	FALSE
chr1:14100000-14150000	-0.382673	0.960752	-0.0952489	-0.917387	-0.527497	-1.04833	0.672224	0	5.35538e-29	FALSE	TRUE
chr1:141000000-141050000	-0.609238	-0.920203	-0.00177603	-0.392792	-0.00111345	-1.31999	-1.39393	0	0.0200826	FALSE	FALSE
chr1:141050000-141100000	-0.545058	-0.148141	-0.0797761	0.0266023	0.22063	0.381374	-0.136667	0	0.671715	FALSE	FALSE
chr1:141100000-141150000	-1.60168	-0.278244	0.725299	0.0122854	0.115858	0.330012	-0.267167	0	0.00121452	FALSE	FALSE
chr1:141150000-141200000	-0.340134	-0.277767	-0.524895	-0.694879	-0.0535626	-0.123039	-0.256071	0	0.541988	FALSE	FALSE
chr1:141200000-141250000	-0.244069	0.321554	0.523266	0.507522	0.557618	0.256676	-0.383928	0	0.260485	FALSE	FALSE
chr1:141300000-141350000	0.544919	0.405972	0.459985	0.257902	0.440559	-0.112032	0.0271781	0	0.590529	FALSE	FALSE
chr1:141450000-141500000	-0.273805	0.557379	0.190212	0.0113768	0.482884	0.775975	0.487904	0	0.25333	FALSE	FALSE
chr1:141650000-141700000	0.389503	0.429935	-0.851505	0.295944	0.420497	-0.0390897	0.169623	0	0.0734834	FALSE	FALSE
chr1:14200000-14250000	0.544176	0.385493	0.162596	0.103736	0.663676	-0.371005	0.750564	0	8.65258e-06	FALSE	TRUE
chr1:142050000-142100000	-0.0948516	-0.555994	-0.257921	0.107654	0.00649107	-0.262255	0.389237	0	0.43087	FALSE	FALSE
chr1:142150000-142200000	-0.30276	0.410378	-0.144493	-0.305439	0.0163031	-0.270799	1.01531	0	0.00989273	FALSE	FALSE
chr1:142300000-142350000	0.345794	0.143003	-0.0279532	0.0971133	0.424188	-0.406125	0.230375	0	0.615768	FALSE	FALSE
chr1:14250000-14300000	-0.0762528	0.0119407	-0.393678	-0.999481	-0.360298	-0.415209	0.0351491	0	6.07439e-06	FALSE	TRUE
chr1:142550000-142600000	0.26702	-0.0539323	0.0347334	0.053663	-0.0783906	0.207119	0.391977	0	0.950474	FALSE	FALSE
chr1:142600000-142650000	-0.111252	0.180873	-0.171098	-0.057019	0.11979	-0.679837	-0.381322	0	0.697758	FALSE	FALSE
chr1:142700000-142750000	-0.190793	0.110584	-0.625654	-0.234543	-0.00562118	-0.64301	-0.025561	0	0.372037	FALSE	FALSE
chr1:142750000-142800000	0.108023	-0.329193	-0.0787568	-0.211877	0.036694	-0.241034	-0.647384	0	0.678233	FALSE	FALSE
chr1:142850000-142900000	0.624449	-0.855646	-0.0698508	-0.894622	0.0774762	-0.473422	-0.170375	0	4.35406e-11	FALSE	FALSE
chr1:14300000-14350000	-0.63604	-0.11888	-0.589406	-1.34528	-1.17239	-0.728899	-0.0800939	0	7.99838e-44	FALSE	TRUE
chr1:143050000-143100000	-0.607695	-0.40802	-0.361328	-0.232936	-0.204186	-0.267994	-0.370609	0	0.354844	FALSE	FALSE
chr1:143150000-143200000	0.200191	-0.294434	-0.513034	-0.133672	-0.144909	0.117556	-0.0250245	0	0.665077	FALSE	FALSE
chr1:143200000-143250000	-0.550899	-0.155756	-0.0243407	-0.345615	-0.172373	-0.0782856	-0.693618	0	0.600494	FALSE	FALSE
chr1:143250000-143300000	-0.242441	-0.413731	-0.287331	-0.510024	0.358099	-0.30503	-0.459385	0	0.00283427	FALSE	FALSE
chr1:143300000-143350000	0.300626	-0.928218	-0.359115	-0.334972	-0.0251109	0.540887	-0.17746	0	3.62187e-05	FALSE	FALSE
chr1:143350000-143400000	-0.772262	-0.51651	0.167504	-0.586487	-0.0272248	-0.273639	-0.994756	0	0.0392739	FALSE	FALSE
chr1:14350000-14400000	-0.372631	0.298951	0.00447415	-0.396264	-0.337364	-0.679584	0.338479	0	0.0116207	FALSE	FALSE
chr1:143550000-143600000	-0.57246	-0.661519	-0.122672	-0.239189	-0.217997	-0.683841	-0.155227	0	0.104411	FALSE	FALSE
chr1:143600000-143650000	0.164239	0.00990476	-0.0204635	0.309518	0.488745	0.418384	0.63028	0	0.000102532	FALSE	TRUE
chr1:143700000-143750000	-0.180167	0.037262	0.0934653	0.216951	0.170687	0.165538	-0.364875	0	0.000921313	FALSE	TRUE
chr1:143750000-143800000	0.00773035	0.212062	-0.00220346	0.222515	0.158759	-0.00655888	-0.429118	0	0.00211484	FALSE	TRUE
chr1:143800000-143850000	0.317475	0.285016	0.337013	-0.305199	0.333652	-0.106268	-0.17421	0	6.12995e-05	FALSE	TRUE
chr1:143900000-143950000	0.583847	0.439002	0.793847	-0.777139	0.823928	-0.138701	-0.350319	0	8.78733e-51	TRUE	TRUE
chr1:143950000-144000000	0.195265	0.319222	1.06182	-0.794146	0.46986	0.0205964	0.428514	0	3.34238e-38	FALSE	TRUE
chr1:14400000-14450000	-0.905881	0.52778	0.101575	-0.202843	-0.0376708	-0.269825	0.527846	0	0.00460299	FALSE	FALSE
chr1:144000000-144050000	-0.0486697	0.201752	0.156731	-0.758002	0.408995	-0.350492	-0.210997	0	2.46883e-31	FALSE	TRUE
chr1:144100000-144150000	0.500583	0.437131	-0.159168	-0.624004	0.136234	-0.182874	0.0268384	0	0.000587707	FALSE	FALSE
chr1:144150000-144200000	-0.279207	0.705843	0.0620298	-1.02494	-0.339187	-0.27268	-0.0879334	0	4.38878e-20	FALSE	TRUE
chr1:144200000-144250000	-0.290163	-0.430119	-0.738353	-1.48575	-1.33631	-0.0137939	-0.055796	0	7.01224e-36	FALSE	TRUE
chr1:144250000-144300000	0.0186901	-0.75233	-0.225873	-1.21568	-0.894072	0.429835	-0.827533	0	5.81365e-21	FALSE	TRUE
chr1:144300000-144350000	0.0106174	-0.499654	-0.254576	-1.00413	-0.531793	0.109608	-0.512384	0	7.33556e-19	FALSE	TRUE
chr1:144350000-144400000	0.0840735	0.207492	-0.378923	-0.590368	-0.500481	0.172745	-0.214784	0	0.000507085	FALSE	FALSE
chr1:144450000-144500000	0.408551	0.123319	0.0369712	-0.0332496	-0.542103	0.0900841	0.626949	0	0.0111513	FALSE	FALSE
chr1:14450000-14500000	-0.408944	0.323016	-1.10375	-0.239891	-0.482025	-1.3349	-1.34797	0	8.63802e-07	FALSE	FALSE
chr1:144500000-144550000	0.513152	-0.477947	-0.177867	-0.0924269	-0.291502	-0.724986	0.443749	0	0.000694775	FALSE	FALSE
chr1:144550000-144600000	0.469333	-0.152995	0.201916	-0.190472	-0.0790682	0.199367	0.01681	0	0.230955	FALSE	FALSE
chr1:144600000-144650000	0.258071	0.145135	0.259707	0.422932	-0.176376	0.50805	0.759924	0	0.0739463	FALSE	FALSE
chr1:144650000-144700000	0.0851538	-0.47799	-0.245393	-0.438251	-0.166401	-0.690734	0.795475	0	0.00317059	FALSE	FALSE
chr1:144750000-144800000	0.296925	-0.752215	0.00958802	-0.366826	0.111726	-0.595791	0.0700284	0	1.26526e-22	FALSE	TRUE
chr1:144800000-144850000	-0.0881881	-0.0988655	-0.199021	-0.666644	0.0316392	-0.652805	0.26032	0	0.0790088	FALSE	FALSE
chr1:144850000-144900000	-0.0804518	0.0616285	0.222717	-0.0408643	0.290179	-0.131567	0.945793	0	0.122065	FALSE	FALSE
chr1:144900000-144950000	-0.183054	-0.345966	-1.16771	-0.537837	-0.29269	-0.448936	-0.0563029	0	0.00385677	FALSE	FALSE
chr1:145200000-145250000	0.665334	-0.153326	0.364711	0.284895	-0.0849724	-0.156943	0.390957	0	0.153846	FALSE	FALSE
chr1:14550000-14600000	0.107942	-0.118635	0.283667	-0.513372	-0.562907	-0.890329	0.725912	0	3.74346e-06	FALSE	FALSE
chr1:145550000-145600000	-0.143173	0.58293	0.0189179	0.434138	0.508685	0.189986	0.859477	0	0.209471	FALSE	FALSE
chr1:145650000-145700000	-0.17357	-0.198012	-0.215743	0.186241	0.127255	-1.41181	0.67044	0	0.0647298	FALSE	FALSE
chr1:145750000-145800000	-0.211637	-0.164272	-0.150364	-0.336403	-0.0992375	-0.10937	-0.264768	0	0.971334	FALSE	FALSE
chr1:145850000-145900000	-0.611637	-0.189376	0.090683	0.113157	-0.331088	-0.122726	-1.62443	0	0.187627	FALSE	FALSE
chr1:145900000-145950000	-0.455689	0.46113	0.0326314	0.290706	0.340108	-1.71763	-0.468492	0	0.0554916	FALSE	FALSE
chr1:145950000-146000000	-0.0980199	0.358218	-0.194153	-0.0409196	0.453594	-0.255655	-0.682096	0	0.142983	FALSE	FALSE
chr1:14600000-14650000	-0.50947	0.309778	-0.363628	-0.557015	-0.484886	-0.112548	0.0229322	0	0.00157972	FALSE	FALSE
chr1:146050000-146100000	0.213168	0.825847	0.681804	0.353522	0.615459	0.50037	0.451023	0	0.180258	FALSE	FALSE
chr1:146100000-146150000	0.00905211	0.243019	-0.131859	-0.132915	-0.411589	-0.727042	-0.142106	0	0.52964	FALSE	FALSE
chr1:146200000-146250000	-0.632594	0.819465	0.231445	-0.479772	0.155166	-0.273804	0.513729	0	0.000412498	FALSE	FALSE
chr1:146300000-146350000	0.441579	0.614498	0.244715	0.253062	0.396631	0.218044	-0.151277	0	0.465283	FALSE	FALSE
chr1:146550000-146600000	0.368423	0.775536	0.148044	0.913399	0.76863	0.154902	0.134925	0	0.00994942	FALSE	FALSE
chr1:146600000-146650000	-0.42447	0.570506	-0.428867	-0.0433867	-0.163457	0.0924777	-0.756429	0	0.0212321	FALSE	FALSE
chr1:146700000-146750000	-0.148385	0.0147326	0.250032	-0.0569619	-0.161477	0.138752	-0.094884	0	0.940356	FALSE	FALSE
chr1:146750000-146800000	0.0276181	0.281612	0.287759	0.227355	0.00976791	0.361162	-0.236158	0	0.848878	FALSE	FALSE
chr1:146800000-146850000	-0.474641	0.0213183	-0.0396543	0.00761731	-0.477835	-0.329335	0.0327285	0	0.250221	FALSE	FALSE
chr1:146850000-146900000	0.0387756	-0.056829	-0.341215	-0.217712	0.0859578	-0.0694263	-0.361976	0	0.913357	FALSE	FALSE
chr1:146950000-147000000	-0.542266	0.115175	0.701634	0.310451	-0.0335203	-0.320027	-0.321802	0	0.0185415	FALSE	FALSE
chr1:147000000-147050000	-0.552018	0.0380965	0.0930982	-0.243364	0.235824	-0.17542	-1.23285	0	0.445344	FALSE	FALSE
chr1:147050000-147100000	0.0282846	0.762394	0.27117	0.432327	0.58457	0.50397	0.630044	0	0.211103	FALSE	FALSE
chr1:147100000-147150000	-0.147196	-0.503381	-0.313816	-0.25189	0.13465	-0.0300525	-0.836252	0	0.30649	FALSE	FALSE
chr1:147150000-147200000	-0.418053	-0.0717985	0.175452	0.125557	-0.0686502	0.0976626	-0.296717	0	0.898088	FALSE	FALSE
chr1:147200000-147250000	0.439048	-0.0859807	0.0608001	0.166742	0.0147922	-0.556251	-1.37586	0	0.341302	FALSE	FALSE
chr1:147350000-147400000	-0.300485	-0.198854	-0.254815	0.240237	0.126844	-0.425613	-0.677817	0	0.499036	FALSE	FALSE
chr1:147400000-147450000	0.593445	0.225228	0.439514	0.359578	0.273872	-0.126616	0.452231	0	0.752797	FALSE	FALSE
chr1:14750000-14800000	-0.597597	-0.0993512	-0.807371	-0.796902	-0.728154	-0.244106	-0.776906	0	0.000725433	FALSE	FALSE
chr1:147600000-147650000	-0.602195	0.247595	0.1784	-0.385168	0.0965049	-0.0782957	-0.206337	0	0.46366	FALSE	FALSE
chr1:147650000-147700000	-0.0855289	0.126366	-0.0173626	-0.626505	-0.116757	-0.955017	-0.350153	0	0.277312	FALSE	FALSE
chr1:147700000-147750000	0.0121743	0.114368	-0.548547	0.191055	-0.192727	-0.584276	-1.41958	0	0.225496	FALSE	FALSE
chr1:147800000-147850000	0.0524436	0.503699	0.404812	0.33829	0.329196	0.0219447	0.163452	0	0.738754	FALSE	FALSE
chr1:147900000-147950000	-0.458233	-0.188612	0.384621	0.303269	-0.11907	-0.752249	-0.62549	0	0.205522	FALSE	FALSE
chr1:14800000-14850000	-0.069837	0.426843	-0.915111	-0.346692	-0.0607918	-0.468869	-0.0118188	0	0.014055	FALSE	FALSE
chr1:148400000-148450000	-0.0297806	0.214319	-0.397819	0.425545	0.283662	0.170381	-0.254437	0	0.650741	FALSE	FALSE
chr1:148450000-148500000	-0.290332	0.177859	-0.116637	0.533987	0.46933	0.907827	0.318674	0	0.20428	FALSE	FALSE
chr1:148500000-148550000	-0.769606	-0.0838548	0.429565	0.421433	0.368875	-0.0710104	-16.5872	0	0.0852289	FALSE	FALSE
chr1:148550000-148600000	-0.16646	-0.246859	0.0560097	-0.149423	-0.104241	-0.0603694	-0.252028	0	0.993212	FALSE	FALSE
chr1:148650000-148700000	-0.5201	0.121644	-0.838701	-0.0909778	-0.0454671	-0.206912	-0.803932	0	0.228101	FALSE	FALSE
chr1:148850000-148900000	-0.386967	0.282408	0.512957	-0.38117	-0.398749	-0.0277347	0.47306	0	0.0131735	FALSE	FALSE
chr1:14900000-14950000	-0.747649	0.0441266	-0.251617	-0.679575	-0.795951	-0.704882	0.564983	0	1.12616e-08	FALSE	FALSE
chr1:149000000-149050000	-0.817198	-0.418521	-0.224405	-0.277146	-0.394559	-0.783943	0.572547	0	0.0466483	FALSE	FALSE
chr1:149050000-149100000	-1.16796	-0.26763	-0.452024	-0.0415891	-1.0135	-0.503007	-0.54204	0	0.000581634	FALSE	FALSE
chr1:149200000-149250000	0.115259	-0.122592	-0.161708	-0.0655721	0.0117982	0.128966	0.0598819	0	0.993493	FALSE	FALSE
chr1:149300000-149350000	-0.0693322	0.0285611	-0.105988	-0.231237	0.0886182	0.287934	0.0702236	0	0.95733	FALSE	FALSE
chr1:149350000-149400000	-0.233079	0.133567	0.218374	0.177909	-0.281839	0.0244728	-0.25084	0	0.700416	FALSE	FALSE
chr1:149500000-149550000	-1.1757	-0.0598785	0.986225	1.49185	1.11511	0.258558	0.452887	0	5.2093e-06	FALSE	FALSE
chr1:149800000-149850000	-0.109665	-0.0517037	0.6765	-0.0780973	0.268713	-0.133647	-0.0399961	0	0.0272109	FALSE	FALSE
chr1:149900000-149950000	0.526745	-1.87783	0.020757	-0.500261	0.39005	-1.49054	-1.05098	0	5.01271e-67	TRUE	TRUE
chr1:149950000-150000000	0.332467	-1.0398	0.188502	-0.541653	0.412535	-0.992722	-0.570785	0	3.9138e-55	TRUE	TRUE
chr1:15000000-15050000	-0.0885265	0.548654	-0.898265	0.213225	-0.122939	-0.646058	0.535685	0	0.00123574	FALSE	FALSE
chr1:150000000-150050000	0.401394	-0.915265	-0.269734	0.114249	0.361156	-0.582812	-0.596895	0	1.15291e-07	FALSE	FALSE
chr1:150050000-150100000	0.0530103	-0.695702	0.12874	-0.439029	0.699677	-0.521219	-0.0282686	0	1.0211e-15	FALSE	TRUE
chr1:150150000-150200000	0.852559	-0.761632	0.395046	-0.462473	0.945878	-0.751569	0.266258	0	3.03964e-42	FALSE	TRUE
chr1:150200000-150250000	0.39349	0.0947665	0.250195	-0.0726979	0.37223	-0.645887	0.024536	0	0.109496	FALSE	FALSE
chr1:150300000-150350000	0.318383	0.375805	0.124627	0.102755	-0.136552	0.234344	-0.188518	0	0.195871	FALSE	FALSE
chr1:150350000-150400000	0.0275309	0.294564	0.139192	0.29811	-0.00165438	0.132827	-0.0528128	0	0.000701351	FALSE	TRUE
chr1:150400000-150450000	0.297731	0.148846	0.322861	0.06957	0.0342403	-0.022657	-0.518448	0	0.0644565	FALSE	TRUE
chr1:150450000-150500000	-0.0563619	-0.457111	0.627826	-0.32715	0.0216039	0.227266	-0.226572	0	1.0147e-09	FALSE	TRUE
chr1:150500000-150550000	-0.48522	0.0732007	0.324122	0.0527818	-0.0277577	-0.5436	0.478767	0	0.0606789	FALSE	FALSE
chr1:150550000-150600000	0.0906239	-0.0252404	0.217959	-0.209987	-0.0226735	-0.391553	0.130048	0	0.844025	FALSE	FALSE
chr1:150600000-150650000	-0.235639	-0.0702103	-0.35746	-0.333323	-0.244822	-0.184252	-0.747821	0	0.706228	FALSE	FALSE
chr1:150650000-150700000	-0.84658	-0.258231	-0.499979	-0.475704	-0.553097	-0.719111	-0.211785	0	0.0649188	FALSE	FALSE
chr1:150700000-150750000	-0.191627	-0.204815	-0.672874	-0.298691	-0.486141	-0.400268	-0.0316204	0	0.203992	FALSE	FALSE
chr1:150850000-150900000	-0.0524921	-0.132063	-0.136676	0.0654743	0.0425741	0.54371	0.404962	0	0.504621	FALSE	FALSE
chr1:150900000-150950000	-0.7857	-0.54896	-0.453192	-0.411663	-0.621053	-0.903599	-0.680972	0	0.000362939	FALSE	FALSE
chr1:150950000-151000000	-0.409287	-0.720508	-0.721261	-0.795469	-0.751677	-0.470498	-0.499292	0	1.28109e-10	FALSE	TRUE
chr1:15100000-15150000	0.0320731	-0.105573	-0.0859973	0.175454	-0.289189	-0.217634	-0.724058	0	0.777474	FALSE	FALSE
chr1:151000000-151050000	-0.334672	-0.367999	-0.0612068	-0.151722	-0.754794	0.0998003	0.377831	0	1.20111e-09	FALSE	TRUE
chr1:151050000-151100000	0.115122	-0.293794	0.0994207	0.582926	-0.597061	-0.280919	0.128911	0	7.49342e-33	FALSE	TRUE
chr1:151100000-151150000	0.223862	-0.514606	0.227286	0.971337	-0.423254	-0.383557	-0.888188	0	6.76384e-47	FALSE	TRUE
chr1:151150000-151200000	0.246119	-0.558602	-0.314478	0.883343	-0.996849	-0.22772	-0.321135	0	1.79043e-46	FALSE	TRUE
chr1:151200000-151250000	-0.0144829	-0.248971	0.350299	-0.112642	-0.0410699	-0.635369	0.383213	0	4.52162e-05	FALSE	TRUE
chr1:151250000-151300000	-0.0475434	-0.0131867	0.452629	-0.264622	-0.00301886	-0.707021	0.388249	0	3.23833e-12	FALSE	TRUE
chr1:151300000-151350000	-0.244371	-0.0413622	-0.115507	-0.138429	-0.64607	-0.437144	0.0642778	0	2.6239e-22	FALSE	TRUE
chr1:151350000-151400000	0.00124403	0.304889	-0.0861442	0.343985	0.00172339	0.364229	-0.128214	0	0.000962427	FALSE	TRUE
chr1:151400000-151450000	0.125806	0.244831	0.0334219	0.392873	0.109263	0.134224	0.0538839	0	4.29631e-05	FALSE	TRUE
chr1:151450000-151500000	0.694602	0.269488	0.315173	0.238428	0.247422	0.49656	0.430551	0	7.02806e-09	FALSE	TRUE
chr1:151500000-151550000	0.200867	-0.120536	-0.20981	0.0747068	0.097757	0.121145	0.0493927	0	0.162026	FALSE	TRUE
chr1:151550000-151600000	0.530866	-0.413221	0.626611	-0.780074	0.851116	0.242081	0.360191	0	2.29046e-83	TRUE	TRUE
chr1:151600000-151650000	1.38739	-0.210201	1.31692	-0.284403	1.34464	0.72016	0.608604	0	7.02091e-104	TRUE	TRUE
chr1:151650000-151700000	1.12472	-0.622155	0.601022	-0.646356	0.25406	0.775119	0.0324793	0	3.74497e-66	TRUE	TRUE
chr1:151700000-151750000	0.977525	0.562033	0.0184122	-0.21859	-0.356318	-0.185095	0.500803	0	1.57177e-35	FALSE	TRUE
chr1:151750000-151800000	0.478639	0.235662	-0.160265	0.121011	-0.156589	0.177038	0.244757	0	7.11046e-11	FALSE	TRUE
chr1:151800000-151850000	0.580049	0.100746	0.160705	-0.12552	0.456961	0.140386	0.366667	0	0.000118477	FALSE	TRUE
chr1:151850000-151900000	-0.17036	-0.918955	-0.26573	-0.58823	-0.680728	0.287852	-0.0522052	0	0.000102438	FALSE	FALSE
chr1:151900000-151950000	-0.0154025	-1.18633	-0.184972	-0.726779	-0.633999	0.0695805	-0.243693	0	5.84723e-13	FALSE	TRUE
chr1:151950000-152000000	-0.424381	-1.55956	0.074468	-1.28813	-0.593035	0.310386	0.119032	0	1.88725e-50	FALSE	TRUE
chr1:152000000-152050000	-0.0578141	-1.08264	0.0528044	-0.978695	-1.13812	0.849985	0.213811	0	1.54435e-54	TRUE	TRUE
chr1:152050000-152100000	-0.11848	-0.746774	0.0849176	-1.74929	-0.709355	0.301153	-0.357461	0	2.8684e-50	FALSE	TRUE
chr1:152100000-152150000	-0.0891622	-0.43218	0.309291	-0.686252	-0.322575	0.218583	-0.0702093	0	0.000102508	FALSE	TRUE
chr1:152200000-152250000	-0.388778	-0.559995	-0.210662	-0.784649	-0.715151	0.166403	-0.281215	0	0.000339258	FALSE	FALSE
chr1:152250000-152300000	0.0683211	-0.553523	-0.549159	-1.05698	0.0819479	0.886512	-0.207103	0	3.69561e-32	FALSE	TRUE
chr1:152300000-152350000	-0.19876	0.060474	-0.15452	-0.416773	-0.165897	0.703162	0.400994	0	0.000201839	FALSE	TRUE
chr1:152350000-152400000	-0.257128	0.146646	-0.0517194	0.277974	-0.153001	0.397544	0.196595	0	0.00162705	FALSE	TRUE
chr1:152400000-152450000	-0.95516	-0.887598	-0.446238	-0.942708	-1.22643	-0.508471	-0.541198	0	3.19236e-15	FALSE	TRUE
chr1:152450000-152500000	-0.361863	-0.0276942	-0.255556	-0.155529	-0.487359	-0.447132	-0.262965	0	0.150752	FALSE	FALSE
chr1:152500000-152550000	-0.100153	-0.00648017	0.177612	-0.53729	-0.793628	-0.882256	0.187212	0	5.58109e-13	FALSE	TRUE
chr1:152550000-152600000	-0.166938	-0.266307	-0.178896	0.0375127	-0.923278	-0.293906	0.115791	0	2.35811e-21	FALSE	TRUE
chr1:152600000-152650000	-0.189803	-0.0345326	-0.174517	-0.525871	-1.75942	-0.791701	0.117057	0	1.8647e-75	TRUE	TRUE
chr1:152650000-152700000	-0.344711	0.12905	-0.0836273	-0.969725	-0.731313	-1.212	-0.0362664	0	5.06525e-14	FALSE	TRUE
chr1:152700000-152750000	0.171217	0.334497	-0.118393	-0.41049	0.223799	-0.0972308	0.0997531	0	0.000219473	FALSE	TRUE
chr1:152750000-152800000	0.501424	0.235125	0.471098	-0.0251878	0.645886	-0.0411112	-0.115394	0	4.52652e-27	FALSE	TRUE
chr1:152800000-152850000	0.758694	0.546503	0.809568	-0.7735	1.1627	-0.780566	-0.376955	0	1.43642e-118	TRUE	TRUE
chr1:152850000-152900000	0.524599	0.538166	0.292936	0.429638	0.513631	0.657242	0.256413	0	6.61786e-09	FALSE	TRUE
chr1:152900000-152950000	-0.0283069	0.0680994	0.12701	0.10966	0.0801236	-0.0331083	-0.0534105	0	0.741151	FALSE	TRUE
chr1:152950000-153000000	0.0491544	-0.281308	-0.654577	-0.328453	-0.443001	-0.206212	-1.88556	0	0.000781559	FALSE	TRUE
chr1:15300000-15350000	-0.727326	0.0990789	0.630424	0.299266	-0.31594	-1.24311	0.476074	0	0.00280327	FALSE	FALSE
chr1:153000000-153050000	0.715804	-0.340248	-0.955025	0.661841	-0.992662	0.00576897	-0.262371	0	3.87262e-28	FALSE	TRUE
chr1:153100000-153150000	0.112333	0.0486702	-1.08671	0.252188	-1.41565	0.101936	-0.61646	0	7.93252e-17	FALSE	TRUE
chr1:153150000-153200000	-0.145523	-0.152603	-1.00522	-0.929281	-1.09525	-0.907908	0.258602	0	1.34091e-14	FALSE	TRUE
chr1:153250000-153300000	0.280026	0.687735	-0.616085	-0.664362	-0.644331	-0.373217	-1.12022	0	4.35777e-20	FALSE	TRUE
chr1:153300000-153350000	0.0997714	0.809707	-0.240335	-0.608302	-1.25757	0.0573065	0.0859467	0	5.93789e-73	TRUE	TRUE
chr1:153400000-153450000	0.342612	0.510212	0.418019	-0.508938	-0.532933	-0.246318	0.463283	0	3.38198e-35	FALSE	TRUE
chr1:153450000-153500000	-0.253093	0.0659097	0.142293	0.0329485	-0.378298	0.0907273	0.304516	0	1.13628e-11	FALSE	TRUE
chr1:153500000-153550000	0.104217	-0.425245	-0.263089	-0.77701	-0.730933	-0.365923	-0.513021	0	1.34064e-12	FALSE	TRUE
chr1:153550000-153600000	-0.103722	-0.0187371	-0.0525129	-0.515986	-0.493406	-0.500275	0.539968	0	4.11434e-05	FALSE	TRUE
chr1:153600000-153650000	-0.0495569	-0.162531	-0.251738	-0.84531	-0.994256	-0.887237	0.384419	0	5.56584e-18	FALSE	TRUE
chr1:153650000-153700000	-0.558037	-0.394881	-1.27669	-1.24518	-1.44693	-0.895363	0.433689	0	6.57351e-24	FALSE	TRUE
chr1:153700000-153750000	-0.405984	-0.170602	-0.698504	-0.430816	-0.756799	0.0693063	-0.0810864	0	8.68548e-18	FALSE	TRUE
chr1:153750000-153800000	-0.530046	-0.327529	-0.298207	-0.219322	-0.166143	-0.366133	-0.140056	0	0.000139155	FALSE	TRUE
chr1:153800000-153850000	0.0992185	-0.187205	-0.251381	-0.644962	-0.618556	-0.333764	0.587165	0	1.933e-10	FALSE	TRUE
chr1:153850000-153900000	-0.0731749	-0.444737	-0.027867	-0.095887	-0.531442	-0.169141	-0.208809	0	0.00180995	FALSE	TRUE
chr1:153900000-153950000	-0.498748	-0.419622	-0.300294	-0.0691538	-0.547206	-0.49539	-0.781337	0	1.40347e-09	FALSE	TRUE
chr1:153950000-154000000	-0.517849	-0.854044	-0.475392	-0.628811	-0.384389	-1.20829	-0.187716	0	1.2758e-07	FALSE	TRUE
chr1:154000000-154050000	-0.0530472	-1.30503	-0.206701	0.135929	-0.851524	-0.68236	-0.138641	0	2.31593e-27	FALSE	TRUE
chr1:154050000-154100000	0.0307863	-0.0862975	0.465048	-0.465701	0.423657	-1.1574	0.0787886	0	1.08877e-12	FALSE	TRUE
chr1:154100000-154150000	-0.606536	0.143773	0.291779	-0.400393	-0.224873	-0.735413	0.205196	0	1.5442e-08	FALSE	TRUE
chr1:154150000-154200000	-0.656797	-0.632091	-0.36263	-0.55506	-0.616872	-0.884276	0.620615	0	0.000129859	FALSE	FALSE
chr1:154250000-154300000	-0.165434	-0.119344	0.891038	-0.164837	1.02026	-0.753889	0.858353	0	3.36616e-19	FALSE	TRUE
chr1:154300000-154350000	-0.55531	0.214503	-0.297192	-0.650671	0.0226629	-0.190632	0.11244	0	0.0424787	FALSE	FALSE
chr1:154350000-154400000	-0.219875	0.492998	-0.319594	-0.636464	-0.0334872	-0.0879613	0.569303	0	0.000380914	FALSE	FALSE
chr1:154400000-154450000	-1.49962	0.462366	-0.249229	-0.221599	-0.233302	-0.31439	0.589012	0	1.93715e-05	FALSE	FALSE
chr1:154450000-154500000	-0.603273	0.0753566	-0.062659	-0.566317	-0.259001	-0.451793	0.400719	0	0.0992924	FALSE	FALSE
chr1:154550000-154600000	-0.128645	0.254298	-0.519713	-0.257911	-0.733412	-1.19361	0.892082	0	4.34892e-07	FALSE	FALSE
chr1:154600000-154650000	-0.627569	1.10833	0.199547	0.101683	-0.0640322	0.081317	0.945007	0	1.28568e-14	FALSE	FALSE
chr1:154650000-154700000	0.120641	0.0510961	0.117646	0.34789	0.289331	-0.976725	0.294484	0	0.00189181	FALSE	TRUE
chr1:154700000-154750000	-0.980452	-0.302895	-0.543239	0.684571	-0.573495	-1.30689	0.0175619	0	1.5277e-23	FALSE	TRUE
chr1:154750000-154800000	-0.00191202	0.383382	0.312072	-0.375436	0.50278	0.267696	0.729661	0	5.35327e-09	FALSE	TRUE
chr1:154800000-154850000	-1.27608	1.17411	-0.383722	-0.976391	0.143717	-1.08571	1.11839	0	9.80287e-81	TRUE	TRUE
chr1:154850000-154900000	-0.872884	0.914459	-0.0844238	-1.20352	0.689456	-0.327169	1.04698	0	5.28733e-58	TRUE	TRUE
chr1:154900000-154950000	-0.49975	0.58006	-0.357062	-0.34135	1.25927	-0.270896	0.628039	0	2.81051e-33	FALSE	TRUE
chr1:154950000-155000000	-0.211959	0.189374	-0.566868	-0.315528	0.473891	-0.649929	0.900627	0	1.00382e-07	FALSE	FALSE
chr1:155000000-155050000	-0.482297	0.392298	-0.00173389	-0.0634201	-0.237836	0.591285	0.746061	0	8.31277e-18	FALSE	TRUE
chr1:155050000-155100000	-0.281675	0.430007	0.216958	-0.481877	0.175415	0.0376281	0.379599	0	2.58917e-41	FALSE	TRUE
chr1:155100000-155150000	-0.270235	0.237154	-0.142681	-0.210657	-0.378335	0.138592	0.159631	0	8.76625e-11	FALSE	TRUE
chr1:155150000-155200000	-0.170656	0.172461	0.0983419	-0.0398368	-0.0721779	0.42361	0.308951	0	0.00460083	FALSE	TRUE
chr1:155200000-155250000	-0.417097	0.216955	-0.382155	-0.417318	-0.345707	-0.624899	0.228177	0	3.81493e-09	FALSE	TRUE
chr1:155250000-155300000	0.0446009	0.231434	-0.385414	0.309292	-0.115271	-0.0503884	0.513921	0	0.00224029	FALSE	TRUE
chr1:155300000-155350000	0.585424	0.2338	0.380795	1.02974	0.79528	0.215434	0.584224	0	1.54437e-18	FALSE	TRUE
chr1:155350000-155400000	0.572689	0.532058	0.318241	0.897482	0.48361	0.51295	-0.160335	0	3.12784e-14	FALSE	TRUE
chr1:155400000-155450000	0.169583	0.396945	0.303417	0.742088	0.45254	0.133492	-0.0127818	0	2.96784e-13	FALSE	TRUE
chr1:155450000-155500000	0.407687	-0.246348	-0.24395	-0.134151	-0.174509	-0.315336	0.612201	0	2.45222e-05	FALSE	TRUE
chr1:155500000-155550000	-0.0693283	-0.261045	-0.505941	-0.509879	-0.440883	-0.0169735	-0.859235	0	0.00306339	FALSE	TRUE
chr1:155550000-155600000	0.0957131	0.145984	-0.166451	0.0414786	0.178533	0.0910407	0.149751	0	0.121002	FALSE	TRUE
chr1:155600000-155650000	0.219335	0.131197	0.0101083	0.35392	0.331231	-0.134644	0.0183838	0	0.148466	FALSE	TRUE
chr1:155650000-155700000	-0.297882	0.101716	-0.253149	-0.00369748	-0.286533	-0.549441	-0.25911	0	0.199664	FALSE	FALSE
chr1:155700000-155750000	-0.358593	-0.587787	-0.895238	-0.935357	-0.733119	-0.687973	0.0302967	0	8.30244e-15	FALSE	TRUE
chr1:155800000-155850000	-0.166818	-0.449486	-0.587035	-0.103111	0.234709	-0.34862	-0.131674	0	2.43071e-16	FALSE	TRUE
chr1:155850000-155900000	0.458289	0.206536	0.305545	1.00402	0.488954	0.0983907	0.0487509	0	3.37358e-15	FALSE	TRUE
chr1:155900000-155950000	0.575854	0.418754	0.805021	0.64404	0.558652	0.299494	-0.22046	0	2.42244e-09	FALSE	TRUE
chr1:155950000-156000000	0.287965	0.290028	0.291117	0.51806	0.30231	0.302437	0.111555	0	3.01131e-06	FALSE	TRUE
chr1:15600000-15650000	-0.398437	0.858569	0.48788	0.636492	-0.0899217	-0.311643	0.659294	0	0.000137347	FALSE	FALSE
chr1:156000000-156050000	0.274945	0.113602	0.348378	0.320169	0.440277	0.231319	0.0943023	0	3.43927e-13	FALSE	TRUE
chr1:156050000-156100000	0.552063	0.19458	0.627264	0.533062	0.33193	0.0674584	0.503411	0	0.000298655	FALSE	TRUE
chr1:156150000-156200000	-0.306408	-0.119617	0.0058237	0.458139	-0.381687	-0.395927	-0.435679	0	0.0140744	FALSE	FALSE
chr1:156200000-156250000	-0.250314	-0.156809	-0.301213	0.285039	-0.576413	-0.512838	-0.0847213	0	0.000185946	FALSE	TRUE
chr1:156250000-156300000	-0.0944767	-0.277047	-0.571808	-0.115286	-0.649394	-0.0174852	0.234853	0	0.000406812	FALSE	TRUE
chr1:156300000-156350000	-0.117548	-0.588412	-0.786207	-0.700397	-1.56023	0.0419234	-0.191198	0	2.24809e-18	FALSE	TRUE
chr1:156350000-156400000	0.130037	0.281158	-0.553005	-0.163024	0.0141261	0.234907	0.195212	0	0.0202779	FALSE	TRUE
chr1:156400000-156450000	0.23455	0.172113	0.286887	-0.266695	0.228086	0.646006	0.212219	0	2.58677e-08	FALSE	TRUE
chr1:156450000-156500000	0.622038	0.0204726	0.856459	-0.894543	0.90351	-0.180014	-0.277636	0	2.42599e-89	TRUE	TRUE
chr1:156500000-156550000	-0.0575667	0.298081	0.169405	-0.0567104	-0.0723583	0.125617	-0.0849165	0	0.213211	FALSE	TRUE
chr1:156550000-156600000	-0.329022	0.268296	0.190409	0.101874	0.0922554	0.378997	0.00734003	0	0.000290247	FALSE	TRUE
chr1:156600000-156650000	-0.197678	0.437244	-0.023365	-0.337764	-0.462735	-0.19427	-0.266292	0	4.15996e-21	FALSE	TRUE
chr1:156650000-156700000	-0.156528	0.180348	0.217029	-0.0141882	0.0349368	-0.0210057	0.079051	0	0.026311	FALSE	TRUE
chr1:156700000-156750000	0.213962	0.229561	0.225771	0.799801	0.221615	0.273155	0.492798	0	9.46629e-20	FALSE	TRUE
chr1:156750000-156800000	0.283575	-0.340408	0.086456	0.548222	-0.585911	-0.732655	-0.306846	0	2.04914e-13	FALSE	TRUE
chr1:156800000-156850000	0.123606	0.950913	0.00505294	0.516753	0.0677942	0.115349	0.875289	0	4.45827e-11	FALSE	TRUE
chr1:156850000-156900000	0.573666	0.843289	0.29603	0.318302	0.294506	-0.410029	0.462611	0	4.83312e-12	FALSE	TRUE
chr1:156900000-156950000	-0.11891	1.16761	-0.115243	-0.2596	-0.276191	-0.162153	0.0906929	0	1.27857e-108	TRUE	TRUE
chr1:156950000-157000000	-0.0376419	1.22128	0.347316	-0.144943	0.0923586	-0.263235	0.337845	0	1.57705e-68	TRUE	TRUE
chr1:15700000-15750000	-0.414616	0.128463	0.0571482	0.396346	0.303122	-0.19917	-0.261612	0	0.418551	FALSE	FALSE
chr1:157000000-157050000	-0.210731	1.02659	0.384317	-0.640213	-0.517225	-1.04435	0.503213	0	2.84296e-111	TRUE	TRUE
chr1:157050000-157100000	-0.24604	0.595953	-0.348807	-0.284449	-0.701126	-0.474496	0.14872	0	3.9521e-19	FALSE	TRUE
chr1:157100000-157150000	-0.617646	0.0707225	-0.331597	-0.603711	-0.576952	-1.03203	-0.153554	0	7.80466e-06	FALSE	TRUE
chr1:157150000-157200000	-0.341051	0.0439276	-0.479467	-0.674021	-0.597631	-0.248866	0.0601369	0	0.000451454	FALSE	FALSE
chr1:157200000-157250000	-0.158325	0.345764	0.141512	0.0715538	-0.127924	0.206173	-0.0665012	0	0.246875	FALSE	FALSE
chr1:157250000-157300000	-0.213068	0.194624	-0.139983	-0.202088	-0.538921	-0.24834	0.288565	0	0.00188417	FALSE	TRUE
chr1:157300000-157350000	-0.259051	0.0864162	-0.0674055	-0.422985	-0.341138	-0.49607	0.930846	0	7.98386e-07	FALSE	TRUE
chr1:157350000-157400000	-0.218475	0.272442	-0.0152343	-0.179255	-0.0729032	0.0971996	0.0902291	0	0.266554	FALSE	TRUE
chr1:157400000-157450000	-0.324435	-0.0120814	0.0120452	-0.715984	-0.422647	-0.580382	-0.120332	0	4.02626e-12	FALSE	TRUE
chr1:157450000-157500000	0.167632	-0.356657	-0.144471	-0.602161	0.0436112	-0.953364	-0.45502	0	1.77698e-07	FALSE	TRUE
chr1:15750000-15800000	0.248829	0.0820238	-0.193408	0.0254045	0.433013	0.381128	0.103591	0	0.179985	FALSE	FALSE
chr1:157500000-157550000	0.354044	-0.588178	-0.550956	-0.611826	-0.483158	-0.58787	-0.183085	0	2.6653e-07	FALSE	TRUE
chr1:157550000-157600000	0.105675	-0.145942	-0.558598	-1.38284	-0.70449	0.00675405	-1.00371	0	5.87244e-11	FALSE	TRUE
chr1:157650000-157700000	-0.324084	-0.114744	-0.0334891	0.0791251	-0.0584574	-0.367479	-0.423785	0	0.928914	FALSE	FALSE
chr1:157700000-157750000	-0.54419	-0.259698	-0.378466	-0.0997768	-0.023264	-0.171347	-0.0351223	0	0.844807	FALSE	FALSE
chr1:157750000-157800000	0.0316032	-0.234483	-0.191605	-0.18407	-0.211397	-0.908376	-1.74597	0	0.249781	FALSE	FALSE
chr1:157900000-157950000	0.144775	0.207967	-0.0378222	0.342418	0.364266	-0.245782	-0.0356275	0	0.657251	FALSE	FALSE
chr1:15800000-15850000	0.244591	0.179474	0.044858	0.325222	0.125304	0.377186	0.364267	0	0.0278029	FALSE	TRUE
chr1:158050000-158100000	-0.58135	-0.281758	-0.175514	-0.0426943	-0.406473	-1.60245	-0.966038	0	0.0767146	FALSE	FALSE
chr1:158150000-158200000	-0.199038	-0.384953	-0.766269	0.416599	-0.287041	-0.297216	0.152324	0	0.0161555	FALSE	FALSE
chr1:158200000-158250000	-0.993012	0.0198708	-1.79664	1.30633	-1.4045	-1.34463	-0.779557	0	6.75845e-80	TRUE	TRUE
chr1:158250000-158300000	-0.478969	0.409456	-0.267685	1.02707	-0.25205	-0.394725	-0.625433	0	3.29485e-08	FALSE	FALSE
chr1:158300000-158350000	-0.196682	-0.115889	-0.253808	0.199673	-0.640619	-0.391736	0.192519	0	0.271127	FALSE	FALSE
chr1:158350000-158400000	-1.02078	-0.514871	-0.835549	-0.364378	-1.22326	-1.16092	-0.158644	0	1.44535e-05	FALSE	FALSE
chr1:158500000-158550000	-0.00572505	0.139412	-0.0476055	0.33901	-0.248328	0.471401	-0.218705	0	0.472256	FALSE	FALSE
chr1:158550000-158600000	-0.22323	0.0598571	-0.487281	-0.281066	-0.163401	-0.480765	0.138688	0	0.645859	FALSE	FALSE
chr1:158600000-158650000	-0.0724512	0.00714728	-0.364449	0.0503398	0.077626	0.020227	-1.16925	0	0.83815	FALSE	FALSE
chr1:158700000-158750000	0.0772929	-0.574571	-0.576567	-0.812318	0.0867554	-0.329653	-0.964208	0	0.0098514	FALSE	FALSE
chr1:158750000-158800000	-0.230432	0.0653815	0.0673627	-0.188754	-0.106038	-0.407649	-0.496933	0	0.880521	FALSE	FALSE
chr1:158900000-158950000	-0.225061	-0.136109	-0.0111502	-0.257749	-0.48951	-0.147108	0.715917	0	0.113017	FALSE	FALSE
chr1:158950000-159000000	-0.596702	-0.109142	-1.03497	0.00877882	-0.0913264	-0.305063	-0.320371	0	0.0997273	FALSE	FALSE
chr1:15900000-15950000	-0.280428	0.296869	-0.299379	-0.0212559	-0.128757	0.149189	0.260922	0	0.632029	FALSE	FALSE
chr1:159050000-159100000	-0.428024	-0.503457	-0.34774	-0.423856	-0.0534232	-0.962493	-0.519922	0	0.115548	FALSE	FALSE
chr1:159150000-159200000	0.561791	0.414773	0.96371	0.125391	1.10404	-0.235756	-1.02993	0	1.0608e-21	FALSE	TRUE
chr1:159200000-159250000	0.172873	0.301865	0.53332	0.730211	0.541205	0.260175	0.116617	0	4.50969e-21	FALSE	TRUE
chr1:159250000-159300000	1.0557	0.585764	0.677443	0.929935	1.34606	0.575409	0.815028	0	2.882e-32	FALSE	TRUE
chr1:159350000-159400000	-0.114963	0.33608	0.167447	0.230948	0.0314705	0.167159	0.770989	0	0.225063	FALSE	FALSE
chr1:15950000-16000000	0.423717	-0.0581924	-0.0558205	0.324404	-0.0731862	-0.878749	0.348073	0	0.292142	FALSE	FALSE
chr1:159500000-159550000	-0.11295	-0.0945242	-0.24161	-0.0809612	-0.496468	0.0863327	0.305474	0	0.575908	FALSE	FALSE
chr1:159600000-159650000	-0.270934	0.308761	0.34067	0.461529	0.195905	0.0516445	-0.227284	0	0.430438	FALSE	FALSE
chr1:159650000-159700000	-0.591501	-0.778031	-0.654505	-0.383636	-0.745772	-0.963015	-0.624597	0	0.00227727	FALSE	FALSE
chr1:159750000-159800000	-0.170539	-0.211447	-0.114274	-0.666032	0.188029	-0.92876	0.0742017	0	0.0059247	FALSE	FALSE
chr1:159800000-159850000	0.125444	-0.069762	0.409599	-0.73692	0.686191	-0.225675	-0.808106	0	4.94599e-16	FALSE	TRUE
chr1:159850000-159900000	-0.505824	-0.0818752	0.175447	-0.333822	-0.0951335	-0.835866	-1.04945	0	0.0258652	FALSE	FALSE
chr1:159900000-159950000	-0.52912	0.624791	-0.227271	-0.341701	0.0706725	0.0261934	-0.156958	0	7.51173e-08	FALSE	TRUE
chr1:159950000-160000000	0.120852	1.49655	0.478951	-0.325693	0.996558	-0.0671979	0.322553	0	6.86815e-53	TRUE	TRUE
chr1:16000000-16050000	-0.428251	-0.0233597	0.0742414	-0.199327	0.0124113	0.0608524	-0.777356	0	0.818917	FALSE	FALSE
chr1:160000000-160050000	0.543557	1.03214	0.263954	0.0773416	0.662734	0.482751	-0.0634058	0	1.81027e-59	TRUE	TRUE
chr1:160050000-160100000	0.386703	0.833148	0.436879	0.795976	0.620575	0.966911	0.13356	0	2.61469e-15	FALSE	TRUE
chr1:160100000-160150000	0.80489	0.504856	0.187104	0.306566	0.0796846	0.602779	-0.0227419	0	0.0133249	FALSE	FALSE
chr1:160150000-160200000	-0.0483124	0.370966	0.187198	0.227078	-0.00498703	0.133164	0.182629	0	0.00435339	FALSE	TRUE
chr1:160200000-160250000	-0.0434222	0.687116	0.15409	0.217186	-0.306077	0.109431	0.0336524	0	5.49498e-46	FALSE	TRUE
chr1:160250000-160300000	-0.0534713	-0.147819	0.384288	-0.0115265	-0.0693832	-0.157985	-0.163735	0	4.34275e-05	FALSE	TRUE
chr1:160300000-160350000	-0.22857	-0.520056	-0.223509	-0.337667	-0.489302	-0.402947	-0.369109	0	1.83226e-10	FALSE	TRUE
chr1:160350000-160400000	0.229962	-0.46389	-0.362484	-0.369684	-0.173044	-0.102282	-0.0973201	0	0.00216207	FALSE	TRUE
chr1:160400000-160450000	-0.0661711	0.0412334	-0.0294577	-0.0729028	-0.0718311	0.0998157	0.130613	0	0.99094	FALSE	TRUE
chr1:160550000-160600000	0.329595	0.306294	-0.378154	0.566596	-0.112065	0.544911	0.849277	0	7.23535e-07	FALSE	TRUE
chr1:160650000-160700000	0.456871	0.277493	0.238933	1.14614	0.551153	0.519085	0.922148	0	9.26728e-11	FALSE	TRUE
chr1:160700000-160750000	0.302543	0.462552	-0.0316464	0.875717	0.00994717	0.806545	1.2706	0	2.7093e-22	FALSE	TRUE
chr1:160750000-160800000	0.520035	0.194783	-0.087018	0.998692	-0.0100215	1.02467	0.924862	0	1.56853e-63	TRUE	TRUE
chr1:160800000-160850000	0.89596	0.186937	0.0265096	1.03606	0.0995418	0.756591	1.3426	0	1.89781e-36	FALSE	TRUE
chr1:160850000-160900000	0.589419	0.566067	-0.108651	0.73202	-0.0510073	0.18465	0.644034	0	9.58664e-13	FALSE	TRUE
chr1:160900000-160950000	0.206937	0.212147	0.10569	0.510062	0.0700419	0.395795	0.18053	0	4.58443e-10	FALSE	TRUE
chr1:160950000-161000000	0.211601	0.0986146	-0.0364187	0.512854	-0.0717135	0.123958	0.279878	0	0.000322747	FALSE	TRUE
chr1:16100000-16150000	-0.0670621	-0.0984538	-0.126844	0.00718701	-0.210678	-0.128925	-0.505907	0	0.125117	FALSE	TRUE
chr1:161000000-161050000	-0.128931	-0.142076	-0.262854	0.411601	-0.485998	-0.0843989	-0.115704	0	5.85917e-32	FALSE	TRUE
chr1:161050000-161100000	0.159869	-0.0282144	0.0348051	0.470556	0.033638	-0.137041	-0.174494	0	4.68912e-15	FALSE	TRUE
chr1:161100000-161150000	0.0445675	0.142389	-0.0645653	0.408217	-0.0289945	0.21887	-0.345421	0	4.76688e-07	FALSE	TRUE
chr1:161150000-161200000	0.130673	0.150792	0.257868	0.307737	-0.234685	0.331106	0.370834	0	1.19837e-06	FALSE	TRUE
chr1:161200000-161250000	0.254864	-0.461538	-0.0156898	0.515223	0.332135	0.199598	-0.217766	0	1.6385e-16	FALSE	TRUE
chr1:161250000-161300000	0.259185	-0.327885	0.166622	0.358213	0.550633	0.0067598	-0.508621	0	1.82824e-20	FALSE	TRUE
chr1:161350000-161400000	-0.607957	-0.898001	-0.710871	-0.835826	-1.77243	-0.571077	-0.173462	0	1.42264e-29	FALSE	TRUE
chr1:161400000-161450000	0.0375757	0.3322	-0.416771	-0.0280705	-0.494918	0.318791	0.388318	0	0.000309157	FALSE	TRUE
chr1:161450000-161500000	-0.886289	-0.0399375	-0.0786149	-0.460492	-0.925666	0.212833	-0.115991	0	5.442e-09	FALSE	TRUE
chr1:161500000-161550000	-0.382346	0.468904	0.306773	-0.399377	-1.01471	-0.0909452	-0.182394	0	3.98362e-14	FALSE	TRUE
chr1:161550000-161600000	-0.472343	-0.158759	0.0147995	-0.427339	-0.601362	0.42534	-0.236674	0	0.000837188	FALSE	FALSE
chr1:161600000-161650000	-0.21128	0.200656	-0.785659	-0.156231	-0.181252	0.652372	-1.05797	0	4.28344e-05	FALSE	FALSE
chr1:161700000-161750000	-0.549248	-0.15025	-0.86413	-0.214961	-0.560428	0.463701	-0.468242	0	3.48846e-22	FALSE	TRUE
chr1:161750000-161800000	-0.0991045	-0.177389	-0.719413	0.0775144	-0.480204	1.23306	0.287797	0	4.0323e-77	TRUE	TRUE
chr1:161800000-161850000	-0.0901787	0.0634286	-0.290344	0.372136	-0.133756	0.81526	0.0332777	0	2.49305e-15	FALSE	TRUE
chr1:161850000-161900000	0.289137	0.102072	-0.0694073	0.44509	0.162871	0.326501	-0.406415	0	1.47856e-16	FALSE	TRUE
chr1:161900000-161950000	0.0493214	-0.0961257	-0.42591	0.0826089	-0.3224	0.080777	-0.175964	0	0.00403205	FALSE	TRUE
chr1:161950000-162000000	-0.13417	-0.08139	-0.28314	-0.139276	-0.3242	-0.170376	-0.920221	0	0.000202761	FALSE	TRUE
chr1:16200000-16250000	0.616075	0.159465	1.36598	-0.573015	0.785735	0.69202	-0.264992	0	2.62758e-21	FALSE	TRUE
chr1:162000000-162050000	-0.235405	-0.55209	0.0899549	-0.524779	-0.332039	-0.57057	-0.255074	0	4.60295e-09	FALSE	TRUE
chr1:162150000-162200000	-1.02269	-0.547761	-1.06539	-0.796301	-1.33652	-0.283233	0.243287	0	2.6827e-19	FALSE	TRUE
chr1:162250000-162300000	-1.08253	-0.879479	-1.2627	-0.977482	-1.06765	-0.190352	-0.0882974	0	2.08786e-12	FALSE	FALSE
chr1:162350000-162400000	-0.654759	-0.809396	-0.652248	-0.53083	-0.962981	-0.346513	-0.713787	0	8.149e-05	FALSE	FALSE
chr1:162450000-162500000	-0.869449	-1.10047	-0.687661	-0.647608	-1.05336	-0.505885	-0.422757	0	1.41843e-09	FALSE	TRUE
chr1:16250000-16300000	0.370987	0.381465	0.414824	-0.187831	0.383019	0.671296	-0.608322	0	0.0209852	FALSE	FALSE
chr1:162500000-162550000	-0.194381	-0.106999	-0.243175	0.064791	-0.638698	-0.0905941	-0.700952	0	2.18065e-08	FALSE	TRUE
chr1:162550000-162600000	0.159137	0.102467	0.237623	-0.105276	0.194074	0.229144	0.0860698	0	0.00886027	FALSE	TRUE
chr1:162600000-162650000	0.319638	-0.100061	0.351627	-0.203651	0.401396	0.169583	-0.0385318	0	0.000432981	FALSE	TRUE
chr1:162650000-162700000	0.197821	-0.0638682	-0.108237	-0.101135	0.0402525	0.366259	-0.296158	0	0.180233	FALSE	TRUE
chr1:162700000-162750000	0.163173	-0.0296041	-0.140803	0.0827802	-0.173107	0.571728	-0.319379	0	5.96807e-11	FALSE	TRUE
chr1:162800000-162850000	-0.452151	-0.376251	-0.629015	-0.332919	-0.462333	-1.32928	-0.669501	0	0.14977	FALSE	FALSE
chr1:162950000-163000000	-0.237807	-0.276034	0.101585	-0.782911	-0.075764	0.246408	-0.502763	0	0.162987	FALSE	FALSE
chr1:16300000-16350000	1.13273	1.38302	0.476545	0.661766	0.423818	0.350299	0.628356	0	7.87607e-10	FALSE	FALSE
chr1:163100000-163150000	-0.221104	-0.32919	-0.262686	-0.101652	-0.814876	-0.464951	-0.253869	0	0.10934	FALSE	FALSE
chr1:163250000-163300000	-0.38485	-0.156987	0.179513	-0.643899	-0.949082	0.566653	0.178222	0	4.68342e-09	FALSE	FALSE
chr1:163300000-163350000	-0.730752	-1.55708	-0.985727	-1.02552	-1.82521	-1.1279	-1.44775	0	1.36217e-35	FALSE	TRUE
chr1:163350000-163400000	-0.124258	-0.423016	-0.0501661	-0.486486	-0.519261	-0.13375	-0.439234	0	0.00710838	FALSE	TRUE
chr1:163400000-163450000	0.0214417	-0.543783	-0.398213	-0.500767	-0.446818	-0.223025	-0.174773	0	1.05348e-06	FALSE	TRUE
chr1:163450000-163500000	0.478672	-0.73928	-0.613044	-0.326153	-0.521332	0.0706597	-0.834636	0	0.00056417	FALSE	FALSE
chr1:16350000-16400000	0.0305021	0.742175	0.307963	0.0831456	0.0739717	0.184231	-0.0196885	0	0.0198244	FALSE	FALSE
chr1:163500000-163550000	0.251503	0.12729	0.0676143	-0.102298	-0.0479206	0.143463	0.525623	0	0.797884	FALSE	FALSE
chr1:163550000-163600000	-0.126039	-0.0796904	0.0225933	-0.224172	-0.200474	-0.209292	0.374659	0	0.834175	FALSE	FALSE
chr1:163700000-163750000	-0.579605	-0.177748	-0.266115	-0.534801	-0.381019	0.0988994	-0.899346	0	0.14384	FALSE	FALSE
chr1:163750000-163800000	-0.236087	0.0176884	0.175255	-0.426699	-0.469872	0.183257	0.177014	0	8.58117e-05	FALSE	TRUE
chr1:163850000-163900000	-0.158554	0.14562	-0.364581	-0.204925	0.00788021	0.529478	0.278771	0	0.00723052	FALSE	TRUE
chr1:163900000-163950000	-0.0263146	0.0391247	0.142435	-0.0726222	-0.00853376	0.195592	-0.161821	0	0.543442	FALSE	TRUE
chr1:163950000-164000000	0.107223	0.208698	-0.0922776	0.109231	0.172221	0.133056	-0.247743	0	0.0188011	FALSE	TRUE
chr1:164000000-164050000	0.40128	0.0208058	-0.0757968	-0.440014	0.286825	0.278161	0.237107	0	3.80148e-07	FALSE	TRUE
chr1:164050000-164100000	0.55069	0.387008	0.598979	-1.53727	0.93764	0.484901	0.731927	0	1.88461e-204	TRUE	TRUE
chr1:164100000-164150000	0.217026	-0.109304	-0.0388878	-1.2778	0.161503	0.0222128	-0.205916	0	1.1201e-36	FALSE	TRUE
chr1:164150000-164200000	1.05837	0.251416	0.304051	-0.875732	1.11754	0.111918	0.451428	0	1.11809e-80	TRUE	TRUE
chr1:164200000-164250000	0.391469	0.14039	0.234473	-0.111043	0.202888	-0.0878197	0.341214	0	0.000863987	FALSE	TRUE
chr1:164250000-164300000	0.201274	0.240002	0.154745	0.345836	0.208316	-0.114169	0.557383	0	0.000717466	FALSE	TRUE
chr1:164300000-164350000	-0.0716542	0.208812	0.00158335	0.231335	0.0100056	0.08055	0.0325037	0	0.0309966	FALSE	TRUE
chr1:164350000-164400000	-0.116657	0.584697	0.0600372	-0.0525676	-0.2705	0.580074	0.37031	0	4.35127e-07	FALSE	TRUE
chr1:164400000-164450000	0.787754	0.713659	-0.136676	-0.539532	0.15607	0.81871	0.907715	0	5.27594e-26	FALSE	TRUE
chr1:164450000-164500000	0.241539	0.682163	-0.342276	-1.41386	-0.215197	0.411547	0.695562	0	4.56288e-61	TRUE	TRUE
chr1:16450000-16500000	0.212324	0.381364	-0.275077	-0.0397624	0.0953831	-0.49203	-0.0649631	0	0.104613	FALSE	FALSE
chr1:164500000-164550000	0.146379	0.617043	-0.714026	-0.66417	-0.831429	0.245692	0.497587	0	1.09456e-19	FALSE	TRUE
chr1:164550000-164600000	0.0751116	1.24258	-0.481172	-1.03093	-1.14449	0.24203	0.705999	0	1.11928e-91	TRUE	TRUE
chr1:164600000-164650000	0.909869	0.91009	-0.284555	-0.189492	-0.540602	0.389475	0.158371	0	3.85486e-21	FALSE	TRUE
chr1:164750000-164800000	-0.117437	0.493387	-0.990157	-0.585115	-0.799341	-0.155351	0.607445	0	4.87781e-17	FALSE	TRUE
chr1:164800000-164850000	-0.125448	0.591326	-1.06507	-0.410223	-0.839104	-0.369883	0.569402	0	9.53597e-20	FALSE	TRUE
chr1:164850000-164900000	0.0371004	1.02957	-0.806084	-0.863617	-0.892877	-0.237657	0.499215	0	5.75195e-65	TRUE	TRUE
chr1:164900000-164950000	0.15686	0.274333	-0.53062	-0.898182	-0.564983	1.19802	0.676311	0	1.02623e-35	FALSE	TRUE
chr1:164950000-165000000	-0.0977015	-0.0868264	-0.582123	-1.45004	-0.205165	0.958065	0.249232	0	2.62887e-49	FALSE	TRUE
chr1:16500000-16550000	0.0296808	0.251934	-0.366592	-0.690929	-0.243405	0.321633	0.00361942	0	6.74814e-12	FALSE	TRUE
chr1:165050000-165100000	-0.524302	0.0377389	-0.721274	-0.00363402	-0.724053	0.183684	-0.398909	0	9.25799e-07	FALSE	TRUE
chr1:165150000-165200000	-0.260591	-0.236863	-0.183247	-0.780675	-0.00565766	0.235941	-0.271333	0	2.57921e-17	FALSE	TRUE
chr1:165200000-165250000	0.0911942	0.0768496	-0.159693	0.0369468	0.0675122	0.188048	0.116253	0	0.286288	FALSE	TRUE
chr1:165250000-165300000	-0.27971	-0.373392	-0.965165	-0.338986	-0.727186	-0.441773	-0.3469	0	2.6322e-08	FALSE	TRUE
chr1:165300000-165350000	0.909519	0.595263	-0.398612	0.667729	0.0948812	-0.221138	-0.149144	0	4.75459e-16	FALSE	TRUE
chr1:165350000-165400000	0.542674	-0.233612	-0.745043	0.9009	-0.0318576	-0.351754	0.064635	0	8.40282e-38	FALSE	TRUE
chr1:165450000-165500000	0.491649	0.303649	0.200953	0.365918	0.473546	-0.0616774	0.0645252	0	1.45861e-10	FALSE	TRUE
chr1:165500000-165550000	0.176395	-0.249905	-0.0558686	0.172113	0.572654	-0.202565	0.0746547	0	1.54126e-05	FALSE	TRUE
chr1:165550000-165600000	-0.298933	-0.16457	-0.466313	-0.330539	-0.239849	-0.241327	-0.541501	0	0.070597	FALSE	TRUE
chr1:165600000-165650000	-0.192355	-0.266218	-0.123134	-0.425919	0.21597	-0.363902	-0.306496	0	1.10128e-19	FALSE	TRUE
chr1:165650000-165700000	0.328107	-0.592634	0.113669	-1.23336	0.854802	0.146655	-0.32824	0	3.66552e-195	TRUE	TRUE
chr1:165700000-165750000	0.0035842	0.229567	0.015368	-1.46509	0.460477	0.0974918	-0.0377621	0	2.33058e-140	TRUE	TRUE
chr1:165750000-165800000	-0.0371024	-0.305364	-0.0683832	0.341717	-0.0278585	0.431356	-0.122347	0	4.05816e-20	FALSE	TRUE
chr1:165800000-165850000	-0.734143	-0.303807	-1.09023	-0.674387	-1.15735	0.567346	-0.425689	0	1.02293e-70	TRUE	TRUE
chr1:165850000-165900000	-0.0930164	0.0047962	-0.840064	0.0134946	-0.49709	0.0911023	-0.605492	0	8.47131e-08	FALSE	TRUE
chr1:165900000-165950000	0.132674	1.05738	-0.0480914	0.0727692	-0.267737	-0.0579545	-0.21525	0	1.98604e-57	TRUE	TRUE
chr1:165950000-166000000	-0.0682927	0.832421	-0.377043	0.489748	-0.217433	0.565884	0.1502	0	1.56512e-55	TRUE	TRUE
chr1:16600000-16650000	0.328625	0.251669	0.254743	-0.178831	0.0693086	0.241715	0.411423	0	7.06218e-06	FALSE	TRUE
chr1:166000000-166050000	-0.205739	-0.0264688	-0.352265	-0.402805	-0.464856	0.408638	-0.178433	0	8.02117e-18	FALSE	TRUE
chr1:166150000-166200000	-0.395457	-0.331539	-0.891337	-0.323861	-0.729968	-0.0559959	-0.0254568	0	0.000266809	FALSE	TRUE
chr1:166250000-166300000	-0.622842	-1.0559	-0.871122	-0.834738	-0.934992	-0.868267	-0.342958	0	1.62661e-09	FALSE	FALSE
chr1:166300000-166350000	-0.0728359	-0.108914	0.729956	-0.429814	0.606533	-0.460213	0.658704	0	2.35421e-17	FALSE	TRUE
chr1:166350000-166400000	0.0945177	0.161078	0.181806	0.0265304	0.136797	0.314439	0.0277155	0	0.441406	FALSE	TRUE
chr1:166400000-166450000	0.0327162	-0.138278	0.462069	-0.322103	-0.0703774	0.308089	-0.323944	0	6.59382e-06	FALSE	TRUE
chr1:166450000-166500000	-0.030207	0.114887	0.771618	0.02593	-0.208224	0.186603	-0.257557	0	0.00896266	FALSE	FALSE
chr1:16650000-16700000	-0.0326424	0.306337	0.111659	0.142164	0.143463	0.318972	0.0636345	0	0.000250579	FALSE	TRUE
chr1:166500000-166550000	0.551645	0.110343	1.06909	-0.34667	-0.221927	0.245061	0.738428	0	0.000184795	FALSE	FALSE
chr1:166650000-166700000	-0.750605	0.0410564	-0.229653	-0.282065	-0.429519	-0.0207517	0.0805941	0	0.170135	FALSE	FALSE
chr1:166800000-166850000	0.593681	-0.0420024	-0.411385	0.0536902	-0.376958	-0.532272	-1.47751	0	1.92203e-11	FALSE	TRUE
chr1:166850000-166900000	0.39114	0.789192	-0.13733	-0.428887	-0.611022	-0.00553278	-0.732315	0	7.30381e-14	FALSE	FALSE
chr1:166900000-166950000	-0.281656	0.279949	-0.552898	-0.397572	-0.946052	0.0258769	0.352221	0	1.34693e-06	FALSE	FALSE
chr1:166950000-167000000	0.258909	0.395581	0.152182	-0.461183	-0.506955	0.135286	0.107274	0	0.00275732	FALSE	FALSE
chr1:167000000-167050000	-0.480911	0.0351128	0.769179	-0.8046	-1.72773	0.177517	-1.04153	0	1.14854e-35	FALSE	TRUE
chr1:167050000-167100000	-0.396825	0.0629449	0.0338109	-0.191635	-1.12728	0.573375	-0.467974	0	0.00147277	FALSE	FALSE
chr1:167100000-167150000	-0.193292	0.0662694	-0.141516	-0.136013	0.00225414	-0.184976	-0.723527	0	0.861542	FALSE	FALSE
chr1:167150000-167200000	0.190949	0.320596	-0.206597	0.544394	0.102796	0.281726	0.832174	0	0.110457	FALSE	FALSE
chr1:167200000-167250000	0.0436105	-0.289395	0.299376	-0.187996	-0.697146	-0.29917	-0.189358	0	9.51509e-10	FALSE	TRUE
chr1:167250000-167300000	0.283581	-0.332956	0.160871	0.418845	-0.337449	-0.158214	0.149976	0	4.04547e-27	FALSE	TRUE
chr1:167300000-167350000	0.174455	0.261757	0.397538	0.418383	0.219906	0.0222155	-0.0244929	0	7.22263e-08	FALSE	TRUE
chr1:167350000-167400000	0.0188138	-0.179302	-0.115164	0.992818	-0.384996	-0.124387	-0.436798	0	1.50448e-89	TRUE	TRUE
chr1:167400000-167450000	-0.752468	-0.797844	-0.589956	0.4666	-0.944338	-0.413352	-0.474199	0	1.06027e-18	FALSE	TRUE
chr1:167450000-167500000	-0.289053	-0.849567	-1.32232	0.319862	-1.22591	-0.076679	-0.50685	0	3.34755e-15	FALSE	FALSE
chr1:167500000-167550000	-0.833876	-0.749336	-0.429524	0.186882	-0.729691	-0.275165	-1.50743	0	1.11125e-05	FALSE	FALSE
chr1:167550000-167600000	-0.312819	-1.16561	-0.970418	-0.301288	-1.20705	0.0412064	-0.356601	0	7.29128e-10	FALSE	FALSE
chr1:167600000-167650000	-0.342258	-0.520769	-0.798783	-0.413499	-1.03406	-0.818932	-1.09927	0	0.00031449	FALSE	FALSE
chr1:167700000-167750000	-0.487866	-0.823873	-0.916944	-0.60707	-0.534805	-1.03187	-0.260406	0	0.0399324	FALSE	FALSE
chr1:167800000-167850000	-1.21826	-0.869674	-1.35814	-0.938946	-1.07943	-0.799654	-1.79376	0	0.000123473	FALSE	FALSE
chr1:16800000-16850000	0.0149587	-0.292794	0.338483	-0.484899	-0.368983	-1.73515	0.302163	0	0.00239055	FALSE	FALSE
chr1:168150000-168200000	-0.144557	-0.190743	-0.001223	0.215228	0.79978	-0.0942135	0.168542	0	9.38815e-05	FALSE	FALSE
chr1:168200000-168250000	-0.0834512	-0.906019	-1.0269	-0.13578	0.0143344	-0.61586	-0.17079	0	3.89702e-06	FALSE	FALSE
chr1:168250000-168300000	0.227087	-1.39446	-0.839832	0.397607	-0.190696	-1.48519	-0.0916171	0	9.64576e-20	FALSE	TRUE
chr1:168300000-168350000	-0.152541	-1.32	-0.608742	0.337562	0.623726	-2.02798	-0.675788	0	4.12374e-30	FALSE	TRUE
chr1:168350000-168400000	-0.557602	-1.59693	-0.803363	-0.671628	0.280151	-2.87939	-1.14999	0	2.90094e-37	FALSE	TRUE
chr1:168400000-168450000	-0.558608	-0.732744	-0.625459	-0.845636	-0.0650648	-1.12146	-0.618779	0	1.45575e-31	FALSE	TRUE
chr1:168450000-168500000	-0.279831	-0.652691	-0.374155	-0.366453	0.125402	-1.61854	-0.658551	0	0.000337527	FALSE	FALSE
chr1:16850000-16900000	0.238806	0.0374391	0.0852161	-0.525158	-0.248964	-0.121401	-0.43912	0	0.417521	FALSE	FALSE
chr1:168500000-168550000	-0.111045	-0.497337	0.076407	-0.266417	0.664044	-0.375877	-0.230276	0	1.98597e-06	FALSE	FALSE
chr1:168550000-168600000	-0.483754	-0.564208	-0.615023	-0.80565	0.836273	-0.323502	-2.00996	0	7.11511e-22	FALSE	FALSE
chr1:168600000-168650000	-0.238395	-0.445536	-0.380465	-0.423857	1.69888	-0.607884	-1.63309	0	6.60217e-61	TRUE	FALSE
chr1:168650000-168700000	0.282486	-0.291559	0.11782	0.510876	0.778541	0.139554	-0.112764	0	0.00514442	FALSE	FALSE
chr1:168700000-168750000	-0.313428	-0.598286	-0.446483	0.0275463	-0.0305285	0.121495	-1.57904	0	0.135859	FALSE	FALSE
chr1:168800000-168850000	-0.457761	0.0162663	0.118561	-0.255164	0.141689	-0.0101888	0.669282	0	0.464027	FALSE	FALSE
chr1:168850000-168900000	-0.213217	0.234154	0.543046	-0.338162	0.442983	0.0840551	0.144902	0	0.150337	FALSE	FALSE
chr1:168900000-168950000	-0.328725	0.160952	-0.128807	0.503092	0.3998	-0.263702	-0.0541821	0	0.116492	FALSE	FALSE
chr1:168950000-169000000	-0.603863	0.0462569	0.0756979	0.287365	0.5143	-0.408051	0.229048	0	0.198141	FALSE	FALSE
chr1:169050000-169100000	-0.558474	-0.56097	-0.782821	-0.32819	-0.596418	-0.784026	-0.814841	0	0.167405	FALSE	FALSE
chr1:169200000-169250000	0.166812	-0.383865	-0.529526	-0.0790686	-0.096814	0.197008	0.259688	0	0.571688	FALSE	FALSE
chr1:169250000-169300000	-0.120265	-0.143118	-0.75661	-0.262325	-0.172798	-0.0113389	-1.32463	0	0.567411	FALSE	FALSE
chr1:169300000-169350000	-0.339541	-0.190086	0.0184681	-0.27562	-0.0945984	-0.283714	-0.706251	0	0.909545	FALSE	FALSE
chr1:169350000-169400000	-1.13414	-0.290801	-0.193798	-0.392066	-0.366238	-0.590065	-0.658193	0	0.185417	FALSE	FALSE
chr1:169450000-169500000	0.00821199	-0.105603	0.005081	-0.0460205	-0.104155	0.107021	0.293783	0	0.986334	FALSE	FALSE
chr1:169500000-169550000	-0.177	0.23908	0.198711	0.660378	0.200492	-0.0601668	-0.0997669	0	2.97336e-09	FALSE	TRUE
chr1:169600000-169650000	0.699826	0.19571	0.726525	0.240001	1.17339	-0.373565	-0.246409	0	2.97197e-09	FALSE	FALSE
chr1:169650000-169700000	0.618551	-0.211651	-0.180093	-0.182152	0.480361	0.0458807	-1.0247	0	0.000571275	FALSE	FALSE
chr1:169700000-169750000	-1.01167	-0.746336	-0.330881	-0.255361	-0.373707	-0.387694	-1.27775	0	0.029121	FALSE	FALSE
chr1:169750000-169800000	-0.196421	0.0185722	0.275224	0.110196	0.142003	0.104306	0.675995	0	0.697978	FALSE	FALSE
chr1:169800000-169850000	-0.12497	0.157642	-0.716327	0.207291	-0.118159	0.312522	-1.49476	0	0.0828779	FALSE	FALSE
chr1:169850000-169900000	0.229606	0.0601377	0.135376	0.178431	0.216705	0.346772	-0.916683	0	0.647439	FALSE	FALSE
chr1:169900000-169950000	-0.29227	0.503525	-0.47982	-0.0964962	-0.15722	0.0705817	-1.09045	0	0.000145605	FALSE	FALSE
chr1:169950000-170000000	-0.267422	0.263716	0.0291146	0.030142	0.0303323	0.249267	0.0347057	0	0.0664846	FALSE	TRUE
chr1:17000000-17050000	0.117773	-0.388604	-0.137574	-0.3857	-0.533086	-0.504126	0.396234	0	0.0953933	FALSE	FALSE
chr1:170050000-170100000	-0.111617	-0.302623	-0.306498	0.356279	-0.227632	-0.229349	0.468492	0	0.0277253	FALSE	FALSE
chr1:170100000-170150000	-0.193159	0.119006	-0.310806	0.302367	0.045472	-0.0928966	-0.0852111	0	0.18988	FALSE	TRUE
chr1:170150000-170200000	0.0510026	-0.428645	0.0721117	0.427913	-0.362954	-0.263963	-0.162858	0	4.41145e-24	FALSE	TRUE
chr1:170200000-170250000	0.284612	0.203526	0.306871	0.158287	0.260116	0.331949	0.0928513	0	0.0548213	FALSE	TRUE
chr1:170250000-170300000	0.101584	-0.7531	0.669674	-0.705135	0.156832	-0.0662945	0.747063	0	6.89704e-36	FALSE	TRUE
chr1:170400000-170450000	-0.614785	-1.20648	-0.452733	-0.607409	-0.373254	-0.984449	-0.689778	0	2.62995e-10	FALSE	TRUE
chr1:170450000-170500000	-0.889507	-1.66885	-0.812559	-0.836467	0.000815508	-0.924348	-0.201489	0	7.8484e-24	FALSE	TRUE
chr1:17050000-17100000	-0.399902	-0.704824	-0.387991	-0.836672	-1.14271	-1.07507	0.0193359	0	1.6383e-07	FALSE	FALSE
chr1:170500000-170550000	-0.920166	-1.99067	-0.619492	-0.877611	0.348523	-0.815449	-0.371967	0	1.47799e-61	TRUE	TRUE
chr1:170550000-170600000	-0.582232	-1.50323	-0.308189	-0.230896	0.107023	-1.04646	-0.135332	0	1.75339e-57	TRUE	TRUE
chr1:170600000-170650000	-0.134673	-0.51404	-0.102084	-0.00253819	0.507772	-1.22787	-0.273184	0	4.41435e-32	FALSE	TRUE
chr1:170650000-170700000	0.0502376	-0.548582	0.0932833	-0.480833	0.881314	-0.729746	0.248123	0	6.20305e-29	FALSE	TRUE
chr1:170700000-170750000	0.589796	0.4097	0.628575	-0.193665	0.997673	-0.154604	0.0326082	0	3.58055e-37	FALSE	TRUE
chr1:170750000-170800000	0.400115	0.403374	0.432647	-0.0679144	0.468945	-0.234693	0.343055	0	8.65549e-06	FALSE	TRUE
chr1:170800000-170850000	0.368412	0.306012	0.615117	0.105255	0.588757	0.249013	0.440961	0	4.80955e-09	FALSE	TRUE
chr1:170850000-170900000	0.213074	0.372605	0.472214	0.107334	-0.0157006	0.247344	0.312011	0	2.56708e-18	FALSE	TRUE
chr1:170900000-170950000	0.662791	1.03938	0.561954	-0.771097	0.0635702	-0.3072	0.762618	0	1.80177e-103	TRUE	TRUE
chr1:170950000-171000000	0.59683	0.628511	0.728493	-0.683215	0.657645	-0.380709	-0.0576175	0	1.80464e-80	TRUE	TRUE
chr1:17100000-17150000	0.439621	-0.00709442	-0.138299	-0.473896	-0.496318	-0.498172	0.599774	0	0.000575829	FALSE	FALSE
chr1:171000000-171050000	0.0618792	0.162328	0.331179	-0.0304735	0.535162	-0.0815453	-0.156474	0	1.2565e-33	FALSE	TRUE
chr1:171050000-171100000	0.610154	-0.223107	0.563787	0.0701462	0.958743	0.204048	-0.224858	0	1.27957e-64	TRUE	TRUE
chr1:171100000-171150000	-0.281708	0.0421325	-0.150163	0.211424	-0.341669	0.0232652	-0.235597	0	3.24282e-17	FALSE	TRUE
chr1:171150000-171200000	-0.131915	-0.488695	-0.312893	-0.680273	-0.704128	-0.736078	-0.785144	0	3.10637e-24	FALSE	TRUE
chr1:171200000-171250000	0.15277	-0.323513	0.357251	-0.0443044	0.225655	-0.196852	0.0931008	0	1.25096e-21	FALSE	TRUE
chr1:171250000-171300000	-0.323321	-0.156207	-0.118111	0.201229	0.0589826	-0.122959	-0.156309	0	8.09453e-13	FALSE	TRUE
chr1:171300000-171350000	-0.256192	-0.0653409	-0.0343897	0.214709	-0.19891	-0.018168	-0.259609	0	1.02977e-10	FALSE	TRUE
chr1:171350000-171400000	0.0666636	-0.064636	0.136323	-0.591774	0.0793075	-0.018655	0.245905	0	6.57186e-24	FALSE	TRUE
chr1:171400000-171450000	-0.203937	-0.295971	-0.153468	-0.673907	-0.34044	-0.388088	-0.366398	0	7.41489e-17	FALSE	TRUE
chr1:171450000-171500000	0.363204	0.17589	0.67985	-0.51558	0.328304	0.00672801	0.0345616	0	5.46915e-21	FALSE	TRUE
chr1:171500000-171550000	0.0295946	0.328157	-0.0271825	-0.4486	-0.0881568	0.0455327	-0.0253221	0	4.91285e-11	FALSE	TRUE
chr1:171550000-171600000	0.254546	0.0951201	0.407981	-0.960512	-0.391779	0.260765	0.526726	0	5.37166e-44	FALSE	TRUE
chr1:171600000-171650000	-0.00891628	0.590919	0.641197	-1.41696	-0.75794	0.712022	0.729903	0	4.2857e-150	TRUE	TRUE
chr1:171650000-171700000	0.0704913	0.480571	0.482679	-0.716877	-0.870004	0.633514	0.135354	0	3.26738e-103	TRUE	TRUE
chr1:171700000-171750000	-0.188575	0.131923	0.390974	0.00884802	-0.423677	0.0437196	0.15171	0	3.13003e-05	FALSE	TRUE
chr1:171750000-171800000	-0.080811	0.294293	-0.407114	-0.328706	-1.02754	0.312518	-0.216591	0	4.55501e-28	FALSE	TRUE
chr1:171800000-171850000	0.143464	0.292162	0.429598	-0.801557	0.774474	0.334702	-0.289822	0	2.24805e-83	TRUE	TRUE
chr1:171850000-171900000	0.85035	0.481762	0.746337	-0.635136	1.08821	0.667459	0.103729	0	1.2734e-39	FALSE	TRUE
chr1:171900000-171950000	-0.462159	0.894718	0.0239568	-1.09572	-0.792576	0.851922	0.60973	0	1.49262e-116	TRUE	TRUE
chr1:171950000-172000000	-0.304764	0.501823	0.249154	-0.4031	-0.593408	0.695279	0.180677	0	9.54555e-30	FALSE	TRUE
chr1:172000000-172050000	-0.560536	0.0072597	-0.125085	-1.06691	-1.03825	-0.0535067	0.0566133	0	2.09112e-32	FALSE	TRUE
chr1:172050000-172100000	-0.0965244	0.154504	0.0854591	0.0511467	-0.158193	0.137649	-0.032412	0	0.00621718	FALSE	TRUE
chr1:172100000-172150000	-0.502188	0.0876164	-0.0727747	0.136041	-0.136942	-0.106003	-0.0680889	0	1.22936e-06	FALSE	TRUE
chr1:172150000-172200000	0.06161	-0.255332	-0.337053	0.431813	-0.508296	0.0354215	0.119316	0	1.05687e-20	FALSE	TRUE
chr1:172200000-172250000	-0.178076	-0.185835	0.141719	-0.644426	-0.732877	0.321677	-0.316578	0	1.00172e-15	FALSE	TRUE
chr1:172250000-172300000	-0.0296423	-0.0926293	0.303336	-0.253676	-0.55987	0.329601	0.393259	0	5.6294e-06	FALSE	TRUE
chr1:172300000-172350000	-0.19621	-0.173195	0.231193	-0.580498	0.0174945	-0.0711701	0.232854	0	3.57454e-15	FALSE	TRUE
chr1:172350000-172400000	0.0845755	-0.0944346	0.159867	-0.136056	0.0150526	-0.0724286	-0.284239	0	0.0306866	FALSE	TRUE
chr1:172400000-172450000	-0.0614111	0.522399	0.119841	-0.867059	-0.598178	-0.574946	0.338143	0	3.87577e-28	FALSE	TRUE
chr1:172450000-172500000	-0.440055	0.371756	0.294552	-0.966791	-0.855651	-0.547988	0.615409	0	1.2994e-63	TRUE	TRUE
chr1:172500000-172550000	-0.274948	-0.105423	-0.154248	-1.58319	-0.389016	-0.0912642	0.189405	0	2.42038e-87	TRUE	TRUE
chr1:172550000-172600000	-0.381055	-0.208345	0.259954	-1.62283	-0.324227	-0.370798	-0.0946487	0	2.49038e-33	FALSE	TRUE
chr1:172600000-172650000	-0.0714161	-0.0247274	-0.0016091	-0.848456	-0.293122	-0.0836951	-0.0548411	0	2.42986e-09	FALSE	TRUE
chr1:172650000-172700000	0.0374629	0.140178	-0.358121	-0.713635	-0.402226	-0.866074	0.527127	0	7.46151e-06	FALSE	FALSE
chr1:172900000-172950000	-0.564795	-0.229848	-0.240452	-0.373845	-0.269178	-0.990543	-0.305721	0	0.420582	FALSE	FALSE
chr1:17300000-17350000	-0.270435	-0.338221	0.219377	-0.177926	0.134874	-0.28339	-0.701437	0	0.546617	FALSE	FALSE
chr1:173000000-173050000	-0.864483	0.0196221	-0.453582	-0.0425922	-0.64131	-0.215973	-0.380659	0	0.0537113	FALSE	FALSE
chr1:173050000-173100000	0.0788653	0.33959	-0.0827042	-0.0305766	-0.0705337	-0.410772	0.0730034	0	0.680145	FALSE	FALSE
chr1:173200000-173250000	1.81231	0.147887	0.245675	0.462274	-0.204156	-0.241833	0.361008	0	1.74171e-20	FALSE	FALSE
chr1:173250000-173300000	-0.0214245	-0.199063	-0.724372	0.372092	-0.432296	-0.369922	0.351205	0	0.00720849	FALSE	FALSE
chr1:173300000-173350000	0.599606	-0.847279	-0.974558	1.70699	-1.18808	-0.532728	-0.909685	0	2.41233e-190	TRUE	TRUE
chr1:173350000-173400000	-0.139913	-0.50369	0.208824	0.300919	-0.917194	-0.2976	-0.00105034	0	6.31057e-17	FALSE	TRUE
chr1:173400000-173450000	-0.00965573	-0.141217	0.56233	-1.05967	-0.572775	0.811556	0.109191	0	6.53367e-87	TRUE	TRUE
chr1:173450000-173500000	-0.652333	0.345044	0.517781	-1.06594	-0.859469	1.35941	-0.445604	0	2.22214e-56	TRUE	TRUE
chr1:173500000-173550000	-0.46006	1.5196	0.513448	-1.18868	-0.946068	1.35974	-1.14937	0	6.13404e-61	TRUE	FALSE
chr1:173600000-173650000	-0.872879	1.38867	1.12947	-1.15443	-0.691146	1.31748	0.38862	0	2.85353e-80	TRUE	TRUE
chr1:173650000-173700000	-0.869857	1.15483	0.408954	-0.40078	-0.422665	1.5645	-0.0208045	0	1.13726e-34	FALSE	FALSE
chr1:173700000-173750000	-0.420809	0.390846	1.37368	-0.510639	-0.608013	0.207937	0.746154	0	3.16174e-54	TRUE	TRUE
chr1:173750000-173800000	-1.19568	0.0518678	0.909811	-0.00285054	-0.19544	-0.323137	0.307271	0	2.28987e-06	FALSE	FALSE
chr1:173800000-173850000	-0.824886	0.0511542	0.163128	0.0635657	-0.0141679	0.259465	-0.0917877	0	0.0767794	FALSE	TRUE
chr1:173850000-173900000	-0.631544	0.0794486	0.336836	-0.840365	-0.859423	0.227177	-0.0718127	0	1.76732e-17	FALSE	TRUE
chr1:173900000-173950000	-1.4354	-0.0131205	0.308286	-1.16392	-1.55357	0.190514	-0.212353	0	5.03377e-24	FALSE	FALSE
chr1:173950000-174000000	-0.857754	0.311562	0.55666	-0.311009	-0.64377	0.209321	-0.138991	0	7.20295e-12	FALSE	TRUE
chr1:17400000-17450000	-0.256826	-0.121682	-0.234302	-0.186977	0.527698	-0.301825	0.198705	0	0.0157546	FALSE	FALSE
chr1:174000000-174050000	-0.790197	-0.663323	0.721557	-1.87016	-0.329647	-0.804886	0.494677	0	5.81702e-38	FALSE	TRUE
chr1:174050000-174100000	-0.668464	0.0426386	0.492015	-0.309195	-0.202833	-1.1556	-0.23561	0	2.65822e-09	FALSE	TRUE
chr1:174100000-174150000	-0.508472	0.377214	0.190493	0.312996	-0.388199	0.101674	0.0481935	0	2.98861e-05	FALSE	TRUE
chr1:174150000-174200000	-0.2009	-0.948111	-0.680793	1.47132	-1.42555	-1.11191	-1.00684	0	1.90653e-149	TRUE	TRUE
chr1:174250000-174300000	-0.793066	-0.417166	-0.847779	0.460454	-0.781328	-0.53897	-0.681327	0	9.57399e-06	FALSE	FALSE
chr1:174300000-174350000	-0.0732717	-0.259954	-0.75658	-0.162548	-0.861469	-0.076048	-0.145208	0	0.00852181	FALSE	FALSE
chr1:174350000-174400000	-0.125996	-0.502061	-0.504272	0.683939	-0.636336	-0.654514	-0.73598	0	1.24592e-11	FALSE	FALSE
chr1:174400000-174450000	-0.0845931	0.00773029	-0.060098	0.705201	-0.691234	-0.199171	-0.461956	0	2.68874e-09	FALSE	FALSE
chr1:174450000-174500000	-1.01536	-0.0792615	-0.244846	-0.133882	-0.679081	-1.14641	-1.398	0	0.000269506	FALSE	FALSE
chr1:174500000-174550000	-0.806034	0.042378	-0.947391	-0.649062	-1.54673	-1.16421	-0.906778	0	7.43632e-18	FALSE	FALSE
chr1:174600000-174650000	0.467745	0.244272	-1.30105	0.233095	-0.4755	-0.373146	-0.473445	0	9.44699e-06	FALSE	FALSE
chr1:174650000-174700000	0.616738	0.37969	-0.148453	-0.212258	-0.923439	-0.459228	-0.155531	0	4.75923e-06	FALSE	FALSE
chr1:174700000-174750000	0.0581718	0.186092	-0.100335	0.180646	0.299451	0.695479	-0.259894	0	0.479699	FALSE	FALSE
chr1:174750000-174800000	0.322155	0.618608	0.530889	0.22124	0.251147	-9.28571e-05	0.451803	0	0.318917	FALSE	FALSE
chr1:174850000-174900000	-0.262259	0.143159	-0.497332	0.0263962	0.0167988	-0.477392	-0.787111	0	0.523313	FALSE	FALSE
chr1:174900000-174950000	-0.134919	-0.273281	0.395993	0.520295	-0.157704	0.208951	-0.203789	0	0.293947	FALSE	FALSE
chr1:17500000-17550000	0.0799919	-0.0796687	-0.7321	-0.475574	-0.119599	-1.02036	-0.674079	0	0.0667161	FALSE	FALSE
chr1:175050000-175100000	-0.449876	0.25309	-0.372294	0.675553	-0.113651	0.339319	-0.0140804	0	0.0433613	FALSE	FALSE
chr1:175100000-175150000	-0.430207	-0.477982	-0.00250492	0.0157468	-0.307398	0.165114	-0.464768	0	0.518709	FALSE	FALSE
chr1:175300000-175350000	0.0277059	0.0983154	0.217731	0.204781	0.101311	-0.219199	-0.220104	0	0.969846	FALSE	FALSE
chr1:175350000-175400000	-1.24165	0.471461	0.045045	-0.214501	0.349736	-0.148358	-0.159302	0	0.00579823	FALSE	FALSE
chr1:175400000-175450000	-0.973079	0.579009	0.17998	-0.0566167	0.213123	-0.386208	-0.815105	0	0.00714368	FALSE	FALSE
chr1:175450000-175500000	-0.750094	0.376782	-0.885893	-1.15844	0.0704068	-0.958373	-0.880572	0	1.79362e-23	FALSE	TRUE
chr1:175500000-175550000	-0.226408	-0.049795	-0.431229	-0.530141	0.203839	-0.361439	-0.632265	0	0.0278435	FALSE	FALSE
chr1:175550000-175600000	-0.996941	0.0971352	-0.223288	-0.160285	-0.0976887	0.00551774	-0.161376	0	0.102915	FALSE	FALSE
chr1:175600000-175650000	-0.321928	0.982125	0.556721	-0.290306	-0.220325	0.052241	0.928139	0	7.56515e-81	TRUE	TRUE
chr1:175650000-175700000	-0.389907	0.499363	0.0313628	-0.373151	-0.0849724	-0.0773515	0.44285	0	4.01685e-17	FALSE	TRUE
chr1:175700000-175750000	-0.575198	0.411299	-0.0624567	0.0512524	0.297157	-0.445169	0.0459002	0	0.00636755	FALSE	FALSE
chr1:175750000-175800000	-0.0804432	0.390252	0.198399	0.225308	0.184948	0.412268	-0.269104	0	0.566851	FALSE	FALSE
chr1:175850000-175900000	-0.243231	0.384516	-0.122469	0.410934	0.0826633	-0.0499713	0.14551	0	0.000358349	FALSE	TRUE
chr1:175900000-175950000	-0.743787	-0.1588	-0.44697	0.26678	-0.538824	-0.616116	-0.145731	0	0.0178548	FALSE	FALSE
chr1:175950000-176000000	-0.207534	0.209617	-0.0359099	0.0370732	0.186791	-0.529211	0.442497	0	0.674122	FALSE	FALSE
chr1:176000000-176050000	-0.515725	-0.0304335	-0.212668	0.0263617	-0.21752	-0.260762	-0.541999	0	0.740879	FALSE	FALSE
chr1:176050000-176100000	-0.14997	-0.392346	-0.294205	0.0487685	-0.294539	0.147662	-0.886563	0	0.329079	FALSE	FALSE
chr1:176150000-176200000	0.024833	-0.214676	-0.209397	-0.22925	-0.264637	-0.104106	-0.515355	0	0.959693	FALSE	FALSE
chr1:176200000-176250000	-0.375008	-0.786595	-0.411298	-0.584071	-0.609703	-1.75482	-1.1119	0	0.017329	FALSE	FALSE
chr1:176250000-176300000	-0.760205	-0.415855	-0.556546	-0.670244	-0.771943	-0.951173	-0.725582	0	0.0223249	FALSE	FALSE
chr1:176400000-176450000	-0.821755	0.00606312	-0.55595	-0.464638	-0.152705	-0.850192	-0.460037	0	0.159684	FALSE	FALSE
chr1:17650000-17700000	-0.136401	-0.0869855	-0.0951561	-0.247699	-0.433322	-0.718812	0.666056	0	0.124222	FALSE	FALSE
chr1:176500000-176550000	-0.423398	0.710595	0.100782	0.340457	0.198724	-0.716554	-15.9293	0	0.00488106	FALSE	FALSE
chr1:176700000-176750000	0.0152653	1.1041	0.383839	0.106168	0.296337	-0.501046	1.29937	0	2.3441e-23	FALSE	TRUE
chr1:176750000-176800000	0.287478	0.725312	0.710602	0.274424	0.748212	-0.130482	0.593502	0	2.51923e-10	FALSE	TRUE
chr1:176800000-176850000	0.610291	0.524393	0.798609	0.109542	0.73148	0.0226846	0.429765	0	2.22849e-51	TRUE	TRUE
chr1:176850000-176900000	0.275818	0.567629	0.643335	-0.00671525	0.741963	0.275303	0.324396	0	2.01203e-05	FALSE	TRUE
chr1:176900000-176950000	0.3798	0.459367	0.433283	0.0482061	0.69304	0.264646	0.27818	0	4.65486e-05	FALSE	TRUE
chr1:176950000-177000000	0.0126816	0.766031	0.525745	-0.331748	-0.163583	-0.287837	0.509041	0	1.60294e-23	FALSE	TRUE
chr1:17700000-17750000	-0.86068	-1.91712	-1.80497	-1.3053	-1.79331	-1.26184	-0.673969	0	1.93888e-35	FALSE	TRUE
chr1:177000000-177050000	0.41319	0.411514	0.33916	-0.246919	-0.0645457	-0.205537	0.672357	0	0.000258652	FALSE	TRUE
chr1:177050000-177100000	-0.486232	0.661965	0.527402	-0.0935947	-0.0526273	-0.00745295	0.426039	0	3.18552e-12	FALSE	TRUE
chr1:177100000-177150000	0.0233906	0.736992	0.5696	-0.00473875	-0.0840692	-0.0451017	0.519613	0	1.64195e-11	FALSE	TRUE
chr1:177150000-177200000	-0.36284	0.666964	0.887623	0.0502577	0.0869674	0.0494983	0.653052	0	9.46797e-19	FALSE	TRUE
chr1:177200000-177250000	-0.000178321	0.491839	0.669019	0.232118	-0.0268125	0.0631214	0.211128	0	2.73e-07	FALSE	TRUE
chr1:177250000-177300000	-0.219771	0.314734	0.298634	-0.0536002	-0.293479	-0.329714	0.374153	0	2.90408e-14	FALSE	TRUE
chr1:177300000-177350000	-0.726311	0.528222	0.0507092	-0.860439	-0.947081	-0.867281	-0.0182541	0	1.1002e-55	TRUE	TRUE
chr1:177350000-177400000	-0.19238	0.31532	-0.0252514	-0.295909	-0.407809	0.0293639	0.763811	0	6.19709e-06	FALSE	TRUE
chr1:177400000-177450000	-0.353767	0.702756	0.10181	-0.0814367	-0.205961	-0.183408	0.182173	0	1.3239e-40	FALSE	TRUE
chr1:177450000-177500000	0.200976	0.448845	0.482027	-0.781698	0.367869	-0.879575	0.490445	0	4.33077e-45	FALSE	TRUE
chr1:17750000-17800000	-0.24878	-0.166021	-0.400528	-0.23748	-0.230402	-0.913817	0.364549	0	0.287467	FALSE	FALSE
chr1:177500000-177550000	-0.177332	-0.239194	-0.0187111	-1.18669	-0.540617	-1.16283	-0.308113	0	3.19349e-14	FALSE	TRUE
chr1:177550000-177600000	-0.518332	0.101946	0.283485	-0.444311	-0.374942	-0.524967	0.0341189	0	2.38473e-05	FALSE	TRUE
chr1:177600000-177650000	-0.805644	0.206968	0.55159	-0.736293	-0.755505	-0.857342	-0.336042	0	1.40562e-16	FALSE	TRUE
chr1:177650000-177700000	-0.178852	0.382441	0.679551	-0.868232	-0.325545	-1.01715	0.371287	0	3.6556e-21	FALSE	TRUE
chr1:177700000-177750000	0.677722	-0.294284	1.09442	-0.165275	0.604173	-0.584227	0.250004	0	4.61455e-44	FALSE	TRUE
chr1:177750000-177800000	0.0752715	-0.0478517	0.169362	-0.0631267	0.099917	-0.0977343	-0.3219	0	0.0394627	FALSE	TRUE
chr1:177800000-177850000	0.277657	0.333212	0.0756905	-0.0420183	-0.285517	0.032799	-0.402985	0	0.0904802	FALSE	FALSE
chr1:177850000-177900000	0.406723	-0.0740562	0.547414	0.432682	-0.30929	0.290246	-0.0889467	0	0.030171	FALSE	FALSE
chr1:177950000-178000000	0.232749	0.555859	0.214559	0.10981	0.353901	0.617374	0.0233808	0	0.0102725	FALSE	TRUE
chr1:17800000-17850000	-0.527182	-0.439874	-0.960206	-0.463943	-0.168428	-0.278056	-0.61996	0	0.0771587	FALSE	FALSE
chr1:178100000-178150000	-0.0309955	-0.0446151	0.300955	0.413452	-0.0811132	0.254263	-0.114415	0	0.486185	FALSE	FALSE
chr1:178150000-178200000	0.088251	0.244952	-0.0997983	0.206492	0.114976	0.142915	-0.0623995	0	0.372883	FALSE	TRUE
chr1:178250000-178300000	-0.429063	-0.0194517	-0.269639	-0.00696754	-0.449421	0.0747127	-0.136619	0	0.0338494	FALSE	TRUE
chr1:178300000-178350000	-0.138219	-0.162463	0.043948	0.219229	-0.2685	-0.0952343	-0.299095	0	4.67459e-17	FALSE	TRUE
chr1:178350000-178400000	0.0713619	0.165818	0.337216	0.411705	-0.35376	-0.13035	0.62994	0	2.43556e-17	FALSE	TRUE
chr1:178400000-178450000	-0.292291	0.0132533	0.12412	0.834166	-0.0990865	-0.0290319	0.0269016	0	1.49939e-36	FALSE	TRUE
chr1:178450000-178500000	0.629177	0.130311	0.251556	0.571874	0.514276	-0.396315	-0.31834	0	2.76265e-08	FALSE	TRUE
chr1:17850000-17900000	-0.431621	-0.293187	-0.0096274	-0.306708	-0.481572	-0.487174	-0.933714	0	0.513376	FALSE	FALSE
chr1:178500000-178550000	-0.332506	-1.14341	-0.447145	-0.464118	-0.822165	-0.389824	-1.17722	0	7.76417e-13	FALSE	TRUE
chr1:178550000-178600000	0.203901	-0.657147	-0.174191	0.201905	-0.159785	-0.658983	-0.484652	0	0.00985709	FALSE	FALSE
chr1:178600000-178650000	0.429733	-0.749179	0.0230118	0.992964	-0.276178	-0.137347	-0.798369	0	2.67883e-16	FALSE	FALSE
chr1:178650000-178700000	0.280633	-1.01943	-0.414994	0.490815	-0.951918	-0.870529	-1.17372	0	2.11963e-15	FALSE	FALSE
chr1:178700000-178750000	0.0971438	-0.278256	0.0579389	1.49843	0.021486	-0.534973	0.174486	0	6.62971e-23	FALSE	FALSE
chr1:178800000-178850000	-0.447657	-2.13468	-0.544603	0.262294	-1.12732	-1.50425	-1.10239	0	9.45307e-15	FALSE	FALSE
chr1:178850000-178900000	0.00873236	-0.458363	-0.041768	0.317986	-0.198903	-0.58248	-0.591417	0	0.122322	FALSE	FALSE
chr1:178900000-178950000	-0.0791377	-0.336544	0.10449	0.0278736	-0.612549	-1.2462	-0.328487	0	0.0120639	FALSE	FALSE
chr1:178950000-179000000	-0.192328	-0.479028	0.800782	0.315585	-0.0747099	-0.880721	-0.368551	0	1.3998e-07	FALSE	FALSE
chr1:179000000-179050000	0.21975	-0.352273	0.59867	0.1145	0.297637	-0.321476	-0.399627	0	0.000233868	FALSE	TRUE
chr1:179050000-179100000	-0.26359	-1.03149	0.142786	0.828906	-0.476272	-0.9231	-1.22798	0	9.07343e-32	FALSE	TRUE
chr1:179100000-179150000	0.291988	-0.357936	-0.0925516	1.14544	-0.272768	-0.387944	-2.13081	0	7.62332e-28	FALSE	TRUE
chr1:179150000-179200000	0.738476	-0.476061	-0.416113	0.284444	-0.494401	-0.196276	-0.187974	0	7.58927e-09	FALSE	FALSE
chr1:179200000-179250000	-0.0620925	-0.717776	-0.529873	-0.349443	-0.565101	-0.0198322	0.169778	0	0.0046575	FALSE	FALSE
chr1:179250000-179300000	-0.480443	-0.00106071	-0.448842	-0.181513	-0.398298	0.293635	-0.973257	0	0.0424907	FALSE	FALSE
chr1:179300000-179350000	0.224068	0.10692	0.0187471	-0.338161	0.159497	0.897064	-0.798632	0	0.000490029	FALSE	FALSE
chr1:179350000-179400000	-0.0793373	0.232635	0.0650008	-0.435337	-0.10249	0.324713	-0.610292	0	0.0323088	FALSE	FALSE
chr1:179400000-179450000	0.0668401	0.239345	0.171194	0.117362	0.624778	0.398542	-0.711688	0	0.00100234	FALSE	TRUE
chr1:179450000-179500000	0.0157228	-0.0299533	0.329761	0.112029	0.119039	0.214853	-0.261621	0	0.557878	FALSE	TRUE
chr1:179500000-179550000	0.0932988	-0.00121878	0.00924355	0.0813635	-0.211291	0.122725	-0.484991	0	3.17997e-05	FALSE	TRUE
chr1:179550000-179600000	1.05103	-0.16431	0.568575	0.802964	0.725307	0.462251	0.0107851	0	1.14204e-34	FALSE	TRUE
chr1:179650000-179700000	0.196133	0.124857	0.00989961	-0.0449481	-0.165558	0.0304519	-0.219911	0	0.315547	FALSE	TRUE
chr1:179700000-179750000	-0.149726	-0.423546	-0.224882	0.301006	-0.52086	-0.26833	-0.506287	0	0.000368678	FALSE	TRUE
chr1:179750000-179800000	0.55466	0.256035	0.0627498	0.861089	0.202912	0.396791	-0.241881	0	9.22e-17	FALSE	TRUE
chr1:179800000-179850000	0.329123	-0.0696365	-0.187911	0.728593	-0.0206263	-0.0135385	-0.439964	0	3.37568e-37	FALSE	TRUE
chr1:179850000-179900000	-0.34281	-0.606275	-0.555966	0.45082	-0.925513	-0.558543	-0.472199	0	1.75368e-17	FALSE	TRUE
chr1:179900000-179950000	-0.411557	-0.318179	-0.385049	0.224704	-0.871509	-0.847139	-0.611615	0	2.0248e-06	FALSE	FALSE
chr1:179950000-180000000	-0.173622	-0.237258	-0.591458	0.436316	-1.25948	-0.764748	-0.5143	0	9.21201e-53	TRUE	TRUE
chr1:18000000-18050000	-0.897738	0.0219927	-0.168895	0.0542966	0.17026	-1.58252	0.484779	0	0.253	FALSE	FALSE
chr1:180000000-180050000	0.103224	0.0876214	-0.177694	0.674587	-0.427647	0.023125	-0.179476	0	5.22922e-10	FALSE	TRUE
chr1:180050000-180100000	0.141742	0.22049	-0.121113	0.105888	-0.170151	-0.0524898	-0.210783	0	0.235802	FALSE	TRUE
chr1:180100000-180150000	0.184209	0.477039	-0.383934	0.220177	-0.282891	0.132999	-0.167187	0	2.44452e-07	FALSE	TRUE
chr1:180150000-180200000	-0.569906	0.144427	-0.451722	-0.477025	-0.888018	-0.340867	-0.0409068	0	4.57118e-26	FALSE	TRUE
chr1:180200000-180250000	0.11273	0.105086	-0.141281	0.218243	-0.035087	-0.00111705	-0.0175513	0	0.0917206	FALSE	TRUE
chr1:180250000-180300000	0.252852	0.129257	0.188029	0.297462	0.41118	0.015378	-0.258673	0	2.29224e-11	FALSE	TRUE
chr1:180300000-180350000	-0.0513132	0.147126	0.0876071	-0.647923	0.0538645	0.601202	-0.0905345	0	1.18656e-29	FALSE	TRUE
chr1:180350000-180400000	-0.108068	0.166969	-0.0426304	-0.614145	0.0308517	0.683848	-0.0966476	0	5.60606e-37	FALSE	TRUE
chr1:180400000-180450000	-0.206405	-0.0424466	0.146422	-0.944429	0.137631	-0.0787641	-0.112003	0	1.1829e-20	FALSE	TRUE
chr1:180450000-180500000	0.115502	0.0535931	-0.44499	-0.9466	-0.43281	-0.701577	0.295027	0	7.99405e-12	FALSE	TRUE
chr1:18050000-18100000	-0.571166	-0.740124	-0.238733	0.086353	-0.519217	-1.36649	0.316974	0	0.0378038	FALSE	FALSE
chr1:180500000-180550000	-0.216822	0.943577	-0.0446421	-0.768572	-1.10396	-0.279852	0.406982	0	2.21502e-84	TRUE	TRUE
chr1:180550000-180600000	-0.30899	0.279158	-0.0308631	-0.166471	-0.633214	-0.191549	0.0527198	0	6.21619e-17	FALSE	TRUE
chr1:180600000-180650000	0.0985296	0.416276	0.21427	0.177971	-0.237467	-0.348891	0.0312126	0	1.7576e-13	FALSE	TRUE
chr1:180650000-180700000	-0.0788731	0.180821	-0.152341	0.171993	-0.137097	-0.16236	0.293669	0	0.0281039	FALSE	TRUE
chr1:180700000-180750000	0.324263	0.222796	0.355982	0.387467	0.127887	0.0196053	-0.0754187	0	1.97857e-06	FALSE	TRUE
chr1:180750000-180800000	0.0261206	-0.0657682	0.118298	-0.460757	0.288949	-0.20511	0.0482682	0	3.25016e-19	FALSE	TRUE
chr1:180800000-180850000	-0.156122	0.324113	0.258311	0.364453	0.236525	-0.168477	0.0345415	0	4.90644e-16	FALSE	TRUE
chr1:180850000-180900000	0.317461	0.452178	0.309126	0.324142	0.809041	-0.0143734	0.105146	0	3.92288e-34	FALSE	TRUE
chr1:180900000-180950000	-0.213418	-0.0275937	0.00420287	0.387748	0.0301053	0.0310264	0.683697	0	1.03751e-19	FALSE	TRUE
chr1:180950000-181000000	0.23273	0.532646	0.00626088	0.410807	0.411343	-0.122218	-0.037945	0	0.00378719	FALSE	TRUE
chr1:181000000-181050000	0.170707	0.374429	0.114281	0.489788	-0.504846	0.125863	-0.706893	0	2.63536e-12	FALSE	TRUE
chr1:181050000-181100000	0.355271	0.31072	0.206735	0.582017	-0.0129387	0.333632	0.287743	0	0.000961595	FALSE	TRUE
chr1:181100000-181150000	-0.100961	0.112024	0.0354185	0.45674	-0.0298649	0.0979617	-0.0953963	0	1.67215e-11	FALSE	TRUE
chr1:181150000-181200000	0.231957	0.0721031	0.266518	0.361502	0.412729	0.0186332	0.137527	0	3.79624e-08	FALSE	TRUE
chr1:181200000-181250000	-0.0752263	-0.0217297	0.16263	0.194937	-0.0846522	0.0740813	-0.119162	0	3.06879e-05	FALSE	TRUE
chr1:181250000-181300000	0.311856	-0.10944	0.238258	0.340428	0.327446	0.299197	0.269848	0	1.33446e-06	FALSE	TRUE
chr1:181300000-181350000	0.573789	-0.588714	0.295773	0.653018	0.843952	0.14632	0.644693	0	6.36633e-36	FALSE	TRUE
chr1:181350000-181400000	0.242027	-1.93376	-0.348298	-0.559982	0.0180031	-0.715405	-0.210271	0	2.23872e-40	FALSE	TRUE
chr1:181400000-181450000	-0.332881	-1.17048	-0.355506	-0.53189	-0.919921	-0.651194	-0.913261	0	4.13874e-07	FALSE	FALSE
chr1:181450000-181500000	0.115136	-0.6474	-1.04251	-0.130872	-0.339423	-0.137868	-0.793815	0	0.00327793	FALSE	FALSE
chr1:18150000-18200000	0.40633	0.0622444	-0.260215	0.0864104	0.251729	-0.259293	-0.779189	0	0.409294	FALSE	FALSE
chr1:181500000-181550000	0.0341861	-0.395341	-0.273416	-0.254979	-0.0772483	-0.480754	-0.584258	0	0.137152	FALSE	TRUE
chr1:181550000-181600000	0.28761	-0.371285	-0.0444366	-0.588062	-0.394972	-0.193418	0.241713	0	0.000454862	FALSE	TRUE
chr1:181600000-181650000	-0.226397	-0.10089	-0.0930915	-0.257796	-0.110613	0.0155508	-0.031161	0	0.87402	FALSE	TRUE
chr1:181650000-181700000	-0.0127144	-0.0721233	-0.394892	-0.34942	-0.239454	-0.372624	0.26876	0	0.145052	FALSE	TRUE
chr1:181700000-181750000	0.0940804	-0.466293	-0.355997	-0.154547	-0.323673	-0.844212	-0.325751	0	0.0879831	FALSE	FALSE
chr1:181750000-181800000	0.0593808	-0.117397	-0.184021	-0.400586	-0.052733	-0.957046	-0.278405	0	0.050519	FALSE	FALSE
chr1:181800000-181850000	0.0795406	0.220834	0.171168	0.183257	0.403765	0.0222928	0.194994	0	3.75481e-06	FALSE	TRUE
chr1:181850000-181900000	0.0724767	0.139307	0.110912	-0.847045	0.697705	0.0913743	-0.0631031	0	3.5492e-58	TRUE	TRUE
chr1:181900000-181950000	0.135924	0.0896481	0.264623	-0.724445	0.370196	0.241233	0.420173	0	1.21768e-13	FALSE	TRUE
chr1:181950000-182000000	0.17139	0.473484	0.453071	-0.219066	-0.0723948	-0.222749	0.389364	0	5.45063e-07	FALSE	TRUE
chr1:182000000-182050000	-0.253906	-0.668104	0.109065	-0.829979	-0.672033	-0.388647	0.135116	0	1.24219e-13	FALSE	TRUE
chr1:182050000-182100000	0.430264	-0.471471	0.0301104	-0.402688	0.150944	-0.655952	0.394167	0	1.31564e-05	FALSE	TRUE
chr1:182100000-182150000	0.218859	-0.185978	-0.0291825	-0.176974	0.164887	-0.173767	-0.109369	0	0.000783699	FALSE	TRUE
chr1:182150000-182200000	0.266341	0.0248855	0.303837	-0.438914	0.533801	0.403483	0.00666031	0	2.3879e-06	FALSE	TRUE
chr1:182200000-182250000	0.156674	-0.0879846	0.250888	-0.344583	0.269119	0.230486	-0.232351	0	0.0028139	FALSE	TRUE
chr1:182250000-182300000	0.653834	0.0451336	0.598018	0.0794532	1.51585	0.442567	0.316834	0	8.85471e-158	TRUE	TRUE
chr1:182300000-182350000	0.323844	0.208031	0.597193	0.0377817	0.388373	0.570755	-0.138108	0	1.46094e-13	FALSE	TRUE
chr1:182350000-182400000	0.486015	-0.572222	0.471877	-0.478194	0.10711	0.665544	-0.410371	0	1.3483e-26	FALSE	TRUE
chr1:182400000-182450000	0.400739	-0.0414417	0.102537	0.144069	-0.0724345	0.294206	-0.573188	0	5.22941e-06	FALSE	TRUE
chr1:182450000-182500000	0.312421	-0.133257	0.222553	-0.354693	-0.365676	0.0985675	-0.116084	0	0.000580223	FALSE	TRUE
chr1:182500000-182550000	0.385748	-0.266703	0.491932	-1.1159	-1.02421	0.27699	-0.217541	0	3.06139e-71	TRUE	TRUE
chr1:182550000-182600000	0.420177	-0.759849	-0.0929344	-1.1263	-0.647708	-0.638494	-0.725602	0	1.77167e-15	FALSE	TRUE
chr1:182600000-182650000	-0.411194	-1.4456	-0.729676	-0.65788	-1.12652	-1.29882	-0.345034	0	1.21327e-08	FALSE	FALSE
chr1:182650000-182700000	-0.521522	-0.585801	-0.232126	-0.294532	-0.587479	-0.308447	-0.242605	0	0.108248	FALSE	FALSE
chr1:182700000-182750000	-0.361999	-0.652676	0.0241357	-0.694548	-0.285302	-0.591175	-0.389377	0	0.0029238	FALSE	FALSE
chr1:182750000-182800000	-0.582154	-1.38088	-0.628042	-1.23576	-0.535487	-0.69453	-0.20102	0	4.01909e-16	FALSE	TRUE
chr1:182800000-182850000	0.187227	-0.997093	-0.432032	-0.553078	0.796713	-0.319583	-0.649156	0	9.51753e-21	FALSE	FALSE
chr1:182850000-182900000	-0.665935	-0.457849	-0.656081	-0.321112	0.270932	-0.59354	-0.510843	0	0.00188647	FALSE	FALSE
chr1:182900000-182950000	-0.174042	-0.726274	0.447167	-0.917158	0.670712	-1.30854	-0.115264	0	1.73261e-57	TRUE	TRUE
chr1:182950000-183000000	-0.215378	-0.309988	0.107876	-1.16905	0.409116	-1.37628	0.0817338	0	1.44643e-39	FALSE	TRUE
chr1:18300000-18350000	-0.165616	0.220622	0.156155	0.205086	-0.181246	-0.222719	0.844939	0	0.302482	FALSE	FALSE
chr1:183050000-183100000	-0.62341	-0.942403	-0.413413	-0.831278	-0.974391	-0.411112	0.246937	0	7.49179e-07	FALSE	FALSE
chr1:183100000-183150000	0.905216	-0.468235	-0.582839	-0.19848	-0.334017	-0.0508455	0.00158484	0	9.45839e-16	FALSE	TRUE
chr1:183150000-183200000	1.08406	-0.636009	-0.103002	-0.112525	-0.137221	0.396559	-0.232605	0	9.37492e-26	FALSE	TRUE
chr1:183200000-183250000	0.286886	0.144856	0.194997	0.353976	0.0411607	0.0814321	-0.0071747	0	0.0515721	FALSE	TRUE
chr1:183250000-183300000	0.158343	-0.133509	0.0767359	0.0170818	-0.0569215	-0.0676748	-0.00310977	0	0.38507	FALSE	TRUE
chr1:183300000-183350000	0.615005	0.394499	0.422266	0.31389	0.316224	0.230341	0.182483	0	3.18852e-07	FALSE	TRUE
chr1:183350000-183400000	0.180775	0.212104	0.177834	-0.0651419	0.0239714	-0.0367895	0.188366	0	0.0289082	FALSE	TRUE
chr1:183400000-183450000	0.151073	0.132311	-0.0346122	-0.389677	-0.0491083	-0.153236	-0.359431	0	0.238088	FALSE	TRUE
chr1:18350000-18400000	0.102796	0.128837	-0.294375	-0.340744	-0.162279	-0.13901	-0.805085	0	0.67392	FALSE	FALSE
chr1:183600000-183650000	-0.773243	0.227688	-0.224534	-1.12549	-0.548643	-0.473549	0.194876	0	9.65777e-07	FALSE	FALSE
chr1:183650000-183700000	0.0922797	0.119408	-0.0663384	-0.647694	-0.748559	-0.00956012	-0.248406	0	1.0028e-05	FALSE	FALSE
chr1:183750000-183800000	-0.263107	0.427211	-0.0991031	-0.76405	-0.780249	-0.779549	0.0902071	0	7.79826e-10	FALSE	FALSE
chr1:183800000-183850000	-0.168917	0.433976	0.0558924	-0.648211	-0.605157	-0.446799	0.220355	0	1.66963e-10	FALSE	TRUE
chr1:183850000-183900000	-0.5363	0.817042	0.252985	-0.252634	-0.316071	0.447658	-0.136369	0	7.80225e-11	FALSE	FALSE
chr1:183900000-183950000	-0.346205	1.50178	0.148467	-0.191568	-0.96103	0.632804	0.185905	0	1.42863e-48	FALSE	TRUE
chr1:183950000-184000000	-0.216781	1.10525	0.782003	-0.37473	-0.594149	0.695178	0.411064	0	1.21073e-42	FALSE	TRUE
chr1:184000000-184050000	-0.426009	0.365984	0.083598	-0.351554	-0.356915	0.635799	0.375174	0	6.38329e-31	FALSE	TRUE
chr1:184050000-184100000	0.161548	0.411551	0.58872	-0.0111027	-0.220814	0.941345	0.172816	0	2.31685e-09	FALSE	TRUE
chr1:184100000-184150000	-0.37841	-0.122147	-0.384818	-0.546815	-0.48525	0.910837	0.693394	0	1.2397e-10	FALSE	FALSE
chr1:184150000-184200000	-0.680167	0.00339477	-0.557062	-0.81617	-0.635313	0.337384	0.423544	0	4.85033e-06	FALSE	FALSE
chr1:184200000-184250000	-0.493074	-0.265475	0.0135515	-0.803916	-0.719997	-0.250269	-0.493449	0	0.000246922	FALSE	FALSE
chr1:184250000-184300000	-0.119332	-0.808716	-0.298178	-1.09538	-0.942779	-0.404068	0.365281	0	2.99672e-10	FALSE	FALSE
chr1:184300000-184350000	0.410287	-0.276602	0.420807	-0.518106	-0.116327	-0.440004	0.037544	0	0.000177537	FALSE	FALSE
chr1:184350000-184400000	0.0867868	0.0845751	-0.190059	-0.804377	-0.101758	-0.233222	-0.0326261	0	0.00207467	FALSE	TRUE
chr1:184450000-184500000	0.792641	-0.368454	0.327187	-0.50973	0.801693	-0.673951	0.37047	0	1.95745e-40	FALSE	TRUE
chr1:18450000-18500000	0.378339	0.317079	0.266012	0.43535	0.275799	-0.180246	-0.285412	0	0.806349	FALSE	FALSE
chr1:184500000-184550000	0.783981	-0.396349	0.415412	-0.904483	0.93706	-0.616375	0.213464	0	1.3611e-59	TRUE	TRUE
chr1:184550000-184600000	0.215195	-0.0675305	0.00457237	-0.680471	0.218152	-0.695045	0.578049	0	5.20659e-12	FALSE	TRUE
chr1:184600000-184650000	0.0497375	-0.781588	0.0415753	0.31948	0.511814	-0.979215	-0.197115	0	5.19803e-21	FALSE	TRUE
chr1:184700000-184750000	-0.159003	-0.16561	-0.0365804	-0.812063	0.213806	-0.416921	-0.588771	0	7.9518e-35	FALSE	TRUE
chr1:184750000-184800000	-0.278688	0.00195565	-0.137067	-0.072118	-0.138461	-0.784097	-0.120823	0	0.0747883	FALSE	TRUE
chr1:184800000-184850000	-0.120614	0.029723	-0.0239047	-0.0300975	-0.181794	-0.103667	-0.630051	0	0.0442752	FALSE	TRUE
chr1:184850000-184900000	-0.726235	-0.521462	-0.234326	-0.640953	-0.750342	-0.657781	0.0461044	0	4.34059e-09	FALSE	TRUE
chr1:184900000-184950000	-0.246977	-0.632692	-0.124958	-0.274514	-0.603891	-0.12117	0.00327396	0	0.00228424	FALSE	TRUE
chr1:184950000-185000000	-0.379383	-0.870807	-0.665953	-0.366426	-0.8326	0.0983852	-0.109245	0	2.05103e-05	FALSE	FALSE
chr1:185000000-185050000	-0.0400535	-0.328074	-0.0547794	-0.365381	-0.101646	0.00684031	0.163742	0	0.639377	FALSE	FALSE
chr1:185100000-185150000	0.375322	0.0108347	-0.138421	-0.161496	-0.095474	1.09245	0.294061	0	0.000169518	FALSE	FALSE
chr1:185150000-185200000	0.00195117	-0.356666	0.0716501	-0.383702	-0.0145257	-0.134625	0.27447	0	0.0601757	FALSE	TRUE
chr1:185200000-185250000	0.0620781	-0.0349671	-0.181878	0.180406	-0.0142751	-0.0498413	-0.304025	0	0.00607273	FALSE	TRUE
chr1:185250000-185300000	0.330487	-0.232515	-0.120669	-0.26107	0.177456	-0.462311	-0.30066	0	0.0360356	FALSE	FALSE
chr1:185300000-185350000	-0.00433695	0.211417	0.0758814	0.263532	-0.0145438	0.20832	-0.167275	0	0.0200325	FALSE	TRUE
chr1:185350000-185400000	-0.103134	0.110959	0.119152	0.327986	-0.0648129	0.128366	-0.449359	0	0.000169637	FALSE	TRUE
chr1:185400000-185450000	-0.0322165	0.172602	0.100634	0.820858	0.0260001	0.353457	-0.992915	0	8.21857e-08	FALSE	TRUE
chr1:185450000-185500000	-0.931045	-1.20315	-0.82345	1.50019	-0.708779	-1.47032	-0.5253	0	1.04546e-108	TRUE	TRUE
chr1:185500000-185550000	-0.670395	-0.200487	0.0752275	0.744449	-0.264801	-0.0424667	-0.283586	0	1.26905e-05	FALSE	FALSE
chr1:185550000-185600000	-0.291293	-0.512709	-0.41657	0.32331	-0.418013	0.366578	-0.824463	0	0.0423864	FALSE	FALSE
chr1:185650000-185700000	-0.292927	0.205931	0.108826	0.181134	-0.065018	-0.797275	0.589874	0	0.487968	FALSE	FALSE
chr1:185700000-185750000	0.0188971	-0.0693155	0.113382	0.433292	0.150446	0.0467193	-1.19103	0	0.484314	FALSE	FALSE
chr1:185750000-185800000	-0.225264	-0.744058	-0.18479	-0.440983	-0.406845	-1.24078	-0.679794	0	0.145184	FALSE	FALSE
chr1:185900000-185950000	-0.469954	-0.0851371	0.207535	0.213281	-0.206485	-15.2539	-0.248645	0	0.00822684	FALSE	FALSE
chr1:18600000-18650000	-0.185023	-0.299234	-0.277443	0.0751564	-0.419125	0.0861857	-15.3645	0	0.0970399	FALSE	FALSE
chr1:186000000-186050000	-0.654008	0.127352	-0.304547	-0.0735559	-0.21922	0.0136825	-0.576914	0	0.707011	FALSE	FALSE
chr1:186050000-186100000	-0.668076	-0.0815981	-0.741936	0.0790864	0.0238572	-0.155056	0.113454	0	0.353237	FALSE	FALSE
chr1:186100000-186150000	-0.768132	-0.570619	-0.696004	-0.441153	-1.29803	-0.710964	-0.395844	0	4.59511e-06	FALSE	FALSE
chr1:186150000-186200000	-1.45917	-0.572756	-0.558961	-0.474537	-0.598365	-1.05324	-1.09782	0	0.00678134	FALSE	FALSE
chr1:186200000-186250000	-0.682831	-0.502373	0.0938965	-0.00439234	-0.506777	-0.0210958	0.43378	0	0.0761975	FALSE	FALSE
chr1:186250000-186300000	-0.324468	-0.467496	-0.41147	0.133087	-0.204737	-0.756214	-0.459075	0	0.361808	FALSE	FALSE
chr1:186350000-186400000	-0.471019	-0.916372	-0.196444	0.0462797	0.151635	-0.541632	0.0827389	0	0.0978185	FALSE	FALSE
chr1:186500000-186550000	0.0239396	-1.01817	-0.30816	-0.896436	0.636923	-1.66271	0.000573214	0	2.74805e-21	FALSE	FALSE
chr1:186550000-186600000	-1.3082	-1.89685	-0.824543	-2.09966	-0.192091	-1.09533	0.382464	0	1.35682e-25	FALSE	FALSE
chr1:186650000-186700000	-1.24571	0.0787477	-0.201939	0.0504248	0.190663	-0.844275	-0.455924	0	0.0302172	FALSE	FALSE
chr1:186700000-186750000	-0.93665	-0.325177	-0.607169	-0.531605	-0.763764	-0.583109	-0.28582	0	7.66232e-17	FALSE	TRUE
chr1:186750000-186800000	-0.509353	-0.08041	-0.158206	-0.102326	0.64871	-0.236216	-0.499847	0	4.48606e-09	FALSE	TRUE
chr1:186800000-186850000	-0.288031	-0.693319	-0.167127	0.105014	-0.263644	-0.417248	-0.379283	0	0.234748	FALSE	FALSE
chr1:186850000-186900000	0.0504556	-0.132049	0.306093	-0.175612	0.0180605	0.0692283	-0.314743	0	0.901966	FALSE	FALSE
chr1:186900000-186950000	-0.577888	-0.754858	-0.0888985	-0.152208	-0.458009	-0.7349	-0.489701	0	0.091328	FALSE	FALSE
chr1:186950000-187000000	-0.277024	-0.121142	-0.328099	0.218399	-0.324319	-1.29406	-1.30949	0	0.150739	FALSE	FALSE
chr1:18700000-18750000	0.0344807	-0.379946	0.313702	0.318893	-0.054143	-1.11722	-0.490217	0	0.19672	FALSE	FALSE
chr1:187000000-187050000	-0.595045	-0.484852	-0.37858	-0.71251	-0.535128	-1.21959	-0.158771	0	0.121561	FALSE	FALSE
chr1:187050000-187100000	-0.426668	0.13238	-0.224524	-0.341135	-0.386192	-0.061029	-0.535357	0	0.69603	FALSE	FALSE
chr1:187100000-187150000	0.500337	0.302099	0.0368012	-0.167306	0.0437903	0.822829	0.447518	0	0.0406314	FALSE	FALSE
chr1:187200000-187250000	0.0313664	-0.0632173	-0.0630074	-0.136368	-0.162506	-0.1833	-0.415153	0	0.464733	FALSE	TRUE
chr1:187300000-187350000	-0.150961	0.967788	0.105124	-0.35018	-0.421101	1.03711	0.505971	0	9.84211e-21	FALSE	FALSE
chr1:187350000-187400000	-0.0753923	1.29454	-0.506183	-0.388415	-0.698755	0.149064	0.191807	0	5.01465e-35	FALSE	FALSE
chr1:187400000-187450000	-0.218017	0.43175	-0.181517	-0.129962	-0.242533	0.0711038	0.583788	0	0.0905432	FALSE	FALSE
chr1:18750000-18800000	-0.227434	-0.104926	-0.429248	0.477115	0.0958019	-0.267682	0.155732	0	0.258256	FALSE	FALSE
chr1:187600000-187650000	-1.37475	-0.444288	-1.61817	-1.37929	-1.54483	-0.766761	-1.30355	0	9.6198e-13	FALSE	FALSE
chr1:187650000-187700000	-0.726503	-0.72087	-1.14075	-0.775915	-1.26573	-0.80349	-1.6045	0	1.90698e-06	FALSE	FALSE
chr1:187700000-187750000	-1.726	-0.041621	-0.0629627	-0.380941	-0.324343	-0.289671	-0.309966	0	0.118909	FALSE	FALSE
chr1:187750000-187800000	-0.356631	0.55579	-0.00251917	0.231113	0.0258053	-0.260552	0.599278	0	0.2635	FALSE	FALSE
chr1:187800000-187850000	-0.203064	0.237169	-0.150782	-0.366022	-0.573355	-0.339844	-1.48069	0	0.0916566	FALSE	FALSE
chr1:187950000-188000000	-1.02872	-0.48731	-0.402059	-0.213407	-0.694872	-0.499655	-0.755401	0	0.0343523	FALSE	FALSE
chr1:188050000-188100000	-0.515249	-0.726371	-0.351783	-0.165964	-0.4599	-0.400887	-0.540241	0	0.197423	FALSE	FALSE
chr1:188100000-188150000	-1.13494	-0.235043	-0.0980623	0.40846	-0.19344	-0.316269	-1.374	0	0.0155261	FALSE	FALSE
chr1:188350000-188400000	-1.39695	-0.654159	-1.82071	0.57606	-0.368584	-1.1057	-2.19856	0	7.89076e-20	FALSE	FALSE
chr1:188400000-188450000	-0.84801	-0.50942	-0.232268	0.555259	-0.298533	-1.32518	0.0521798	0	5.14752e-06	FALSE	FALSE
chr1:188450000-188500000	-0.207832	-0.432638	-0.490508	0.0263087	-0.942073	-0.13519	-1.20731	0	0.00683307	FALSE	FALSE
chr1:188600000-188650000	-0.411601	-0.394718	-0.374183	-0.331866	-0.749579	-1.45698	-0.863398	0	0.136549	FALSE	FALSE
chr1:188650000-188700000	-1.11502	-0.762867	-0.812491	-0.117107	-0.960859	-0.706036	-1.03493	0	2.99927e-05	FALSE	FALSE
chr1:188700000-188750000	-1.43266	0.164185	0.0814166	0.193041	-0.329227	-0.187481	-0.357532	0	0.0357988	FALSE	FALSE
chr1:188900000-188950000	-0.450726	-0.142953	-0.347067	-0.258186	-0.839946	-0.570396	-0.20692	0	0.200428	FALSE	FALSE
chr1:188950000-189000000	-0.525956	1.08801	0.260173	0.633323	-0.174814	0.411389	0.034934	0	5.67211e-13	FALSE	FALSE
chr1:189000000-189050000	-0.0263771	0.759863	0.0364993	0.0328665	0.0537522	-0.0124961	-0.155608	0	5.92806e-10	FALSE	TRUE
chr1:189150000-189200000	-0.977554	-0.157591	-0.438449	-0.391365	-0.969088	-0.0399181	-1.121	0	0.00319833	FALSE	FALSE
chr1:189250000-189300000	-0.193054	-0.622075	-0.455503	-0.597253	-0.300351	-0.259964	-0.859146	0	0.48066	FALSE	FALSE
chr1:189300000-189350000	-0.0138645	-0.131893	-1.33087	-0.576146	-0.419584	-0.566213	-15.448	0	0.00175427	FALSE	FALSE
chr1:189400000-189450000	-1.29124	0.274329	0.158339	0.336904	0.10168	0.0195759	0.168816	0	0.334213	FALSE	FALSE
chr1:189450000-189500000	-0.266976	0.204498	-0.036602	0.323818	-0.149998	0.0419118	-0.652084	0	0.594096	FALSE	FALSE
chr1:189550000-189600000	-0.152	0.168706	-0.395883	0.184586	-0.156375	0.3457	-1.35013	0	0.33454	FALSE	FALSE
chr1:189650000-189700000	0.147483	-0.00525981	0.105708	0.852632	0.00588685	0.355542	-0.295778	0	7.96959e-25	FALSE	TRUE
chr1:189700000-189750000	-0.958179	-0.394091	-0.718446	0.120896	-1.46559	-1.01613	-0.526631	0	2.65805e-22	FALSE	TRUE
chr1:189750000-189800000	-1.27819	0.267558	-0.825097	0.975738	-1.06941	-0.39727	0.345926	0	4.81192e-52	TRUE	TRUE
chr1:189800000-189850000	-0.596801	0.823103	-0.17106	1.01342	-0.606092	-0.0414499	-0.104771	0	5.32081e-22	FALSE	FALSE
chr1:189850000-189900000	-0.751138	-0.717314	0.110392	0.995853	-1.04726	0.0463082	0.143955	0	3.28073e-31	FALSE	TRUE
chr1:189900000-189950000	-0.376341	-0.714382	-0.366387	-0.169974	-1.32733	-0.000843787	-0.616127	0	2.07529e-15	FALSE	TRUE
chr1:189950000-190000000	-0.321186	-0.338203	-0.863137	-0.132782	-1.12638	-1.12769	-0.728974	0	6.83177e-05	FALSE	FALSE
chr1:190000000-190050000	-0.716101	-0.0474345	-0.63308	-0.0390827	-0.691684	-0.286027	0.0485804	0	0.13675	FALSE	FALSE
chr1:190150000-190200000	-0.754261	-1.39282	-1.69537	-1.24422	-1.66399	-0.945271	-2.27349	0	2.42331e-23	FALSE	FALSE
chr1:190200000-190250000	-0.960116	-0.189859	-0.887175	0.0286592	-0.0983242	-0.369898	-1.4389	0	0.0694284	FALSE	FALSE
chr1:190450000-190500000	-1.51016	0.174202	0.0343011	-0.197722	-0.192403	0.379433	0.237732	0	0.148201	FALSE	FALSE
chr1:190550000-190600000	-0.477265	-0.0284683	-0.134216	0.150716	-0.198935	-0.64254	-15.0069	0	0.230618	FALSE	FALSE
chr1:190600000-190650000	0.244117	-0.0744922	0.194743	-0.048936	0.116773	-0.00963443	0.261677	0	0.985173	FALSE	FALSE
chr1:190650000-190700000	-0.0956322	0.0323238	0.0818185	0.462363	0.0313805	-0.623721	0.475406	0	0.761145	FALSE	FALSE
chr1:190700000-190750000	-0.126881	-0.3679	0.397805	-0.21812	0.0750379	0.00352368	0.764404	0	0.418845	FALSE	FALSE
chr1:190850000-190900000	0.468824	0.432795	0.407449	0.977631	1.29996	-0.444184	0.836272	0	1.80747e-21	FALSE	TRUE
chr1:190900000-190950000	0.0495976	0.0100038	0.248662	0.245842	0.425967	0.179218	0.101976	0	7.01621e-09	FALSE	TRUE
chr1:190950000-191000000	-0.648019	0.0938066	-0.0798254	0.0931418	-0.148769	-0.514742	0.765634	0	5.84105e-05	FALSE	TRUE
chr1:19100000-19150000	0.150136	0.133046	0.263675	0.0276676	0.0170153	0.286683	0.646199	0	0.938892	FALSE	FALSE
chr1:191000000-191050000	-0.115393	0.00681495	0.297043	0.0510975	0.472982	0.13034	0.291218	0	1.71413e-07	FALSE	TRUE
chr1:191050000-191100000	0.00588833	-0.358843	0.570553	0.172113	0.0765347	-0.347123	0.0799419	0	8.18759e-21	FALSE	TRUE
chr1:191100000-191150000	0.106581	-0.924588	0.671253	-0.917285	0.562858	-0.532127	0.23402	0	5.38382e-67	TRUE	TRUE
chr1:191150000-191200000	-0.410008	0.201734	0.382308	-0.893891	0.0171914	-0.220452	-0.428634	0	4.67299e-35	FALSE	TRUE
chr1:191200000-191250000	0.0702432	0.317584	0.738685	-0.16986	0.291503	-0.0992277	0.13453	0	8.66915e-17	FALSE	TRUE
chr1:191250000-191300000	0.0127823	0.0655307	0.894345	-0.625572	0.524682	-0.0611645	0.194429	0	8.14867e-30	FALSE	TRUE
chr1:191300000-191350000	-0.229923	0.258879	0.177096	0.0812222	-0.265753	-0.210478	-0.224957	0	1.12788e-12	FALSE	TRUE
chr1:191350000-191400000	0.571391	0.39904	0.453071	0.208493	0.624222	0.47659	-0.12415	0	2.6143e-24	FALSE	TRUE
chr1:191400000-191450000	0.581503	-0.118442	0.354833	-0.413425	0.736477	0.395472	-0.284837	0	1.50475e-58	TRUE	TRUE
chr1:191450000-191500000	-0.0619338	0.510774	-0.00187826	-0.0265492	0.0177223	-0.482437	-0.438415	0	3.95864e-09	FALSE	TRUE
chr1:191500000-191550000	0.00902701	0.23678	-0.111538	0.226935	0.350441	-0.489717	-0.34756	0	0.000122229	FALSE	TRUE
chr1:191550000-191600000	0.0579666	0.119101	0.170435	0.467326	0.212741	0.0467642	-0.0728387	0	1.46627e-09	FALSE	TRUE
chr1:191600000-191650000	0.215198	0.31044	0.151177	0.0690441	0.644366	-0.141823	0.478921	0	9.13372e-06	FALSE	TRUE
chr1:191650000-191700000	0.613595	0.195032	0.551033	-0.199193	0.812314	-0.325016	0.287847	0	7.37333e-21	FALSE	TRUE
chr1:191700000-191750000	-0.132693	0.447014	0.192416	-1.10143	0.411908	-0.343211	0.558083	0	1.02776e-50	FALSE	TRUE
chr1:191800000-191850000	-0.304188	0.442468	0.0343727	0.475103	-0.18397	0.0131058	0.317832	0	5.47229e-16	FALSE	TRUE
chr1:191850000-191900000	-0.380855	-0.385656	0.636151	0.884726	-0.594611	-0.589955	0.152376	0	1.88852e-40	FALSE	TRUE
chr1:191900000-191950000	-0.23083	-0.0365014	0.223293	0.658821	-0.170995	-0.00686204	-0.0668309	0	9.35972e-17	FALSE	TRUE
chr1:191950000-192000000	-0.0943598	-0.0301553	-0.0680841	-0.152319	0.460942	0.0309755	0.193694	0	7.57403e-09	FALSE	TRUE
chr1:19200000-19250000	-0.63412	-1.10796	-0.441346	-0.768225	-1.0241	-1.1088	-0.42489	0	0.000288787	FALSE	FALSE
chr1:192050000-192100000	-0.409407	0.691184	0.078429	-0.260247	-0.391133	0.521354	0.236818	0	2.51191e-58	TRUE	TRUE
chr1:192100000-192150000	0.107497	0.140302	-0.0250661	0.502726	0.0857726	0.399355	-0.0930103	0	2.70165e-08	FALSE	TRUE
chr1:192150000-192200000	-0.41457	-0.0449663	-0.440318	-0.0379915	-0.398086	0.0954494	0.838418	0	0.00111466	FALSE	FALSE
chr1:192200000-192250000	-0.9897	0.017745	-0.750465	-0.199618	-0.0191013	0.187943	0.156374	0	0.0529612	FALSE	FALSE
chr1:192250000-192300000	-0.658479	-0.141664	-0.291202	-0.0771037	-0.371466	0.0337288	-0.158677	0	0.527871	FALSE	FALSE
chr1:192350000-192400000	-0.799049	-0.466742	-0.0549142	0.0759722	-0.0449868	0.612985	-0.843825	0	0.0328961	FALSE	FALSE
chr1:192400000-192450000	-0.981577	-0.471293	-1.27152	-0.278045	-0.684223	-0.475482	-0.517503	0	0.0420451	FALSE	FALSE
chr1:192700000-192750000	-0.00674068	0.739287	-0.205543	-0.352397	-0.58577	0.576092	0.495448	0	5.7611e-15	FALSE	TRUE
chr1:192750000-192800000	-0.397279	0.207056	-0.217009	-0.744855	-0.652539	-0.231106	0.27419	0	3.8916e-24	FALSE	TRUE
chr1:192800000-192850000	-0.806777	0.682515	-1.68733	-0.445548	-1.4971	-1.3631	-0.0302587	0	4.88182e-37	FALSE	FALSE
chr1:192850000-192900000	-0.82689	0.348588	-1.29184	-0.931305	-1.02188	-0.26616	0.467727	0	1.59825e-24	FALSE	TRUE
chr1:192900000-192950000	-0.77312	0.325516	-0.204715	0.255242	-0.214662	-0.0557668	0.642143	0	0.00178306	FALSE	FALSE
chr1:192950000-193000000	-0.721108	0.0283367	-0.0773371	0.38368	-0.276905	-0.1729	0.0244127	0	0.00508291	FALSE	FALSE
chr1:19300000-19350000	-0.25651	-0.0365515	-0.478896	0.348531	0.0588504	-0.219485	-0.0775922	0	0.608886	FALSE	FALSE
chr1:193000000-193050000	-0.244966	-0.285968	-0.29932	0.36085	-0.536868	-0.00854462	-0.24137	0	4.35844e-06	FALSE	TRUE
chr1:193100000-193150000	-0.557836	-0.259017	-0.270833	-0.410198	-0.535519	-0.15654	0.322742	0	2.56741e-08	FALSE	TRUE
chr1:193150000-193200000	-0.171816	0.0978048	-0.0602465	-0.584831	-0.226486	0.141183	-0.238311	0	6.4398e-15	FALSE	TRUE
chr1:193200000-193250000	-0.058137	0.268664	0.319655	-1.36176	0.589901	0.414321	-0.496075	0	5.90767e-59	TRUE	TRUE
chr1:193250000-193300000	0.207193	-0.354826	0.0148346	-1.22507	1.37388	1.04838	0.21583	0	7.89097e-184	TRUE	TRUE
chr1:193300000-193350000	0.116773	-0.148922	-0.293024	-1.40204	0.255604	0.321448	0.543337	0	1.36949e-18	FALSE	TRUE
chr1:193350000-193400000	-0.201706	0.375819	-0.292856	-0.559493	0.0271293	0.485732	0.126997	0	1.04138e-05	FALSE	TRUE
chr1:193400000-193450000	-1.22394	-0.661799	-0.814414	-0.663228	-0.957805	0.397197	1.09024	0	1.94489e-20	FALSE	FALSE
chr1:193450000-193500000	-0.788118	-0.437537	-0.482558	0.0538997	-0.50193	0.235307	0.632124	0	0.00362404	FALSE	FALSE
chr1:193500000-193550000	-0.875374	-0.404128	-0.325874	-0.159533	-0.720218	-0.316995	-0.0932218	0	0.0279013	FALSE	FALSE
chr1:193550000-193600000	-0.598467	-1.01959	-1.26075	-0.350179	-1.23423	-0.488516	-0.230462	0	7.05697e-09	FALSE	FALSE
chr1:193650000-193700000	-0.823558	-0.818599	-0.445499	1.83683	-0.733473	-0.246424	0.665266	0	2.8183e-93	TRUE	TRUE
chr1:193750000-193800000	-0.332563	0.14319	-0.355132	0.15516	-0.0293233	-0.573296	1.51147	0	7.71737e-07	FALSE	FALSE
chr1:193800000-193850000	-0.763854	-0.101924	-0.381416	-0.204513	-0.345654	-0.354655	1.50329	0	1.10267e-08	FALSE	FALSE
chr1:193850000-193900000	-0.712076	-1.26534	-0.0226206	-0.366953	-0.468041	-0.142785	0.766736	0	2.64514e-05	FALSE	FALSE
chr1:193900000-193950000	-0.747759	-0.737645	-0.846579	-0.238341	-0.0951017	-1.08821	0.771919	0	5.38555e-06	FALSE	FALSE
chr1:193950000-194000000	-0.137218	-0.217165	-0.740683	-0.116935	-0.283703	-1.10766	-0.519728	0	0.31144	FALSE	FALSE
chr1:194050000-194100000	-0.833662	-0.769462	-0.833701	-0.698867	-0.50411	-0.878438	0.990006	0	7.19874e-05	FALSE	FALSE
chr1:194100000-194150000	-0.262738	-0.991438	-0.306175	-0.563219	-0.694681	-0.494761	0.242058	0	0.0112935	FALSE	FALSE
[truncated: 32,709 more rows]

## Sheet: H3K27me3
	ClusterBasophils.Estimate	ClusterBcells.Estimate	ClusterDCs.Estimate	ClusterEryths.Estimate	ClusterGranulocytes.Estimate	ClusterNKs.Estimate	ClusterpDCs.Estimate	ClusterHSPCs.Estimate	pval	IsDifferentiallyExpressed	IsHighlyMarked
[truncated: 51,853 more rows]

[truncated: 1 more sheets: H3K9me3]
