# Supplementary material for: Single-cell sortChIC identifies hierarchical chromatin dynamics during hematopoiesis
Source: Nat Genet. 2022 Dec 20;55(2):333–45. doi: 10.1038/s41588-022-01260-3 (PMC9925381; doi:10.1038/s41588-022-01260-3)
Supplement: Supplementary file 6 — Metadata of bone marrow experiments for H3K4me1. [file 41588_2022_1260_MOESM6_ESM.txt]

cell	umap1	umap2	batch	ctype.from.LL	colcodenew
PZ-ChIC-Bl6-BM-stem-cells-H3K4me1-Index1-12-09-19_65	-4.35499190155939	18.8425656097842	Old	MEP	#4c90b7
PZ-ChIC-Bl6-BM-stem-cells-H3K4me1-Index3-12-09-19_221	7.93623996596708	4.05385689466373	Old	MPPs	#d02b87
PZ-ChIC-Bl6-BM-stem-cells-H3K4me1-Index3-12-09-19_111	7.35427084829025	-5.28513772718747	Old	MPPs	#d02b87
B6-13W1-BM-H3K4me1-2_241	1.66372263401684	37.5401695248967	Old	Eryths	#0072B2
PZ-ChIC-Bl6-BM-stem-cells-H3K4me1-Index2-12-09-19_113	10.1819592372054	0.362566779281892	Old	MPPs	#d02b87
PZ-ChIC-Bl6-BM-stem-cells-H3K4me1-Index3-12-09-19_185	8.98209316888847	3.94435335983184	Old	LT	#d093b5
PZ-ChIC-Bl6-BM-H3K4me1-Index1-12-09-19_105	39.0014551207913	-24.0483789230486	Old	Bcells	#56B4E9
PZ-ChIC-Bl6-BM-stem-cells-H3K4me1-Index1-12-09-19_321	7.9300083921222	1.39816243812911	Old	MPPs	#d02b87
PZ-ChIC-Bl6-BM-stem-cells-H3K4me1-Index1-12-09-19_299	-4.92669289593593	-25.561964886254	Old	MPPs	#d02b87
PZ-ChIC-Bl6-BM-stem-cells-H3K4me1-Index3-12-09-19_101	1.15258167333195	15.1274198130478	Old	MEP	#4c90b7
PZ-ChIC-Bl6-BM-stem-cells-H3K4me1-Index3-12-09-19_12	20.709849821899	2.38780244842604	Old	HSCs	#CC79A7
PZ-ChIC-Bl6-BM-stem-cells-H3K4me1-Index1-12-09-19_238	2.03366253349369	-6.43515713642024	Old	MPPs	#d02b87
PZ-ChIC-Bl6-BM-stem-cells-H3K4me1-Index1-12-09-19_247	13.9182907237974	0.152174700966815	Old	MPPs	#d02b87
PZ-ChIC-Bl6-BM-stem-cells-H3K4me1-Index3-12-09-19_364	8.59179876610556	4.5834446533958	Old	LT	#d093b5
PZ-ChIC-Bl6-BM-stem-cells-H3K4me1-Index3-12-09-19_208	14.671863271632	-6.93339155550468	Old	MPPs	#d02b87
B6-13W1-BM-H3K4me1-2_265	-11.2534625997966	-15.4032120855788	Old	Monocytes	#F0E422
PZ-ChIC-Bl6-BM-H3K4me1-Index1-12-09-19_77	-33.7759918107785	0.810253007181434	Old	Granulocytes	#D55E00
PZ-ChIC-Bl6-BM-H3K4me1-Index1-12-09-19_255	-25.9473337241223	-2.07380124510082	Old	Granulocytes	#D55E00
PZ-ChIC-Bl6-BM-stem-cells-H3K4me1-Index1-12-09-19_194	-6.63191564327439	-27.8076161556996	Old	NKs	#006400
PZ-ChIC-Bl6-BM-stem-cells-H3K4me1-Index1-12-09-19_131	20.2165451681108	1.70965777595128	Old	HSCs	#CC79A7
PZ-ChIC-Bl6-BM-stem-cells-H3K4me1-Index3-12-09-19_341	15.0098954963522	-1.98986922281055	Old	HSCs	#CC79A7
PZ-ChIC-Bl6-BM-stem-cells-H3K4me1-Index3-12-09-19_53	16.5469340292859	-0.103080086642486	Old	LT	#d093b5
PZ-ChIC-Bl6-BM-stem-cells-H3K4me1-Index1-12-09-19_252	7.79735493990472	-8.96610451515871	Old	MPPs	#d02b87
PZ-ChIC-Bl6-BM-stem-cells-H3K4me1-Index1-12-09-19_300	18.7152911646964	4.44088872415805	Old	LT	#d093b5
PZ-ChIC-Bl6-BM-stem-cells-H3K4me1-Index3-12-09-19_181	12.342686299772	-5.99991312140969	Old	MPPs	#d02b87
B6-13W1-BM-H3K4me1-1_287	6.96319938456044	-1.49723272106421	Old	MPPs	#d02b87
PZ-ChIC-Bl6-BM-stem-cells-H3K4me1-Index3-12-09-19_77	13.4048864641479	-5.71346317266452	Old	MPPs	#d02b87
PZ-ChIC-Bl6-BM-stem-cells-H3K4me1-Index1-12-09-19_60	15.8608976119666	0.477670014924732	Old	LT	#d093b5
PZ-ChIC-Bl6-BM-stem-cells-H3K4me1-Index1-12-09-19_10	14.8858874425569	7.576938728885	Old	LT	#d093b5
PZ-ChIC-Bl6-BM-stem-cells-H3K4me1-Index3-12-09-19_248	19.8944993964535	2.00487165025335	Old	HSCs	#CC79A7
PZ-ChIC-Bl6-BM-H3K4me1-Index1-12-09-19_225	-29.6725650787504	-6.05967943380431	Old	Granulocytes	#D55E00
PZ-ChIC-Bl6-BM-stem-cells-H3K4me1-Index3-12-09-19_42	8.1847548247	-1.86279593100884	Old	MPPs	#d02b87
PZ-ChIC-Bl6-BM-stem-cells-H3K4me1-Index2-12-09-19_238	10.4760066063918	4.87409193261593	Old	LT	#d093b5
PZ-ChIC-Bl6-BM-stem-cells-H3K4me1-Index3-12-09-19_272	5.79043308728404	1.73799676859788	Old	CMP	#daac89
PZ-ChIC-Bl6-BM-stem-cells-H3K4me1-Index1-12-09-19_245	11.0374822063125	-3.91557042003768	Old	MPPs	#d02b87
PZ-ChIC-Bl6-BM-stem-cells-H3K4me1-Index3-12-09-19_254	-7.02555928645328	-28.2591365856589	Old	NKs	#006400
PZ-ChIC-Bl6-BM-stem-cells-H3K4me1-Index3-12-09-19_62	10.1682628807257	-10.6277167981512	Old	MPPs	#d02b87
PZ-ChIC-Bl6-BM-stem-cells-H3K4me1-Index3-12-09-19_270	4.25951537499503	3.38314677624135	Old	CMP	#daac89
PZ-ChIC-Bl6-BM-stem-cells-H3K4me1-Index2-12-09-19_128	31.5464107941139	-9.0950710972576	Old	MPPs	#d02b87
PZ-ChIC-Bl6-BM-stem-cells-H3K4me1-Index3-12-09-19_163	18.2947870346471	5.47318758442472	Old	LT	#d093b5
PZ-ChIC-Bl6-BM-stem-cells-H3K4me1-Index3-12-09-19_66	13.2149286047394	-6.99855771177024	Old	MPPs	#d02b87
PZ-ChIC-Bl6-BM-H3K4me1-Index1-12-09-19_40	31.5126079297805	-19.0373299641611	Old	Bcells	#56B4E9
PZ-ChIC-Bl6-BM-stem-cells-H3K4me1-Index1-12-09-19_364	8.54790201357291	-3.90675500354601	Old	MPPs	#d02b87
PZ-ChIC-Bl6-BM-H3K4me1-Index1-12-09-19_22	-25.1434016354593	22.9020240262954	Old	Basophils	#696969
B6-13W1-BM-H3K4me1-1_241	-14.1533682016942	-16.8806983994607	Old	Monocytes	#F0E422
PZ-ChIC-Bl6-BM-stem-cells-H3K4me1-Index3-12-09-19_176	7.14852630363832	7.08143394349414	Old	CMP	#daac89
PZ-ChIC-Bl6-BM-H3K4me1-Index1-12-09-19_258	-23.3735859834882	-5.93299275927528	Old	Granulocytes	#D55E00
PZ-ChIC-Bl6-BM-H3K4me1-Index1-12-09-19_194	-6.76431330104635	-13.5182385012354	Old	Monocytes	#F0E422
PZ-ChIC-Bl6-BM-stem-cells-H3K4me1-Index2-12-09-19_229	13.193521286574	-1.16523943038913	Old	MPPs	#d02b87
PZ-ChIC-Bl6-BM-stem-cells-H3K4me1-Index1-12-09-19_50	12.7357207234458	-8.36628032053081	Old	MPPs	#d02b87
PZ-ChIC-Bl6-BM-stem-cells-H3K4me1-Index2-12-09-19_137	3.38626839678605	0.14864876836762	Old	MPPs	#d02b87
B6-13W1-BM-H3K4me1-1_84	-35.6727791317528	-3.35234875545369	Old	Granulocytes	#D55E00
PZ-ChIC-Bl6-BM-stem-cells-H3K4me1-Index2-12-09-19_9	18.6381076757781	3.20409602698472	Old	HSCs	#CC79A7
PZ-ChIC-Bl6-BM-H3K4me1-Index1-12-09-19_338	31.6004734919609	-8.8245119239151	Old	MPPs	#d02b87
PZ-ChIC-Bl6-BM-stem-cells-H3K4me1-Index1-12-09-19_333	22.6335468920358	5.73718691649811	Old	HSCs	#CC79A7
PZ-ChIC-Bl6-BM-H3K4me1-Index1-12-09-19_139	-17.5650774727377	-21.7230939287139	Old	Monocytes	#F0E422
PZ-ChIC-Bl6-BM-stem-cells-H3K4me1-Index2-12-09-19_281	6.19789636670395	-6.66190258164418	Old	MPPs	#d02b87
PZ-ChIC-Bl6-BM-stem-cells-H3K4me1-Index3-12-09-19_190	6.67522418447883	0.334324046205564	Old	MPPs	#d02b87
B6-13W1-BM-H3K4me1-2_185	19.6123018837536	-36.4724012988025	Old	Bcells	#56B4E9
PZ-ChIC-Bl6-BM-stem-cells-H3K4me1-Index1-12-09-19_107	15.9065920936495	11.6130704546974	Old	LT	#d093b5
PZ-ChIC-Bl6-BM-stem-cells-H3K4me1-Index1-12-09-19_183	11.5677074191021	-3.91562091384929	Old	MPPs	#d02b87
B6-13W1-BM-H3K4me1-2_153	33.0366767049791	-23.1659282370086	Old	Bcells	#56B4E9
PZ-ChIC-Bl6-BM-H3K4me1-Index1-12-09-19_129	6.36580980798429	38.2774185667413	Old	Eryths	#0072B2
B6-13W1-BM-H3K4me1-2_371	-30.8432084129404	-0.0917348042945	Old	Granulocytes	#D55E00
PZ-ChIC-Bl6-BM-stem-cells-H3K4me1-Index1-12-09-19_193	14.9354891257983	-9.13720020010977	Old	MPPs	#d02b87
PZ-ChIC-Bl6-BM-stem-cells-H3K4me1-Index1-12-09-19_226	17.2327159397088	3.82912419229223	Old	LT	#d093b5
PZ-ChIC-Bl6-BM-stem-cells-H3K4me1-Index3-12-09-19_34	15.0288479118238	2.30534780492333	Old	LT	#d093b5
B6-13W1-BM-H3K4me1-2_316	-30.0699703630153	1.31516720792743	Old	Granulocytes	#D55E00
PZ-ChIC-Bl6-BM-stem-cells-H3K4me1-Index1-12-09-19_318	16.492418214483	-0.888414625599123	Old	LT	#d093b5
PZ-ChIC-Bl6-BM-H3K4me1-Index1-12-09-19_325	-0.244535226219685	37.0155449222195	Old	Eryths	#0072B2
PZ-ChIC-Bl6-BM-stem-cells-H3K4me1-Index1-12-09-19_249	10.3138667328684	-6.29675625727917	Old	MPPs	#d02b87
PZ-ChIC-Bl6-BM-stem-cells-H3K4me1-Index1-12-09-19_111	17.0970242447769	-1.26472239362623	Old	LT	#d093b5
PZ-ChIC-Bl6-BM-stem-cells-H3K4me1-Index3-12-09-19_210	8.08093008182727	13.93911100319	Old	ST	#fd87c9
PZ-ChIC-Bl6-BM-stem-cells-H3K4me1-Index1-12-09-19_94	15.5009888577749	0.922587299273761	Old	MPPs	#d02b87
PZ-ChIC-Bl6-BM-stem-cells-H3K4me1-Index1-12-09-19_44	17.1231347353781	4.56289612756473	Old	HSCs	#CC79A7
PZ-ChIC-Bl6-BM-stem-cells-H3K4me1-Index1-12-09-19_5	4.70672598776393	-3.3011332078121	Old	MPPs	#d02b87
PZ-ChIC-Bl6-BM-H3K4me1-Index1-12-09-19_111	28.9106542231327	-18.2345148508065	Old	Bcells	#56B4E9
PZ-ChIC-Bl6-BM-stem-cells-H3K4me1-Index3-12-09-19_100	9.46023269578946	5.5533929840329	Old	LT	#d093b5
PZ-ChIC-Bl6-BM-stem-cells-H3K4me1-Index1-12-09-19_86	6.23586024965802	2.76934325244489	Old	CMP	#daac89
PZ-ChIC-Bl6-BM-H3K4me1-Index1-12-09-19_37	-5.81724110564234	-33.4366135126717	Old	NKs	#006400
PZ-ChIC-Bl6-BM-H3K4me1-Index1-12-09-19_369	-26.877845683618	-9.11883917468961	Old	Granulocytes	#D55E00
PZ-ChIC-Bl6-BM-stem-cells-H3K4me1-Index3-12-09-19_242	3.53304340688833	15.8589343622965	Old	MEP	#4c90b7
PZ-ChIC-Bl6-BM-stem-cells-H3K4me1-Index3-12-09-19_329	9.65887421344934	6.75863722665955	Old	LT	#d093b5
PZ-ChIC-Bl6-BM-stem-cells-H3K4me1-Index3-12-09-19_56	10.2973629056264	13.6286101389787	Old	ST	#fd87c9
PZ-ChIC-Bl6-BM-stem-cells-H3K4me1-Index1-12-09-19_16	11.4974826235826	-5.54430505818387	Old	MPPs	#d02b87
PZ-ChIC-Bl6-BM-stem-cells-H3K4me1-Index1-12-09-19_295	19.3078190060079	-1.60225885431631	Old	HSCs	#CC79A7
PZ-ChIC-Bl6-BM-stem-cells-H3K4me1-Index1-12-09-19_353	13.4428368399517	4.55266961887857	Old	LT	#d093b5
PZ-ChIC-Bl6-BM-H3K4me1-Index1-12-09-19_151	-5.54307341860971	-34.0233286170911	Old	NKs	#006400
PZ-ChIC-Bl6-BM-stem-cells-H3K4me1-Index3-12-09-19_167	9.4992691271541	-8.22651166823117	Old	MPPs	#d02b87
PZ-ChIC-Bl6-BM-H3K4me1-Index1-12-09-19_67	-25.1057532492956	-5.48804901638465	Old	Granulocytes	#D55E00
PZ-ChIC-Bl6-BM-stem-cells-H3K4me1-Index1-12-09-19_293	10.2258771337593	-2.01202736138843	Old	MPPs	#d02b87
PZ-ChIC-Bl6-BM-stem-cells-H3K4me1-Index1-12-09-19_253	11.3366883036235	5.40016487449098	Old	LT	#d093b5
PZ-ChIC-Bl6-BM-stem-cells-H3K4me1-Index3-12-09-19_281	20.780197227711	6.5201400789647	Old	HSCs	#CC79A7
B6-13W1-BM-H3K4me1-2_67	32.6942568004481	-23.3212657973435	Old	Bcells	#56B4E9
PZ-ChIC-Bl6-BM-H3K4me1-Index1-12-09-19_377	-27.5592892790274	-9.38314665340818	Old	Granulocytes	#D55E00
PZ-ChIC-Bl6-BM-stem-cells-H3K4me1-Index1-12-09-19_1	-6.16024022745725	22.8944159737332	Old	MEP	#4c90b7
B6-13W1-BM-H3K4me1-2_320	-41.4004513558457	-4.26196302356727	Old	Granulocytes	#D55E00
PZ-ChIC-Bl6-BM-stem-cells-H3K4me1-Index1-12-09-19_51	16.0103354692635	9.12909660788641	Old	LT	#d093b5
PZ-ChIC-Bl6-BM-H3K4me1-Index1-12-09-19_15	-11.2159021535639	-14.4090042822214	Old	Monocytes	#F0E422
PZ-ChIC-Bl6-BM-H3K4me1-Index1-12-09-19_160	14.5527725798501	36.263504430602	Old	Eryths	#0072B2
PZ-ChIC-Bl6-BM-stem-cells-H3K4me1-Index1-12-09-19_309	3.05171453797268	15.7431344443728	Old	MEP	#4c90b7
PZ-ChIC-Bl6-BM-H3K4me1-Index1-12-09-19_177	-31.2156030421532	-6.23498825813811	Old	Granulocytes	#D55E00
PZ-ChIC-Bl6-BM-stem-cells-H3K4me1-Index2-12-09-19_36	15.5104737984168	-1.79389811400162	Old	MPPs	#d02b87
PZ-ChIC-Bl6-BM-stem-cells-H3K4me1-Index3-12-09-19_61	8.85292292908206	12.9759863624482	Old	ST	#fd87c9
PZ-ChIC-Bl6-BM-stem-cells-H3K4me1-Index3-12-09-19_199	8.04934985087104	-7.26702134619554	Old	MPPs	#d02b87
PZ-ChIC-Bl6-BM-stem-cells-H3K4me1-Index3-12-09-19_105	7.17030190843282	-9.62413858001399	Old	MPPs	#d02b87
PZ-ChIC-Bl6-BM-H3K4me1-Index1-12-09-19_339	-24.2827161103381	-8.57502919205806	Old	Granulocytes	#D55E00
B6-13W1-BM-H3K4me1-2_207	26.0350475691405	-21.3928660851792	Old	Bcells	#56B4E9
PZ-ChIC-Bl6-BM-H3K4me1-Index1-12-09-19_110	26.4290612028018	-16.6887347884747	Old	Bcells	#56B4E9
PZ-ChIC-Bl6-BM-stem-cells-H3K4me1-Index2-12-09-19_353	8.65263348760328	1.20798049167181	Old	MPPs	#d02b87
PZ-ChIC-Bl6-BM-stem-cells-H3K4me1-Index3-12-09-19_17	14.9382184708934	4.68570272464916	Old	LT	#d093b5
PZ-ChIC-Bl6-BM-stem-cells-H3K4me1-Index3-12-09-19_295	7.28706309432184	4.01869005522372	Old	LT	#d093b5
PZ-ChIC-Bl6-BM-H3K4me1-Index1-12-09-19_256	-25.2862770267604	-9.06831383838746	Old	Granulocytes	#D55E00
PZ-ChIC-Bl6-BM-stem-cells-H3K4me1-Index1-12-09-19_12	7.10136485320771	2.57129431611754	Old	MPPs	#d02b87
PZ-ChIC-Bl6-BM-H3K4me1-Index1-12-09-19_200	15.8532409146676	-30.0152446935543	Old	Bcells	#56B4E9
PZ-ChIC-Bl6-BM-stem-cells-H3K4me1-Index2-12-09-19_139	12.7980836765448	-9.67811295064207	Old	MPPs	#d02b87
B6-13W1-BM-H3K4me1-2_270	21.6058171864543	-17.1837638404747	Old	Bcells	#56B4E9
PZ-ChIC-Bl6-BM-H3K4me1-Index1-12-09-19_300	-5.09232380248272	-28.5055427702891	Old	NKs	#006400
PZ-ChIC-Bl6-BM-stem-cells-H3K4me1-Index3-12-09-19_311	11.8646814158518	0.565170992086943	Old	MPPs	#d02b87
PZ-ChIC-Bl6-BM-stem-cells-H3K4me1-Index1-12-09-19_248	-5.11608479585139	-28.6849773797552	Old	NKs	#006400
PZ-ChIC-Bl6-BM-stem-cells-H3K4me1-Index1-12-09-19_103	13.0755910160383	-3.40908887511165	Old	MPPs	#d02b87
PZ-ChIC-Bl6-BM-stem-cells-H3K4me1-Index3-12-09-19_170	8.73410128196511	-10.0396000927555	Old	MPPs	#d02b87
PZ-ChIC-Bl6-BM-stem-cells-H3K4me1-Index3-12-09-19_360	14.1108732765846	0.84737169619559	Old	MPPs	#d02b87
PZ-ChIC-Bl6-BM-stem-cells-H3K4me1-Index3-12-09-19_269	6.64741311126011	-7.07993788088595	Old	MPPs	#d02b87
PZ-ChIC-Bl6-BM-stem-cells-H3K4me1-Index1-12-09-19_329	14.3849024889638	9.08156370032324	Old	LT	#d093b5
PZ-ChIC-Bl6-BM-stem-cells-H3K4me1-Index3-12-09-19_4	13.961492876199	4.5174703656308	Old	LT	#d093b5
PZ-ChIC-Bl6-BM-stem-cells-H3K4me1-Index1-12-09-19_204	7.65980075451424	-6.1909730973667	Old	MPPs	#d02b87
PZ-ChIC-Bl6-BM-stem-cells-H3K4me1-Index3-12-09-19_203	8.66099461125436	1.53569207398653	Old	LT	#d093b5
PZ-ChIC-Bl6-BM-H3K4me1-Index1-12-09-19_24	16.6497452208281	8.67205340730589	Old	HSCs	#CC79A7
PZ-ChIC-Bl6-BM-stem-cells-H3K4me1-Index1-12-09-19_14	10.6257700288642	-5.98998655609725	Old	MPPs	#d02b87
PZ-ChIC-Bl6-BM-stem-cells-H3K4me1-Index2-12-09-19_122	8.60514773247925	10.4517385135595	Old	ST	#fd87c9
B6-13W1-BM-H3K4me1-1_339	26.2319288357059	-19.1408721241283	Old	Bcells	#56B4E9
B6-13W1-BM-H3K4me1-1_193	-39.8067939533194	-5.80674478406615	Old	Granulocytes	#D55E00
PZ-ChIC-Bl6-BM-H3K4me1-Index1-12-09-19_270	12.4960841806379	-22.5233464143238	Old	Bcells	#56B4E9
PZ-ChIC-Bl6-BM-stem-cells-H3K4me1-Index2-12-09-19_378	9.47098632494317	-1.1048611957135	Old	MPPs	#d02b87
PZ-ChIC-Bl6-BM-stem-cells-H3K4me1-Index1-12-09-19_26	13.5095193906218	-8.648491198323	Old	MPPs	#d02b87
PZ-ChIC-Bl6-BM-stem-cells-H3K4me1-Index1-12-09-19_343	8.26352315704309	0.947297913921641	Old	MPPs	#d02b87
PZ-ChIC-Bl6-BM-stem-cells-H3K4me1-Index3-12-09-19_198	6.01913890983625	-3.03705964008932	Old	MPPs	#d02b87
PZ-ChIC-Bl6-BM-stem-cells-H3K4me1-Index1-12-09-19_136	11.9551784549146	-6.83557672508975	Old	MPPs	#d02b87
PZ-ChIC-Bl6-BM-stem-cells-H3K4me1-Index3-12-09-19_133	10.199184022878	-2.89931011338628	Old	MPPs	#d02b87
PZ-ChIC-Bl6-BM-stem-cells-H3K4me1-Index2-12-09-19_32	-4.66463055897579	-27.9457858836966	Old	NKs	#006400
PZ-ChIC-Bl6-BM-stem-cells-H3K4me1-Index1-12-09-19_211	16.4451643769863	6.14530907647708	Old	LT	#d093b5
PZ-ChIC-Bl6-BM-stem-cells-H3K4me1-Index3-12-09-19_243	6.1590664228525	-10.4611283645522	Old	MPPs	#d02b87
PZ-ChIC-Bl6-BM-stem-cells-H3K4me1-Index2-12-09-19_233	21.5525914882498	5.98985808900697	Old	HSCs	#CC79A7
B6-13W1-BM-H3K4me1-2_70	12.503466846222	-23.825560382211	Old	Bcells	#56B4E9
PZ-ChIC-Bl6-BM-H3K4me1-Index1-12-09-19_237	-7.96964334397443	-13.2293520155678	Old	CMP	#daac89
B6-13W1-BM-H3K4me1-2_339	7.70457224063494	15.4241755913893	Old	ST	#fd87c9
PZ-ChIC-Bl6-BM-H3K4me1-Index1-12-09-19_33	-28.1472840208775	-3.28435876200853	Old	Granulocytes	#D55E00
PZ-ChIC-Bl6-BM-stem-cells-H3K4me1-Index1-12-09-19_214	12.8400416327292	-0.214606693219306	Old	MPPs	#d02b87
PZ-ChIC-Bl6-BM-H3K4me1-Index1-12-09-19_131	-29.8271724429313	-5.86620164052336	Old	Granulocytes	#D55E00
PZ-ChIC-Bl6-BM-stem-cells-H3K4me1-Index1-12-09-19_178	20.2230558418913	1.06913050516027	Old	HSCs	#CC79A7
B6-13W1-BM-H3K4me1-2_140	-20.6070352630856	-21.6041771867385	Old	Monocytes	#F0E422
PZ-ChIC-Bl6-BM-stem-cells-H3K4me1-Index3-12-09-19_39	18.8329158327245	7.03659283677173	Old	LT	#d093b5
B6-13W1-BM-H3K4me1-2_123	33.438062091634	-21.5972045030478	Old	Bcells	#56B4E9
PZ-ChIC-Bl6-BM-stem-cells-H3K4me1-Index1-12-09-19_267	10.8011441159485	-10.1792115807477	Old	MPPs	#d02b87
PZ-ChIC-Bl6-BM-H3K4me1-Index1-12-09-19_241	-24.4026093510794	-5.71056268540913	Old	Granulocytes	#D55E00
PZ-ChIC-Bl6-BM-stem-cells-H3K4me1-Index1-12-09-19_149	13.8120870982948	-8.49501557933003	Old	MPPs	#d02b87
PZ-ChIC-Bl6-BM-stem-cells-H3K4me1-Index3-12-09-19_19	12.0291946744746	2.16223847996989	Old	MPPs	#d02b87
PZ-ChIC-Bl6-BM-stem-cells-H3K4me1-Index2-12-09-19_67	13.8658094830028	-1.63390780800041	Old	LT	#d093b5
PZ-ChIC-Bl6-BM-H3K4me1-Index1-12-09-19_60	12.9943387147417	-23.4666792649469	Old	Bcells	#56B4E9
PZ-ChIC-Bl6-BM-stem-cells-H3K4me1-Index1-12-09-19_75	12.1135603712214	-4.32384327199234	Old	MPPs	#d02b87
PZ-ChIC-Bl6-BM-stem-cells-H3K4me1-Index3-12-09-19_340	19.0707687666938	-4.21557750987025	Old	HSCs	#CC79A7
PZ-ChIC-Bl6-BM-H3K4me1-Index1-12-09-19_375	-13.0445959550258	-17.5362971910328	Old	Monocytes	#F0E422
B6-13W1-BM-H3K4me1-1_20	30.3567498021857	-17.9045897594256	Old	Bcells	#56B4E9
PZ-ChIC-Bl6-BM-H3K4me1-Index1-12-09-19_178	-32.2464847310791	-1.3727832066991	Old	Granulocytes	#D55E00
PZ-ChIC-Bl6-BM-stem-cells-H3K4me1-Index1-12-09-19_160	15.5207664042553	-5.82110971728272	Old	MPPs	#d02b87
PZ-ChIC-Bl6-BM-stem-cells-H3K4me1-Index1-12-09-19_339	-6.24667176464378	-27.5262952496531	Old	LT	#d093b5
B6-13W1-BM-H3K4me1-2_35	-29.0465168638068	-5.85192195286615	Old	Granulocytes	#D55E00
PZ-ChIC-Bl6-BM-H3K4me1-Index1-12-09-19_142	14.7433804402842	-29.34980878443	Old	Bcells	#56B4E9
PZ-ChIC-Bl6-BM-stem-cells-H3K4me1-Index1-12-09-19_150	18.6392404096025	6.13274465979672	Old	LT	#d093b5
PZ-ChIC-Bl6-BM-stem-cells-H3K4me1-Index1-12-09-19_342	16.5856462965523	5.43960060705567	Old	LT	#d093b5
PZ-ChIC-Bl6-BM-stem-cells-H3K4me1-Index3-12-09-19_202	2.68374800037522	17.6327921216293	Old	MEP	#4c90b7
PZ-ChIC-Bl6-BM-H3K4me1-Index1-12-09-19_84	13.976886806925	-35.2125758443239	Old	Bcells	#56B4E9
PZ-ChIC-Bl6-BM-stem-cells-H3K4me1-Index2-12-09-19_126	11.9726701875305	0.0572665517740072	Old	MPPs	#d02b87
B6-13W1-BM-H3K4me1-2_128	19.5367622332673	-33.9250952910482	Old	Bcells	#56B4E9
PZ-ChIC-Bl6-BM-stem-cells-H3K4me1-Index2-12-09-19_93	6.05853997483913	8.62170643300222	Old	CMP	#daac89
PZ-ChIC-Bl6-BM-stem-cells-H3K4me1-Index1-12-09-19_47	11.4938335491314	-6.34037238292617	Old	MPPs	#d02b87
PZ-ChIC-Bl6-BM-H3K4me1-Index1-12-09-19_20	19.1468079102222	-35.2956640269021	Old	Bcells	#56B4E9
PZ-ChIC-Bl6-BM-stem-cells-H3K4me1-Index1-12-09-19_121	20.1374672352162	3.86944559316532	Old	HSCs	#CC79A7
PZ-ChIC-Bl6-BM-stem-cells-H3K4me1-Index3-12-09-19_44	26.1534720050135	3.61079265448761	Old	HSCs	#CC79A7
PZ-ChIC-Bl6-BM-stem-cells-H3K4me1-Index2-12-09-19_289	17.591080815508	4.92791283079336	Old	HSCs	#CC79A7
B6-13W1-BM-H3K4me1-2_301	-0.835626896096794	35.0513843320183	Old	Eryths	#0072B2
PZ-ChIC-Bl6-BM-stem-cells-H3K4me1-Index1-12-09-19_23	7.95994286775339	1.26777906560082	Old	MPPs	#d02b87
PZ-ChIC-Bl6-BM-stem-cells-H3K4me1-Index3-12-09-19_32	15.6303845746316	6.92298193878792	Old	LT	#d093b5
B6-13W1-BM-H3K4me1-2_65	6.69374821696632	35.9261082776655	Old	Eryths	#0072B2
PZ-ChIC-Bl6-BM-H3K4me1-Index1-12-09-19_280	-24.0101346462236	-7.41003633418588	Old	Granulocytes	#D55E00
B6-13W1-BM-H3K4me1-1_248	-34.3593363388349	1.40554354920594	Old	Granulocytes	#D55E00
PZ-ChIC-Bl6-BM-stem-cells-H3K4me1-Index1-12-09-19_18	6.40432884020577	-2.4723022239513	Old	MPPs	#d02b87
PZ-ChIC-Bl6-BM-H3K4me1-Index1-12-09-19_136	-5.72174525909819	-7.99642052570302	Old	CMP	#daac89
PZ-ChIC-Bl6-BM-stem-cells-H3K4me1-Index1-12-09-19_346	14.910571007997	3.86590087486838	Old	HSCs	#CC79A7
PZ-ChIC-Bl6-BM-stem-cells-H3K4me1-Index3-12-09-19_194	8.38933883501431	-4.58470640350338	Old	MPPs	#d02b87
PZ-ChIC-Bl6-BM-stem-cells-H3K4me1-Index1-12-09-19_152	14.2432247472702	-1.0952482976611	Old	MPPs	#d02b87
PZ-ChIC-Bl6-BM-H3K4me1-Index1-12-09-19_179	19.7443254939121	-19.3409018008402	Old	Bcells	#56B4E9
PZ-ChIC-Bl6-BM-H3K4me1-Index1-12-09-19_326	22.029678650029	-17.5553700104128	Old	Bcells	#56B4E9
PZ-ChIC-Bl6-BM-stem-cells-H3K4me1-Index2-12-09-19_147	10.9961147395308	4.38841598136815	Old	LT	#d093b5
PZ-ChIC-Bl6-BM-H3K4me1-Index1-12-09-19_211	-26.1706640501395	-8.22868389332475	Old	Granulocytes	#D55E00
PZ-ChIC-Bl6-BM-stem-cells-H3K4me1-Index1-12-09-19_202	23.0938710399104	3.33452189984197	Old	HSCs	#CC79A7
PZ-ChIC-Bl6-BM-stem-cells-H3K4me1-Index1-12-09-19_62	15.1628036157086	8.9950332952232	Old	LT	#d093b5
PZ-ChIC-Bl6-BM-stem-cells-H3K4me1-Index2-12-09-19_38	9.49274148132612	4.42061373407328	Old	LT	#d093b5
PZ-ChIC-Bl6-BM-stem-cells-H3K4me1-Index3-12-09-19_211	17.7235333635977	0.150903209468724	Old	LT	#d093b5
B6-13W1-BM-H3K4me1-2_200	35.207407871489	-24.2919362515198	Old	Bcells	#56B4E9
PZ-ChIC-Bl6-BM-stem-cells-H3K4me1-Index1-12-09-19_240	11.820641085802	-8.5616083925954	Old	MPPs	#d02b87
PZ-ChIC-Bl6-BM-H3K4me1-Index1-12-09-19_190	-11.6411892313892	-17.4187668660772	Old	Monocytes	#F0E422
B6-13W1-BM-H3K4me1-2_159	-24.0296006176245	-6.55405996023175	Old	Granulocytes	#D55E00
PZ-ChIC-Bl6-BM-H3K4me1-Index1-12-09-19_78	-23.5819985978417	-1.65337656427181	Old	Granulocytes	#D55E00
PZ-ChIC-Bl6-BM-H3K4me1-Index1-12-09-19_212	18.2044404081592	-33.9805563308307	Old	Bcells	#56B4E9
B6-13W1-BM-H3K4me1-2_127	-16.3420804448308	-22.4712765745857	Old	Monocytes	#F0E422
PZ-ChIC-Bl6-BM-stem-cells-H3K4me1-Index1-12-09-19_310	13.5347477891898	5.58928034180272	Old	LT	#d093b5
PZ-ChIC-Bl6-BM-stem-cells-H3K4me1-Index1-12-09-19_284	8.25621329261911	-8.56191435023918	Old	MPPs	#d02b87
B6-13W1-BM-H3K4me1-1_273	28.8902355832732	-21.4250506348239	Old	Bcells	#56B4E9
PZ-ChIC-Bl6-BM-H3K4me1-Index1-12-09-19_163	-24.4953367752064	-6.82229645026017	Old	Granulocytes	#D55E00
PZ-ChIC-Bl6-BM-stem-cells-H3K4me1-Index1-12-09-19_354	17.2493550621935	-2.61783687382711	Old	MPPs	#d02b87
PZ-ChIC-Bl6-BM-stem-cells-H3K4me1-Index1-12-09-19_4	-6.04442293770805	-27.2444693600244	Old	ST	#fd87c9
PZ-ChIC-Bl6-BM-stem-cells-H3K4me1-Index2-12-09-19_302	6.54992665244933	0.277099702917088	Old	MPPs	#d02b87
B6-13W1-BM-H3K4me1-1_32	27.4664039978592	-12.9335638356669	Old	Bcells	#56B4E9
PZ-ChIC-Bl6-BM-stem-cells-H3K4me1-Index1-12-09-19_71	9.98469062737887	4.59792735609049	Old	LT	#d093b5
PZ-ChIC-Bl6-BM-stem-cells-H3K4me1-Index1-12-09-19_127	19.9693482403869	0.371487165442853	Old	HSCs	#CC79A7
PZ-ChIC-Bl6-BM-H3K4me1-Index1-12-09-19_311	-1.82799973184172	-9.06468761632526	Old	CMP	#daac89
PZ-ChIC-Bl6-BM-H3K4me1-Index1-12-09-19_313	-26.4473817960691	-8.1607938829535	Old	Granulocytes	#D55E00
PZ-ChIC-Bl6-BM-stem-cells-H3K4me1-Index3-12-09-19_297	13.9448794034476	3.75888639488183	Old	LT	#d093b5
B6-13W1-BM-H3K4me1-2_116	20.1625423465004	-35.7681494026255	Old	Bcells	#56B4E9
PZ-ChIC-Bl6-BM-stem-cells-H3K4me1-Index3-12-09-19_37	6.70145636136162	-8.07862518747301	Old	MPPs	#d02b87
B6-13W1-BM-H3K4me1-2_283	33.3002715584156	-22.7035202455642	Old	Bcells	#56B4E9
B6-13W1-BM-H3K4me1-1_127	36.2769585601559	-25.0845257852366	Old	Bcells	#56B4E9
PZ-ChIC-Bl6-BM-stem-cells-H3K4me1-Index2-12-09-19_280	12.6840631164252	6.63112892099238	Old	LT	#d093b5
B6-13W1-BM-H3K4me1-2_377	20.3810817811787	-19.0244049862485	Old	Bcells	#56B4E9
PZ-ChIC-Bl6-BM-stem-cells-H3K4me1-Index2-12-09-19_134	-5.91142753250679	-27.1893012220595	Old	NKs	#006400
PZ-ChIC-Bl6-BM-stem-cells-H3K4me1-Index2-12-09-19_49	16.6792393034579	0.00497734243048187	Old	HSCs	#CC79A7
PZ-ChIC-Bl6-BM-stem-cells-H3K4me1-Index3-12-09-19_280	9.39228545618834	-10.0983445545803	Old	MPPs	#d02b87
B6-13W1-BM-H3K4me1-2_378	-23.6665654948917	-7.3513301243147	Old	Granulocytes	#D55E00
PZ-ChIC-Bl6-BM-stem-cells-H3K4me1-Index2-12-09-19_250	6.66068129121814	-0.668273563587593	Old	MPPs	#d02b87
PZ-ChIC-Bl6-BM-H3K4me1-Index1-12-09-19_265	-25.8462453972187	-8.41419086714923	Old	Granulocytes	#D55E00
PZ-ChIC-Bl6-BM-H3K4me1-Index1-12-09-19_116	-27.4495362695545	-7.34761012771303	Old	Granulocytes	#D55E00
PZ-ChIC-Bl6-BM-stem-cells-H3K4me1-Index1-12-09-19_212	13.6989714124429	-2.12059088089516	Old	MPPs	#d02b87
PZ-ChIC-Bl6-BM-stem-cells-H3K4me1-Index1-12-09-19_283	12.7390728255929	-8.96019636063258	Old	MPPs	#d02b87
PZ-ChIC-Bl6-BM-stem-cells-H3K4me1-Index3-12-09-19_91	6.70258546261886	1.76611548482666	Old	MPPs	#d02b87
PZ-ChIC-Bl6-BM-stem-cells-H3K4me1-Index1-12-09-19_328	15.8234720758048	0.0499120851858522	Old	LT	#d093b5
PZ-ChIC-Bl6-BM-stem-cells-H3K4me1-Index2-12-09-19_230	12.8448123068452	4.47112293583681	Old	LT	#d093b5
PZ-ChIC-Bl6-BM-stem-cells-H3K4me1-Index1-12-09-19_229	12.2770794559764	1.63441762206224	Old	MPPs	#d02b87
PZ-ChIC-Bl6-BM-stem-cells-H3K4me1-Index2-12-09-19_244	7.80203085352287	2.73309339304123	Old	MPPs	#d02b87
PZ-ChIC-Bl6-BM-H3K4me1-Index1-12-09-19_328	-6.68285656766757	-35.6260546304206	Old	NKs	#006400
PZ-ChIC-Bl6-BM-stem-cells-H3K4me1-Index3-12-09-19_204	7.75732450491932	-0.45123477686614	Old	MPPs	#d02b87
B6-13W1-BM-H3K4me1-1_123	-38.9363104899527	-2.86658828396737	Old	Granulocytes	#D55E00
PZ-ChIC-Bl6-BM-H3K4me1-Index1-12-09-19_376	-8.28696282041146	-14.7177426890625	Old	Monocytes	#F0E422
PZ-ChIC-Bl6-BM-stem-cells-H3K4me1-Index2-12-09-19_48	3.69085220811627	-28.2110187417378	Old	pDCs	#32CD32
PZ-ChIC-Bl6-BM-stem-cells-H3K4me1-Index1-12-09-19_326	16.0482662287933	3.30794470604792	Old	LT	#d093b5
PZ-ChIC-Bl6-BM-stem-cells-H3K4me1-Index1-12-09-19_38	15.1615286949931	7.45960339009716	Old	LT	#d093b5
PZ-ChIC-Bl6-BM-stem-cells-H3K4me1-Index3-12-09-19_52	8.73497164573401	0.823660141068594	Old	MPPs	#d02b87
PZ-ChIC-Bl6-BM-H3K4me1-Index1-12-09-19_95	-24.4861108684603	-5.36001528366596	Old	Granulocytes	#D55E00
PZ-ChIC-Bl6-BM-H3K4me1-Index1-12-09-19_344	-10.0990019163756	-13.8800996631912	Old	Monocytes	#F0E422
PZ-ChIC-Bl6-BM-stem-cells-H3K4me1-Index2-12-09-19_55	15.2371350714678	4.75693942572124	Old	LT	#d093b5
B6-13W1-BM-H3K4me1-2_182	29.7608459097847	-18.4941268291059	Old	Bcells	#56B4E9
PZ-ChIC-Bl6-BM-stem-cells-H3K4me1-Index3-12-09-19_220	15.1781173328025	6.48786773879081	Old	HSCs	#CC79A7
PZ-ChIC-Bl6-BM-H3K4me1-Index1-12-09-19_360	17.0709346225989	-30.8285640661129	Old	Bcells	#56B4E9
PZ-ChIC-Bl6-BM-stem-cells-H3K4me1-Index1-12-09-19_225	16.2569871234868	4.62838519451403	Old	LT	#d093b5
PZ-ChIC-Bl6-BM-stem-cells-H3K4me1-Index2-12-09-19_235	8.73532316384303	-9.69055167386641	Old	MPPs	#d02b87
PZ-ChIC-Bl6-BM-H3K4me1-Index1-12-09-19_44	-7.56686840726708	13.4705088865953	Old	Basophils	#696969
PZ-ChIC-Bl6-BM-H3K4me1-Index1-12-09-19_246	-30.7981835080125	-1.4837625933566	Old	Granulocytes	#D55E00
PZ-ChIC-Bl6-BM-stem-cells-H3K4me1-Index2-12-09-19_377	11.0867838761641	-3.95530527787833	Old	MPPs	#d02b87
PZ-ChIC-Bl6-BM-stem-cells-H3K4me1-Index1-12-09-19_271	15.1295883335339	2.99875842169577	Old	LT	#d093b5
PZ-ChIC-Bl6-BM-H3K4me1-Index1-12-09-19_333	28.3105720896797	-15.9041728895502	Old	Bcells	#56B4E9
B6-13W1-BM-H3K4me1-1_228	7.99652964128118	35.6458458370196	Old	Eryths	#0072B2
PZ-ChIC-Bl6-BM-H3K4me1-Index1-12-09-19_228	-24.0806718375635	-7.69733106707454	Old	Granulocytes	#D55E00
PZ-ChIC-Bl6-BM-stem-cells-H3K4me1-Index1-12-09-19_166	9.74833176014447	-5.39985242929682	Old	MPPs	#d02b87
PZ-ChIC-Bl6-BM-stem-cells-H3K4me1-Index3-12-09-19_186	17.747682276867	0.574595234445189	Old	HSCs	#CC79A7
PZ-ChIC-Bl6-BM-H3K4me1-Index1-12-09-19_223	-13.5749196735031	-18.2609911168264	Old	Monocytes	#F0E422
PZ-ChIC-Bl6-BM-stem-cells-H3K4me1-Index3-12-09-19_109	16.3020200883778	-1.07461682853916	Old	LT	#d093b5
PZ-ChIC-Bl6-BM-stem-cells-H3K4me1-Index1-12-09-19_179	10.0228833245518	12.3886126382505	Old	ST	#fd87c9
PZ-ChIC-Bl6-BM-H3K4me1-Index1-12-09-19_292	7.18246097443049	2.58302543194242	Old	MPPs	#d02b87
PZ-ChIC-Bl6-BM-H3K4me1-Index1-12-09-19_4	-9.31246385442487	29.8464279631802	Old	Eryths	#0072B2
PZ-ChIC-Bl6-BM-stem-cells-H3K4me1-Index1-12-09-19_237	13.7575053668527	8.89746634617664	Old	LT	#d093b5
PZ-ChIC-Bl6-BM-stem-cells-H3K4me1-Index1-12-09-19_234	2.67511963459173	16.5752282938177	Old	MEP	#4c90b7
PZ-ChIC-Bl6-BM-stem-cells-H3K4me1-Index2-12-09-19_309	4.90975200914699	1.75770180298931	Old	MPPs	#d02b87
PZ-ChIC-Bl6-BM-stem-cells-H3K4me1-Index1-12-09-19_39	17.1984652324413	2.75400365598857	Old	HSCs	#CC79A7
PZ-ChIC-Bl6-BM-H3K4me1-Index1-12-09-19_126	14.8824991158033	-28.8256454531369	Old	Bcells	#56B4E9
PZ-ChIC-Bl6-BM-H3K4me1-Index1-12-09-19_215	-27.4940227483847	-8.65218548600126	Old	Granulocytes	#D55E00
B6-13W1-BM-H3K4me1-1_42	-26.8589009218405	-5.67992126880801	Old	Granulocytes	#D55E00
B6-13W1-BM-H3K4me1-2_32	-12.0798349189796	-14.30661198422	Old	Monocytes	#F0E422
PZ-ChIC-Bl6-BM-H3K4me1-Index1-12-09-19_130	18.1770738289825	-31.6936737994738	Old	Bcells	#56B4E9
PZ-ChIC-Bl6-BM-stem-cells-H3K4me1-Index1-12-09-19_162	10.8715675383676	-2.2226285534518	Old	MPPs	#d02b87
PZ-ChIC-Bl6-BM-stem-cells-H3K4me1-Index3-12-09-19_225	10.5228219922643	2.42234725063247	Old	MPPs	#d02b87
PZ-ChIC-Bl6-BM-stem-cells-H3K4me1-Index3-12-09-19_333	10.7403649491355	1.26975309043493	Old	MPPs	#d02b87
PZ-ChIC-Bl6-BM-stem-cells-H3K4me1-Index1-12-09-19_138	22.7964679442174	1.96847799917244	Old	HSCs	#CC79A7
PZ-ChIC-Bl6-BM-stem-cells-H3K4me1-Index2-12-09-19_225	13.3942254118279	-2.37263738651765	Old	MPPs	#d02b87
B6-13W1-BM-H3K4me1-2_103	-23.7410425290855	-7.01184102723583	Old	Granulocytes	#D55E00
PZ-ChIC-Bl6-BM-H3K4me1-Index1-12-09-19_138	-26.8491020444604	-7.227998258844	Old	Granulocytes	#D55E00
PZ-ChIC-Bl6-BM-stem-cells-H3K4me1-Index1-12-09-19_222	17.4456350269165	3.33571860049919	Old	HSCs	#CC79A7
PZ-ChIC-Bl6-BM-stem-cells-H3K4me1-Index3-12-09-19_316	14.2089062405228	-6.41282177634646	Old	MPPs	#d02b87
PZ-ChIC-Bl6-BM-stem-cells-H3K4me1-Index1-12-09-19_141	-5.52030896839451	-39.9815640101106	Old	NKs	#006400
PZ-ChIC-Bl6-BM-stem-cells-H3K4me1-Index1-12-09-19_272	14.4193828391258	-4.34984757392702	Old	MPPs	#d02b87
PZ-ChIC-Bl6-BM-stem-cells-H3K4me1-Index1-12-09-19_269	16.6369609153123	3.3487882497274	Old	LT	#d093b5
PZ-ChIC-Bl6-BM-stem-cells-H3K4me1-Index1-12-09-19_370	24.9404496505164	1.46102517368646	Old	HSCs	#CC79A7
PZ-ChIC-Bl6-BM-H3K4me1-Index1-12-09-19_156	22.060984914628	-18.2031763932832	Old	Bcells	#56B4E9
PZ-ChIC-Bl6-BM-H3K4me1-Index1-12-09-19_251	-21.822269503913	-1.22569103436902	Old	DCs	#AF7C6E
B6-13W1-BM-H3K4me1-2_280	32.4051520225873	-21.1093211755535	Old	Bcells	#56B4E9
PZ-ChIC-Bl6-BM-stem-cells-H3K4me1-Index1-12-09-19_191	18.894217140399	0.740916400744909	Old	HSCs	#CC79A7
PZ-ChIC-Bl6-BM-stem-cells-H3K4me1-Index2-12-09-19_176	10.4356707188794	-7.18556291218654	Old	MPPs	#d02b87
PZ-ChIC-Bl6-BM-stem-cells-H3K4me1-Index2-12-09-19_92	12.3991605049893	-1.08902393067432	Old	MPPs	#d02b87
B6-13W1-BM-H3K4me1-2_198	-36.4727484826217	2.97704722541412	Old	Granulocytes	#D55E00
PZ-ChIC-Bl6-BM-stem-cells-H3K4me1-Index3-12-09-19_75	9.45077544799133	6.54932256776053	Old	LT	#d093b5
B6-13W1-BM-H3K4me1-1_272	27.8880299481066	-20.3551197171786	Old	Bcells	#56B4E9
B6-13W1-BM-H3K4me1-2_138	13.894023350769	-32.3181966313828	Old	Bcells	#56B4E9
B6-13W1-BM-H3K4me1-2_346	-24.1977987984326	-8.30619020610513	Old	Granulocytes	#D55E00
PZ-ChIC-Bl6-BM-H3K4me1-Index1-12-09-19_267	-26.0994258707605	-7.60331542263998	Old	Granulocytes	#D55E00
PZ-ChIC-Bl6-BM-stem-cells-H3K4me1-Index1-12-09-19_262	14.2237763431748	-9.40157531112242	Old	MPPs	#d02b87
PZ-ChIC-Bl6-BM-stem-cells-H3K4me1-Index1-12-09-19_140	8.35775660168024	-5.1334472813796	Old	MPPs	#d02b87
PZ-ChIC-Bl6-BM-stem-cells-H3K4me1-Index1-12-09-19_338	6.23233493804723	2.51823107119096	Old	MPPs	#d02b87
PZ-ChIC-Bl6-BM-stem-cells-H3K4me1-Index2-12-09-19_127	6.79123914181201	-2.16950147443765	Old	MPPs	#d02b87
PZ-ChIC-Bl6-BM-H3K4me1-Index1-12-09-19_193	-16.327804214753	-19.2702211328077	Old	Monocytes	#F0E422
PZ-ChIC-Bl6-BM-H3K4me1-Index1-12-09-19_71	-6.29869806405308	-34.9191042922914	Old	NKs	#006400
B6-13W1-BM-H3K4me1-2_329	-27.1336871855312	-2.19125841366522	Old	Granulocytes	#D55E00
PZ-ChIC-Bl6-BM-stem-cells-H3K4me1-Index2-12-09-19_16	8.43711056174002	-10.4790376762072	Old	MPPs	#d02b87
PZ-ChIC-Bl6-BM-H3K4me1-Index1-12-09-19_188	-27.5478104817508	-5.41483068999888	Old	Granulocytes	#D55E00
PZ-ChIC-Bl6-BM-stem-cells-H3K4me1-Index3-12-09-19_41	7.51207550264063	-0.611604865867727	Old	MPPs	#d02b87
PZ-ChIC-Bl6-BM-H3K4me1-Index1-12-09-19_134	-15.9760656639574	-21.8394505623441	Old	Monocytes	#F0E422
PZ-ChIC-Bl6-BM-stem-cells-H3K4me1-Index1-12-09-19_208	13.2899640366223	0.485479367233881	Old	LT	#d093b5
B6-13W1-BM-H3K4me1-1_175	-7.37034464561546	28.1390713371879	Old	MEP	#4c90b7
B6-13W1-BM-H3K4me1-2_77	-34.9947624471462	-0.964165017531653	Old	Granulocytes	#D55E00
PZ-ChIC-Bl6-BM-H3K4me1-Index1-12-09-19_159	-24.9810110730425	-4.50583078263705	Old	Granulocytes	#D55E00
PZ-ChIC-Bl6-BM-stem-cells-H3K4me1-Index1-12-09-19_69	15.4978627146469	7.6259127406383	Old	HSCs	#CC79A7
PZ-ChIC-Bl6-BM-stem-cells-H3K4me1-Index1-12-09-19_157	8.88797082473379	-1.82791948188112	Old	MPPs	#d02b87
PZ-ChIC-Bl6-BM-stem-cells-H3K4me1-Index1-12-09-19_114	11.3482544445881	-3.48356114953259	Old	MPPs	#d02b87
PZ-ChIC-Bl6-BM-stem-cells-H3K4me1-Index3-12-09-19_22	11.3188923253402	-3.13797342038336	Old	MPPs	#d02b87
PZ-ChIC-Bl6-BM-stem-cells-H3K4me1-Index3-12-09-19_123	12.4931324785945	-6.49853922642325	Old	MPPs	#d02b87
PZ-ChIC-Bl6-BM-stem-cells-H3K4me1-Index3-12-09-19_231	11.9233211704308	-19.2535443277401	Old	CMP	#daac89
PZ-ChIC-Bl6-BM-H3K4me1-Index1-12-09-19_201	18.3894184309451	-22.6905451864509	Old	Bcells	#56B4E9
PZ-ChIC-Bl6-BM-stem-cells-H3K4me1-Index1-12-09-19_113	21.0671031497187	-2.10970257769805	Old	HSCs	#CC79A7
PZ-ChIC-Bl6-BM-stem-cells-H3K4me1-Index1-12-09-19_70	13.9762084340217	-9.02954163403258	Old	MPPs	#d02b87
PZ-ChIC-Bl6-BM-stem-cells-H3K4me1-Index1-12-09-19_290	11.7999754991874	-7.0355931603613	Old	MPPs	#d02b87
PZ-ChIC-Bl6-BM-stem-cells-H3K4me1-Index3-12-09-19_153	16.3053222297855	7.79699139246767	Old	LT	#d093b5
PZ-ChIC-Bl6-BM-stem-cells-H3K4me1-Index1-12-09-19_108	7.89677122062705	-7.48452607207086	Old	MPPs	#d02b87
PZ-ChIC-Bl6-BM-H3K4me1-Index1-12-09-19_244	-29.5898652597482	-5.9262614888452	Old	Granulocytes	#D55E00
PZ-ChIC-Bl6-BM-stem-cells-H3K4me1-Index3-12-09-19_148	17.8019194353806	-2.28816329342215	Old	HSCs	#CC79A7
PZ-ChIC-Bl6-BM-stem-cells-H3K4me1-Index3-12-09-19_40	9.64442389023667	-4.42848026141132	Old	MPPs	#d02b87
B6-13W1-BM-H3K4me1-1_217	9.72493975158133	37.0080276892544	Old	Eryths	#0072B2
PZ-ChIC-Bl6-BM-stem-cells-H3K4me1-Index1-12-09-19_320	15.5860954431917	4.70481653140641	Old	LT	#d093b5
PZ-ChIC-Bl6-BM-H3K4me1-Index1-12-09-19_271	-22.3497865863317	-5.354031103358	Old	Granulocytes	#D55E00
PZ-ChIC-Bl6-BM-H3K4me1-Index1-12-09-19_287	-25.8647462748153	-7.94787973060909	Old	Granulocytes	#D55E00
PZ-ChIC-Bl6-BM-H3K4me1-Index1-12-09-19_16	13.1779216007253	-30.7820292347938	Old	Bcells	#56B4E9
PZ-ChIC-Bl6-BM-stem-cells-H3K4me1-Index1-12-09-19_19	11.9320306793142	7.48240436407774	Old	LT	#d093b5
B6-13W1-BM-H3K4me1-2_10	-16.1417586875733	-18.9341255333411	Old	Monocytes	#F0E422
PZ-ChIC-Bl6-BM-H3K4me1-Index1-12-09-19_85	-1.05360516213809	-11.616056125062	Old	MPPs	#d02b87
PZ-ChIC-Bl6-BM-stem-cells-H3K4me1-Index2-12-09-19_159	11.7439996856566	3.29981359415126	Old	LT	#d093b5
PZ-ChIC-Bl6-BM-stem-cells-H3K4me1-Index3-12-09-19_179	12.4007526479626	-5.00423237326018	Old	MPPs	#d02b87
B6-13W1-BM-H3K4me1-1_92	2.44339187697852	-22.064284659102	Old	pDCs	#32CD32
PZ-ChIC-Bl6-BM-H3K4me1-Index1-12-09-19_157	26.3494649211545	-13.7868968084524	Old	Bcells	#56B4E9
PZ-ChIC-Bl6-BM-stem-cells-H3K4me1-Index1-12-09-19_303	15.5507777750908	6.26766157380923	Old	LT	#d093b5
PZ-ChIC-Bl6-BM-H3K4me1-Index1-12-09-19_203	26.3474414799726	-13.1198261389864	Old	Bcells	#56B4E9
PZ-ChIC-Bl6-BM-H3K4me1-Index1-12-09-19_296	-24.4577899797689	-7.12581261251548	Old	Granulocytes	#D55E00
B6-13W1-BM-H3K4me1-1_71	-17.6798569498366	-25.4574457035906	Old	Monocytes	#F0E422
PZ-ChIC-Bl6-BM-H3K4me1-Index1-12-09-19_238	-22.17306702843	-2.57451124762455	Old	Granulocytes	#D55E00
PZ-ChIC-Bl6-BM-H3K4me1-Index1-12-09-19_307	-13.8233232459567	-18.2078338666539	Old	Monocytes	#F0E422
B6-13W1-BM-H3K4me1-2_91	-24.9092041936792	-5.49318429550995	Old	Granulocytes	#D55E00
B6-13W1-BM-H3K4me1-2_36	-24.6013347009571	-7.72651881005661	Old	Granulocytes	#D55E00
PZ-ChIC-Bl6-BM-stem-cells-H3K4me1-Index3-12-09-19_129	8.7802645373345	4.02362905903234	Old	LT	#d093b5
B6-13W1-BM-H3K4me1-1_31	-39.363831980812	8.27710238529681	Old	Granulocytes	#D55E00
PZ-ChIC-Bl6-BM-stem-cells-H3K4me1-Index3-12-09-19_7	3.52529895183777	14.7735502784817	Old	ST	#fd87c9
PZ-ChIC-Bl6-BM-H3K4me1-Index1-12-09-19_330	26.7447098618128	-12.7063183449771	Old	Bcells	#56B4E9
PZ-ChIC-Bl6-BM-stem-cells-H3K4me1-Index3-12-09-19_128	16.2742190805735	7.32193429803694	Old	LT	#d093b5
PZ-ChIC-Bl6-BM-stem-cells-H3K4me1-Index2-12-09-19_20	10.2823943133328	-3.63909332672237	Old	MPPs	#d02b87
PZ-ChIC-Bl6-BM-stem-cells-H3K4me1-Index1-12-09-19_91	13.9204525397362	-6.73846598660358	Old	MPPs	#d02b87
PZ-ChIC-Bl6-BM-stem-cells-H3K4me1-Index1-12-09-19_280	-7.07530104465113	-31.3776956173406	Old	NKs	#006400
PZ-ChIC-Bl6-BM-stem-cells-H3K4me1-Index1-12-09-19_360	22.5052701462949	-1.38876701766912	Old	HSCs	#CC79A7
B6-13W1-BM-H3K4me1-2_224	28.503859162516	-15.5452532856789	Old	Bcells	#56B4E9
PZ-ChIC-Bl6-BM-stem-cells-H3K4me1-Index1-12-09-19_104	14.3014174352925	-0.272580844594553	Old	MPPs	#d02b87
PZ-ChIC-Bl6-BM-stem-cells-H3K4me1-Index1-12-09-19_133	14.5599488645789	-8.98312517258117	Old	MPPs	#d02b87
PZ-ChIC-Bl6-BM-stem-cells-H3K4me1-Index1-12-09-19_350	8.52510968387554	7.43388881664039	Old	ST	#fd87c9
PZ-ChIC-Bl6-BM-stem-cells-H3K4me1-Index1-12-09-19_366	13.0921448906982	4.00106743781287	Old	LT	#d093b5
B6-13W1-BM-H3K4me1-2_274	25.6249757089511	-13.3762122962871	Old	Bcells	#56B4E9
PZ-ChIC-Bl6-BM-stem-cells-H3K4me1-Index2-12-09-19_160	7.1341829752244	-0.578211424185858	Old	MPPs	#d02b87
PZ-ChIC-Bl6-BM-stem-cells-H3K4me1-Index2-12-09-19_199	13.9510442812763	4.03397853482968	Old	LT	#d093b5
B6-13W1-BM-H3K4me1-2_196	-34.892706632013	-1.88039052551161	Old	Granulocytes	#D55E00
B6-13W1-BM-H3K4me1-2_254	10.3443399499911	15.3314885399	Old	ST	#fd87c9
PZ-ChIC-Bl6-BM-stem-cells-H3K4me1-Index1-12-09-19_279	16.8198267492425	2.54180753416066	Old	LT	#d093b5
B6-13W1-BM-H3K4me1-1_70	34.6157464666616	-23.6781883187605	Old	Bcells	#56B4E9
PZ-ChIC-Bl6-BM-H3K4me1-Index1-12-09-19_224	-27.766414688823	-5.3261203027604	Old	Granulocytes	#D55E00
PZ-ChIC-Bl6-BM-stem-cells-H3K4me1-Index2-12-09-19_330	4.83259295539367	-3.91338224628279	Old	MPPs	#d02b87
PZ-ChIC-Bl6-BM-stem-cells-H3K4me1-Index3-12-09-19_95	14.3237975846054	-8.26595152377202	Old	MPPs	#d02b87
PZ-ChIC-Bl6-BM-stem-cells-H3K4me1-Index3-12-09-19_293	18.1415729453656	4.03745361296826	Old	HSCs	#CC79A7
PZ-ChIC-Bl6-BM-H3K4me1-Index1-12-09-19_124	27.3063893449207	-16.8397052952116	Old	Bcells	#56B4E9
PZ-ChIC-Bl6-BM-stem-cells-H3K4me1-Index1-12-09-19_276	11.8680726162185	-10.8796441839682	Old	MPPs	#d02b87
PZ-ChIC-Bl6-BM-stem-cells-H3K4me1-Index1-12-09-19_129	9.44217637716856	-6.38992084705459	Old	MPPs	#d02b87
PZ-ChIC-Bl6-BM-H3K4me1-Index1-12-09-19_374	15.1132012332504	-27.4467897856985	Old	Bcells	#56B4E9
PZ-ChIC-Bl6-BM-stem-cells-H3K4me1-Index3-12-09-19_104	7.98517470331405	3.61371189007251	Old	MPPs	#d02b87
PZ-ChIC-Bl6-BM-stem-cells-H3K4me1-Index1-12-09-19_119	17.0925409680051	-6.04944743232152	Old	MPPs	#d02b87
PZ-ChIC-Bl6-BM-H3K4me1-Index1-12-09-19_291	-4.729891202589	-28.2691105665957	Old	NKs	#006400
PZ-ChIC-Bl6-BM-stem-cells-H3K4me1-Index2-12-09-19_84	7.26751516545855	-9.98368193801224	Old	MPPs	#d02b87
B6-13W1-BM-H3K4me1-2_58	-40.7160379464946	2.82406773025208	Old	Granulocytes	#D55E00
B6-13W1-BM-H3K4me1-1_284	25.4305898119421	-20.4800808209989	Old	Bcells	#56B4E9
PZ-ChIC-Bl6-BM-stem-cells-H3K4me1-Index1-12-09-19_263	19.3151930474009	1.6110968435837	Old	HSCs	#CC79A7
PZ-ChIC-Bl6-BM-stem-cells-H3K4me1-Index3-12-09-19_81	4.00678238744124	14.9300262903252	Old	CMP	#daac89
PZ-ChIC-Bl6-BM-stem-cells-H3K4me1-Index2-12-09-19_284	13.4546677600977	1.29953665423622	Old	LT	#d093b5
PZ-ChIC-Bl6-BM-stem-cells-H3K4me1-Index3-12-09-19_370	20.0931033250537	4.95277559785941	Old	HSCs	#CC79A7
PZ-ChIC-Bl6-BM-stem-cells-H3K4me1-Index2-12-09-19_365	7.51825022551771	7.16390972982289	Old	LT	#d093b5
PZ-ChIC-Bl6-BM-stem-cells-H3K4me1-Index3-12-09-19_278	-8.50954112361316	19.9934687849419	Old	MEP	#4c90b7
PZ-ChIC-Bl6-BM-stem-cells-H3K4me1-Index3-12-09-19_116	10.5465954201257	4.37793612044582	Old	LT	#d093b5
PZ-ChIC-Bl6-BM-H3K4me1-Index1-12-09-19_117	-34.3088127429883	2.19100234250065	Old	Granulocytes	#D55E00
PZ-ChIC-Bl6-BM-stem-cells-H3K4me1-Index1-12-09-19_43	15.1569853690259	6.34536249524254	Old	HSCs	#CC79A7
PZ-ChIC-Bl6-BM-stem-cells-H3K4me1-Index1-12-09-19_137	16.6513661490763	-4.30660919532479	Old	HSCs	#CC79A7
PZ-ChIC-Bl6-BM-stem-cells-H3K4me1-Index2-12-09-19_123	15.0950637002537	8.5940832117577	Old	LT	#d093b5
B6-13W1-BM-H3K4me1-2_376	-39.3666245846379	10.5199520199128	Old	Granulocytes	#D55E00
PZ-ChIC-Bl6-BM-stem-cells-H3K4me1-Index1-12-09-19_17	-6.99362600096226	-27.8018453840645	Old	NKs	#006400
PZ-ChIC-Bl6-BM-stem-cells-H3K4me1-Index3-12-09-19_367	7.51995164845366	-2.66348634200548	Old	MPPs	#d02b87
PZ-ChIC-Bl6-BM-stem-cells-H3K4me1-Index2-12-09-19_205	23.0830033280358	5.38894096113555	Old	HSCs	#CC79A7
PZ-ChIC-Bl6-BM-stem-cells-H3K4me1-Index3-12-09-19_29	-0.350145394691869	-6.30088574753353	Old	MPPs	#d02b87
PZ-ChIC-Bl6-BM-stem-cells-H3K4me1-Index3-12-09-19_119	-6.51425245155881	-27.797076994921	Old	NKs	#006400
PZ-ChIC-Bl6-BM-H3K4me1-Index1-12-09-19_172	-28.9325749630053	-1.46381458760919	Old	Granulocytes	#D55E00
PZ-ChIC-Bl6-BM-H3K4me1-Index1-12-09-19_353	25.0334075124021	-15.0581188491908	Old	Bcells	#56B4E9
PZ-ChIC-Bl6-BM-stem-cells-H3K4me1-Index2-12-09-19_97	9.21095320327274	3.66246003467907	Old	LT	#d093b5
PZ-ChIC-Bl6-BM-H3K4me1-Index1-12-09-19_365	12.9045848300513	-25.4325127986287	Old	Bcells	#56B4E9
B6-13W1-BM-H3K4me1-1_220	28.0336169830579	-12.0216853513971	Old	Bcells	#56B4E9
PZ-ChIC-Bl6-BM-H3K4me1-Index1-12-09-19_133	-26.6433501261778	-8.70006139834283	Old	Granulocytes	#D55E00
PZ-ChIC-Bl6-BM-stem-cells-H3K4me1-Index1-12-09-19_298	7.02597108973156	3.15667931447541	Old	MPPs	#d02b87
PZ-ChIC-Bl6-BM-stem-cells-H3K4me1-Index2-12-09-19_355	7.1619760047714	3.53849478454261	Old	MPPs	#d02b87
PZ-ChIC-Bl6-BM-H3K4me1-Index1-12-09-19_334	-5.09893164741667	-31.8829565019352	Old	NKs	#006400
PZ-ChIC-Bl6-BM-stem-cells-H3K4me1-Index3-12-09-19_249	-4.27631213635624	-24.6818985612114	Old	MPPs	#d02b87
PZ-ChIC-Bl6-BM-stem-cells-H3K4me1-Index1-12-09-19_308	7.11220257795571	2.56925922806808	Old	MPPs	#d02b87
PZ-ChIC-Bl6-BM-stem-cells-H3K4me1-Index3-12-09-19_251	7.11970582497931	3.91324988089247	Old	ST	#fd87c9
B6-13W1-BM-H3K4me1-2_106	-25.7234162790951	-5.26218906035943	Old	Granulocytes	#D55E00
PZ-ChIC-Bl6-BM-stem-cells-H3K4me1-Index3-12-09-19_115	8.29529519329439	-6.61267027900569	Old	MPPs	#d02b87
PZ-ChIC-Bl6-BM-H3K4me1-Index1-12-09-19_94	-8.06130910841936	13.4673914674019	Old	Basophils	#696969
B6-13W1-BM-H3K4me1-2_206	14.9748177804793	-32.3438878546963	Old	Bcells	#56B4E9
PZ-ChIC-Bl6-BM-stem-cells-H3K4me1-Index2-12-09-19_332	16.3380621894581	1.01476374279673	Old	MPPs	#d02b87
PZ-ChIC-Bl6-BM-stem-cells-H3K4me1-Index2-12-09-19_201	13.5238219829778	-0.589967425313898	Old	LT	#d093b5
PZ-ChIC-Bl6-BM-stem-cells-H3K4me1-Index1-12-09-19_76	17.9484689572306	2.43213449429032	Old	HSCs	#CC79A7
PZ-ChIC-Bl6-BM-stem-cells-H3K4me1-Index1-12-09-19_55	7.4104300454552	-5.06680307729908	Old	MPPs	#d02b87
PZ-ChIC-Bl6-BM-stem-cells-H3K4me1-Index3-12-09-19_130	21.8023453157236	3.97756859111508	Old	HSCs	#CC79A7
PZ-ChIC-Bl6-BM-stem-cells-H3K4me1-Index1-12-09-19_227	14.3850092964065	8.26658700489485	Old	LT	#d093b5
B6-13W1-BM-H3K4me1-2_259	-4.18573634613587	-36.206272601734	Old	NKs	#006400
PZ-ChIC-Bl6-BM-stem-cells-H3K4me1-Index2-12-09-19_362	16.5028659373952	9.24342243783667	Old	HSCs	#CC79A7
PZ-ChIC-Bl6-BM-H3K4me1-Index1-12-09-19_331	-27.2541586419583	-9.46391946570179	Old	Granulocytes	#D55E00
PZ-ChIC-Bl6-BM-H3K4me1-Index1-12-09-19_92	31.3041130208728	-20.564983230946	Old	Bcells	#56B4E9
PZ-ChIC-Bl6-BM-stem-cells-H3K4me1-Index1-12-09-19_378	16.5861204222913	-6.05467277873546	Old	HSCs	#CC79A7
PZ-ChIC-Bl6-BM-stem-cells-H3K4me1-Index1-12-09-19_15	-6.27646801985368	-27.7137283933081	Old	NKs	#006400
PZ-ChIC-Bl6-BM-stem-cells-H3K4me1-Index3-12-09-19_241	12.6654260644517	-6.51097169475069	Old	MPPs	#d02b87
B6-13W1-BM-H3K4me1-2_205	-15.0665345048507	-16.953336995071	Old	Monocytes	#F0E422
PZ-ChIC-Bl6-BM-stem-cells-H3K4me1-Index1-12-09-19_81	11.3101470701762	-3.35901784754036	Old	MPPs	#d02b87
PZ-ChIC-Bl6-BM-stem-cells-H3K4me1-Index2-12-09-19_138	16.0128885049468	0.367199782810307	Old	HSCs	#CC79A7
PZ-ChIC-Bl6-BM-stem-cells-H3K4me1-Index1-12-09-19_45	12.3153464127243	-20.1690225585488	Old	Bcells	#56B4E9
PZ-ChIC-Bl6-BM-H3K4me1-Index1-12-09-19_181	-29.7984861447574	-7.13877880688645	Old	Granulocytes	#D55E00
PZ-ChIC-Bl6-BM-stem-cells-H3K4me1-Index3-12-09-19_361	17.6270677681541	3.34277208237618	Old	LT	#d093b5
B6-13W1-BM-H3K4me1-1_316	-26.5334733724845	-4.5982612744293	Old	Granulocytes	#D55E00
PZ-ChIC-Bl6-BM-H3K4me1-Index1-12-09-19_192	7.25290668306927	38.5871821658356	Old	Eryths	#0072B2
PZ-ChIC-Bl6-BM-H3K4me1-Index1-12-09-19_321	-29.5116426150049	-7.34932002601469	Old	Granulocytes	#D55E00
B6-13W1-BM-H3K4me1-2_124	-25.8784387655059	-6.28226684610695	Old	Granulocytes	#D55E00
PZ-ChIC-Bl6-BM-stem-cells-H3K4me1-Index1-12-09-19_337	2.24832637461828	14.4968555498671	Old	ST	#fd87c9
B6-13W1-BM-H3K4me1-2_130	-27.1277392636927	-8.1262733566904	Old	Granulocytes	#D55E00
B6-13W1-BM-H3K4me1-2_179	9.80732350391298	32.8605345442441	Old	Eryths	#0072B2
B6-13W1-BM-H3K4me1-2_173	-20.2847908727618	-25.9206476298499	Old	Monocytes	#F0E422
B6-13W1-BM-H3K4me1-2_231	-24.2884917636485	-7.09925625924726	Old	Granulocytes	#D55E00
PZ-ChIC-Bl6-BM-stem-cells-H3K4me1-Index1-12-09-19_254	19.0156388826215	7.96360086083987	Old	HSCs	#CC79A7
B6-13W1-BM-H3K4me1-2_194	-22.5783989064269	-6.36457127737426	Old	Granulocytes	#D55E00
PZ-ChIC-Bl6-BM-stem-cells-H3K4me1-Index3-12-09-19_14	6.95229427708435	3.08828601502009	Old	MPPs	#d02b87
PZ-ChIC-Bl6-BM-stem-cells-H3K4me1-Index2-12-09-19_256	5.44070533212701	-4.79541514258105	Old	MPPs	#d02b87
PZ-ChIC-Bl6-BM-stem-cells-H3K4me1-Index1-12-09-19_325	11.7134382109561	-8.89698992409826	Old	MPPs	#d02b87
PZ-ChIC-Bl6-BM-H3K4me1-Index1-12-09-19_254	-26.1786128813753	-5.68270998975891	Old	Granulocytes	#D55E00
PZ-ChIC-Bl6-BM-H3K4me1-Index1-12-09-19_171	-6.83323050643462	13.1010585643923	Old	Basophils	#696969
PZ-ChIC-Bl6-BM-H3K4me1-Index1-12-09-19_253	-11.8018765872102	-15.5778787911318	Old	Monocytes	#F0E422
PZ-ChIC-Bl6-BM-stem-cells-H3K4me1-Index1-12-09-19_92	9.87530185161507	-3.73410517355619	Old	MPPs	#d02b87
PZ-ChIC-Bl6-BM-stem-cells-H3K4me1-Index3-12-09-19_327	8.63875650007274	2.49237611843869	Old	LT	#d093b5
PZ-ChIC-Bl6-BM-stem-cells-H3K4me1-Index2-12-09-19_117	9.56231738634498	-1.46946756944419	Old	MPPs	#d02b87
PZ-ChIC-Bl6-BM-stem-cells-H3K4me1-Index3-12-09-19_160	7.7028455107065	4.56402754569317	Old	CMP	#daac89
PZ-ChIC-Bl6-BM-H3K4me1-Index1-12-09-19_52	-26.2945997594179	-4.62959947789674	Old	Granulocytes	#D55E00
B6-13W1-BM-H3K4me1-1_130	-33.5210598592545	-0.634131699433056	Old	Granulocytes	#D55E00
PZ-ChIC-Bl6-BM-stem-cells-H3K4me1-Index2-12-09-19_288	7.91264547452931	-11.3401351787294	Old	MPPs	#d02b87
PZ-ChIC-Bl6-BM-H3K4me1-Index1-12-09-19_323	-10.7946187639732	-15.20364719295	Old	Monocytes	#F0E422
B6-13W1-BM-H3K4me1-2_287	29.1356955493676	-17.4574751242124	Old	Bcells	#56B4E9
PZ-ChIC-Bl6-BM-stem-cells-H3K4me1-Index3-12-09-19_230	8.80412879711621	-1.11697625854352	Old	MPPs	#d02b87
B6-13W1-BM-H3K4me1-2_340	-29.9363092691528	-0.660177744736697	Old	Granulocytes	#D55E00
PZ-ChIC-Bl6-BM-stem-cells-H3K4me1-Index2-12-09-19_227	5.66649983715702	-6.5845305692094	Old	MPPs	#d02b87
PZ-ChIC-Bl6-BM-stem-cells-H3K4me1-Index3-12-09-19_263	13.7136435045803	-9.22109786092112	Old	MPPs	#d02b87
PZ-ChIC-Bl6-BM-H3K4me1-Index1-12-09-19_217	-12.300109124715	-16.5789687409022	Old	Monocytes	#F0E422
PZ-ChIC-Bl6-BM-H3K4me1-Index1-12-09-19_182	-27.1133249116122	-7.55058962307349	Old	Granulocytes	#D55E00
PZ-ChIC-Bl6-BM-stem-cells-H3K4me1-Index2-12-09-19_282	6.34169870226528	-6.1639899336795	Old	MPPs	#d02b87
PZ-ChIC-Bl6-BM-stem-cells-H3K4me1-Index1-12-09-19_344	9.91591967945183	-4.27644466878623	Old	MPPs	#d02b87
PZ-ChIC-Bl6-BM-H3K4me1-Index1-12-09-19_340	-24.1675590615073	-4.77193853273375	Old	Granulocytes	#D55E00
PZ-ChIC-Bl6-BM-H3K4me1-Index1-12-09-19_113	16.4496553961163	-36.5366373736592	Old	Bcells	#56B4E9
PZ-ChIC-Bl6-BM-H3K4me1-Index1-12-09-19_148	-28.7641314951954	-6.13703271446668	Old	Granulocytes	#D55E00
PZ-ChIC-Bl6-BM-H3K4me1-Index1-12-09-19_234	11.2468724976306	2.66740105167942	Old	LT	#d093b5
PZ-ChIC-Bl6-BM-H3K4me1-Index1-12-09-19_378	-20.1330545120477	-2.71968021780229	Old	DCs	#AF7C6E
PZ-ChIC-Bl6-BM-stem-cells-H3K4me1-Index2-12-09-19_213	14.0868199517224	1.57493067293201	Old	LT	#d093b5
B6-13W1-BM-H3K4me1-2_192	28.7035344972833	-15.8546192671549	Old	Bcells	#56B4E9
B6-13W1-BM-H3K4me1-2_263	-32.9735365423774	1.65754992103726	Old	Granulocytes	#D55E00
B6-13W1-BM-H3K4me1-1_111	-5.5408763960126	-37.0525064942898	Old	NKs	#006400
PZ-ChIC-Bl6-BM-stem-cells-H3K4me1-Index3-12-09-19_70	12.8845325980843	-6.918065071572	Old	MPPs	#d02b87
PZ-ChIC-Bl6-BM-stem-cells-H3K4me1-Index1-12-09-19_207	6.01879925264898	-6.95986697381169	Old	MPPs	#d02b87
PZ-ChIC-Bl6-BM-H3K4me1-Index1-12-09-19_125	-34.7132507117231	7.94177642915859	Old	Granulocytes	#D55E00
PZ-ChIC-Bl6-BM-stem-cells-H3K4me1-Index3-12-09-19_174	13.8547213644019	2.24432358796038	Old	LT	#d093b5
PZ-ChIC-Bl6-BM-stem-cells-H3K4me1-Index2-12-09-19_89	20.4723178727648	2.65022257402657	Old	HSCs	#CC79A7
PZ-ChIC-Bl6-BM-H3K4me1-Index1-12-09-19_35	-17.6453610268652	-20.8000375736314	Old	Monocytes	#F0E422
PZ-ChIC-Bl6-BM-H3K4me1-Index1-12-09-19_250	15.7406119642768	28.9572597996123	Old	Eryths	#0072B2
PZ-ChIC-Bl6-BM-stem-cells-H3K4me1-Index3-12-09-19_200	7.13231553102766	-2.784186950033	Old	MPPs	#d02b87
B6-13W1-BM-H3K4me1-1_135	-16.5076879399187	-18.4631159509459	Old	Monocytes	#F0E422
B6-13W1-BM-H3K4me1-2_226	27.3924454411864	-16.463816751745	Old	Bcells	#56B4E9
PZ-ChIC-Bl6-BM-stem-cells-H3K4me1-Index3-12-09-19_226	8.25986334797632	-3.06807513077153	Old	MPPs	#d02b87
PZ-ChIC-Bl6-BM-stem-cells-H3K4me1-Index3-12-09-19_146	11.7579194628036	-1.86925994209832	Old	MPPs	#d02b87
PZ-ChIC-Bl6-BM-H3K4me1-Index1-12-09-19_221	-37.1160194730349	10.0714114993887	Old	Granulocytes	#D55E00
PZ-ChIC-Bl6-BM-stem-cells-H3K4me1-Index3-12-09-19_150	6.43353767905386	2.99778677062993	Old	MPPs	#d02b87
PZ-ChIC-Bl6-BM-H3K4me1-Index1-12-09-19_5	-29.0432344130047	-0.588481189249888	Old	Granulocytes	#D55E00
PZ-ChIC-Bl6-BM-H3K4me1-Index1-12-09-19_70	-5.70522798051271	-32.8442389948834	Old	NKs	#006400
PZ-ChIC-Bl6-BM-stem-cells-H3K4me1-Index3-12-09-19_93	15.5485450788095	1.32291599949953	Old	LT	#d093b5
B6-13W1-BM-H3K4me1-2_249	-26.4284679080028	-6.84663486099013	Old	Granulocytes	#D55E00
B6-13W1-BM-H3K4me1-1_86	12.1931801491014	33.5919901094577	Old	Eryths	#0072B2
PZ-ChIC-Bl6-BM-stem-cells-H3K4me1-Index2-12-09-19_148	9.34090168748369	2.4030740793956	Old	LT	#d093b5
PZ-ChIC-Bl6-BM-stem-cells-H3K4me1-Index2-12-09-19_37	12.0081036622419	3.59053115682085	Old	MPPs	#d02b87
PZ-ChIC-Bl6-BM-stem-cells-H3K4me1-Index1-12-09-19_93	28.0472127911287	2.09938549194446	Old	HSCs	#CC79A7
PZ-ChIC-Bl6-BM-stem-cells-H3K4me1-Index1-12-09-19_147	15.5679955669543	5.40247478102566	Old	LT	#d093b5
PZ-ChIC-Bl6-BM-H3K4me1-Index1-12-09-19_89	-19.590567265701	-25.3699783960995	Old	Monocytes	#F0E422
PZ-ChIC-Bl6-BM-H3K4me1-Index1-12-09-19_45	14.1082898551739	-21.7805684194473	Old	Bcells	#56B4E9
B6-13W1-BM-H3K4me1-1_254	-6.43168759158577	-3.79895938795432	Old	CMP	#daac89
PZ-ChIC-Bl6-BM-stem-cells-H3K4me1-Index2-12-09-19_25	6.27061270866376	-5.13521294701943	Old	MPPs	#d02b87
PZ-ChIC-Bl6-BM-stem-cells-H3K4me1-Index1-12-09-19_83	7.62252195513206	-8.48776442937463	Old	MPPs	#d02b87
PZ-ChIC-Bl6-BM-stem-cells-H3K4me1-Index3-12-09-19_151	18.4426056647747	7.71892920234189	Old	LT	#d093b5
PZ-ChIC-Bl6-BM-H3K4me1-Index1-12-09-19_19	30.3524191021644	-22.8927090105871	Old	Bcells	#56B4E9
PZ-ChIC-Bl6-BM-H3K4me1-Index1-12-09-19_261	-7.82623651459155	-12.705420353307	Old	Monocytes	#F0E422
PZ-ChIC-Bl6-BM-stem-cells-H3K4me1-Index3-12-09-19_168	17.5941838238713	-1.85259575456956	Old	HSCs	#CC79A7
PZ-ChIC-Bl6-BM-H3K4me1-Index1-12-09-19_169	-32.1313431090259	6.79723451949493	Old	Granulocytes	#D55E00
PZ-ChIC-Bl6-BM-stem-cells-H3K4me1-Index1-12-09-19_203	19.953528227178	6.28980807789067	Old	HSCs	#CC79A7
B6-13W1-BM-H3K4me1-1_162	-24.1229320173471	-7.10055460953814	Old	Granulocytes	#D55E00
PZ-ChIC-Bl6-BM-stem-cells-H3K4me1-Index2-12-09-19_164	16.3450313945543	0.34010804329604	Old	MPPs	#d02b87
B6-13W1-BM-H3K4me1-2_225	-5.57032419162252	30.2286315925969	Old	Eryths	#0072B2
PZ-ChIC-Bl6-BM-H3K4me1-Index1-12-09-19_167	-28.1373256353588	-1.16510060880773	Old	Granulocytes	#D55E00
B6-13W1-BM-H3K4me1-2_267	-34.1728513740112	3.10344112942168	Old	Granulocytes	#D55E00
PZ-ChIC-Bl6-BM-stem-cells-H3K4me1-Index1-12-09-19_48	8.57007944049185	-9.34645794010009	Old	MPPs	#d02b87
PZ-ChIC-Bl6-BM-stem-cells-H3K4me1-Index2-12-09-19_221	7.88386380325236	1.82524421640207	Old	MPPs	#d02b87
PZ-ChIC-Bl6-BM-stem-cells-H3K4me1-Index1-12-09-19_367	10.4309545638869	-5.22919739436428	Old	MPPs	#d02b87
B6-13W1-BM-H3K4me1-2_22	-19.2700154640395	-20.3407512778542	Old	Monocytes	#F0E422
B6-13W1-BM-H3K4me1-1_329	-25.2254885516048	-0.326152419795298	Old	Granulocytes	#D55E00
B6-13W1-BM-H3K4me1-2_170	-25.1885914342543	-6.0584750687508	Old	Granulocytes	#D55E00
PZ-ChIC-Bl6-BM-H3K4me1-Index1-12-09-19_245	27.1720374371025	-13.8344059398183	Old	Bcells	#56B4E9
B6-13W1-BM-H3K4me1-1_124	24.8529121454327	-20.8084112824831	Old	Bcells	#56B4E9
B6-13W1-BM-H3K4me1-1_190	19.7922328798701	-22.264213148087	Old	Bcells	#56B4E9
PZ-ChIC-Bl6-BM-H3K4me1-Index1-12-09-19_143	-23.9460659624304	-2.14294508048173	Old	Granulocytes	#D55E00
PZ-ChIC-Bl6-BM-stem-cells-H3K4me1-Index3-12-09-19_342	13.9471356501411	5.95546210972957	Old	LT	#d093b5
PZ-ChIC-Bl6-BM-stem-cells-H3K4me1-Index3-12-09-19_108	6.65143062298287	-9.4886129261881	Old	MPPs	#d02b87
B6-13W1-BM-H3K4me1-2_112	-24.2004119319016	0.912064570062043	Old	Granulocytes	#D55E00
PZ-ChIC-Bl6-BM-H3K4me1-Index1-12-09-19_123	23.7889813275868	-19.0401901207849	Old	Bcells	#56B4E9
B6-13W1-BM-H3K4me1-2_105	-20.1055122611727	-24.5302780615477	Old	Monocytes	#F0E422
B6-13W1-BM-H3K4me1-2_246	-33.1476574354942	0.64606669589362	Old	Granulocytes	#D55E00
PZ-ChIC-Bl6-BM-H3K4me1-Index1-12-09-19_100	-24.6194801832236	-6.50131188248019	Old	Granulocytes	#D55E00
PZ-ChIC-Bl6-BM-H3K4me1-Index1-12-09-19_141	-26.8884808665545	-5.16985742546649	Old	Granulocytes	#D55E00
PZ-ChIC-Bl6-BM-stem-cells-H3K4me1-Index2-12-09-19_304	14.8712713483869	11.0735645200348	Old	LT	#d093b5
PZ-ChIC-Bl6-BM-stem-cells-H3K4me1-Index2-12-09-19_307	6.85043620781975	-1.86073097239886	Old	MPPs	#d02b87
PZ-ChIC-Bl6-BM-stem-cells-H3K4me1-Index3-12-09-19_245	8.28226998520833	-0.56959986425379	Old	MPPs	#d02b87
PZ-ChIC-Bl6-BM-stem-cells-H3K4me1-Index2-12-09-19_30	9.44046904120165	-5.03282703125187	Old	MPPs	#d02b87
PZ-ChIC-Bl6-BM-H3K4me1-Index1-12-09-19_219	-9.4424448988722	-12.5655774822381	Old	Monocytes	#F0E422
B6-13W1-BM-H3K4me1-1_76	-9.92511045369159	-13.3423333826099	Old	Monocytes	#F0E422
PZ-ChIC-Bl6-BM-stem-cells-H3K4me1-Index3-12-09-19_207	13.1159212775979	9.22785679307146	Old	LT	#d093b5
PZ-ChIC-Bl6-BM-stem-cells-H3K4me1-Index3-12-09-19_184	8.35243659553601	-4.675283790308	Old	MPPs	#d02b87
B6-13W1-BM-H3K4me1-2_364	-24.7142198375179	-6.87422421545596	Old	Granulocytes	#D55E00
B6-13W1-BM-H3K4me1-1_33	-37.9211381002877	-5.24101170796893	Old	Granulocytes	#D55E00
B6-13W1-BM-H3K4me1-2_178	-35.3534559713969	7.62813268695334	Old	Granulocytes	#D55E00
B6-13W1-BM-H3K4me1-2_236	30.1028862552538	-15.987287380338	Old	Bcells	#56B4E9
PZ-ChIC-Bl6-BM-stem-cells-H3K4me1-Index2-12-09-19_325	11.0270648507614	3.01234388371114	Old	LT	#d093b5
PZ-ChIC-Bl6-BM-stem-cells-H3K4me1-Index1-12-09-19_324	19.3184118977447	4.57596187065645	Old	HSCs	#CC79A7
PZ-ChIC-Bl6-BM-stem-cells-H3K4me1-Index1-12-09-19_8	19.4201034987384	2.36285662412052	Old	HSCs	#CC79A7
PZ-ChIC-Bl6-BM-stem-cells-H3K4me1-Index2-12-09-19_163	6.62239823637961	-4.00358027157548	Old	MPPs	#d02b87
PZ-ChIC-Bl6-BM-H3K4me1-Index1-12-09-19_107	-38.7278417963952	0.993369648583227	Old	Granulocytes	#D55E00
PZ-ChIC-Bl6-BM-H3K4me1-Index1-12-09-19_29	28.0192282578376	-19.1566736632768	Old	Bcells	#56B4E9
PZ-ChIC-Bl6-BM-stem-cells-H3K4me1-Index1-12-09-19_146	14.7713957034906	10.4014089548871	Old	LT	#d093b5
B6-13W1-BM-H3K4me1-2_151	-4.94034926981573	-38.8058485055144	Old	NKs	#006400
B6-13W1-BM-H3K4me1-2_281	-31.7294690251545	3.87433119493424	Old	Granulocytes	#D55E00
B6-13W1-BM-H3K4me1-1_113	28.0460010751597	-14.5529649445229	Old	Bcells	#56B4E9
PZ-ChIC-Bl6-BM-stem-cells-H3K4me1-Index3-12-09-19_147	19.1821210239362	1.51446438557103	Old	HSCs	#CC79A7
PZ-ChIC-Bl6-BM-H3K4me1-Index1-12-09-19_316	25.2968268241149	-17.6327144639098	Old	Bcells	#56B4E9
PZ-ChIC-Bl6-BM-stem-cells-H3K4me1-Index2-12-09-19_241	15.0569098174588	5.42763490053936	Old	LT	#d093b5
PZ-ChIC-Bl6-BM-stem-cells-H3K4me1-Index1-12-09-19_330	-7.31503602429745	-29.6030068246649	Old	NKs	#006400
PZ-ChIC-Bl6-BM-stem-cells-H3K4me1-Index1-12-09-19_35	14.4816562849923	-8.69014621355053	Old	MPPs	#d02b87
PZ-ChIC-Bl6-BM-stem-cells-H3K4me1-Index2-12-09-19_131	7.25081177961956	6.41536733998658	Old	LT	#d093b5
PZ-ChIC-Bl6-BM-H3K4me1-Index1-12-09-19_304	-11.3844811163986	-16.8606939781825	Old	Monocytes	#F0E422
PZ-ChIC-Bl6-BM-stem-cells-H3K4me1-Index1-12-09-19_176	-8.55706663686264	26.2063683796102	Old	MEP	#4c90b7
PZ-ChIC-Bl6-BM-H3K4me1-Index1-12-09-19_149	-40.3042913964347	8.79991833241805	Old	Granulocytes	#D55E00
B6-13W1-BM-H3K4me1-1_160	14.868185401976	-33.5826599947319	Old	Bcells	#56B4E9
PZ-ChIC-Bl6-BM-stem-cells-H3K4me1-Index3-12-09-19_73	11.241365165807	-8.79801618353189	Old	MPPs	#d02b87
B6-13W1-BM-H3K4me1-1_325	25.4842820265205	-21.6635283595051	Old	Bcells	#56B4E9
PZ-ChIC-Bl6-BM-stem-cells-H3K4me1-Index2-12-09-19_156	12.4249350247308	10.8538805379177	Old	LT	#d093b5
PZ-ChIC-Bl6-BM-H3K4me1-Index1-12-09-19_153	-3.44154202911826	-8.33290958063768	Old	CMP	#daac89
PZ-ChIC-Bl6-BM-stem-cells-H3K4me1-Index2-12-09-19_296	7.41633765476112	-9.70154841395063	Old	MPPs	#d02b87
PZ-ChIC-Bl6-BM-stem-cells-H3K4me1-Index2-12-09-19_329	22.0054237075062	5.15663137781935	Old	HSCs	#CC79A7
B6-13W1-BM-H3K4me1-1_39	12.3442864468394	33.1894727042812	Old	Eryths	#0072B2
PZ-ChIC-Bl6-BM-stem-cells-H3K4me1-Index1-12-09-19_33	16.8069395501292	-4.66067545126338	Old	HSCs	#CC79A7
B6-13W1-BM-H3K4me1-2_42	29.4411260270235	-20.5705315719461	Old	Bcells	#56B4E9
PZ-ChIC-Bl6-BM-stem-cells-H3K4me1-Index2-12-09-19_341	6.08249911409466	-2.33349116482794	Old	MPPs	#d02b87
B6-13W1-BM-H3K4me1-2_41	-35.1917997031684	0.350688521384418	Old	Granulocytes	#D55E00
PZ-ChIC-Bl6-BM-stem-cells-H3K4me1-Index2-12-09-19_196	17.4181680127401	2.54990967752482	Old	LT	#d093b5
PZ-ChIC-Bl6-BM-stem-cells-H3K4me1-Index1-12-09-19_6	14.0308376260565	-2.68056657947752	Old	LT	#d093b5
B6-13W1-BM-H3K4me1-1_199	30.1446959683194	-18.8732408844504	Old	Bcells	#56B4E9
B6-13W1-BM-H3K4me1-1_66	9.87575247820636	37.4569039734471	Old	Eryths	#0072B2
B6-13W1-BM-H3K4me1-1_17	-37.7633939254309	6.27923208909514	Old	Granulocytes	#D55E00
B6-13W1-BM-H3K4me1-1_62	9.73612442234789	38.6984869155986	Old	Eryths	#0072B2
PZ-ChIC-Bl6-BM-H3K4me1-Index1-12-09-19_229	-9.15519075330784	-15.7472828890269	Old	Monocytes	#F0E422
B6-13W1-BM-H3K4me1-2_313	-33.4603686233415	6.07836890807819	Old	Granulocytes	#D55E00
B6-13W1-BM-H3K4me1-2_353	-24.9733795519226	-8.50125790686465	Old	Granulocytes	#D55E00
PZ-ChIC-Bl6-BM-H3K4me1-Index1-12-09-19_76	-10.3740985028774	14.323807084958	Old	Basophils	#696969
PZ-ChIC-Bl6-BM-stem-cells-H3K4me1-Index2-12-09-19_155	11.8295481052157	-9.3627286219561	Old	MPPs	#d02b87
PZ-ChIC-Bl6-BM-stem-cells-H3K4me1-Index1-12-09-19_122	7.91901291870986	-4.74329634922376	Old	MPPs	#d02b87
PZ-ChIC-Bl6-BM-H3K4me1-Index1-12-09-19_55	-5.51763913563025	-6.13663891463268	Old	CMP	#daac89
PZ-ChIC-Bl6-BM-stem-cells-H3K4me1-Index2-12-09-19_154	19.5165113522215	0.0863555832747593	Old	HSCs	#CC79A7
B6-13W1-BM-H3K4me1-2_54	-30.4289289999673	2.76517240948782	Old	Granulocytes	#D55E00
B6-13W1-BM-H3K4me1-2_211	28.731507214295	-12.9487703138702	Old	Bcells	#56B4E9
PZ-ChIC-Bl6-BM-stem-cells-H3K4me1-Index2-12-09-19_240	7.29755817493195	-2.67132020917983	Old	MPPs	#d02b87
B6-13W1-BM-H3K4me1-1_85	19.2600406538886	26.5504956123556	Old	Eryths	#0072B2
PZ-ChIC-Bl6-BM-stem-cells-H3K4me1-Index3-12-09-19_76	8.3311161729441	2.61307892529294	Old	MPPs	#d02b87
PZ-ChIC-Bl6-BM-H3K4me1-Index1-12-09-19_379	-11.7799976234823	-15.3280544769374	Old	Monocytes	#F0E422
PZ-ChIC-Bl6-BM-stem-cells-H3K4me1-Index2-12-09-19_28	19.4176712281872	4.51242110975459	Old	HSCs	#CC79A7
PZ-ChIC-Bl6-BM-stem-cells-H3K4me1-Index1-12-09-19_158	-6.60336843465353	-35.499947176928	Old	NKs	#006400
PZ-ChIC-Bl6-BM-stem-cells-H3K4me1-Index1-12-09-19_134	14.2813346708136	-9.46797392340639	Old	MPPs	#d02b87
PZ-ChIC-Bl6-BM-H3K4me1-Index1-12-09-19_103	-33.5114150072466	-0.249597543804556	Old	Granulocytes	#D55E00
PZ-ChIC-Bl6-BM-stem-cells-H3K4me1-Index1-12-09-19_305	17.4882366060562	-0.955353819415327	Old	HSCs	#CC79A7
PZ-ChIC-Bl6-BM-stem-cells-H3K4me1-Index1-12-09-19_292	12.9413803094682	12.2056305460766	Old	HSCs	#CC79A7
PZ-ChIC-Bl6-BM-stem-cells-H3K4me1-Index2-12-09-19_3	8.92377441100395	-1.03083477209965	Old	MPPs	#d02b87
PZ-ChIC-Bl6-BM-stem-cells-H3K4me1-Index3-12-09-19_213	19.7656531130016	-0.502547452761917	Old	HSCs	#CC79A7
PZ-ChIC-Bl6-BM-stem-cells-H3K4me1-Index1-12-09-19_143	10.5414149570563	-5.16476318973939	Old	MPPs	#d02b87
B6-13W1-BM-H3K4me1-1_345	-3.1820752657447	3.35084363739333	Old	CMP	#daac89
PZ-ChIC-Bl6-BM-stem-cells-H3K4me1-Index3-12-09-19_374	14.0487281454424	-1.51229124369512	Old	MPPs	#d02b87
PZ-ChIC-Bl6-BM-stem-cells-H3K4me1-Index2-12-09-19_141	15.3488374357676	0.827431885713745	Old	MPPs	#d02b87
PZ-ChIC-Bl6-BM-stem-cells-H3K4me1-Index1-12-09-19_172	17.3937611174345	2.64207594854643	Old	HSCs	#CC79A7
B6-13W1-BM-H3K4me1-2_201	-34.0850331736194	5.54032989553059	Old	Granulocytes	#D55E00
B6-13W1-BM-H3K4me1-2_161	-33.3051412050082	8.33503035486453	Old	Granulocytes	#D55E00
B6-13W1-BM-H3K4me1-1_224	-23.5145753423402	-6.39611852540385	Old	Granulocytes	#D55E00
PZ-ChIC-Bl6-BM-H3K4me1-Index1-12-09-19_54	-29.3906769850863	0.593723702186646	Old	Granulocytes	#D55E00
PZ-ChIC-Bl6-BM-stem-cells-H3K4me1-Index1-12-09-19_145	16.6317841485426	3.00686830450418	Old	HSCs	#CC79A7
PZ-ChIC-Bl6-BM-H3K4me1-Index1-12-09-19_109	-5.62429597523594	-31.3800222683984	Old	NKs	#006400
PZ-ChIC-Bl6-BM-stem-cells-H3K4me1-Index2-12-09-19_197	4.60251177645703	3.67657249469848	Old	HSCs	#CC79A7
B6-13W1-BM-H3K4me1-2_95	-37.4748252988459	7.89558683736014	Old	Granulocytes	#D55E00
PZ-ChIC-Bl6-BM-stem-cells-H3K4me1-Index3-12-09-19_187	18.1674066583046	-2.91171297583323	Old	HSCs	#CC79A7
B6-13W1-BM-H3K4me1-2_26	13.5075119482003	14.1907634756774	Old	ST	#fd87c9
PZ-ChIC-Bl6-BM-stem-cells-H3K4me1-Index3-12-09-19_45	8.91526667790184	-9.08225056578875	Old	MPPs	#d02b87
PZ-ChIC-Bl6-BM-stem-cells-H3K4me1-Index2-12-09-19_46	14.4282174721785	-0.929265745221238	Old	LT	#d093b5
B6-13W1-BM-H3K4me1-2_100	-0.420596944557564	3.51605340591791	Old	CMP	#daac89
B6-13W1-BM-H3K4me1-2_97	-37.7725573038361	2.3355090934796	Old	Granulocytes	#D55E00
PZ-ChIC-Bl6-BM-H3K4me1-Index1-12-09-19_140	-34.4878289944986	4.23397843336258	Old	Granulocytes	#D55E00
PZ-ChIC-Bl6-BM-stem-cells-H3K4me1-Index1-12-09-19_148	8.59683099633183	-10.1574816577247	Old	MPPs	#d02b87
PZ-ChIC-Bl6-BM-stem-cells-H3K4me1-Index3-12-09-19_264	6.57737079846086	2.1090581600026	Old	MPPs	#d02b87
B6-13W1-BM-H3K4me1-2_333	-28.6910985725508	-2.65435026872378	Old	Granulocytes	#D55E00
PZ-ChIC-Bl6-BM-H3K4me1-Index1-12-09-19_366	-23.7001181774493	-4.70289283080103	Old	Granulocytes	#D55E00
PZ-ChIC-Bl6-BM-H3K4me1-Index1-12-09-19_75	-33.3665521755642	-0.169581280502208	Old	Granulocytes	#D55E00
B6-13W1-BM-H3K4me1-1_368	-24.0483224505514	25.0669899532211	Old	Basophils	#696969
PZ-ChIC-Bl6-BM-stem-cells-H3K4me1-Index1-12-09-19_105	23.7440242900829	-0.703603063989982	Old	HSCs	#CC79A7
B6-13W1-BM-H3K4me1-2_38	-34.2185182073234	1.01425527380699	Old	Granulocytes	#D55E00
PZ-ChIC-Bl6-BM-stem-cells-H3K4me1-Index2-12-09-19_95	16.7221143180083	3.08302272419012	Old	LT	#d093b5
PZ-ChIC-Bl6-BM-stem-cells-H3K4me1-Index1-12-09-19_142	19.1454096093057	3.67597619027445	Old	HSCs	#CC79A7
B6-13W1-BM-H3K4me1-1_156	27.3567953409376	-20.4797424708793	Old	Bcells	#56B4E9
B6-13W1-BM-H3K4me1-2_126	5.43921902897657	37.2789763211854	Old	Eryths	#0072B2
PZ-ChIC-Bl6-BM-H3K4me1-Index1-12-09-19_34	20.1848122415506	-37.8033178374964	Old	Bcells	#56B4E9
PZ-ChIC-Bl6-BM-stem-cells-H3K4me1-Index1-12-09-19_348	10.6752199605165	2.10279790721919	Old	LT	#d093b5
B6-13W1-BM-H3K4me1-2_34	-36.9550952544405	-0.662926849531335	Old	Granulocytes	#D55E00
PZ-ChIC-Bl6-BM-stem-cells-H3K4me1-Index2-12-09-19_35	16.4157104050274	7.54724200520775	Old	HSCs	#CC79A7
B6-13W1-BM-H3K4me1-2_212	29.3955909973163	-16.2984352558071	Old	Bcells	#56B4E9
B6-13W1-BM-H3K4me1-1_75	-37.6652696390341	8.13684470309419	Old	Granulocytes	#D55E00
PZ-ChIC-Bl6-BM-stem-cells-H3K4me1-Index2-12-09-19_376	8.16945889964195	-3.97343073097664	Old	MPPs	#d02b87
PZ-ChIC-Bl6-BM-stem-cells-H3K4me1-Index2-12-09-19_283	6.35331846505339	1.33256387327283	Old	MPPs	#d02b87
PZ-ChIC-Bl6-BM-stem-cells-H3K4me1-Index2-12-09-19_94	8.45583834001045	-4.05623498530241	Old	MPPs	#d02b87
B6-13W1-BM-H3K4me1-2_160	-24.1692778173004	-0.980582600102635	Old	Granulocytes	#D55E00
PZ-ChIC-Bl6-BM-H3K4me1-Index1-12-09-19_368	-26.9347000688581	-9.41578914237803	Old	Granulocytes	#D55E00
PZ-ChIC-Bl6-BM-H3K4me1-Index1-12-09-19_63	32.2607919187409	-20.5153523184187	Old	Bcells	#56B4E9
B6-13W1-BM-H3K4me1-1_262	-26.0612852124809	-7.73593746300666	Old	Granulocytes	#D55E00
B6-13W1-BM-H3K4me1-2_216	-10.7895016983709	-12.2735731192209	Old	Monocytes	#F0E422
PZ-ChIC-Bl6-BM-stem-cells-H3K4me1-Index3-12-09-19_6	13.0170538433862	2.75514220947092	Old	LT	#d093b5
PZ-ChIC-Bl6-BM-stem-cells-H3K4me1-Index1-12-09-19_368	23.9679596847286	-1.88809247569763	Old	HSCs	#CC79A7
PZ-ChIC-Bl6-BM-stem-cells-H3K4me1-Index2-12-09-19_11	11.4685604042881	1.95224293901817	Old	LT	#d093b5
PZ-ChIC-Bl6-BM-stem-cells-H3K4me1-Index3-12-09-19_268	11.3121638608324	2.97518829799149	Old	LT	#d093b5
PZ-ChIC-Bl6-BM-stem-cells-H3K4me1-Index1-12-09-19_182	18.8124403518715	-2.58997870683949	Old	HSCs	#CC79A7
PZ-ChIC-Bl6-BM-H3K4me1-Index1-12-09-19_88	-25.8527993924929	-7.76094760093875	Old	Granulocytes	#D55E00
PZ-ChIC-Bl6-BM-stem-cells-H3K4me1-Index2-12-09-19_133	17.3412185283233	2.0245224984317	Old	LT	#d093b5
PZ-ChIC-Bl6-BM-stem-cells-H3K4me1-Index1-12-09-19_128	16.7017947283687	5.54750216083032	Old	HSCs	#CC79A7
PZ-ChIC-Bl6-BM-H3K4me1-Index1-12-09-19_352	-7.15853542226137	13.1548095627103	Old	Basophils	#696969
B6-13W1-BM-H3K4me1-2_125	-36.8813303993154	5.34775545526362	Old	Granulocytes	#D55E00
PZ-ChIC-Bl6-BM-stem-cells-H3K4me1-Index3-12-09-19_132	11.8041668233348	-3.03767054196394	Old	MPPs	#d02b87
PZ-ChIC-Bl6-BM-stem-cells-H3K4me1-Index1-12-09-19_118	-6.12049048921906	-40.8676090028183	Old	NKs	#006400
PZ-ChIC-Bl6-BM-stem-cells-H3K4me1-Index1-12-09-19_167	22.3962262917027	-3.8535343735036	Old	HSCs	#CC79A7
PZ-ChIC-Bl6-BM-stem-cells-H3K4me1-Index3-12-09-19_51	13.5143464835489	-5.284044402716	Old	MPPs	#d02b87
PZ-ChIC-Bl6-BM-stem-cells-H3K4me1-Index1-12-09-19_268	16.1566332219756	2.94904705388748	Old	LT	#d093b5
B6-13W1-BM-H3K4me1-2_272	-34.4148540347087	8.05628115430328	Old	Granulocytes	#D55E00
PZ-ChIC-Bl6-BM-stem-cells-H3K4me1-Index1-12-09-19_274	12.9874200856211	-10.5804743455246	Old	MPPs	#d02b87
B6-13W1-BM-H3K4me1-2_297	-38.5730378084891	8.56815330118377	Old	Granulocytes	#D55E00
PZ-ChIC-Bl6-BM-stem-cells-H3K4me1-Index3-12-09-19_235	15.5649666749137	4.18517369659623	Old	LT	#d093b5
B6-13W1-BM-H3K4me1-2_291	27.98258162711	-22.4626425782503	Old	Bcells	#56B4E9
PZ-ChIC-Bl6-BM-H3K4me1-Index1-12-09-19_347	-22.9072678887197	-7.65746436384215	Old	Granulocytes	#D55E00
PZ-ChIC-Bl6-BM-stem-cells-H3K4me1-Index2-12-09-19_136	12.4562129438161	6.82566245721338	Old	LT	#d093b5
PZ-ChIC-Bl6-BM-stem-cells-H3K4me1-Index3-12-09-19_136	14.0247553991695	-8.23864780777978	Old	MPPs	#d02b87
PZ-ChIC-Bl6-BM-stem-cells-H3K4me1-Index2-12-09-19_5	8.35984050150368	2.24277039694666	Old	LT	#d093b5
PZ-ChIC-Bl6-BM-stem-cells-H3K4me1-Index3-12-09-19_1	22.0959516477814	0.900594490575774	Old	HSCs	#CC79A7
PZ-ChIC-Bl6-BM-H3K4me1-Index1-12-09-19_106	-30.4087192768446	-5.18686926636986	Old	Granulocytes	#D55E00
PZ-ChIC-Bl6-BM-stem-cells-H3K4me1-Index3-12-09-19_308	12.9232847319744	-2.11722512314249	Old	MPPs	#d02b87
PZ-ChIC-Bl6-BM-stem-cells-H3K4me1-Index1-12-09-19_153	-6.80497856466197	-27.869749619702	Old	NKs	#006400
B6-13W1-BM-H3K4me1-1_266	14.0920914632654	-25.2321351633748	Old	Bcells	#56B4E9
PZ-ChIC-Bl6-BM-stem-cells-H3K4me1-Index3-12-09-19_339	23.2361415713134	0.925688897910138	Old	HSCs	#CC79A7
B6-13W1-BM-H3K4me1-2_223	-13.5239494652607	-15.9888885607973	Old	Monocytes	#F0E422
PZ-ChIC-Bl6-BM-stem-cells-H3K4me1-Index3-12-09-19_250	12.0585194664097	2.50345998590248	Old	LT	#d093b5
PZ-ChIC-Bl6-BM-stem-cells-H3K4me1-Index3-12-09-19_107	15.4696024018042	10.2106658340294	Old	LT	#d093b5
PZ-ChIC-Bl6-BM-H3K4me1-Index1-12-09-19_216	26.0139946817382	-13.8316474066408	Old	Bcells	#56B4E9
B6-13W1-BM-H3K4me1-1_312	-31.7389260377721	-0.488710860875982	Old	Granulocytes	#D55E00
B6-13W1-BM-H3K4me1-2_285	32.6726648846467	-20.9793424456223	Old	Bcells	#56B4E9
PZ-ChIC-Bl6-BM-H3K4me1-Index1-12-09-19_49	-34.186589735941	7.47658752389817	Old	Granulocytes	#D55E00
PZ-ChIC-Bl6-BM-stem-cells-H3K4me1-Index2-12-09-19_236	14.0725679488246	-3.33342435530455	Old	MPPs	#d02b87
PZ-ChIC-Bl6-BM-stem-cells-H3K4me1-Index3-12-09-19_291	16.9917791583603	3.43151381674926	Old	HSCs	#CC79A7
PZ-ChIC-Bl6-BM-stem-cells-H3K4me1-Index3-12-09-19_63	12.4771895101613	-10.4486842987452	Old	MPPs	#d02b87
PZ-ChIC-Bl6-BM-stem-cells-H3K4me1-Index2-12-09-19_108	12.4242684086	-8.27031569832285	Old	MPPs	#d02b87
PZ-ChIC-Bl6-BM-stem-cells-H3K4me1-Index3-12-09-19_345	15.0158400238562	2.58190522718493	Old	MPPs	#d02b87
B6-13W1-BM-H3K4me1-2_167	1.70744513254678	35.8740698050086	Old	Eryths	#0072B2
B6-13W1-BM-H3K4me1-2_50	-28.4144767310597	-0.811813535699358	Old	Granulocytes	#D55E00
PZ-ChIC-Bl6-BM-stem-cells-H3K4me1-Index3-12-09-19_67	6.22968025406575	-2.10038649005138	Old	MPPs	#d02b87
PZ-ChIC-Bl6-BM-stem-cells-H3K4me1-Index3-12-09-19_296	7.76211013391138	-6.4103123037524	Old	MPPs	#d02b87
PZ-ChIC-Bl6-BM-stem-cells-H3K4me1-Index1-12-09-19_286	17.509309013509	6.03680482373472	Old	HSCs	#CC79A7
PZ-ChIC-Bl6-BM-stem-cells-H3K4me1-Index2-12-09-19_63	4.9509706327566	3.18082124202477	Old	CMP	#daac89
PZ-ChIC-Bl6-BM-stem-cells-H3K4me1-Index2-12-09-19_337	10.9942073196389	3.7219512790011	Old	LT	#d093b5
PZ-ChIC-Bl6-BM-H3K4me1-Index1-12-09-19_210	-32.5315535711681	0.165312956780338	Old	Granulocytes	#D55E00
PZ-ChIC-Bl6-BM-stem-cells-H3K4me1-Index1-12-09-19_242	17.3866425104455	-1.35526228280244	Old	HSCs	#CC79A7
PZ-ChIC-Bl6-BM-stem-cells-H3K4me1-Index1-12-09-19_52	8.67457707630529	0.886902414249034	Old	LT	#d093b5
PZ-ChIC-Bl6-BM-stem-cells-H3K4me1-Index3-12-09-19_13	16.155347101332	-1.21849787492402	Old	HSCs	#CC79A7
PZ-ChIC-Bl6-BM-stem-cells-H3K4me1-Index3-12-09-19_30	12.1457283333072	1.65557704452597	Old	LT	#d093b5
B6-13W1-BM-H3K4me1-2_152	31.523737429525	-22.1953569973007	Old	Bcells	#56B4E9
PZ-ChIC-Bl6-BM-stem-cells-H3K4me1-Index2-12-09-19_183	-5.17408213020944	-26.6570554307958	Old	MPPs	#d02b87
PZ-ChIC-Bl6-BM-stem-cells-H3K4me1-Index1-12-09-19_31	20.9911366496333	1.89551115196882	Old	HSCs	#CC79A7
PZ-ChIC-Bl6-BM-stem-cells-H3K4me1-Index2-12-09-19_90	18.9052005552151	4.91325533639507	Old	LT	#d093b5
PZ-ChIC-Bl6-BM-stem-cells-H3K4me1-Index3-12-09-19_350	17.691555974247	-3.28639127877791	Old	MPPs	#d02b87
PZ-ChIC-Bl6-BM-H3K4me1-Index1-12-09-19_290	22.2749930900254	-15.9114127295344	Old	Bcells	#56B4E9
PZ-ChIC-Bl6-BM-H3K4me1-Index1-12-09-19_32	-25.8669803320858	-4.89583090256862	Old	Granulocytes	#D55E00
B6-13W1-BM-H3K4me1-1_307	-36.0295912946578	6.18742342096289	Old	Granulocytes	#D55E00
PZ-ChIC-Bl6-BM-stem-cells-H3K4me1-Index2-12-09-19_254	14.5583446070509	4.5874784304058	Old	LT	#d093b5
PZ-ChIC-Bl6-BM-stem-cells-H3K4me1-Index1-12-09-19_165	12.441886438904	-9.73825819937989	Old	MPPs	#d02b87
PZ-ChIC-Bl6-BM-stem-cells-H3K4me1-Index2-12-09-19_272	14.4457435072545	5.59947219016701	Old	LT	#d093b5
PZ-ChIC-Bl6-BM-stem-cells-H3K4me1-Index1-12-09-19_42	13.5961461581717	-8.91211250479021	Old	MPPs	#d02b87
PZ-ChIC-Bl6-BM-stem-cells-H3K4me1-Index2-12-09-19_43	-13.7369429382404	-19.4970521250689	Old	Monocytes	#F0E422
PZ-ChIC-Bl6-BM-stem-cells-H3K4me1-Index1-12-09-19_230	-6.89510432739511	-29.9635424131001	Old	NKs	#006400
PZ-ChIC-Bl6-BM-stem-cells-H3K4me1-Index3-12-09-19_305	12.2333714912275	-1.0244825451269	Old	LT	#d093b5
PZ-ChIC-Bl6-BM-stem-cells-H3K4me1-Index1-12-09-19_106	16.0660819226779	6.8047114199833	Old	LT	#d093b5
PZ-ChIC-Bl6-BM-stem-cells-H3K4me1-Index3-12-09-19_298	8.99010780495907	-3.82420502714214	Old	MPPs	#d02b87
PZ-ChIC-Bl6-BM-stem-cells-H3K4me1-Index2-12-09-19_109	11.2313911854331	5.42084075879198	Old	LT	#d093b5
PZ-ChIC-Bl6-BM-H3K4me1-Index1-12-09-19_303	-26.1230991336594	-5.7527871921067	Old	Granulocytes	#D55E00
PZ-ChIC-Bl6-BM-stem-cells-H3K4me1-Index2-12-09-19_45	17.275267035764	6.22926348922249	Old	HSCs	#CC79A7
PZ-ChIC-Bl6-BM-H3K4me1-Index1-12-09-19_362	-26.9102077304279	-7.64332428580076	Old	Granulocytes	#D55E00
PZ-ChIC-Bl6-BM-stem-cells-H3K4me1-Index1-12-09-19_266	9.02586548540545	1.68530956083529	Old	MPPs	#d02b87
B6-13W1-BM-H3K4me1-1_302	-24.6530027121128	-8.5747237469433	Old	Granulocytes	#D55E00
PZ-ChIC-Bl6-BM-stem-cells-H3K4me1-Index1-12-09-19_20	13.7389152857122	-0.632241744738089	Old	MPPs	#d02b87
B6-13W1-BM-H3K4me1-1_103	28.6675737625662	-17.6696118098684	Old	Bcells	#56B4E9
PZ-ChIC-Bl6-BM-stem-cells-H3K4me1-Index3-12-09-19_318	3.85563051544705	-2.69435813608371	Old	MPPs	#d02b87
PZ-ChIC-Bl6-BM-stem-cells-H3K4me1-Index1-12-09-19_186	15.522755066352	-4.06085460304588	Old	MPPs	#d02b87
B6-13W1-BM-H3K4me1-2_282	-33.0890587873667	3.65113401670327	Old	Granulocytes	#D55E00
B6-13W1-BM-H3K4me1-1_263	-29.9914731938632	-5.60458411498418	Old	Granulocytes	#D55E00
PZ-ChIC-Bl6-BM-stem-cells-H3K4me1-Index3-12-09-19_349	16.0737244770913	1.20280279844292	Old	MPPs	#d02b87
PZ-ChIC-Bl6-BM-stem-cells-H3K4me1-Index2-12-09-19_116	13.8444722590994	-6.08620474498367	Old	MPPs	#d02b87
B6-13W1-BM-H3K4me1-1_335	-20.5173625756398	-4.88574743868641	Old	Granulocytes	#D55E00
B6-13W1-BM-H3K4me1-2_8	10.602490528285	38.8708527645514	Old	Eryths	#0072B2
PZ-ChIC-Bl6-BM-stem-cells-H3K4me1-Index1-12-09-19_255	18.284312008795	2.18651510989162	Old	HSCs	#CC79A7
PZ-ChIC-Bl6-BM-H3K4me1-Index1-12-09-19_176	12.0113289902469	32.6577340979025	Old	Eryths	#0072B2
B6-13W1-BM-H3K4me1-2_296	-36.4976973775996	2.00577224762592	Old	Granulocytes	#D55E00
PZ-ChIC-Bl6-BM-stem-cells-H3K4me1-Index1-12-09-19_323	19.3152246464489	0.517630987057602	Old	HSCs	#CC79A7
PZ-ChIC-Bl6-BM-stem-cells-H3K4me1-Index2-12-09-19_77	9.44705001507568	-9.94432661422931	Old	MPPs	#d02b87
B6-13W1-BM-H3K4me1-2_342	-26.7259107174514	-7.32793989608767	Old	Granulocytes	#D55E00
PZ-ChIC-Bl6-BM-stem-cells-H3K4me1-Index2-12-09-19_193	14.8372276926432	-1.48347867629743	Old	MPPs	#d02b87
PZ-ChIC-Bl6-BM-stem-cells-H3K4me1-Index3-12-09-19_145	6.35181287704965	2.20154943755101	Old	MPPs	#d02b87
B6-13W1-BM-H3K4me1-1_317	1.84757777821669	-17.5844372221244	Old	pDCs	#32CD32
B6-13W1-BM-H3K4me1-1_16	-31.3896003242457	1.31490359196176	Old	Granulocytes	#D55E00
B6-13W1-BM-H3K4me1-1_297	-24.0768183821951	21.2767833018807	Old	Basophils	#696969
PZ-ChIC-Bl6-BM-stem-cells-H3K4me1-Index2-12-09-19_153	6.40483247680732	-5.50957836429441	Old	MPPs	#d02b87
B6-13W1-BM-H3K4me1-2_219	12.5133064409904	-20.3710388933456	Old	Bcells	#56B4E9
PZ-ChIC-Bl6-BM-stem-cells-H3K4me1-Index3-12-09-19_314	8.01433297194822	0.52942207725801	Old	MPPs	#d02b87
PZ-ChIC-Bl6-BM-stem-cells-H3K4me1-Index1-12-09-19_363	13.5953636664321	-6.282923195229	Old	MPPs	#d02b87
B6-13W1-BM-H3K4me1-1_216	-22.3154940520476	-22.495965845937	Old	Monocytes	#F0E422
B6-13W1-BM-H3K4me1-2_60	-34.8184541711141	2.96936291621649	Old	Granulocytes	#D55E00
PZ-ChIC-Bl6-BM-H3K4me1-Index1-12-09-19_87	-5.23691545537957	-35.1982729684246	Old	NKs	#006400
PZ-ChIC-Bl6-BM-stem-cells-H3K4me1-Index1-12-09-19_327	15.4613514254673	-8.86741502702663	Old	MPPs	#d02b87
PZ-ChIC-Bl6-BM-stem-cells-H3K4me1-Index2-12-09-19_373	8.94770166145601	-3.73474145683524	Old	MPPs	#d02b87
PZ-ChIC-Bl6-BM-H3K4me1-Index1-12-09-19_230	-7.41057624143657	-38.7779336928324	Old	NKs	#006400
PZ-ChIC-Bl6-BM-H3K4me1-Index1-12-09-19_275	-11.9252895762641	-16.3710895862652	Old	Monocytes	#F0E422
PZ-ChIC-Bl6-BM-stem-cells-H3K4me1-Index1-12-09-19_188	17.6629237197661	7.86629080009466	Old	HSCs	#CC79A7
PZ-ChIC-Bl6-BM-stem-cells-H3K4me1-Index2-12-09-19_58	15.2134710777403	7.66663384985773	Old	LT	#d093b5
PZ-ChIC-Bl6-BM-stem-cells-H3K4me1-Index1-12-09-19_163	15.0933253357866	4.57663035680994	Old	LT	#d093b5
PZ-ChIC-Bl6-BM-stem-cells-H3K4me1-Index3-12-09-19_253	14.409759778437	-6.33635417604983	Old	MPPs	#d02b87
B6-13W1-BM-H3K4me1-1_65	-17.6576304709389	-18.6557594258467	Old	Monocytes	#F0E422
PZ-ChIC-Bl6-BM-stem-cells-H3K4me1-Index3-12-09-19_279	11.8540525049735	4.77211611466605	Old	LT	#d093b5
PZ-ChIC-Bl6-BM-stem-cells-H3K4me1-Index2-12-09-19_65	10.6825808317083	-6.31281090831577	Old	MPPs	#d02b87
PZ-ChIC-Bl6-BM-stem-cells-H3K4me1-Index3-12-09-19_320	7.95731352787726	2.03074183707061	Old	MPPs	#d02b87
B6-13W1-BM-H3K4me1-1_235	26.4233347484742	-13.4269149758116	Old	Bcells	#56B4E9
PZ-ChIC-Bl6-BM-stem-cells-H3K4me1-Index1-12-09-19_241	22.649579696552	1.91180226946351	Old	HSCs	#CC79A7
B6-13W1-BM-H3K4me1-2_288	-24.4454530765467	23.3005308830546	Old	Basophils	#696969
B6-13W1-BM-H3K4me1-1_310	-14.9587424119049	-16.7065839400517	Old	Monocytes	#F0E422
B6-13W1-BM-H3K4me1-1_260	25.791028986967	-14.6235600840857	Old	Bcells	#56B4E9
PZ-ChIC-Bl6-BM-stem-cells-H3K4me1-Index1-12-09-19_46	8.69627267229678	-8.06552421535499	Old	MPPs	#d02b87
PZ-ChIC-Bl6-BM-stem-cells-H3K4me1-Index1-12-09-19_64	22.7989125146866	3.06254216037664	Old	HSCs	#CC79A7
PZ-ChIC-Bl6-BM-H3K4me1-Index1-12-09-19_79	-27.4624293100713	-4.64237528036087	Old	Granulocytes	#D55E00
PZ-ChIC-Bl6-BM-stem-cells-H3K4me1-Index2-12-09-19_308	13.558049746465	-9.53767735790542	Old	MPPs	#d02b87
PZ-ChIC-Bl6-BM-stem-cells-H3K4me1-Index3-12-09-19_285	13.3374584984393	11.3316114209405	Old	HSCs	#CC79A7
PZ-ChIC-Bl6-BM-stem-cells-H3K4me1-Index2-12-09-19_273	4.45713610088173	5.65719746062804	Old	ST	#fd87c9
PZ-ChIC-Bl6-BM-stem-cells-H3K4me1-Index3-12-09-19_33	-6.83601456202279	-27.9790331386617	Old	NKs	#006400
PZ-ChIC-Bl6-BM-H3K4me1-Index1-12-09-19_41	34.5395978018776	-23.3266120257305	Old	Bcells	#56B4E9
PZ-ChIC-Bl6-BM-stem-cells-H3K4me1-Index3-12-09-19_209	14.0716155296418	4.7372215042801	Old	LT	#d093b5
B6-13W1-BM-H3K4me1-1_233	12.4823132614364	-23.1808127234432	Old	Bcells	#56B4E9
PZ-ChIC-Bl6-BM-stem-cells-H3K4me1-Index1-12-09-19_110	17.1951055581336	2.99601563688062	Old	LT	#d093b5
PZ-ChIC-Bl6-BM-stem-cells-H3K4me1-Index2-12-09-19_142	10.3591999744476	2.92485671310286	Old	HSCs	#CC79A7
PZ-ChIC-Bl6-BM-stem-cells-H3K4me1-Index1-12-09-19_375	11.4199864999689	0.388699695521543	Old	MPPs	#d02b87
PZ-ChIC-Bl6-BM-H3K4me1-Index1-12-09-19_281	-37.5107190165851	6.74692539355042	Old	Granulocytes	#D55E00
PZ-ChIC-Bl6-BM-H3K4me1-Index1-12-09-19_137	-42.7046355286274	8.58745255978364	Old	Granulocytes	#D55E00
PZ-ChIC-Bl6-BM-stem-cells-H3K4me1-Index1-12-09-19_0	-11.6084591244993	-17.0089578046228	Old	Monocytes	#F0E422
PZ-ChIC-Bl6-BM-stem-cells-H3K4me1-Index3-12-09-19_328	14.7377513824843	3.52842856582774	Old	LT	#d093b5
PZ-ChIC-Bl6-BM-stem-cells-H3K4me1-Index3-12-09-19_273	11.0780756028977	-4.13702482109805	Old	MPPs	#d02b87
PZ-ChIC-Bl6-BM-stem-cells-H3K4me1-Index2-12-09-19_99	13.4946805916358	15.9114544671338	Old	ST	#fd87c9
PZ-ChIC-Bl6-BM-stem-cells-H3K4me1-Index1-12-09-19_97	6.67290575975636	-1.89386220711043	Old	MPPs	#d02b87
PZ-ChIC-Bl6-BM-stem-cells-H3K4me1-Index2-12-09-19_300	-5.05731596719829	-28.1854867589117	Old	NKs	#006400
PZ-ChIC-Bl6-BM-stem-cells-H3K4me1-Index3-12-09-19_154	5.96773470296208	-6.51382553558695	Old	MPPs	#d02b87
PZ-ChIC-Bl6-BM-stem-cells-H3K4me1-Index1-12-09-19_66	12.3474962938189	-9.23295234932868	Old	MPPs	#d02b87
B6-13W1-BM-H3K4me1-2_298	-23.3036632356347	24.2166874028409	Old	Basophils	#696969
PZ-ChIC-Bl6-BM-stem-cells-H3K4me1-Index3-12-09-19_197	9.90283130893382	-2.51075038004066	Old	MPPs	#d02b87
PZ-ChIC-Bl6-BM-stem-cells-H3K4me1-Index2-12-09-19_62	21.6377929587464	-7.56345871393997	Old	HSCs	#CC79A7
PZ-ChIC-Bl6-BM-stem-cells-H3K4me1-Index1-12-09-19_198	17.5767005673028	-4.9449039391635	Old	MPPs	#d02b87
PZ-ChIC-Bl6-BM-stem-cells-H3K4me1-Index1-12-09-19_189	6.54639500493056	-4.30778799267751	Old	MPPs	#d02b87
PZ-ChIC-Bl6-BM-stem-cells-H3K4me1-Index2-12-09-19_291	9.8593472343114	-3.67295587088992	Old	MPPs	#d02b87
PZ-ChIC-Bl6-BM-stem-cells-H3K4me1-Index3-12-09-19_274	12.6632706358034	-5.46094082398077	Old	MPPs	#d02b87
PZ-ChIC-Bl6-BM-H3K4me1-Index1-12-09-19_332	-13.708842625689	-20.0707537258026	Old	Monocytes	#F0E422
PZ-ChIC-Bl6-BM-stem-cells-H3K4me1-Index3-12-09-19_54	13.7424130148438	-9.9794824019242	Old	MPPs	#d02b87
PZ-ChIC-Bl6-BM-H3K4me1-Index1-12-09-19_120	-23.5285243873098	20.8543706202072	Old	Basophils	#696969
PZ-ChIC-Bl6-BM-stem-cells-H3K4me1-Index3-12-09-19_284	22.7189816129822	0.627783667277632	Old	HSCs	#CC79A7
PZ-ChIC-Bl6-BM-stem-cells-H3K4me1-Index1-12-09-19_361	24.5711021895126	1.2564271091088	Old	HSCs	#CC79A7
PZ-ChIC-Bl6-BM-stem-cells-H3K4me1-Index3-12-09-19_15	19.5437698962207	4.67699389444031	Old	HSCs	#CC79A7
PZ-ChIC-Bl6-BM-stem-cells-H3K4me1-Index1-12-09-19_332	21.2384998131066	4.70460457422508	Old	HSCs	#CC79A7
PZ-ChIC-Bl6-BM-stem-cells-H3K4me1-Index3-12-09-19_71	18.0902677857857	1.16774213572868	Old	HSCs	#CC79A7
PZ-ChIC-Bl6-BM-stem-cells-H3K4me1-Index1-12-09-19_345	12.9131259095653	-0.246104638019993	Old	MPPs	#d02b87
PZ-ChIC-Bl6-BM-stem-cells-H3K4me1-Index2-12-09-19_188	17.4496415749237	8.29058489395276	Old	HSCs	#CC79A7
B6-13W1-BM-H3K4me1-1_53	4.16064164020595	37.4440567008506	Old	Eryths	#0072B2
PZ-ChIC-Bl6-BM-stem-cells-H3K4me1-Index1-12-09-19_85	14.6368315138026	1.71369665970905	Old	MPPs	#d02b87
PZ-ChIC-Bl6-BM-stem-cells-H3K4me1-Index1-12-09-19_331	17.8380676942292	-0.01642806840166	Old	LT	#d093b5
PZ-ChIC-Bl6-BM-stem-cells-H3K4me1-Index2-12-09-19_15	10.5641869321665	-0.545539463982772	Old	MPPs	#d02b87
PZ-ChIC-Bl6-BM-stem-cells-H3K4me1-Index3-12-09-19_28	23.4981387370649	4.75691774876115	Old	HSCs	#CC79A7
PZ-ChIC-Bl6-BM-stem-cells-H3K4me1-Index3-12-09-19_177	17.187570155878	3.4610467989382	Old	LT	#d093b5
PZ-ChIC-Bl6-BM-H3K4me1-Index1-12-09-19_9	25.6913658844466	-17.0290177019763	Old	Bcells	#56B4E9
B6-13W1-BM-H3K4me1-1_227	7.22239006528149	4.1761751069955	Old	CMP	#daac89
PZ-ChIC-Bl6-BM-stem-cells-H3K4me1-Index2-12-09-19_57	22.0992079628921	-0.843218077105271	Old	HSCs	#CC79A7
B6-13W1-BM-H3K4me1-2_218	-24.2878265750701	-3.98215233960876	Old	Granulocytes	#D55E00
PZ-ChIC-Bl6-BM-stem-cells-H3K4me1-Index1-12-09-19_251	20.677128363673	-0.990474719984315	Old	HSCs	#CC79A7
PZ-ChIC-Bl6-BM-stem-cells-H3K4me1-Index3-12-09-19_379	18.695430904773	0.0187629022756172	Old	HSCs	#CC79A7
PZ-ChIC-Bl6-BM-stem-cells-H3K4me1-Index3-12-09-19_162	14.0391511398469	16.2001695392385	Old	ST	#fd87c9
PZ-ChIC-Bl6-BM-stem-cells-H3K4me1-Index3-12-09-19_141	10.8430876362581	-3.88860970834158	Old	MPPs	#d02b87
PZ-ChIC-Bl6-BM-stem-cells-H3K4me1-Index1-12-09-19_88	9.67701027892022	4.22082168716773	Old	MPPs	#d02b87
PZ-ChIC-Bl6-BM-stem-cells-H3K4me1-Index3-12-09-19_144	7.27752645749464	-0.51911752727118	Old	MPPs	#d02b87
PZ-ChIC-Bl6-BM-stem-cells-H3K4me1-Index3-12-09-19_378	11.7673834517303	1.48627456920367	Old	LT	#d093b5
PZ-ChIC-Bl6-BM-stem-cells-H3K4me1-Index3-12-09-19_83	16.7087610587052	5.18970522407726	Old	HSCs	#CC79A7
PZ-ChIC-Bl6-BM-stem-cells-H3K4me1-Index3-12-09-19_169	12.475356887267	-10.9159833538214	Old	MPPs	#d02b87
PZ-ChIC-Bl6-BM-stem-cells-H3K4me1-Index3-12-09-19_152	23.0208157454809	5.19173292715662	Old	HSCs	#CC79A7
PZ-ChIC-Bl6-BM-stem-cells-H3K4me1-Index3-12-09-19_300	13.5916971380366	1.56844884462493	Old	LT	#d093b5
PZ-ChIC-Bl6-BM-stem-cells-H3K4me1-Index1-12-09-19_355	16.3536825713651	5.93305763520658	Old	HSCs	#CC79A7
PZ-ChIC-Bl6-BM-stem-cells-H3K4me1-Index1-12-09-19_77	14.0723422221764	-0.481375548588761	Old	MPPs	#d02b87
PZ-ChIC-Bl6-BM-stem-cells-H3K4me1-Index2-12-09-19_50	14.3306053646799	4.47572121267139	Old	HSCs	#CC79A7
PZ-ChIC-Bl6-BM-stem-cells-H3K4me1-Index1-12-09-19_21	16.5317874266731	-6.982538010216	Old	MPPs	#d02b87
PZ-ChIC-Bl6-BM-stem-cells-H3K4me1-Index3-12-09-19_313	9.04930440988233	4.42444954748952	Old	LT	#d093b5
PZ-ChIC-Bl6-BM-stem-cells-H3K4me1-Index2-12-09-19_293	12.077445739967	-11.1004739704982	Old	MPPs	#d02b87
PZ-ChIC-Bl6-BM-stem-cells-H3K4me1-Index3-12-09-19_98	18.3791061783748	-0.0308902562471003	Old	HSCs	#CC79A7
PZ-ChIC-Bl6-BM-H3K4me1-Index1-12-09-19_83	-24.8356940290452	-7.91547749712518	Old	Granulocytes	#D55E00
B6-13W1-BM-H3K4me1-1_344	-11.264928933903	-14.6655598393016	Old	Monocytes	#F0E422
B6-13W1-BM-H3K4me1-1_226	-34.5011657983402	5.23432965258893	Old	Granulocytes	#D55E00
B6-13W1-BM-H3K4me1-2_365	-43.5032823102323	3.68975307660567	Old	Granulocytes	#D55E00
PZ-ChIC-Bl6-BM-stem-cells-H3K4me1-Index2-12-09-19_198	8.8752521040027	-3.9942875586242	Old	MPPs	#d02b87
B6-13W1-BM-H3K4me1-1_4	-17.2135168958505	-17.8207187240398	Old	Monocytes	#F0E422
B6-13W1-BM-H3K4me1-2_39	-9.20903569912186	23.0824221498304	Old	MEP	#4c90b7
PZ-ChIC-Bl6-BM-stem-cells-H3K4me1-Index3-12-09-19_262	17.8131183958025	-0.29395466513178	Old	HSCs	#CC79A7
PZ-ChIC-Bl6-BM-stem-cells-H3K4me1-Index3-12-09-19_292	11.0530944658225	8.20115749927609	Old	LT	#d093b5
PZ-ChIC-Bl6-BM-stem-cells-H3K4me1-Index1-12-09-19_369	16.8009739844048	-1.96451619787885	Old	HSCs	#CC79A7
B6-13W1-BM-H3K4me1-2_293	37.325536165925	-24.4368659921104	Old	Bcells	#56B4E9
B6-13W1-BM-H3K4me1-2_234	-26.6525811226592	-0.745820358638084	Old	Granulocytes	#D55E00
PZ-ChIC-Bl6-BM-stem-cells-H3K4me1-Index2-12-09-19_121	7.30076828639836	1.49383575120631	Old	MPPs	#d02b87
PZ-ChIC-Bl6-BM-stem-cells-H3K4me1-Index2-12-09-19_200	14.7876223021729	-6.88464375405559	Old	HSCs	#CC79A7
PZ-ChIC-Bl6-BM-stem-cells-H3K4me1-Index2-12-09-19_125	13.6116694641153	-6.9360180234009	Old	MPPs	#d02b87
B6-13W1-BM-H3K4me1-1_350	-21.9751483156098	-6.03868480305866	Old	Granulocytes	#D55E00
PZ-ChIC-Bl6-BM-H3K4me1-Index1-12-09-19_346	14.0840183401189	-29.8592084624774	Old	Bcells	#56B4E9
B6-13W1-BM-H3K4me1-2_47	-30.8729104672214	3.85705041264306	Old	Granulocytes	#D55E00
PZ-ChIC-Bl6-BM-stem-cells-H3K4me1-Index1-12-09-19_362	-7.38050546054863	-28.3249594119969	Old	NKs	#006400
PZ-ChIC-Bl6-BM-stem-cells-H3K4me1-Index1-12-09-19_139	16.633760112063	-4.51482458108251	Old	MPPs	#d02b87
PZ-ChIC-Bl6-BM-stem-cells-H3K4me1-Index1-12-09-19_261	16.1626639520342	7.21664290611752	Old	HSCs	#CC79A7
PZ-ChIC-Bl6-BM-stem-cells-H3K4me1-Index3-12-09-19_166	7.65960719769955	2.38087867975973	Old	MPPs	#d02b87
PZ-ChIC-Bl6-BM-stem-cells-H3K4me1-Index1-12-09-19_95	12.4731991070439	-7.75566636780686	Old	MPPs	#d02b87
PZ-ChIC-Bl6-BM-H3K4me1-Index1-12-09-19_104	-33.9838775956188	0.963124997677852	Old	Granulocytes	#D55E00
PZ-ChIC-Bl6-BM-stem-cells-H3K4me1-Index1-12-09-19_379	12.5960113944844	-10.3605460645127	Old	MPPs	#d02b87
PZ-ChIC-Bl6-BM-stem-cells-H3K4me1-Index2-12-09-19_347	6.20108242174052	-5.86550353926719	Old	MPPs	#d02b87
PZ-ChIC-Bl6-BM-stem-cells-H3K4me1-Index1-12-09-19_220	21.2380786120199	-5.94442395048666	Old	HSCs	#CC79A7
PZ-ChIC-Bl6-BM-stem-cells-H3K4me1-Index1-12-09-19_201	10.1881458763711	0.728231958516659	Old	LT	#d093b5
PZ-ChIC-Bl6-BM-stem-cells-H3K4me1-Index2-12-09-19_245	9.47371807300893	-7.20196365400416	Old	MPPs	#d02b87
PZ-ChIC-Bl6-BM-stem-cells-H3K4me1-Index3-12-09-19_302	17.3134046283718	3.14250763537142	Old	HSCs	#CC79A7
PZ-ChIC-Bl6-BM-H3K4me1-Index1-12-09-19_174	-12.242291189698	-15.4958522200748	Old	Monocytes	#F0E422
PZ-ChIC-Bl6-BM-stem-cells-H3K4me1-Index1-12-09-19_40	11.9852439238801	-10.3958812950954	Old	MPPs	#d02b87
PZ-ChIC-Bl6-BM-stem-cells-H3K4me1-Index1-12-09-19_82	16.8904787775952	4.62457391333416	Old	HSCs	#CC79A7
PZ-ChIC-Bl6-BM-stem-cells-H3K4me1-Index2-12-09-19_187	21.032843450942	4.80134692336295	Old	HSCs	#CC79A7
PZ-ChIC-Bl6-BM-stem-cells-H3K4me1-Index2-12-09-19_7	22.0136156663017	1.11305267860089	Old	HSCs	#CC79A7
PZ-ChIC-Bl6-BM-stem-cells-H3K4me1-Index1-12-09-19_125	23.1678620949564	4.89999529956288	Old	HSCs	#CC79A7
PZ-ChIC-Bl6-BM-stem-cells-H3K4me1-Index1-12-09-19_311	17.2430977497127	-4.35946838522671	Old	MPPs	#d02b87
B6-13W1-BM-H3K4me1-2_318	16.6672148119607	-33.5082573120629	Old	Bcells	#56B4E9
PZ-ChIC-Bl6-BM-stem-cells-H3K4me1-Index3-12-09-19_159	16.8585580674305	-7.66320653440844	Old	MPPs	#d02b87
PZ-ChIC-Bl6-BM-stem-cells-H3K4me1-Index3-12-09-19_338	12.0458107722788	-11.2054083918785	Old	MPPs	#d02b87
PZ-ChIC-Bl6-BM-stem-cells-H3K4me1-Index3-12-09-19_131	14.7122830929038	4.05391072941054	Old	LT	#d093b5
PZ-ChIC-Bl6-BM-stem-cells-H3K4me1-Index1-12-09-19_132	11.0582139650158	-5.53506786533615	Old	MPPs	#d02b87
PZ-ChIC-Bl6-BM-stem-cells-H3K4me1-Index3-12-09-19_82	22.8894903926043	0.307068933520383	Old	HSCs	#CC79A7
PZ-ChIC-Bl6-BM-stem-cells-H3K4me1-Index2-12-09-19_303	12.6571027681429	2.88570690055827	Old	MPPs	#d02b87
B6-13W1-BM-H3K4me1-2_27	-12.7098183685968	-14.852109557802	Old	Monocytes	#F0E422
PZ-ChIC-Bl6-BM-stem-cells-H3K4me1-Index1-12-09-19_115	22.9723059392915	5.08277878540347	Old	HSCs	#CC79A7
PZ-ChIC-Bl6-BM-stem-cells-H3K4me1-Index1-12-09-19_264	13.9942748545975	-9.14191425547945	Old	MPPs	#d02b87
B6-13W1-BM-H3K4me1-1_295	40.0707011372166	-26.3384626629138	Old	Bcells	#56B4E9
B6-13W1-BM-H3K4me1-2_122	-26.3851492199532	-5.04263186604627	Old	Granulocytes	#D55E00
PZ-ChIC-Bl6-BM-stem-cells-H3K4me1-Index2-12-09-19_80	11.5056865660625	-8.02087319685465	Old	MPPs	#d02b87
PZ-ChIC-Bl6-BM-stem-cells-H3K4me1-Index1-12-09-19_377	21.0148691773481	4.63938501126619	Old	HSCs	#CC79A7
B6-13W1-BM-H3K4me1-2_175	-38.611617809939	1.3691129599043	Old	Granulocytes	#D55E00
PZ-ChIC-Bl6-BM-H3K4me1-Index1-12-09-19_302	-31.2724090395751	-0.581879021354151	Old	Granulocytes	#D55E00
B6-13W1-BM-H3K4me1-2_88	-25.2877941669256	-6.07849041813262	Old	Granulocytes	#D55E00
PZ-ChIC-Bl6-BM-stem-cells-H3K4me1-Index2-12-09-19_167	18.5164973082381	1.46096992136786	Old	HSCs	#CC79A7
PZ-ChIC-Bl6-BM-stem-cells-H3K4me1-Index3-12-09-19_267	10.726511462938	-6.20292172027655	Old	MPPs	#d02b87
PZ-ChIC-Bl6-BM-H3K4me1-Index1-12-09-19_147	36.3472329503082	-23.5775653577718	Old	Bcells	#56B4E9
PZ-ChIC-Bl6-BM-stem-cells-H3K4me1-Index1-12-09-19_49	-7.1067698613228	-30.9747807429662	Old	NKs	#006400
PZ-ChIC-Bl6-BM-stem-cells-H3K4me1-Index3-12-09-19_255	23.6329143972157	2.60231594183267	Old	HSCs	#CC79A7
PZ-ChIC-Bl6-BM-stem-cells-H3K4me1-Index3-12-09-19_23	8.54409730018009	-1.64216889809832	Old	MPPs	#d02b87
PZ-ChIC-Bl6-BM-stem-cells-H3K4me1-Index1-12-09-19_294	2.2137875624796	-22.0424790322704	Old	pDCs	#32CD32
B6-13W1-BM-H3K4me1-1_77	-0.0883489680459497	-0.945427108070335	Old	CMP	#daac89
PZ-ChIC-Bl6-BM-stem-cells-H3K4me1-Index1-12-09-19_275	15.1737533573686	4.88838935774891	Old	HSCs	#CC79A7
PZ-ChIC-Bl6-BM-H3K4me1-Index1-12-09-19_289	19.4973464335003	-23.6396425996083	Old	Bcells	#56B4E9
PZ-ChIC-Bl6-BM-stem-cells-H3K4me1-Index3-12-09-19_215	11.8242865614374	4.56496971121232	Old	LT	#d093b5
B6-13W1-BM-H3K4me1-2_75	-40.2942121057186	-4.000769286176	Old	Granulocytes	#D55E00
PZ-ChIC-Bl6-BM-stem-cells-H3K4me1-Index2-12-09-19_71	12.8830335454329	-5.93036027287241	Old	MPPs	#d02b87
PZ-ChIC-Bl6-BM-stem-cells-H3K4me1-Index2-12-09-19_298	17.6586011464382	8.85169308290768	Old	HSCs	#CC79A7
PZ-ChIC-Bl6-BM-stem-cells-H3K4me1-Index2-12-09-19_301	13.8711263345767	13.1469703725111	Old	LT	#d093b5
B6-13W1-BM-H3K4me1-2_330	3.38232787463682	-22.7739501429399	Old	pDCs	#32CD32
B6-13W1-BM-H3K4me1-2_62	-19.08977258971	-24.6507323202451	Old	Monocytes	#F0E422
B6-13W1-BM-H3K4me1-1_55	32.4320770368146	-22.7124040216207	Old	Bcells	#56B4E9
PZ-ChIC-Bl6-BM-H3K4me1-Index1-12-09-19_310	17.2048247648907	-35.1534486547514	Old	Bcells	#56B4E9
B6-13W1-BM-H3K4me1-1_222	6.23534098408808	37.9962612728967	Old	Eryths	#0072B2
PZ-ChIC-Bl6-BM-H3K4me1-Index1-12-09-19_184	-26.2503884790553	-6.75548143875723	Old	Granulocytes	#D55E00
PZ-ChIC-Bl6-BM-stem-cells-H3K4me1-Index2-12-09-19_209	12.5345866889757	-0.0893524820632541	Old	LT	#d093b5
B6-13W1-BM-H3K4me1-2_169	12.5574675652597	-21.9509127962086	Old	Bcells	#56B4E9
B6-13W1-BM-H3K4me1-1_330	19.6055442911304	-34.5489575426859	Old	Bcells	#56B4E9
PZ-ChIC-Bl6-BM-stem-cells-H3K4me1-Index3-12-09-19_337	14.2724124711993	4.51375910094778	Old	HSCs	#CC79A7
B6-13W1-BM-H3K4me1-1_172	9.57258728531449	16.7260565828198	Old	ST	#fd87c9
B6-13W1-BM-H3K4me1-2_213	20.2509463273416	-23.4826028289776	Old	Bcells	#56B4E9
B6-13W1-BM-H3K4me1-2_290	-17.3165954123838	-22.3933330508889	Old	Monocytes	#F0E422
B6-13W1-BM-H3K4me1-2_210	34.3605134301961	-24.1819088497518	Old	Bcells	#56B4E9
PZ-ChIC-Bl6-BM-stem-cells-H3K4me1-Index1-12-09-19_372	25.9653830892956	-1.06298541829204	Old	HSCs	#CC79A7
PZ-ChIC-Bl6-BM-stem-cells-H3K4me1-Index2-12-09-19_69	14.482594506086	-0.493618938688203	Old	MPPs	#d02b87
B6-13W1-BM-H3K4me1-1_341	-30.081106068895	-3.03916719397025	Old	Granulocytes	#D55E00
PZ-ChIC-Bl6-BM-stem-cells-H3K4me1-Index2-12-09-19_53	21.9778827294995	3.05153654196248	Old	HSCs	#CC79A7
PZ-ChIC-Bl6-BM-stem-cells-H3K4me1-Index3-12-09-19_344	-5.17106836023585	-26.1877414225053	Old	MPPs	#d02b87
PZ-ChIC-Bl6-BM-stem-cells-H3K4me1-Index3-12-09-19_334	24.3217668902608	4.82276946395715	Old	HSCs	#CC79A7
PZ-ChIC-Bl6-BM-stem-cells-H3K4me1-Index2-12-09-19_105	17.1547336481267	-0.391186975137581	Old	HSCs	#CC79A7
B6-13W1-BM-H3K4me1-2_229	-23.7841593731648	20.2790112664598	Old	Basophils	#696969
PZ-ChIC-Bl6-BM-stem-cells-H3K4me1-Index2-12-09-19_111	14.3040133952883	-2.9547379425625	Old	MPPs	#d02b87
PZ-ChIC-Bl6-BM-H3K4me1-Index1-12-09-19_183	17.5827055598878	-24.2898725996469	Old	Bcells	#56B4E9
PZ-ChIC-Bl6-BM-stem-cells-H3K4me1-Index3-12-09-19_212	11.0938453735275	-3.6829397850573	Old	MPPs	#d02b87
PZ-ChIC-Bl6-BM-stem-cells-H3K4me1-Index1-12-09-19_209	19.9057925779388	-2.12484305270312	Old	HSCs	#CC79A7
PZ-ChIC-Bl6-BM-stem-cells-H3K4me1-Index1-12-09-19_177	18.4694264191704	-5.46479323997304	Old	HSCs	#CC79A7
PZ-ChIC-Bl6-BM-stem-cells-H3K4me1-Index2-12-09-19_118	-4.69042385616582	-28.3405711201318	Old	NKs	#006400
PZ-ChIC-Bl6-BM-H3K4me1-Index1-12-09-19_299	-31.4890182977467	-5.00869274239753	Old	Granulocytes	#D55E00
PZ-ChIC-Bl6-BM-H3K4me1-Index1-12-09-19_308	-7.52315954182458	13.122059431272	Old	Basophils	#696969
B6-13W1-BM-H3K4me1-2_108	-32.8926524566315	5.5953687217753	Old	Granulocytes	#D55E00
PZ-ChIC-Bl6-BM-stem-cells-H3K4me1-Index3-12-09-19_5	21.9722364770655	-1.56224157729211	Old	HSCs	#CC79A7
PZ-ChIC-Bl6-BM-stem-cells-H3K4me1-Index3-12-09-19_89	16.7423374559802	9.22019577614563	Old	HSCs	#CC79A7
PZ-ChIC-Bl6-BM-stem-cells-H3K4me1-Index3-12-09-19_371	16.0790803780049	-2.13610435981323	Old	MPPs	#d02b87
B6-13W1-BM-H3K4me1-1_283	28.1663200618583	-14.9155883430462	Old	Bcells	#56B4E9
B6-13W1-BM-H3K4me1-2_86	30.714182499581	-18.80359358093	Old	Bcells	#56B4E9
PZ-ChIC-Bl6-BM-H3K4me1-Index1-12-09-19_191	32.9269960239904	-21.1893109988787	Old	Bcells	#56B4E9
B6-13W1-BM-H3K4me1-1_151	-30.6010328225562	-0.475454434336397	Old	Granulocytes	#D55E00
B6-13W1-BM-H3K4me1-1_180	30.4031225392586	-19.4606228016453	Old	Bcells	#56B4E9
PZ-ChIC-Bl6-BM-H3K4me1-Index1-12-09-19_53	-24.8562963921415	23.4961764571662	Old	Basophils	#696969
B6-13W1-BM-H3K4me1-2_89	34.7426347311557	-22.6040922153923	Old	Bcells	#56B4E9
B6-13W1-BM-H3K4me1-1_38	-4.08861943469293	-37.7503765777949	Old	NKs	#006400
B6-13W1-BM-H3K4me1-2_19	18.3285299526538	-33.5300439428081	Old	Bcells	#56B4E9
PZ-ChIC-Bl6-BM-stem-cells-H3K4me1-Index2-12-09-19_12	14.3537557619321	-20.0416444478525	Old	Bcells	#56B4E9
PZ-ChIC-Bl6-BM-stem-cells-H3K4me1-Index2-12-09-19_129	24.5757625688108	2.17220073870735	Old	HSCs	#CC79A7
B6-13W1-BM-H3K4me1-2_52	-33.6880364830938	4.44871434275308	Old	Granulocytes	#D55E00
B6-13W1-BM-H3K4me1-2_232	-34.7614865032834	1.71807241033114	Old	Granulocytes	#D55E00
B6-13W1-BM-H3K4me1-2_133	29.5343626510342	-16.9119636051843	Old	Bcells	#56B4E9
PZ-ChIC-Bl6-BM-stem-cells-H3K4me1-Index2-12-09-19_310	9.23148604245396	-6.49260986119673	Old	MPPs	#d02b87
B6-13W1-BM-H3K4me1-1_87	-27.748735246918	-2.97606496073345	Old	Granulocytes	#D55E00
B6-13W1-BM-H3K4me1-1_157	28.4924803718882	-14.3535871559497	Old	Bcells	#56B4E9
PZ-ChIC-Bl6-BM-H3K4me1-Index1-12-09-19_247	-25.3616784656753	-7.20082631942715	Old	Granulocytes	#D55E00
PZ-ChIC-Bl6-BM-stem-cells-H3K4me1-Index1-12-09-19_22	13.5106043479203	-9.37290497229306	Old	MPPs	#d02b87
B6-13W1-BM-H3K4me1-2_370	-30.4350800512646	-3.8459189468819	Old	Granulocytes	#D55E00
PZ-ChIC-Bl6-BM-stem-cells-H3K4me1-Index3-12-09-19_352	12.678934552251	6.40098906850328	Old	LT	#d093b5
PZ-ChIC-Bl6-BM-stem-cells-H3K4me1-Index3-12-09-19_158	7.93269755936331	1.82314246345616	Old	MPPs	#d02b87
B6-13W1-BM-H3K4me1-1_182	-39.052656425379	-3.97001743389742	Old	Granulocytes	#D55E00
B6-13W1-BM-H3K4me1-2_121	-26.280676632059	-2.3392751334949	Old	Granulocytes	#D55E00
B6-13W1-BM-H3K4me1-2_368	-22.4631411003208	-22.3140953365528	Old	Monocytes	#F0E422
PZ-ChIC-Bl6-BM-H3K4me1-Index1-12-09-19_274	5.4172993725032	35.6534140248698	Old	Eryths	#0072B2
B6-13W1-BM-H3K4me1-2_24	-37.0705155492062	-0.207039971083849	Old	Granulocytes	#D55E00
B6-13W1-BM-H3K4me1-1_271	-30.9117486306834	0.516776601009524	Old	Granulocytes	#D55E00
B6-13W1-BM-H3K4me1-1_313	-37.6143778602354	3.58460325470207	Old	Granulocytes	#D55E00
PZ-ChIC-Bl6-BM-stem-cells-H3K4me1-Index2-12-09-19_215	11.9966290873328	5.93837950342095	Old	LT	#d093b5
B6-13W1-BM-H3K4me1-2_99	-37.9072108044274	-11.5981107443793	Old	Granulocytes	#D55E00
PZ-ChIC-Bl6-BM-stem-cells-H3K4me1-Index2-12-09-19_24	15.1701435730544	0.380019320094511	Old	MPPs	#d02b87
PZ-ChIC-Bl6-BM-stem-cells-H3K4me1-Index1-12-09-19_373	24.6444615809056	0.942465980369936	Old	HSCs	#CC79A7
PZ-ChIC-Bl6-BM-stem-cells-H3K4me1-Index3-12-09-19_120	13.8664716993036	-9.77197902681291	Old	MPPs	#d02b87
PZ-ChIC-Bl6-BM-H3K4me1-Index1-12-09-19_268	0.4708115819943	-5.78462039961734	Old	MPPs	#d02b87
PZ-ChIC-Bl6-BM-stem-cells-H3K4me1-Index3-12-09-19_294	22.1020392611595	5.88830946921463	Old	HSCs	#CC79A7
PZ-ChIC-Bl6-BM-H3K4me1-Index1-12-09-19_158	-36.153379536082	-1.7122355182133	Old	Granulocytes	#D55E00
B6-13W1-BM-H3K4me1-2_195	-28.6128452506156	-0.584020239069787	Old	Granulocytes	#D55E00
B6-13W1-BM-H3K4me1-1_318	31.7669551050995	-20.9346747224116	Old	Bcells	#56B4E9
PZ-ChIC-Bl6-BM-H3K4me1-Index1-12-09-19_161	-6.73238411871342	-38.9910361186602	Old	NKs	#006400
PZ-ChIC-Bl6-BM-stem-cells-H3K4me1-Index1-12-09-19_244	25.3447208962008	1.38212076084853	Old	HSCs	#CC79A7
PZ-ChIC-Bl6-BM-stem-cells-H3K4me1-Index1-12-09-19_154	21.387670780806	0.562666124338114	Old	HSCs	#CC79A7
B6-13W1-BM-H3K4me1-2_235	-23.702099327731	25.7041277356841	Old	Basophils	#696969
PZ-ChIC-Bl6-BM-stem-cells-H3K4me1-Index3-12-09-19_301	6.917934976965	-3.67063803270081	Old	MPPs	#d02b87
B6-13W1-BM-H3K4me1-2_11	-12.5807761968385	15.2287932041729	Old	Basophils	#696969
B6-13W1-BM-H3K4me1-2_118	-28.2753672748661	-1.00302726180189	Old	Granulocytes	#D55E00
B6-13W1-BM-H3K4me1-2_250	-32.9165783189853	1.15515059785889	Old	Granulocytes	#D55E00
B6-13W1-BM-H3K4me1-2_104	-30.3229254407063	-4.46398732464134	Old	Granulocytes	#D55E00
B6-13W1-BM-H3K4me1-1_24	-23.2810660366754	-6.77489365482784	Old	Granulocytes	#D55E00
PZ-ChIC-Bl6-BM-stem-cells-H3K4me1-Index2-12-09-19_318	7.09305331460677	-8.27738655655009	Old	MPPs	#d02b87
B6-13W1-BM-H3K4me1-2_73	28.083978702346	-16.8296952466432	Old	Bcells	#56B4E9
PZ-ChIC-Bl6-BM-H3K4me1-Index1-12-09-19_235	16.0650018873892	-28.1007971138918	Old	Bcells	#56B4E9
PZ-ChIC-Bl6-BM-H3K4me1-Index1-12-09-19_112	-27.8815535718782	-5.80471780990008	Old	Granulocytes	#D55E00
PZ-ChIC-Bl6-BM-H3K4me1-Index1-12-09-19_282	29.4626409675146	-16.7205065277601	Old	Bcells	#56B4E9
PZ-ChIC-Bl6-BM-H3K4me1-Index1-12-09-19_13	-26.4398023254742	-9.32773099839858	Old	Granulocytes	#D55E00
PZ-ChIC-Bl6-BM-H3K4me1-Index1-12-09-19_36	-20.5667628837087	-23.2713121877246	Old	Monocytes	#F0E422
PZ-ChIC-Bl6-BM-H3K4me1-Index1-12-09-19_99	-26.5418564245465	-9.79330574654944	Old	Granulocytes	#D55E00
B6-13W1-BM-H3K4me1-2_311	3.38541123399473	37.071738328961	Old	Eryths	#0072B2
B6-13W1-BM-H3K4me1-2_51	18.039036605543	-35.6797236925942	Old	Bcells	#56B4E9
B6-13W1-BM-H3K4me1-2_227	-24.3914655077204	-3.52120603620826	Old	Granulocytes	#D55E00
B6-13W1-BM-H3K4me1-2_0	29.3311857144675	-17.080239133669	Old	Bcells	#56B4E9
PZ-ChIC-Bl6-BM-H3K4me1-Index1-12-09-19_118	26.3976052824155	-21.9046811049997	Old	Bcells	#56B4E9
B6-13W1-BM-H3K4me1-1_210	32.912767437263	-23.0866919696888	Old	Bcells	#56B4E9
B6-13W1-BM-H3K4me1-2_3	-30.5670695419684	1.25306899870415	Old	Granulocytes	#D55E00
PZ-ChIC-Bl6-BM-H3K4me1-Index1-12-09-19_364	18.6411133519989	-33.2717783533491	Old	Bcells	#56B4E9
PZ-ChIC-Bl6-BM-H3K4me1-Index1-12-09-19_3	-30.8154345421467	-0.774653821949651	Old	Granulocytes	#D55E00
B6-13W1-BM-H3K4me1-1_242	-32.1875999516073	7.23813920605892	Old	Granulocytes	#D55E00
B6-13W1-BM-H3K4me1-1_74	-28.3020447022462	-6.16247418069103	Old	Granulocytes	#D55E00
B6-13W1-BM-H3K4me1-2_147	-37.309630960808	9.62530516389971	Old	Granulocytes	#D55E00
B6-13W1-BM-H3K4me1-1_377	-30.3914727591717	1.47183781136664	Old	Granulocytes	#D55E00
B6-13W1-BM-H3K4me1-1_100	-34.1174703810234	7.03099193677864	Old	Granulocytes	#D55E00
B6-13W1-BM-H3K4me1-1_67	-23.8413254024581	-10.213248624245	Old	Granulocytes	#D55E00
PZ-ChIC-Bl6-BM-stem-cells-H3K4me1-Index3-12-09-19_351	13.8341994437309	5.5786821776385	Old	LT	#d093b5
PZ-ChIC-Bl6-BM-H3K4me1-Index1-12-09-19_27	-24.6913861015375	-6.0170969143729	Old	Granulocytes	#D55E00
PZ-ChIC-Bl6-BM-stem-cells-H3K4me1-Index2-12-09-19_22	11.7236540214858	-2.37873757909029	Old	MPPs	#d02b87
B6-13W1-BM-H3K4me1-2_63	-37.7185708241011	8.82210983889999	Old	Granulocytes	#D55E00
PZ-ChIC-Bl6-BM-stem-cells-H3K4me1-Index3-12-09-19_324	13.8243284852089	-5.2776006159771	Old	MPPs	#d02b87
B6-13W1-BM-H3K4me1-2_247	-40.7696146090967	3.47610975269834	Old	Granulocytes	#D55E00
B6-13W1-BM-H3K4me1-2_230	-30.4593950449948	-0.479737840015342	Old	Granulocytes	#D55E00
B6-13W1-BM-H3K4me1-2_12	-30.066339267896	0.327691670236975	Old	Granulocytes	#D55E00
B6-13W1-BM-H3K4me1-2_168	-23.7238437137554	-6.87134269255696	Old	Granulocytes	#D55E00
B6-13W1-BM-H3K4me1-2_307	2.75680610838694	37.3960129356125	Old	Eryths	#0072B2
PZ-ChIC-Bl6-BM-H3K4me1-Index1-12-09-19_206	-34.4798599179107	-0.0836747599778308	Old	Granulocytes	#D55E00
B6-13W1-BM-H3K4me1-2_337	-20.9408071230969	-5.17526025090806	Old	Granulocytes	#D55E00
B6-13W1-BM-H3K4me1-2_30	30.4841133924849	-19.8056750432026	Old	Bcells	#56B4E9
B6-13W1-BM-H3K4me1-1_120	-29.1467971968103	-6.41997160016078	Old	Granulocytes	#D55E00
PZ-ChIC-Bl6-BM-H3K4me1-Index1-12-09-19_341	-14.9679502415909	-19.1517642555609	Old	Monocytes	#F0E422
B6-13W1-BM-H3K4me1-1_353	-19.2224785005387	-19.2682138207904	Old	Monocytes	#F0E422
B6-13W1-BM-H3K4me1-2_87	-12.3453877024036	14.278416789996	Old	Basophils	#696969
B6-13W1-BM-H3K4me1-2_276	12.40666399709	-22.430723790189	Old	Bcells	#56B4E9
B6-13W1-BM-H3K4me1-2_40	19.0817586994671	-33.7598793095996	Old	Bcells	#56B4E9
B6-13W1-BM-H3K4me1-2_321	17.9951729361199	-24.9522337324672	Old	Bcells	#56B4E9
PZ-ChIC-Bl6-BM-H3K4me1-Index1-12-09-19_345	-12.8693295336632	-19.3886070204631	Old	Monocytes	#F0E422
PZ-ChIC-Bl6-BM-stem-cells-H3K4me1-Index1-12-09-19_365	14.199997054788	-20.3069365288729	Old	Bcells	#56B4E9
B6-13W1-BM-H3K4me1-2_199	-4.65501827550563	22.8582088054208	Old	MEP	#4c90b7
PZ-ChIC-Bl6-BM-H3K4me1-Index1-12-09-19_47	-23.9451695821115	-0.381648328946298	Old	Granulocytes	#D55E00
PZ-ChIC-Bl6-BM-stem-cells-H3K4me1-Index2-12-09-19_10	0.884600263703422	2.34064219046932	Old	ST	#fd87c9
PZ-ChIC-Bl6-BM-stem-cells-H3K4me1-Index3-12-09-19_21	23.1528333319546	-1.95033127252456	Old	HSCs	#CC79A7
B6-13W1-BM-H3K4me1-2_258	-24.0928527940582	24.4626130100014	Old	Basophils	#696969
B6-13W1-BM-H3K4me1-1_209	32.7468769071973	-22.842435707064	Old	Bcells	#56B4E9
B6-13W1-BM-H3K4me1-1_205	-4.16191332166297	-38.2665380013495	Old	NKs	#006400
PZ-ChIC-Bl6-BM-H3K4me1-Index1-12-09-19_239	-14.8748030706074	-21.8316216955232	Old	Monocytes	#F0E422
B6-13W1-BM-H3K4me1-1_1	-33.2667376878712	1.46947933416326	Old	Granulocytes	#D55E00
B6-13W1-BM-H3K4me1-1_60	-32.5673644255871	0.935508154037522	Old	Granulocytes	#D55E00
PZ-ChIC-Bl6-BM-stem-cells-H3K4me1-Index2-12-09-19_334	7.86294442496955	-9.5877532018271	Old	MPPs	#d02b87
PZ-ChIC-Bl6-BM-H3K4me1-Index1-12-09-19_180	-25.4508975079257	-8.27546068375745	Old	Granulocytes	#D55E00
B6-13W1-BM-H3K4me1-2_322	-35.6987883289166	4.83503544794084	Old	Granulocytes	#D55E00
PZ-ChIC-Bl6-BM-stem-cells-H3K4me1-Index3-12-09-19_157	16.4818587221202	-1.09434464199285	Old	HSCs	#CC79A7
PZ-ChIC-Bl6-BM-H3K4me1-Index1-12-09-19_23	-33.9579338865633	-1.03694916120172	Old	Granulocytes	#D55E00
B6-13W1-BM-H3K4me1-2_101	-39.8235181303852	8.88183204385895	Old	Granulocytes	#D55E00
B6-13W1-BM-H3K4me1-2_174	-27.5093857454027	-5.99566762520244	Old	Granulocytes	#D55E00
B6-13W1-BM-H3K4me1-1_206	-31.0009332807224	4.09064144064078	Old	Granulocytes	#D55E00
B6-13W1-BM-H3K4me1-2_341	-37.20965350297	2.59467947134651	Old	Granulocytes	#D55E00
PZ-ChIC-Bl6-BM-H3K4me1-Index1-12-09-19_329	-32.5497772764727	-2.25893301216708	Old	Granulocytes	#D55E00
B6-13W1-BM-H3K4me1-1_296	5.58831189084451	35.3856286970389	Old	Eryths	#0072B2
B6-13W1-BM-H3K4me1-2_273	17.0988999402055	-30.6782739785213	Old	Bcells	#56B4E9
B6-13W1-BM-H3K4me1-1_176	13.7312330498157	-22.1262762599863	Old	Bcells	#56B4E9
B6-13W1-BM-H3K4me1-2_300	-34.9850944002247	5.396625333891	Old	Granulocytes	#D55E00
PZ-ChIC-Bl6-BM-H3K4me1-Index1-12-09-19_7	-25.7136512712027	-4.63070161547653	Old	Granulocytes	#D55E00
B6-13W1-BM-H3K4me1-2_295	-18.5546062187355	-23.4886849387489	Old	Monocytes	#F0E422
PZ-ChIC-Bl6-BM-H3K4me1-Index1-12-09-19_168	-15.3584301884238	-19.5152456169333	Old	Monocytes	#F0E422
B6-13W1-BM-H3K4me1-2_1	29.9988185926196	-17.3544352150919	Old	Bcells	#56B4E9
PZ-ChIC-Bl6-BM-stem-cells-H3K4me1-Index3-12-09-19_310	14.2364663162024	8.96144726862261	Old	LT	#d093b5
PZ-ChIC-Bl6-BM-stem-cells-H3K4me1-Index1-12-09-19_79	6.05719165718126	-11.6744068042346	Old	MPPs	#d02b87
B6-13W1-BM-H3K4me1-1_82	25.7589285337173	-21.3789624199147	Old	Bcells	#56B4E9
PZ-ChIC-Bl6-BM-H3K4me1-Index1-12-09-19_165	34.0841603392805	-23.6288670905928	Old	Bcells	#56B4E9
PZ-ChIC-Bl6-BM-stem-cells-H3K4me1-Index1-12-09-19_289	-7.17788009554335	-31.8042678392721	Old	NKs	#006400
B6-13W1-BM-H3K4me1-2_344	-23.6561669075134	-5.59653237370763	Old	Granulocytes	#D55E00
PZ-ChIC-Bl6-BM-H3K4me1-Index1-12-09-19_155	-37.7932795697373	-3.03681753202446	Old	Granulocytes	#D55E00
B6-13W1-BM-H3K4me1-2_299	29.7631718281086	-19.3984348207927	Old	Bcells	#56B4E9
PZ-ChIC-Bl6-BM-stem-cells-H3K4me1-Index1-12-09-19_281	19.2528182998249	-1.7888877945674	Old	HSCs	#CC79A7
PZ-ChIC-Bl6-BM-stem-cells-H3K4me1-Index2-12-09-19_158	17.9553482700502	0.47583181997067	Old	HSCs	#CC79A7
B6-13W1-BM-H3K4me1-1_64	12.3533228093968	34.7939659454617	Old	Eryths	#0072B2
PZ-ChIC-Bl6-BM-stem-cells-H3K4me1-Index3-12-09-19_78	9.77336677128627	-3.96203294440165	Old	MPPs	#d02b87
B6-13W1-BM-H3K4me1-1_230	2.53408258042299	-26.3905669532853	Old	pDCs	#32CD32
PZ-ChIC-Bl6-BM-H3K4me1-Index1-12-09-19_73	-15.7992051152951	-19.7196876533745	Old	Monocytes	#F0E422
PZ-ChIC-Bl6-BM-stem-cells-H3K4me1-Index1-12-09-19_126	-9.98011994485308	21.3851117386487	Old	MEP	#4c90b7
B6-13W1-BM-H3K4me1-1_177	18.0613704519652	-31.8393830436564	Old	Bcells	#56B4E9
B6-13W1-BM-H3K4me1-1_285	16.3234768172372	-27.7608387281103	Old	Bcells	#56B4E9
PZ-ChIC-Bl6-BM-stem-cells-H3K4me1-Index3-12-09-19_175	21.522402684283	0.780226304235497	Old	HSCs	#CC79A7
B6-13W1-BM-H3K4me1-2_294	-11.9962822001323	-17.368958826185	Old	Monocytes	#F0E422
B6-13W1-BM-H3K4me1-1_83	30.4147312826168	-19.9180513121457	Old	Bcells	#56B4E9
B6-13W1-BM-H3K4me1-2_31	-28.2263062104531	-5.07017816959001	Old	Granulocytes	#D55E00
B6-13W1-BM-H3K4me1-2_69	3.71590249154838	37.343396972669	Old	Eryths	#0072B2
B6-13W1-BM-H3K4me1-1_147	4.62518567994909	36.4865814408	Old	Eryths	#0072B2
PZ-ChIC-Bl6-BM-H3K4me1-Index1-12-09-19_8	13.9824741241813	-35.4313935799668	Old	Bcells	#56B4E9
PZ-ChIC-Bl6-BM-stem-cells-H3K4me1-Index2-12-09-19_299	15.3366647233117	0.489737163910941	Old	HSCs	#CC79A7
B6-13W1-BM-H3K4me1-2_336	-9.01555946564891	27.0068537462028	Old	MEP	#4c90b7
PZ-ChIC-Bl6-BM-stem-cells-H3K4me1-Index1-12-09-19_164	28.6075182421921	3.03667157016071	Old	HSCs	#CC79A7
PZ-ChIC-Bl6-BM-H3K4me1-Index1-12-09-19_350	6.46191791928611	36.5545018332887	Old	Eryths	#0072B2
B6-13W1-BM-H3K4me1-1_334	-28.927085755074	-6.9775500446898	Old	Granulocytes	#D55E00
B6-13W1-BM-H3K4me1-1_269	-19.7333886981441	-20.381134013945	Old	Monocytes	#F0E422
B6-13W1-BM-H3K4me1-1_106	32.4556977867386	-22.5761592886205	Old	Bcells	#56B4E9
B6-13W1-BM-H3K4me1-2_46	-40.4515782645058	-3.66529388509623	Old	Granulocytes	#D55E00
B6-13W1-BM-H3K4me1-2_71	30.2557399060496	-22.6680169789975	Old	Bcells	#56B4E9
B6-13W1-BM-H3K4me1-2_262	-33.590934274411	5.19755400318839	Old	Granulocytes	#D55E00
B6-13W1-BM-H3K4me1-2_334	-33.6476174600304	-0.268420262145226	Old	Granulocytes	#D55E00
PZ-ChIC-Bl6-BM-H3K4me1-Index1-12-09-19_14	-27.0373024145203	-4.84102181239125	Old	Granulocytes	#D55E00
PZ-ChIC-Bl6-BM-stem-cells-H3K4me1-Index2-12-09-19_247	14.5090892695449	4.87833659937187	Old	LT	#d093b5
B6-13W1-BM-H3K4me1-2_176	-37.8974795162503	2.09273544980129	Old	Granulocytes	#D55E00
PZ-ChIC-Bl6-BM-H3K4me1-Index1-12-09-19_342	25.7649234036786	-13.327184802588	Old	Bcells	#56B4E9
B6-13W1-BM-H3K4me1-2_325	29.1770138352223	-21.875319633036	Old	Bcells	#56B4E9
B6-13W1-BM-H3K4me1-1_129	-33.2300932837693	5.16648711388145	Old	Granulocytes	#D55E00
B6-13W1-BM-H3K4me1-1_214	-26.3586522963594	-7.55614693486291	Old	Granulocytes	#D55E00
B6-13W1-BM-H3K4me1-1_73	30.7013110957183	-20.3295052299738	Old	Bcells	#56B4E9
PZ-ChIC-Bl6-BM-stem-cells-H3K4me1-Index2-12-09-19_143	21.872301125452	4.71996080714267	Old	HSCs	#CC79A7
B6-13W1-BM-H3K4me1-2_202	33.0642027673178	-21.5809116235426	Old	Bcells	#56B4E9
PZ-ChIC-Bl6-BM-H3K4me1-Index1-12-09-19_12	-32.1260846089511	4.15926087907791	Old	Granulocytes	#D55E00
PZ-ChIC-Bl6-BM-H3K4me1-Index1-12-09-19_196	-30.5127132023653	-5.27119233088768	Old	Granulocytes	#D55E00
B6-13W1-BM-H3K4me1-1_281	-38.2533056271796	6.49520106348824	Old	Granulocytes	#D55E00
B6-13W1-BM-H3K4me1-2_343	-37.5715043015408	8.86057362607594	Old	Granulocytes	#D55E00
PZ-ChIC-Bl6-BM-H3K4me1-Index1-12-09-19_81	-35.119800865992	9.1055616409353	Old	Granulocytes	#D55E00
PZ-ChIC-Bl6-BM-H3K4me1-Index1-12-09-19_152	-15.3129705824443	-21.4068415301824	Old	Monocytes	#F0E422
B6-13W1-BM-H3K4me1-1_96	5.21644992895366	0.843771101880346	Old	ST	#fd87c9
PZ-ChIC-Bl6-BM-stem-cells-H3K4me1-Index3-12-09-19_277	14.5533845372319	-6.37288363211897	Old	MPPs	#d02b87
PZ-ChIC-Bl6-BM-stem-cells-H3K4me1-Index1-12-09-19_192	18.3421546252559	3.12945923327755	Old	HSCs	#CC79A7
B6-13W1-BM-H3K4me1-2_363	26.9511444089113	-19.0561142373268	Old	Bcells	#56B4E9
B6-13W1-BM-H3K4me1-2_214	-31.448349812975	-5.86305578183567	Old	Granulocytes	#D55E00
B6-13W1-BM-H3K4me1-2_44	-26.8238582523706	-8.00482080255642	Old	Granulocytes	#D55E00
PZ-ChIC-Bl6-BM-H3K4me1-Index1-12-09-19_26	-35.6048275636383	9.50889325839392	Old	Granulocytes	#D55E00
B6-13W1-BM-H3K4me1-2_156	19.0893988871118	-35.9700079259082	Old	Bcells	#56B4E9
B6-13W1-BM-H3K4me1-2_367	29.5824981577322	-21.5744666501975	Old	Bcells	#56B4E9
B6-13W1-BM-H3K4me1-1_126	-38.3026681973693	0.293014580615049	Old	Granulocytes	#D55E00
PZ-ChIC-Bl6-BM-H3K4me1-Index1-12-09-19_164	-35.7279639311243	0.13757203843156	Old	Granulocytes	#D55E00
B6-13W1-BM-H3K4me1-1_300	14.569890506519	-28.6248526199235	Old	Bcells	#56B4E9
PZ-ChIC-Bl6-BM-H3K4me1-Index1-12-09-19_259	31.3025632014208	-9.37878570848605	Old	Bcells	#56B4E9
B6-13W1-BM-H3K4me1-2_266	-31.1662285594602	3.11341192972909	Old	Granulocytes	#D55E00
B6-13W1-BM-H3K4me1-2_143	20.3235177513164	-20.39045897643	Old	Bcells	#56B4E9
B6-13W1-BM-H3K4me1-1_36	20.9548120796817	-37.1115284472629	Old	Bcells	#56B4E9
B6-13W1-BM-H3K4me1-2_82	15.4716125717204	-31.5429422241342	Old	Bcells	#56B4E9
PZ-ChIC-Bl6-BM-H3K4me1-Index1-12-09-19_30	-40.3143221516911	7.56666102328628	Old	Granulocytes	#D55E00
B6-13W1-BM-H3K4me1-2_302	3.35400003169138	-29.0827339451	Old	pDCs	#32CD32
B6-13W1-BM-H3K4me1-2_110	-36.1857795693904	3.44855455845966	Old	Granulocytes	#D55E00
B6-13W1-BM-H3K4me1-2_148	-25.4525501175029	-4.6413224438098	Old	Granulocytes	#D55E00
B6-13W1-BM-H3K4me1-2_83	-32.3639633286244	6.57165900359317	Old	Granulocytes	#D55E00
PZ-ChIC-Bl6-BM-H3K4me1-Index1-12-09-19_18	-21.3818952303193	-25.0057562041657	Old	Monocytes	#F0E422
B6-13W1-BM-H3K4me1-2_277	20.4309810385594	-38.62999395703	Old	Bcells	#56B4E9
PZ-ChIC-Bl6-BM-H3K4me1-Index1-12-09-19_320	-11.7420966026903	-17.5583644874857	Old	Monocytes	#F0E422
B6-13W1-BM-H3K4me1-2_98	37.0607462148082	-25.084817400163	Old	Bcells	#56B4E9
PZ-ChIC-Bl6-BM-stem-cells-H3K4me1-Index3-12-09-19_55	15.385566969925	6.36998801968818	Old	HSCs	#CC79A7
B6-13W1-BM-H3K4me1-2_59	29.837266879144	-20.1146381489989	Old	Bcells	#56B4E9
B6-13W1-BM-H3K4me1-1_299	5.56878187786348	37.662834260343	Old	Eryths	#0072B2
PZ-ChIC-Bl6-BM-H3K4me1-Index1-12-09-19_48	12.8594280108898	31.1507585453274	Old	Eryths	#0072B2
B6-13W1-BM-H3K4me1-1_221	-22.8252654041551	-2.35783383010033	Old	Granulocytes	#D55E00
B6-13W1-BM-H3K4me1-1_328	25.3119154873097	-20.0012522257188	Old	Bcells	#56B4E9
B6-13W1-BM-H3K4me1-2_135	30.4855030801541	-22.3530323638221	Old	Bcells	#56B4E9
PZ-ChIC-Bl6-BM-H3K4me1-Index1-12-09-19_80	-29.6247474844	-7.51374605339045	Old	Granulocytes	#D55E00
B6-13W1-BM-H3K4me1-2_362	-30.9863307358701	0.582774885651043	Old	Granulocytes	#D55E00
B6-13W1-BM-H3K4me1-1_327	-19.3564393873043	-22.2746241230032	Old	Monocytes	#F0E422
B6-13W1-BM-H3K4me1-1_142	-20.4708861886777	-23.3994536578441	Old	Monocytes	#F0E422
B6-13W1-BM-H3K4me1-1_280	16.2226673776619	-34.6208301561062	Old	Bcells	#56B4E9
B6-13W1-BM-H3K4me1-2_64	-17.3325566104796	-21.0706427067084	Old	Monocytes	#F0E422
PZ-ChIC-Bl6-BM-stem-cells-H3K4me1-Index3-12-09-19_365	-6.94522136975067	-28.6964407902499	Old	NKs	#006400
B6-13W1-BM-H3K4me1-1_109	-19.9877975560087	-23.9398044356981	Old	Monocytes	#F0E422
PZ-ChIC-Bl6-BM-H3K4me1-Index1-12-09-19_264	-26.9945497194142	-7.0764583663627	Old	Granulocytes	#D55E00
PZ-ChIC-Bl6-BM-H3K4me1-Index1-12-09-19_114	3.04868165127066	1.17083955529075	Old	MPPs	#d02b87
PZ-ChIC-Bl6-BM-stem-cells-H3K4me1-Index1-12-09-19_7	16.9813033956833	9.12500597679445	Old	HSCs	#CC79A7
PZ-ChIC-Bl6-BM-stem-cells-H3K4me1-Index1-12-09-19_78	14.0913734267271	-7.89191193877699	Old	MPPs	#d02b87
B6-13W1-BM-H3K4me1-1_90	11.4207909532934	33.290602335789	Old	Eryths	#0072B2
B6-13W1-BM-H3K4me1-1_184	15.9899592842552	-34.4678575767149	Old	Bcells	#56B4E9
B6-13W1-BM-H3K4me1-2_242	-30.4346567217961	-4.61494331924326	Old	Granulocytes	#D55E00
PZ-ChIC-Bl6-BM-stem-cells-H3K4me1-Index1-12-09-19_156	-7.24284446587789	-28.4876093185342	Old	NKs	#006400
PZ-ChIC-Bl6-BM-stem-cells-H3K4me1-Index2-12-09-19_145	8.3926899245995	2.0166908957095	Old	HSCs	#CC79A7
B6-13W1-BM-H3K4me1-1_122	34.724297089395	-23.8113737502316	Old	Bcells	#56B4E9
PZ-ChIC-Bl6-BM-stem-cells-H3K4me1-Index1-12-09-19_341	17.3577341280987	-8.54686122790703	Old	MPPs	#d02b87
B6-13W1-BM-H3K4me1-2_338	30.5440648360984	-20.1037866667741	Old	Bcells	#56B4E9
B6-13W1-BM-H3K4me1-1_34	37.5902160229756	-26.2250157080628	Old	Bcells	#56B4E9
B6-13W1-BM-H3K4me1-2_164	-25.1296666384032	-8.09709387076861	Old	Granulocytes	#D55E00
B6-13W1-BM-H3K4me1-2_222	28.6758114767888	-22.4102952642373	Old	Bcells	#56B4E9
B6-13W1-BM-H3K4me1-1_332	2.71365405097209	32.8132519482152	Old	Eryths	#0072B2
PZ-ChIC-Bl6-BM-H3K4me1-Index1-12-09-19_162	19.7042293685217	-35.9037227537067	Old	Bcells	#56B4E9
PZ-ChIC-Bl6-BM-stem-cells-H3K4me1-Index2-12-09-19_41	10.302402480294	-4.02919412795744	Old	MPPs	#d02b87
B6-13W1-BM-H3K4me1-1_255	30.4715562084729	-17.9692008430695	Old	Bcells	#56B4E9
B6-13W1-BM-H3K4me1-2_228	-35.4617104992901	-1.17410387636796	Old	Granulocytes	#D55E00
B6-13W1-BM-H3K4me1-1_282	25.4622432485904	-15.6775181264904	Old	Bcells	#56B4E9
B6-13W1-BM-H3K4me1-1_204	-29.8025270560937	-1.04902429753755	Old	Granulocytes	#D55E00
B6-13W1-BM-H3K4me1-1_153	-26.2728365770972	-1.04181329169471	Old	Granulocytes	#D55E00
PZ-ChIC-Bl6-BM-stem-cells-H3K4me1-Index3-12-09-19_11	14.4915609748234	14.8319372818374	Old	LT	#d093b5
B6-13W1-BM-H3K4me1-1_119	22.1204012174775	-22.7485530503771	Old	Bcells	#56B4E9
B6-13W1-BM-H3K4me1-1_236	-39.282412595651	-5.21791299593935	Old	Granulocytes	#D55E00
PZ-ChIC-Bl6-BM-stem-cells-H3K4me1-Index1-12-09-19_282	15.3367677462397	-3.88754898085	Old	HSCs	#CC79A7
B6-13W1-BM-H3K4me1-2_136	-23.5804579880903	0.0928352789015328	Old	Granulocytes	#D55E00
B6-13W1-BM-H3K4me1-2_345	19.2538303351511	-33.8066097549933	Old	Bcells	#56B4E9
B6-13W1-BM-H3K4me1-2_366	30.543991704584	-19.1151089726612	Old	Bcells	#56B4E9
B6-13W1-BM-H3K4me1-2_45	-36.2907453020842	2.78292017103506	Old	Granulocytes	#D55E00
PZ-ChIC-Bl6-BM-stem-cells-H3K4me1-Index1-12-09-19_314	16.3462521128883	-8.11188885138513	Old	HSCs	#CC79A7
B6-13W1-BM-H3K4me1-1_79	-10.5972845597222	14.1884894415444	Old	Basophils	#696969
PZ-ChIC-Bl6-BM-H3K4me1-Index1-12-09-19_82	8.87888859470073	36.0594698282807	Old	Eryths	#0072B2
B6-13W1-BM-H3K4me1-2_237	-22.1943210574451	-22.4084974271796	Old	Monocytes	#F0E422
PZ-ChIC-Bl6-BM-H3K4me1-Index1-12-09-19_202	3.91837814538886	-0.753077500419261	Old	MPPs	#d02b87
B6-13W1-BM-H3K4me1-2_309	26.816045110021	-13.2668152921446	Old	Bcells	#56B4E9
B6-13W1-BM-H3K4me1-1_185	16.6945734055235	-30.4403609962926	Old	Bcells	#56B4E9
B6-13W1-BM-H3K4me1-1_189	15.3601803141943	-24.193857970035	Old	Bcells	#56B4E9
PZ-ChIC-Bl6-BM-H3K4me1-Index1-12-09-19_337	-5.58478335031251	-37.0676573552058	Old	NKs	#006400
B6-13W1-BM-H3K4me1-2_271	29.8223708001201	-12.8865855937386	Old	Bcells	#56B4E9
B6-13W1-BM-H3K4me1-1_131	7.69102775670365	35.7783618601815	Old	Eryths	#0072B2
B6-13W1-BM-H3K4me1-2_275	-15.5562405522374	16.6420580492253	Old	Basophils	#696969
B6-13W1-BM-H3K4me1-1_35	11.9171842450411	-17.6619174153718	Old	pDCs	#32CD32
B6-13W1-BM-H3K4me1-1_41	-33.6136859137203	1.8657801800051	Old	Granulocytes	#D55E00
B6-13W1-BM-H3K4me1-2_33	-32.7318568257499	1.01198446175201	Old	Granulocytes	#D55E00
B6-13W1-BM-H3K4me1-2_180	32.176587077273	-21.3737263369845	Old	Bcells	#56B4E9
B6-13W1-BM-H3K4me1-1_369	23.991640253196	-16.4707591357235	Old	Bcells	#56B4E9
B6-13W1-BM-H3K4me1-2_269	19.5419848450369	-34.5923872638837	Old	Bcells	#56B4E9
PZ-ChIC-Bl6-BM-stem-cells-H3K4me1-Index3-12-09-19_260	9.63938997601309	-3.75338665030566	Old	MPPs	#d02b87
PZ-ChIC-Bl6-BM-H3K4me1-Index1-12-09-19_373	-9.371115734011	-14.9097319707912	Old	Monocytes	#F0E422
B6-13W1-BM-H3K4me1-1_376	-35.6193491135065	7.95220937765453	Old	Granulocytes	#D55E00
PZ-ChIC-Bl6-BM-stem-cells-H3K4me1-Index3-12-09-19_283	16.3812077175112	-2.98147646076245	Old	HSCs	#CC79A7
B6-13W1-BM-H3K4me1-1_58	-37.9250939602404	-10.0132357320475	Old	Granulocytes	#D55E00
B6-13W1-BM-H3K4me1-1_178	-19.5354639931493	-18.9656851310518	Old	Monocytes	#F0E422
B6-13W1-BM-H3K4me1-1_303	-33.1248881098351	6.60988792278107	Old	Granulocytes	#D55E00
B6-13W1-BM-H3K4me1-1_163	11.1158358982499	37.4599820618214	Old	Eryths	#0072B2
B6-13W1-BM-H3K4me1-2_18	-22.1245048777319	-5.51715832133388	Old	Granulocytes	#D55E00
B6-13W1-BM-H3K4me1-1_257	-30.7582105014097	1.01037842205371	Old	Granulocytes	#D55E00
PZ-ChIC-Bl6-BM-stem-cells-H3K4me1-Index2-12-09-19_75	17.0787618924146	4.33986328857661	Old	HSCs	#CC79A7
PZ-ChIC-Bl6-BM-stem-cells-H3K4me1-Index2-12-09-19_312	11.9910592587896	-6.10541000798002	Old	HSCs	#CC79A7
B6-13W1-BM-H3K4me1-2_253	31.7148292488375	-22.3291767765537	Old	Bcells	#56B4E9
B6-13W1-BM-H3K4me1-1_333	-15.6464143888602	-17.1502092100692	Old	Monocytes	#F0E422
B6-13W1-BM-H3K4me1-2_317	16.0666083318488	-20.5887188529027	Old	Bcells	#56B4E9
B6-13W1-BM-H3K4me1-2_145	-14.2421694437782	16.058163055163	Old	Basophils	#696969
PZ-ChIC-Bl6-BM-H3K4me1-Index1-12-09-19_59	-38.0739837683112	8.63341408233728	Old	Granulocytes	#D55E00
B6-13W1-BM-H3K4me1-1_88	29.5317084997656	-19.7210733592306	Old	Bcells	#56B4E9
B6-13W1-BM-H3K4me1-1_56	30.402880266304	-20.5893027870749	Old	Bcells	#56B4E9
PZ-ChIC-Bl6-BM-H3K4me1-Index1-12-09-19_249	-20.0033871129315	-4.21900246027064	Old	DCs	#AF7C6E
B6-13W1-BM-H3K4me1-1_105	-33.3703110438298	7.43742169872762	Old	Granulocytes	#D55E00
PZ-ChIC-Bl6-BM-stem-cells-H3K4me1-Index3-12-09-19_126	-7.32928601427332	-29.0063926947922	Old	NKs	#006400
PZ-ChIC-Bl6-BM-H3K4me1-Index1-12-09-19_154	-27.8995861018849	-6.99130979191699	Old	Granulocytes	#D55E00
PZ-ChIC-Bl6-BM-H3K4me1-Index1-12-09-19_50	-19.3796429650995	-22.4108068591981	Old	Monocytes	#F0E422
B6-13W1-BM-H3K4me1-2_163	29.9713385017384	-18.1476931903107	Old	Bcells	#56B4E9
B6-13W1-BM-H3K4me1-1_167	-38.1994594005779	8.70098514975391	Old	Granulocytes	#D55E00
PZ-ChIC-Bl6-BM-stem-cells-H3K4me1-Index2-12-09-19_342	10.3450567014571	-1.13227899784065	Old	LT	#d093b5
B6-13W1-BM-H3K4me1-2_238	-4.87574634082301	-40.8449281760593	Old	NKs	#006400
B6-13W1-BM-H3K4me1-1_268	-35.1709991328844	1.39023676943927	Old	Granulocytes	#D55E00
B6-13W1-BM-H3K4me1-2_81	-25.8137425463944	1.11709720574401	Old	Granulocytes	#D55E00
B6-13W1-BM-H3K4me1-2_80	30.3703969381487	-21.0865412988318	Old	Bcells	#56B4E9
PZ-ChIC-Bl6-BM-H3K4me1-Index1-12-09-19_336	-29.9083241574013	0.385272596544826	Old	Granulocytes	#D55E00
B6-13W1-BM-H3K4me1-2_264	17.2833122443034	-29.0093837885211	Old	Bcells	#56B4E9
B6-13W1-BM-H3K4me1-1_343	17.9831798415296	-31.087834684703	Old	Bcells	#56B4E9
B6-13W1-BM-H3K4me1-1_91	-36.8724763153886	-0.893904994243099	Old	Granulocytes	#D55E00
PZ-ChIC-Bl6-BM-H3K4me1-Index1-12-09-19_86	19.9852150253309	-36.2229368235129	Old	Bcells	#56B4E9
PZ-ChIC-Bl6-BM-H3K4me1-Index1-12-09-19_306	-1.5103173033129	1.64792315922759	Old	CMP	#daac89
B6-13W1-BM-H3K4me1-2_94	14.0739727023311	-29.1465686525809	Old	Bcells	#56B4E9
B6-13W1-BM-H3K4me1-2_354	-36.0007573345715	7.45243699920554	Old	Granulocytes	#D55E00
B6-13W1-BM-H3K4me1-1_319	18.6096093515622	-32.4877090409095	Old	Bcells	#56B4E9
B6-13W1-BM-H3K4me1-2_84	15.6831313927375	-26.7329059460615	Old	Bcells	#56B4E9
B6-13W1-BM-H3K4me1-2_193	30.369811890612	-19.0701477149915	Old	Bcells	#56B4E9
PZ-ChIC-Bl6-BM-stem-cells-H3K4me1-Index2-12-09-19_194	9.42771544758075	-6.71449911077922	Old	MPPs	#d02b87
PZ-ChIC-Bl6-BM-stem-cells-H3K4me1-Index2-12-09-19_33	7.94196319747489	-6.46114507462458	Old	MPPs	#d02b87
B6-13W1-BM-H3K4me1-2_142	31.361600672138	-21.8781648683674	Old	Bcells	#56B4E9
B6-13W1-BM-H3K4me1-1_171	-25.1002464565331	-6.28521352958534	Old	Granulocytes	#D55E00
B6-13W1-BM-H3K4me1-1_291	31.3436644788152	-22.2496691469477	Old	Bcells	#56B4E9
PZ-ChIC-Bl6-BM-stem-cells-H3K4me1-Index2-12-09-19_13	16.0486683636725	-5.64724639955103	Old	MPPs	#d02b87
PZ-ChIC-Bl6-BM-H3K4me1-Index1-12-09-19_51	-31.8701729804986	5.93146199544427	Old	Granulocytes	#D55E00
PZ-ChIC-Bl6-BM-stem-cells-H3K4me1-Index3-12-09-19_46	9.62571003963381	1.46124281702064	Old	LT	#d093b5
B6-13W1-BM-H3K4me1-1_324	33.0872542001286	-21.0209605640048	Old	Bcells	#56B4E9
B6-13W1-BM-H3K4me1-1_133	-38.0435945019472	1.60155197845828	Old	Granulocytes	#D55E00
B6-13W1-BM-H3K4me1-1_243	28.4991155018599	-17.5672536448545	Old	Bcells	#56B4E9
PZ-ChIC-Bl6-BM-stem-cells-H3K4me1-Index2-12-09-19_60	18.8527668084318	-1.45726474560926	Old	HSCs	#CC79A7
PZ-ChIC-Bl6-BM-H3K4me1-Index1-12-09-19_61	-25.2107707102635	-2.45548195678869	Old	Granulocytes	#D55E00
B6-13W1-BM-H3K4me1-2_256	-31.5041135031362	1.44071656046249	Old	Granulocytes	#D55E00
B6-13W1-BM-H3K4me1-1_52	-37.368364934218	7.14991201285283	Old	Granulocytes	#D55E00
B6-13W1-BM-H3K4me1-2_303	-38.0985499205575	-7.97846018163796	Old	Granulocytes	#D55E00
PZ-ChIC-Bl6-BM-H3K4me1-Index1-12-09-19_189	-37.358939274259	8.82655268004982	Old	Granulocytes	#D55E00
PZ-ChIC-Bl6-BM-stem-cells-H3K4me1-Index2-12-09-19_70	11.0033899345691	-10.4648914665294	Old	MPPs	#d02b87
B6-13W1-BM-H3K4me1-1_270	-23.4705704836078	25.4019059808786	Old	Basophils	#696969
B6-13W1-BM-H3K4me1-1_154	-16.4352248718358	-17.0241270068138	Old	Monocytes	#F0E422
B6-13W1-BM-H3K4me1-1_276	-35.2682754775588	6.55523125499795	Old	Granulocytes	#D55E00
B6-13W1-BM-H3K4me1-1_121	-17.8953148627288	-19.8539681512195	Old	Monocytes	#F0E422
B6-13W1-BM-H3K4me1-2_61	-33.3596202384059	6.38336076966965	Old	Granulocytes	#D55E00
B6-13W1-BM-H3K4me1-1_355	18.2171217539837	-31.0579640128743	Old	Bcells	#56B4E9
PZ-ChIC-Bl6-BM-H3K4me1-Index1-12-09-19_343	-43.8027417568325	1.18654330666554	Old	Granulocytes	#D55E00
B6-13W1-BM-H3K4me1-1_37	-13.905171487626	-15.2756012449209	Old	Monocytes	#F0E422
PZ-ChIC-Bl6-BM-stem-cells-H3K4me1-Index3-12-09-19_348	11.2194212577346	-2.24668486880512	Old	HSCs	#CC79A7
PZ-ChIC-Bl6-BM-stem-cells-H3K4me1-Index1-12-09-19_352	-6.10266556969075	-27.2480145901764	Old	NKs	#006400
B6-13W1-BM-H3K4me1-2_90	-35.0226337777458	-2.30368952241299	Old	Granulocytes	#D55E00
B6-13W1-BM-H3K4me1-2_154	-38.9494799047176	-4.23665837056257	Old	Granulocytes	#D55E00
B6-13W1-BM-H3K4me1-1_81	-13.5004530093043	15.4336155452228	Old	Basophils	#696969
B6-13W1-BM-H3K4me1-2_131	-28.3016683752873	-0.876168252793375	Old	Granulocytes	#D55E00
B6-13W1-BM-H3K4me1-1_306	-5.56494894096222	-37.4908830887394	Old	NKs	#006400
B6-13W1-BM-H3K4me1-1_277	-38.1784815888906	3.39583686615165	Old	Granulocytes	#D55E00
B6-13W1-BM-H3K4me1-2_129	-16.7630846303793	-21.4935524705251	Old	Monocytes	#F0E422
B6-13W1-BM-H3K4me1-1_298	-35.7917255957943	6.0285141623873	Old	Granulocytes	#D55E00
B6-13W1-BM-H3K4me1-2_372	-28.687806688941	-5.24362079015425	Old	Granulocytes	#D55E00
B6-13W1-BM-H3K4me1-1_19	-42.8230323806432	7.40791751385321	Old	Granulocytes	#D55E00
PZ-ChIC-Bl6-BM-H3K4me1-Index1-12-09-19_68	-15.5087655928578	-18.2972051904407	Old	Monocytes	#F0E422
B6-13W1-BM-H3K4me1-1_288	31.7975503150801	-22.4750270010717	Old	Bcells	#56B4E9
B6-13W1-BM-H3K4me1-2_9	-14.8508710462105	-17.6251795032065	Old	Monocytes	#F0E422
B6-13W1-BM-H3K4me1-2_323	-28.5139082847384	-4.09857297682131	Old	Granulocytes	#D55E00
B6-13W1-BM-H3K4me1-1_57	25.693268196397	-21.3136038635513	Old	Bcells	#56B4E9
B6-13W1-BM-H3K4me1-2_308	26.3293176282156	-19.7831967598927	Old	Bcells	#56B4E9
B6-13W1-BM-H3K4me1-1_54	22.0504965472333	-22.1470085671358	Old	Bcells	#56B4E9
B6-13W1-BM-H3K4me1-2_7	-18.7812597447983	-18.8434736168101	Old	Monocytes	#F0E422
B6-13W1-BM-H3K4me1-1_158	33.4083275474531	-19.9720600055309	Old	Bcells	#56B4E9
B6-13W1-BM-H3K4me1-2_331	24.3380216097012	-20.2081996653278	Old	Bcells	#56B4E9
B6-13W1-BM-H3K4me1-1_301	13.931825580914	-20.1074786889777	Old	Bcells	#56B4E9
B6-13W1-BM-H3K4me1-1_97	-24.1303672536681	-7.59504741462587	Old	Granulocytes	#D55E00
B6-13W1-BM-H3K4me1-1_93	31.9015548505789	-22.0547594349026	Old	Bcells	#56B4E9
B6-13W1-BM-H3K4me1-1_181	-37.9757542339243	0.845382506033239	Old	Granulocytes	#D55E00
PZ-ChIC-Bl6-BM-H3K4me1-Index1-12-09-19_187	19.4179634352684	-38.2531687268706	Old	Bcells	#56B4E9
B6-13W1-BM-H3K4me1-1_8	-19.1319413791473	-24.149582321212	Old	Monocytes	#F0E422
B6-13W1-BM-H3K4me1-1_231	-17.6815756782029	-20.3381712615828	Old	Monocytes	#F0E422
PZ-ChIC-Bl6-BM-stem-cells-H3K4me1-Index1-12-09-19_319	10.8250955823276	-9.81746497327023	Old	MPPs	#d02b87
B6-13W1-BM-H3K4me1-1_321	19.4005791007132	-33.6382300383979	Old	Bcells	#56B4E9
B6-13W1-BM-H3K4me1-2_268	16.9830541477006	-36.6592577433096	Old	Bcells	#56B4E9
B6-13W1-BM-H3K4me1-1_51	-5.71187479795605	-34.1570312867645	Old	NKs	#006400
B6-13W1-BM-H3K4me1-1_108	-34.4631544667748	7.50130664851186	Old	Granulocytes	#D55E00
B6-13W1-BM-H3K4me1-2_56	-12.3748955054074	-17.8616716693203	Old	Monocytes	#F0E422
B6-13W1-BM-H3K4me1-2_240	5.62110716897245	38.3792136356947	Old	Eryths	#0072B2
B6-13W1-BM-H3K4me1-2_79	-24.1833516693283	25.1426672230673	Old	Basophils	#696969
PZ-ChIC-Bl6-BM-H3K4me1-Index1-12-09-19_46	22.6594331071061	-22.4148923223586	Old	Bcells	#56B4E9
PZ-ChIC-Bl6-BM-H3K4me1-Index1-12-09-19_96	-26.3800004426169	-8.06438405952972	Old	Granulocytes	#D55E00
PZ-ChIC-Bl6-BM-stem-cells-H3K4me1-Index2-12-09-19_85	8.00468401202397	-9.91962049037736	Old	MPPs	#d02b87
B6-13W1-BM-H3K4me1-2_66	-17.4418577259416	-19.9286048303359	Old	Monocytes	#F0E422
B6-13W1-BM-H3K4me1-2_158	-34.4699858064209	8.10272664823993	Old	Granulocytes	#D55E00
B6-13W1-BM-H3K4me1-2_21	18.3149307370651	-36.0516220625359	Old	Bcells	#56B4E9
PZ-ChIC-Bl6-BM-H3K4me1-Index1-12-09-19_279	2.33398585456331	-15.7779731718369	Old	MPPs	#d02b87
B6-13W1-BM-H3K4me1-2_172	33.6055808491506	-22.231918398758	Old	Bcells	#56B4E9
PZ-ChIC-Bl6-BM-stem-cells-H3K4me1-Index2-12-09-19_361	11.9150081058183	-9.95932244879989	Old	MPPs	#d02b87
B6-13W1-BM-H3K4me1-1_238	17.6900852327935	-25.1736319061663	Old	Bcells	#56B4E9
B6-13W1-BM-H3K4me1-2_289	15.7821039597212	-35.2211859688752	Old	Bcells	#56B4E9
PZ-ChIC-Bl6-BM-stem-cells-H3K4me1-Index2-12-09-19_252	6.53827861994418	2.00803086387843	Old	LT	#d093b5
B6-13W1-BM-H3K4me1-2_134	20.4588089708607	-36.6748792513105	Old	Bcells	#56B4E9
B6-13W1-BM-H3K4me1-1_107	19.095047402483	-35.001518561758	Old	Bcells	#56B4E9
B6-13W1-BM-H3K4me1-1_194	-30.006204230124	-7.52596811150373	Old	Granulocytes	#D55E00
B6-13W1-BM-H3K4me1-2_23	20.451384509089	-36.7113374829294	Old	Bcells	#56B4E9
B6-13W1-BM-H3K4me1-2_17	25.9556987452196	-15.4406812317063	Old	Bcells	#56B4E9
B6-13W1-BM-H3K4me1-1_132	-32.1574306397256	4.71025796254854	Old	Granulocytes	#D55E00
B6-13W1-BM-H3K4me1-2_111	22.1357916155367	-22.8866382862149	Old	Bcells	#56B4E9
PZ-ChIC-Bl6-BM-stem-cells-H3K4me1-Index2-12-09-19_257	18.2550843829867	5.80720289616722	Old	LT	#d093b5
B6-13W1-BM-H3K4me1-2_166	-41.2407166549468	-7.34563075405809	Old	Granulocytes	#D55E00
B6-13W1-BM-H3K4me1-2_251	-39.6284288017937	4.69379109100076	Old	Granulocytes	#D55E00
PZ-ChIC-Bl6-BM-H3K4me1-Index1-12-09-19_1	33.2984543751207	-22.8049476714098	Old	Bcells	#56B4E9
B6-13W1-BM-H3K4me1-1_234	25.9036863140223	-20.7985719792361	Old	Bcells	#56B4E9
PZ-ChIC-Bl6-BM-stem-cells-H3K4me1-Index1-12-09-19_36	9.71070847075579	-2.70331465326178	Old	MPPs	#d02b87
PZ-ChIC-Bl6-BM-stem-cells-H3K4me1-Index3-12-09-19_216	21.9716679848176	6.57286856223132	Old	HSCs	#CC79A7
PZ-ChIC-Bl6-BM-H3K4me1-Index1-12-09-19_355	30.2755909519378	-18.1470532887525	Old	Bcells	#56B4E9
PZ-ChIC-Bl6-BM-stem-cells-H3K4me1-Index1-12-09-19_349	17.9419392139652	-8.02121126286282	Old	HSCs	#CC79A7
PZ-ChIC-Bl6-BM-H3K4me1-Index1-12-09-19_43	-18.4178683606752	-23.0082425300363	Old	Monocytes	#F0E422
B6-13W1-BM-H3K4me1-2_2	-25.4764269775431	-9.27738037297059	Old	Granulocytes	#D55E00
PZ-ChIC-Bl6-BM-stem-cells-H3K4me1-Index2-12-09-19_100	19.7231605132453	-0.481309886551501	Old	HSCs	#CC79A7
PZ-ChIC-Bl6-BM-stem-cells-H3K4me1-Index1-12-09-19_218	15.5532109916818	2.14717978671806	Old	LT	#d093b5
B6-13W1-BM-H3K4me1-2_347	-22.1787976666492	19.9920408045445	Old	Basophils	#696969
B6-13W1-BM-H3K4me1-2_155	-39.4407642455242	2.25805043588162	Old	Granulocytes	#D55E00
PZ-ChIC-Bl6-BM-stem-cells-H3K4me1-Index3-12-09-19_354	11.5894914377984	-10.8337134364285	Old	MPPs	#d02b87
PZ-ChIC-Bl6-BM-stem-cells-H3K4me1-Index3-12-09-19_252	11.5318664465359	17.7669423593731	Old	ST	#fd87c9
B6-13W1-BM-H3K4me1-1_45	-42.2972494979923	-6.21251868897958	Old	Granulocytes	#D55E00
B6-13W1-BM-H3K4me1-1_28	-12.0788048981269	15.3103664274907	Old	Basophils	#696969
B6-13W1-BM-H3K4me1-1_49	-37.0494681925353	2.18274411826989	Old	Granulocytes	#D55E00
B6-13W1-BM-H3K4me1-1_244	28.1536857048778	-21.5356982512684	Old	Bcells	#56B4E9
PZ-ChIC-Bl6-BM-stem-cells-H3K4me1-Index3-12-09-19_0	21.9749605169793	-4.32667169330607	Old	HSCs	#CC79A7
PZ-ChIC-Bl6-BM-H3K4me1-Index1-12-09-19_294	-30.2519866130598	-7.2930144513835	Old	Granulocytes	#D55E00
PZ-ChIC-Bl6-BM-stem-cells-H3K4me1-Index2-12-09-19_246	10.1930240829597	-6.01097185351955	Old	HSCs	#CC79A7
PZ-ChIC-Bl6-BM-H3K4me1-Index1-12-09-19_257	-5.08336311809639	-32.5409467736657	Old	NKs	#006400
B6-13W1-BM-H3K4me1-1_46	11.6230588517367	-7.39665786916458	Old	MPPs	#d02b87
PZ-ChIC-Bl6-BM-stem-cells-H3K4me1-Index2-12-09-19_364	12.0358369323247	-8.57127303782012	Old	MPPs	#d02b87
B6-13W1-BM-H3K4me1-1_102	-22.2809667155314	-9.26844847362245	Old	Granulocytes	#D55E00
B6-13W1-BM-H3K4me1-1_137	6.33807727637262	36.5093821903111	Old	Eryths	#0072B2
B6-13W1-BM-H3K4me1-1_30	-39.7960707417803	-0.790878556646404	Old	Granulocytes	#D55E00
B6-13W1-BM-H3K4me1-1_293	-32.1120338572023	1.79021398154986	Old	Granulocytes	#D55E00
B6-13W1-BM-H3K4me1-2_177	32.031304344833	-22.255225693276	Old	Bcells	#56B4E9
B6-13W1-BM-H3K4me1-1_98	29.6445860134047	-22.3200957084247	Old	Bcells	#56B4E9
B6-13W1-BM-H3K4me1-1_371	18.895228964974	-32.3167390887451	Old	Bcells	#56B4E9
B6-13W1-BM-H3K4me1-1_99	-11.6958824963937	-12.5264411761743	Old	Monocytes	#F0E422
B6-13W1-BM-H3K4me1-1_342	-35.2151551636083	1.10838568218721	Old	Granulocytes	#D55E00
B6-13W1-BM-H3K4me1-1_309	31.7126706734675	-22.5257330425914	Old	Bcells	#56B4E9
B6-13W1-BM-H3K4me1-1_373	-32.9772578316733	2.52631861805296	Old	Granulocytes	#D55E00
PZ-ChIC-Bl6-BM-stem-cells-H3K4me1-Index2-12-09-19_237	10.1702917683999	-2.46217807374436	Old	MPPs	#d02b87
PZ-ChIC-Bl6-BM-stem-cells-H3K4me1-Index1-12-09-19_351	12.2486797881422	3.03759957038676	Old	LT	#d093b5
B6-13W1-BM-H3K4me1-1_173	-19.0377389069533	-18.5397761547958	Old	Monocytes	#F0E422
PZ-ChIC-Bl6-BM-stem-cells-H3K4me1-Index3-12-09-19_214	10.6660082021729	3.62046443087847	Old	MPPs	#d02b87
B6-13W1-BM-H3K4me1-2_252	13.5685329771037	-20.0290949071885	Old	Bcells	#56B4E9
PZ-ChIC-Bl6-BM-stem-cells-H3K4me1-Index2-12-09-19_189	15.5668254760151	5.26759982439864	Old	LT	#d093b5
PZ-ChIC-Bl6-BM-stem-cells-H3K4me1-Index2-12-09-19_335	13.1017411826305	4.93785730111742	Old	MPPs	#d02b87
B6-13W1-BM-H3K4me1-1_311	2.39050047409073	-20.4489364442874	Old	pDCs	#32CD32
B6-13W1-BM-H3K4me1-2_15	28.2826661818952	-17.1216016328968	Old	Bcells	#56B4E9
B6-13W1-BM-H3K4me1-1_326	15.4792073543195	-34.5699255148419	Old	Bcells	#56B4E9
B6-13W1-BM-H3K4me1-2_352	3.02742255358648	36.7905487075469	Old	Eryths	#0072B2
B6-13W1-BM-H3K4me1-1_275	-21.2280972008979	-4.60562437991054	Old	Granulocytes	#D55E00
B6-13W1-BM-H3K4me1-1_245	-34.2535541151821	7.12071857570901	Old	Granulocytes	#D55E00
B6-13W1-BM-H3K4me1-1_150	-34.5883995236649	6.61613278832486	Old	Granulocytes	#D55E00
B6-13W1-BM-H3K4me1-1_0	19.2381441117526	-31.9638835317358	Old	Bcells	#56B4E9
B6-13W1-BM-H3K4me1-2_13	31.4426687414057	-20.4334774044277	Old	Bcells	#56B4E9
B6-13W1-BM-H3K4me1-2_113	30.3600821710248	-21.045668396435	Old	Bcells	#56B4E9
B6-13W1-BM-H3K4me1-1_110	-21.7768836948343	-22.6547078777362	Old	Monocytes	#F0E422
B6-13W1-BM-H3K4me1-1_247	19.16668528747	-36.5215568370437	Old	Bcells	#56B4E9
B6-13W1-BM-H3K4me1-1_134	34.2257099698131	-23.2487508453164	Old	Bcells	#56B4E9
B6-13W1-BM-H3K4me1-2_215	14.9464856484001	-28.4788733612495	Old	Bcells	#56B4E9
B6-13W1-BM-H3K4me1-1_47	24.808650552391	-17.191020038797	Old	Bcells	#56B4E9
B6-13W1-BM-H3K4me1-1_251	34.7664842528391	-22.6517719456656	Old	Bcells	#56B4E9
B6-13W1-BM-H3K4me1-2_68	-29.2170013467828	-6.10712679073905	Old	Granulocytes	#D55E00
B6-13W1-BM-H3K4me1-1_198	-32.140574587722	2.73769536455286	Old	Granulocytes	#D55E00
PZ-ChIC-Bl6-BM-H3K4me1-Index1-12-09-19_367	20.1923929975713	-35.9580130827066	Old	Bcells	#56B4E9
PZ-ChIC-Bl6-BM-stem-cells-H3K4me1-Index3-12-09-19_201	9.33971465824226	-6.2032426170299	Old	MPPs	#d02b87
B6-13W1-BM-H3K4me1-2_57	20.7790773994833	-38.8152885842972	Old	Bcells	#56B4E9
B6-13W1-BM-H3K4me1-2_350	-33.8488400653521	6.39665083642165	Old	Granulocytes	#D55E00
B6-13W1-BM-H3K4me1-1_125	-10.4512807224824	-42.9276237145756	Old	NKs	#006400
B6-13W1-BM-H3K4me1-1_155	12.6228235897183	32.1642687909929	Old	Eryths	#0072B2
PZ-ChIC-Bl6-BM-H3K4me1-Index1-12-09-19_127	-36.526686343181	4.37406237273632	Old	Granulocytes	#D55E00
B6-13W1-BM-H3K4me1-1_139	-34.4768307776682	-1.94010150723762	Old	Granulocytes	#D55E00
B6-13W1-BM-H3K4me1-2_29	-23.9609611936684	22.5910149780943	Old	Basophils	#696969
B6-13W1-BM-H3K4me1-2_120	30.654045383605	-22.7377370121009	Old	Bcells	#56B4E9
PZ-ChIC-Bl6-BM-stem-cells-H3K4me1-Index2-12-09-19_260	12.2798255914336	3.94539449260562	Old	HSCs	#CC79A7
B6-13W1-BM-H3K4me1-2_137	-34.2588832197177	-4.71627541572823	Old	Granulocytes	#D55E00
B6-13W1-BM-H3K4me1-2_186	39.5993195492856	-26.1328534359376	Old	Bcells	#56B4E9
B6-13W1-BM-H3K4me1-2_78	-8.02400384200101	13.1174029861598	Old	Basophils	#696969
PZ-ChIC-Bl6-BM-stem-cells-H3K4me1-Index3-12-09-19_289	24.4000153623633	-0.340252188385731	Old	HSCs	#CC79A7
PZ-ChIC-Bl6-BM-stem-cells-H3K4me1-Index2-12-09-19_220	25.4998550328554	-2.74987534675899	Old	HSCs	#CC79A7
B6-13W1-BM-H3K4me1-1_314	10.2121042119524	37.4097232430213	Old	Eryths	#0072B2
B6-13W1-BM-H3K4me1-1_10	-24.3007616353636	24.3395021338389	Old	Basophils	#696969
B6-13W1-BM-H3K4me1-1_101	-15.1217792699165	-20.1020269827987	Old	Monocytes	#F0E422
B6-13W1-BM-H3K4me1-1_128	-13.015110857874	-16.493748230696	Old	Monocytes	#F0E422
PZ-ChIC-Bl6-BM-stem-cells-H3K4me1-Index2-12-09-19_343	12.4874404492254	5.47840976263772	Old	LT	#d093b5
PZ-ChIC-Bl6-BM-H3K4me1-Index1-12-09-19_72	-6.2186106843744	-31.7255604608884	Old	NKs	#006400
B6-13W1-BM-H3K4me1-2_245	-36.0819658359473	4.06038071562112	Old	Granulocytes	#D55E00
B6-13W1-BM-H3K4me1-1_43	-30.6049720165136	-0.798970589241011	Old	Granulocytes	#D55E00
B6-13W1-BM-H3K4me1-1_340	-30.4268256775236	-1.92310521714572	Old	Granulocytes	#D55E00
B6-13W1-BM-H3K4me1-2_310	16.9867896807232	-24.7469655752101	Old	Bcells	#56B4E9
B6-13W1-BM-H3K4me1-1_5	5.80369618829848	-0.666075455762968	Old	MPPs	#d02b87
PZ-ChIC-Bl6-BM-stem-cells-H3K4me1-Index2-12-09-19_14	20.007682057286	3.80645943387814	Old	HSCs	#CC79A7
B6-13W1-BM-H3K4me1-1_145	-16.3579025954063	-20.5607965762204	Old	Monocytes	#F0E422
PZ-ChIC-Bl6-BM-stem-cells-H3K4me1-Index3-12-09-19_189	7.43555315505046	-2.91324193656274	Old	LT	#d093b5
B6-13W1-BM-H3K4me1-1_354	-38.8365798435031	6.37462066903636	Old	Granulocytes	#D55E00
B6-13W1-BM-H3K4me1-2_379	23.2584079981405	-22.6865903326773	Old	Bcells	#56B4E9
B6-13W1-BM-H3K4me1-1_95	-21.8596287722391	-9.50554342621338	Old	Granulocytes	#D55E00
B6-13W1-BM-H3K4me1-2_244	-39.5367009250141	7.45376388564402	Old	Granulocytes	#D55E00
B6-13W1-BM-H3K4me1-2_335	-29.0929355838272	-5.71180982750861	Old	Granulocytes	#D55E00
PZ-ChIC-Bl6-BM-H3K4me1-Index1-12-09-19_269	-29.102301183817	-2.98476863734495	Old	Granulocytes	#D55E00
B6-13W1-BM-H3K4me1-1_61	-7.97143566012969	-11.0556962407564	Old	Monocytes	#F0E422
B6-13W1-BM-H3K4me1-1_63	-20.0747527738642	-21.3080944862973	Old	Monocytes	#F0E422
B6-13W1-BM-H3K4me1-1_202	-20.4685237621438	-21.6876986962336	Old	Monocytes	#F0E422
B6-13W1-BM-H3K4me1-1_322	-36.2763959407892	-3.81988622213668	Old	Granulocytes	#D55E00
B6-13W1-BM-H3K4me1-1_165	-39.234337202367	-2.72126889804128	Old	Granulocytes	#D55E00
PZ-ChIC-Bl6-BM-stem-cells-H3K4me1-Index2-12-09-19_4	20.9687621521163	-6.08905258759281	Old	HSCs	#CC79A7
PZ-ChIC-Bl6-BM-stem-cells-H3K4me1-Index2-12-09-19_23	12.7712889869978	-8.32735246889048	Old	HSCs	#CC79A7
B6-13W1-BM-H3K4me1-1_25	-20.0326349797228	-21.9470329701118	Old	Monocytes	#F0E422
B6-13W1-BM-H3K4me1-1_117	-32.3277027856563	1.87447990600944	Old	Granulocytes	#D55E00
PZ-ChIC-Bl6-BM-stem-cells-H3K4me1-Index2-12-09-19_360	1.67146069546036	9.48224444473935	Old	Basophils	#696969
B6-13W1-BM-H3K4me1-1_94	-22.236665149443	21.9420577282133	Old	Basophils	#696969
B6-13W1-BM-H3K4me1-1_140	27.2300691282357	-19.0772073921737	Old	Bcells	#56B4E9
B6-13W1-BM-H3K4me1-2_72	13.6716585319409	-27.4449772483088	Old	Bcells	#56B4E9
B6-13W1-BM-H3K4me1-1_264	-22.2853118406354	-6.2946037486682	Old	Granulocytes	#D55E00
B6-13W1-BM-H3K4me1-1_22	-6.86682337164148	-40.557569027284	Old	NKs	#006400
B6-13W1-BM-H3K4me1-1_191	38.2003079113003	-24.9007499312699	Old	Bcells	#56B4E9
B6-13W1-BM-H3K4me1-1_179	-33.5845380512014	3.7824716667792	Old	Granulocytes	#D55E00
PZ-ChIC-Bl6-BM-stem-cells-H3K4me1-Index3-12-09-19_299	11.3887755298042	-0.12765583585561	Old	LT	#d093b5
B6-13W1-BM-H3K4me1-2_93	-24.0993067228829	23.8933485023903	Old	Basophils	#696969
B6-13W1-BM-H3K4me1-2_55	30.0607152797342	-9.58495300924607	Old	Bcells	#56B4E9
PZ-ChIC-Bl6-BM-H3K4me1-Index1-12-09-19_10	-19.7722827343327	-20.5398495149176	Old	Monocytes	#F0E422
B6-13W1-BM-H3K4me1-1_352	-23.9039669558678	0.684206269084667	Old	Granulocytes	#D55E00
B6-13W1-BM-H3K4me1-2_6	-38.7372698900302	-0.341865560895796	Old	Granulocytes	#D55E00
PZ-ChIC-Bl6-BM-stem-cells-H3K4me1-Index1-12-09-19_11	10.3881131525054	-4.85590661799615	Old	MPPs	#d02b87
B6-13W1-BM-H3K4me1-1_259	2.93033683335951	-22.2550053095203	Old	pDCs	#32CD32
PZ-ChIC-Bl6-BM-stem-cells-H3K4me1-Index1-12-09-19_41	8.6704472985322	-9.58859611556616	Old	MPPs	#d02b87
B6-13W1-BM-H3K4me1-1_118	37.8665158979994	-26.0559308038599	Old	Bcells	#56B4E9
PZ-ChIC-Bl6-BM-H3K4me1-Index1-12-09-19_42	-16.4711647135967	-18.0886417117215	Old	Monocytes	#F0E422
B6-13W1-BM-H3K4me1-1_143	-12.6337170516975	-14.9327407028469	Old	Monocytes	#F0E422
B6-13W1-BM-H3K4me1-2_76	-4.56291797476246	-38.4406875546127	Old	NKs	#006400
PZ-ChIC-Bl6-BM-H3K4me1-Index1-12-09-19_195	-20.8818848502168	-4.67546524412267	Old	Granulocytes	#D55E00
B6-13W1-BM-H3K4me1-1_261	32.080432445483	-22.5621823090911	Old	Bcells	#56B4E9
PZ-ChIC-Bl6-BM-stem-cells-H3K4me1-Index2-12-09-19_192	7.63884066176894	-0.548788439780708	Old	HSCs	#CC79A7
B6-13W1-BM-H3K4me1-1_308	31.4420550606729	-19.9504567891021	Old	Bcells	#56B4E9
B6-13W1-BM-H3K4me1-2_305	-5.96816624884244	-27.4168942922451	Old	NKs	#006400
B6-13W1-BM-H3K4me1-1_232	32.5242684526918	-22.1388135743354	Old	Bcells	#56B4E9
B6-13W1-BM-H3K4me1-2_324	32.3294862220372	-21.9511387199015	Old	Bcells	#56B4E9
PZ-ChIC-Bl6-BM-H3K4me1-Index1-12-09-19_252	-26.7410950190104	-8.37991592198669	Old	Granulocytes	#D55E00
B6-13W1-BM-H3K4me1-1_212	33.9488540516229	-23.4482410783797	Old	Bcells	#56B4E9
B6-13W1-BM-H3K4me1-2_255	25.1347299856872	-20.2133801791683	Old	Bcells	#56B4E9
B6-13W1-BM-H3K4me1-2_132	19.7379562496312	-36.4808910880608	Old	Bcells	#56B4E9
PZ-ChIC-Bl6-BM-stem-cells-H3K4me1-Index3-12-09-19_85	8.80616830644718	-3.07868276891006	Old	MPPs	#d02b87
PZ-ChIC-Bl6-BM-stem-cells-H3K4me1-Index2-12-09-19_253	14.1323683786592	-10.1285195105726	Old	MPPs	#d02b87
PZ-ChIC-Bl6-BM-stem-cells-H3K4me1-Index2-12-09-19_8	22.8302845259151	-4.57374487847168	Old	HSCs	#CC79A7
PZ-ChIC-Bl6-BM-stem-cells-H3K4me1-Index1-12-09-19_196	15.3119334049991	-7.07208807085099	Old	HSCs	#CC79A7
PZ-ChIC-Bl6-BM-stem-cells-H3K4me1-Index2-12-09-19_162	5.41039581338187	-2.77346764909226	Old	MPPs	#d02b87
B6-13W1-BM-H3K4me1-1_69	29.6595599641574	-22.7094823794715	Old	Bcells	#56B4E9
PZ-ChIC-Bl6-BM-stem-cells-H3K4me1-Index2-12-09-19_21	14.3941867274313	-1.54038283761547	Old	LT	#d093b5
B6-13W1-BM-H3K4me1-2_150	3.19833426370177	-26.9547481492953	Old	pDCs	#32CD32
B6-13W1-BM-H3K4me1-1_315	24.9168147621967	-21.4235270374837	Old	Bcells	#56B4E9
B6-13W1-BM-H3K4me1-1_9	-16.3098928087853	-17.9233231039788	Old	Monocytes	#F0E422
B6-13W1-BM-H3K4me1-1_40	35.4315222275549	-22.6318145091554	Old	Bcells	#56B4E9
B6-13W1-BM-H3K4me1-2_141	35.9040084992094	-24.4869160336743	Old	Bcells	#56B4E9
B6-13W1-BM-H3K4me1-2_43	32.2347440249717	-21.4265842146823	Old	Bcells	#56B4E9
B6-13W1-BM-H3K4me1-1_195	2.81539214169679	-22.7129439788756	Old	pDCs	#32CD32
B6-13W1-BM-H3K4me1-1_379	27.0666257789308	-18.602336114982	Old	Bcells	#56B4E9
B6-13W1-BM-H3K4me1-1_267	19.7093404424949	-34.9575019217491	Old	Bcells	#56B4E9
B6-13W1-BM-H3K4me1-2_14	28.5779850741665	-21.3422280126062	Old	Bcells	#56B4E9
B6-13W1-BM-H3K4me1-1_370	35.5868299392297	-24.7118451961158	Old	Bcells	#56B4E9
B6-13W1-BM-H3K4me1-1_331	-18.245077201572	-21.2110383375089	Old	Monocytes	#F0E422
PZ-ChIC-Bl6-BM-stem-cells-H3K4me1-Index1-12-09-19_168	10.660886605625	5.0077701916669	Old	HSCs	#CC79A7
B6-13W1-BM-H3K4me1-1_265	-31.9844536711841	4.88508939257963	Old	Granulocytes	#D55E00
B6-13W1-BM-H3K4me1-1_23	29.5757834577435	-19.9032183726347	Old	Bcells	#56B4E9
B6-13W1-BM-H3K4me1-1_148	31.0412105402061	-20.9858559094411	Old	Bcells	#56B4E9
B6-13W1-BM-H3K4me1-1_219	-18.6564823490282	-19.2162771123159	Old	Monocytes	#F0E422
B6-13W1-BM-H3K4me1-1_44	35.4553896115536	-21.8511816703111	Old	Bcells	#56B4E9
B6-13W1-BM-H3K4me1-2_239	-21.1352828707282	-6.31957790669023	Old	Granulocytes	#D55E00
B6-13W1-BM-H3K4me1-2_351	-29.3399629118763	-0.0263632151125835	Old	Granulocytes	#D55E00
PZ-ChIC-Bl6-BM-stem-cells-H3K4me1-Index3-12-09-19_96	20.0532326844873	2.39644428646155	Old	HSCs	#CC79A7
B6-13W1-BM-H3K4me1-1_292	-20.230297583693	-4.7668571352087	Old	Granulocytes	#D55E00
B6-13W1-BM-H3K4me1-2_286	28.2730493201104	-16.6697916257231	Old	Bcells	#56B4E9
PZ-ChIC-Bl6-BM-stem-cells-H3K4me1-Index2-12-09-19_379	9.02675591889155	3.25974522842546	Old	MPPs	#d02b87
B6-13W1-BM-H3K4me1-2_115	-17.8701329419807	-18.1674200941708	Old	Monocytes	#F0E422
B6-13W1-BM-H3K4me1-1_239	30.9878143259496	-17.7395838176551	Old	Bcells	#56B4E9
PZ-ChIC-Bl6-BM-stem-cells-H3K4me1-Index2-12-09-19_59	2.55947192342248	0.789726112010203	Old	MPPs	#d02b87
B6-13W1-BM-H3K4me1-1_144	17.890596554136	-30.4288353988319	Old	Bcells	#56B4E9
B6-13W1-BM-H3K4me1-2_221	30.4484681830499	-19.5049636601736	Old	Bcells	#56B4E9
B6-13W1-BM-H3K4me1-2_369	-21.7637362035488	-21.6802090144287	Old	Monocytes	#F0E422
B6-13W1-BM-H3K4me1-1_3	-38.0386898128715	-6.76484847940778	Old	Granulocytes	#D55E00
B6-13W1-BM-H3K4me1-1_229	-22.7278311001289	-22.1378746751742	Old	Monocytes	#F0E422
B6-13W1-BM-H3K4me1-1_323	-23.7315021181175	22.9616729855806	Old	Basophils	#696969
B6-13W1-BM-H3K4me1-2_144	-23.0677014416533	-9.24762891292519	Old	Granulocytes	#D55E00
PZ-ChIC-Bl6-BM-stem-cells-H3K4me1-Index2-12-09-19_17	-4.11839082747817	7.81466347104824	Old	CMP	#daac89
PZ-ChIC-Bl6-BM-lin-H3K4me1-1_26	13.5591295705389	37.363584214146	Old	Eryths	#0072B2
PZ-ChIC-Bl6-BM-lin-H3K4me1-3_75	-22.9149515359683	18.4933510431581	Old	Basophils	#696969
PZ-ChIC-Bl6-BM-lin-H3K4me1-2_51	-24.3072510187293	19.3820413388517	Old	Basophils	#696969
PZ-ChIC-Bl6-BM-lin-H3K4me1-2_341	5.69261853761317	38.3025208189561	Old	Eryths	#0072B2
PZ-ChIC-Bl6-BM-lin-H3K4me1-3_131	11.83693692012	33.8346391929856	Old	Eryths	#0072B2
PZ-ChIC-Bl6-BM-lin-H3K4me1-2_149	22.617907922751	28.0436230580326	Old	Eryths	#0072B2
PZ-ChIC-Bl6-BM-lin-H3K4me1-2_241	19.1996001009754	3.41628245663163	Old	HSCs	#CC79A7
PZ-ChIC-Bl6-BM-lin-H3K4me1-3_349	1.46346393880905	32.56745513235	Old	Eryths	#0072B2
PZ-ChIC-Bl6-BM-lin-H3K4me1-3_148	8.09434021373543	39.1932239317151	Old	Eryths	#0072B2
PZ-ChIC-Bl6-BM-lin-H3K4me1-3_293	6.47722460705364	0.991834884957132	Old	HSCs	#CC79A7
PZ-ChIC-Bl6-BM-lin-H3K4me1-1_126	2.35057508988142	36.1737596723078	Old	Eryths	#0072B2
PZ-ChIC-Bl6-BM-lin-H3K4me1-2_133	-8.86165964117209	23.7709597756096	Old	MEP	#4c90b7
PZ-ChIC-Bl6-BM-lin-H3K4me1-1_330	0.905631887495556	37.4848987083147	Old	Eryths	#0072B2
PZ-ChIC-Bl6-BM-lin-H3K4me1-2_42	-22.4519653913011	19.0074107764657	Old	Basophils	#696969
PZ-ChIC-Bl6-BM-lin-H3K4me1-1_122	10.8186925146381	4.50968683637006	Old	LT	#d093b5
PZ-ChIC-Bl6-BM-lin-H3K4me1-3_89	-3.55133319625095	-3.06612718408457	Old	CMP	#daac89
PZ-ChIC-Bl6-BM-lin-H3K4me1-2_29	21.8064830178449	1.34774769680546	Old	HSCs	#CC79A7
PZ-ChIC-Bl6-BM-lin-H3K4me1-2_113	8.85878512663894	37.9882086599419	Old	Eryths	#0072B2
PZ-ChIC-Bl6-BM-lin-H3K4me1-3_285	-10.6872049632748	14.4986616269102	Old	Basophils	#696969
PZ-ChIC-Bl6-BM-lin-H3K4me1-1_109	11.4895019377267	36.922024151355	Old	Eryths	#0072B2
PZ-ChIC-Bl6-BM-lin-H3K4me1-1_102	-5.55793891668872	27.7495952508354	Old	MEP	#4c90b7
PZ-ChIC-Bl6-BM-lin-H3K4me1-3_254	14.5422048218441	30.2414018900043	Old	Eryths	#0072B2
PZ-ChIC-Bl6-BM-lin-H3K4me1-2_4	0.774694359123474	36.9906300145086	Old	Eryths	#0072B2
PZ-ChIC-Bl6-BM-lin-H3K4me1-2_104	-7.32092075733272	21.990870817711	Old	MEP	#4c90b7
PZ-ChIC-Bl6-BM-lin-H3K4me1-3_74	2.11224666407613	34.4412606971051	Old	Eryths	#0072B2
PZ-ChIC-Bl6-BM-lin-H3K4me1-2_109	-25.2980840225398	21.3575494855598	Old	Basophils	#696969
PZ-ChIC-Bl6-BM-lin-H3K4me1-3_145	-5.34367851354366	-38.4522647045037	Old	NKs	#006400
PZ-ChIC-Bl6-BM-lin-H3K4me1-3_121	3.6271081678338	36.6240442837514	Old	Eryths	#0072B2
PZ-ChIC-Bl6-BM-lin-H3K4me1-2_297	-8.02096180534473	30.4632936960648	Old	Eryths	#0072B2
PZ-ChIC-Bl6-BM-lin-H3K4me1-3_147	7.08898019360678	35.2738462213762	Old	Eryths	#0072B2
PZ-ChIC-Bl6-BM-lin-H3K4me1-1_31	-8.07298888602223	22.2508693552366	Old	MEP	#4c90b7
PZ-ChIC-Bl6-BM-lin-H3K4me1-2_100	13.2018970381792	33.0872016587989	Old	Eryths	#0072B2
PZ-ChIC-Bl6-BM-lin-H3K4me1-1_324	9.22216941440404	-10.4328406147585	Old	MPPs	#d02b87
PZ-ChIC-Bl6-BM-lin-H3K4me1-3_248	0.888622858244077	35.7222453526366	Old	Eryths	#0072B2
PZ-ChIC-Bl6-BM-lin-H3K4me1-3_263	6.84645570123224	38.1632287194832	Old	Eryths	#0072B2
PZ-ChIC-Bl6-BM-lin-H3K4me1-3_230	4.41197813652373	37.7163091016698	Old	Eryths	#0072B2
PZ-ChIC-Bl6-BM-lin-H3K4me1-3_66	0.921601733092935	35.7000970936405	Old	Eryths	#0072B2
PZ-ChIC-Bl6-BM-lin-H3K4me1-2_378	-0.583458018948799	31.3133909879954	Old	Eryths	#0072B2
PZ-ChIC-Bl6-BM-lin-H3K4me1-3_16	10.9773139670342	34.5745167226025	Old	Eryths	#0072B2
PZ-ChIC-Bl6-BM-lin-H3K4me1-1_179	13.6940659915605	-19.9382423995012	Old	Bcells	#56B4E9
PZ-ChIC-Bl6-BM-lin-H3K4me1-1_52	9.91886399359055	37.2198611837874	Old	Eryths	#0072B2
PZ-ChIC-Bl6-BM-lin-H3K4me1-1_184	7.69866912281365	35.8479028687463	Old	Eryths	#0072B2
PZ-ChIC-Bl6-BM-lin-H3K4me1-2_376	8.97867851754677	33.8827695789782	Old	Eryths	#0072B2
PZ-ChIC-Bl6-BM-lin-H3K4me1-3_77	4.90199399412497	37.763656452325	Old	Eryths	#0072B2
PZ-ChIC-Bl6-BM-lin-H3K4me1-2_173	-21.8001375968488	18.1986311285171	Old	Basophils	#696969
PZ-ChIC-Bl6-BM-lin-H3K4me1-3_33	17.7495890635531	33.9347508676906	Old	Eryths	#0072B2
PZ-ChIC-Bl6-BM-lin-H3K4me1-3_299	-1.67541044779329	34.3188068998636	Old	Eryths	#0072B2
PZ-ChIC-Bl6-BM-lin-H3K4me1-3_310	-6.59098121491775	27.6290893354121	Old	MEP	#4c90b7
PZ-ChIC-Bl6-BM-lin-H3K4me1-1_175	-0.659514217658352	-2.18967933569605	Old	MPPs	#d02b87
PZ-ChIC-Bl6-BM-lin-H3K4me1-2_196	5.17691045831781	35.3185987316201	Old	Eryths	#0072B2
PZ-ChIC-Bl6-BM-lin-H3K4me1-1_40	14.9599814734195	5.70081294977677	Old	LT	#d093b5
PZ-ChIC-Bl6-BM-lin-H3K4me1-1_219	-0.836718467117539	35.4693161537302	Old	Eryths	#0072B2
PZ-ChIC-Bl6-BM-lin-H3K4me1-2_33	-14.3314372227906	-21.6791076012522	Old	Monocytes	#F0E422
PZ-ChIC-Bl6-BM-lin-H3K4me1-2_272	14.9074354173627	12.0012460981395	Old	LT	#d093b5
PZ-ChIC-Bl6-BM-lin-H3K4me1-3_355	11.4387479540433	7.86176863920867	Old	LT	#d093b5
PZ-ChIC-Bl6-BM-lin-H3K4me1-2_28	13.5242777872341	9.37528948200521	Old	LT	#d093b5
PZ-ChIC-Bl6-BM-lin-H3K4me1-1_343	-4.74391114405108	28.6297380511328	Old	MEP	#4c90b7
PZ-ChIC-Bl6-BM-lin-H3K4me1-2_52	-2.24714523920409	-3.84145112660848	Old	CMP	#daac89
PZ-ChIC-Bl6-BM-lin-H3K4me1-3_45	16.6254430733459	30.0048627361509	Old	Eryths	#0072B2
PZ-ChIC-Bl6-BM-lin-H3K4me1-1_378	-0.900762665291823	34.3996470860265	Old	Eryths	#0072B2
PZ-ChIC-Bl6-BM-lin-H3K4me1-2_116	-23.8015497886391	20.363184229566	Old	Basophils	#696969
PZ-ChIC-Bl6-BM-lin-H3K4me1-2_275	18.4046928526499	36.9626364086671	Old	Eryths	#0072B2
PZ-ChIC-Bl6-BM-lin-H3K4me1-2_175	1.64260574437191	33.2975059863469	Old	Eryths	#0072B2
PZ-ChIC-Bl6-BM-lin-H3K4me1-1_65	-24.8431848983636	20.4408910560194	Old	Basophils	#696969
PZ-ChIC-Bl6-BM-lin-H3K4me1-2_1	-23.2441208983838	20.6882419209552	Old	Basophils	#696969
PZ-ChIC-Bl6-BM-lin-H3K4me1-3_106	-2.3585775302916	32.1348187682917	Old	Eryths	#0072B2
PZ-ChIC-Bl6-BM-lin-H3K4me1-1_84	7.66986811249612	37.4161813726426	Old	Eryths	#0072B2
PZ-ChIC-Bl6-BM-lin-H3K4me1-1_155	11.0108226793811	14.2349532223936	Old	ST	#fd87c9
PZ-ChIC-Bl6-BM-lin-H3K4me1-1_45	10.2175210270596	-10.2684679680268	Old	MPPs	#d02b87
PZ-ChIC-Bl6-BM-lin-H3K4me1-2_38	-0.930427092268907	36.5124950203538	Old	Eryths	#0072B2
PZ-ChIC-Bl6-BM-lin-H3K4me1-1_53	4.07734823201808	38.2697669447971	Old	Eryths	#0072B2
PZ-ChIC-Bl6-BM-lin-H3K4me1-2_371	4.32969641037083	37.6752195427787	Old	Eryths	#0072B2
PZ-ChIC-Bl6-BM-lin-H3K4me1-3_103	-4.13470955233458	30.6355165868705	Old	Eryths	#0072B2
PZ-ChIC-Bl6-BM-lin-H3K4me1-3_220	0.83623052693277	30.6821681984485	Old	Eryths	#0072B2
PZ-ChIC-Bl6-BM-lin-H3K4me1-1_227	-5.38535495232904	-30.1892221109366	Old	NKs	#006400
PZ-ChIC-Bl6-BM-lin-H3K4me1-2_238	8.52874990484897	37.1172459374511	Old	Eryths	#0072B2
PZ-ChIC-Bl6-BM-lin-H3K4me1-2_31	6.66014934820934	37.524882145326	Old	Eryths	#0072B2
PZ-ChIC-Bl6-BM-lin-H3K4me1-3_322	-5.19245545522479	28.2687600266349	Old	MEP	#4c90b7
PZ-ChIC-Bl6-BM-lin-H3K4me1-2_372	9.46971211021716	39.4549567962003	Old	Eryths	#0072B2
PZ-ChIC-Bl6-BM-lin-H3K4me1-2_221	12.6537144492383	-5.88494390358941	Old	MPPs	#d02b87
PZ-ChIC-Bl6-BM-lin-H3K4me1-2_265	11.0424537960453	37.6462303948414	Old	Eryths	#0072B2
PZ-ChIC-Bl6-BM-lin-H3K4me1-2_20	14.2133639715747	-21.2861273465727	Old	Bcells	#56B4E9
PZ-ChIC-Bl6-BM-lin-H3K4me1-1_293	11.2377745506718	12.7103577387349	Old	HSCs	#CC79A7
PZ-ChIC-Bl6-BM-lin-H3K4me1-1_261	-3.41189923989458	30.1336688377244	Old	Eryths	#0072B2
PZ-ChIC-Bl6-BM-lin-H3K4me1-2_89	7.32123716168086	38.6753590245755	Old	Eryths	#0072B2
PZ-ChIC-Bl6-BM-lin-H3K4me1-2_93	-24.7763043207739	20.4508849649467	Old	Basophils	#696969
PZ-ChIC-Bl6-BM-lin-H3K4me1-1_280	-10.8480461051298	-16.5702200398817	Old	Monocytes	#F0E422
PZ-ChIC-Bl6-BM-lin-H3K4me1-1_325	-4.19543726885901	-36.9518955962001	Old	NKs	#006400
PZ-ChIC-Bl6-BM-lin-H3K4me1-2_269	23.0596345385816	28.0674916044024	Old	Eryths	#0072B2
PZ-ChIC-Bl6-BM-lin-H3K4me1-2_332	1.91618579692674	37.7489292688183	Old	Eryths	#0072B2
PZ-ChIC-Bl6-BM-lin-H3K4me1-3_206	-1.57503417376132	2.46169519706501	Old	CMP	#daac89
PZ-ChIC-Bl6-BM-lin-H3K4me1-3_138	1.20848691751929	37.4518322573713	Old	Eryths	#0072B2
PZ-ChIC-Bl6-BM-lin-H3K4me1-2_130	1.58146723937852	37.305828168132	Old	Eryths	#0072B2
PZ-ChIC-Bl6-BM-lin-H3K4me1-3_227	1.67201814793219	30.5166821804823	Old	Eryths	#0072B2
PZ-ChIC-Bl6-BM-lin-H3K4me1-3_367	8.26885128325081	36.6389990586068	Old	Eryths	#0072B2
PZ-ChIC-Bl6-BM-lin-H3K4me1-3_327	-1.07507035776443	35.910726617148	Old	Eryths	#0072B2
PZ-ChIC-Bl6-BM-lin-H3K4me1-2_276	1.16489966524429	36.2126495772072	Old	Eryths	#0072B2
PZ-ChIC-Bl6-BM-lin-H3K4me1-1_339	-11.5492582141079	15.0944836169775	Old	Basophils	#696969
PZ-ChIC-Bl6-BM-lin-H3K4me1-3_317	-5.11400350389369	21.1750112576984	Old	MEP	#4c90b7
PZ-ChIC-Bl6-BM-lin-H3K4me1-3_224	-24.9888868506705	21.6681256585508	Old	Basophils	#696969
PZ-ChIC-Bl6-BM-lin-H3K4me1-3_27	-22.8047123777821	18.5144907269234	Old	Basophils	#696969
PZ-ChIC-Bl6-BM-lin-H3K4me1-3_42	16.1034477746407	32.2493931107559	Old	Eryths	#0072B2
PZ-ChIC-Bl6-BM-lin-H3K4me1-3_143	1.89461916294555	37.7807383626972	Old	Eryths	#0072B2
PZ-ChIC-Bl6-BM-lin-H3K4me1-1_113	-2.23331252464383	33.1385370247422	Old	Eryths	#0072B2
PZ-ChIC-Bl6-BM-lin-H3K4me1-2_280	7.97325909204479	-7.33808505181725	Old	MPPs	#d02b87
PZ-ChIC-Bl6-BM-lin-H3K4me1-2_200	9.09391979951507	39.1981229517648	Old	Eryths	#0072B2
PZ-ChIC-Bl6-BM-lin-H3K4me1-2_263	-20.4299591281295	16.3694576242637	Old	Basophils	#696969
PZ-ChIC-Bl6-BM-lin-H3K4me1-1_37	0.332970753202212	35.7549044817503	Old	Eryths	#0072B2
PZ-ChIC-Bl6-BM-lin-H3K4me1-1_320	-8.76617848246831	26.8785010771715	Old	MEP	#4c90b7
PZ-ChIC-Bl6-BM-lin-H3K4me1-3_256	-12.1848633776745	14.7181368028993	Old	Basophils	#696969
PZ-ChIC-Bl6-BM-lin-H3K4me1-3_209	0.430806780977214	36.652314904304	Old	Eryths	#0072B2
PZ-ChIC-Bl6-BM-lin-H3K4me1-3_172	-22.7685728179356	18.9155321403344	Old	Basophils	#696969
PZ-ChIC-Bl6-BM-lin-H3K4me1-2_30	7.67201392240276	38.2213117385138	Old	Eryths	#0072B2
PZ-ChIC-Bl6-BM-lin-H3K4me1-2_22	-0.0234623555351999	31.9922999352174	Old	Eryths	#0072B2
PZ-ChIC-Bl6-BM-lin-H3K4me1-1_284	-0.191573277338545	32.4784340454828	Old	Eryths	#0072B2
PZ-ChIC-Bl6-BM-lin-H3K4me1-2_37	-5.47339912869673	-34.5190175023589	Old	NKs	#006400
PZ-ChIC-Bl6-BM-lin-H3K4me1-1_239	-23.3667455619711	18.9717414427215	Old	Basophils	#696969
PZ-ChIC-Bl6-BM-lin-H3K4me1-2_106	-6.18366190617818	-38.2872235036669	Old	NKs	#006400
PZ-ChIC-Bl6-BM-lin-H3K4me1-1_201	1.51152157427354	37.4665908489119	Old	Eryths	#0072B2
PZ-ChIC-Bl6-BM-lin-H3K4me1-2_302	-11.4325546907892	26.5704470239726	Old	MEP	#4c90b7
PZ-ChIC-Bl6-BM-lin-H3K4me1-1_229	4.92426929119937	38.3929677354086	Old	Eryths	#0072B2
PZ-ChIC-Bl6-BM-lin-H3K4me1-2_60	-0.785256314531234	33.863281499393	Old	Eryths	#0072B2
PZ-ChIC-Bl6-BM-lin-H3K4me1-1_365	8.59962112920437	-8.91759674760671	Old	MPPs	#d02b87
PZ-ChIC-Bl6-BM-lin-H3K4me1-2_334	6.65142264878236	38.1728063827542	Old	Eryths	#0072B2
PZ-ChIC-Bl6-BM-lin-H3K4me1-2_227	7.32290785440723	36.1602583624515	Old	Eryths	#0072B2
PZ-ChIC-Bl6-BM-lin-H3K4me1-2_87	-5.83711473623197	-40.2896350948935	Old	NKs	#006400
PZ-ChIC-Bl6-BM-lin-H3K4me1-3_126	4.70168641288578	36.5669118320471	Old	Eryths	#0072B2
PZ-ChIC-Bl6-BM-lin-H3K4me1-1_278	6.57902778053687	36.5309231151923	Old	Eryths	#0072B2
PZ-ChIC-Bl6-BM-lin-H3K4me1-2_3	10.3979733282009	38.0789714402482	Old	Eryths	#0072B2
PZ-ChIC-Bl6-BM-lin-H3K4me1-2_203	-4.79524694406729	-8.16273194182722	Old	CMP	#daac89
PZ-ChIC-Bl6-BM-lin-H3K4me1-2_229	3.21820963459403	36.6868462507356	Old	Eryths	#0072B2
PZ-ChIC-Bl6-BM-lin-H3K4me1-3_120	9.41700848746133	37.0720650948518	Old	Eryths	#0072B2
PZ-ChIC-Bl6-BM-lin-H3K4me1-1_322	3.16563893545979	37.8013844348611	Old	Eryths	#0072B2
PZ-ChIC-Bl6-BM-lin-H3K4me1-1_353	-4.41592759409647	-28.7766219757932	Old	NKs	#006400
PZ-ChIC-Bl6-BM-lin-H3K4me1-1_287	-5.15237751671057	20.4345037898759	Old	MEP	#4c90b7
PZ-ChIC-Bl6-BM-lin-H3K4me1-2_27	9.13420664056731	36.5636485472184	Old	Eryths	#0072B2
PZ-ChIC-Bl6-BM-lin-H3K4me1-3_332	9.288094056592	37.7460414023786	Old	Eryths	#0072B2
PZ-ChIC-Bl6-BM-lin-H3K4me1-2_193	11.9312199115431	37.8824009162038	Old	Eryths	#0072B2
PZ-ChIC-Bl6-BM-lin-H3K4me1-2_69	19.331811764927	33.7527655833783	Old	Eryths	#0072B2
PZ-ChIC-Bl6-BM-lin-H3K4me1-2_163	19.2188554377932	26.9573533166209	Old	Eryths	#0072B2
PZ-ChIC-Bl6-BM-lin-H3K4me1-2_224	-0.669852629464744	36.5494125876558	Old	Eryths	#0072B2
PZ-ChIC-Bl6-BM-lin-H3K4me1-2_171	-0.610076406868562	36.4491142017836	Old	Eryths	#0072B2
PZ-ChIC-Bl6-BM-lin-H3K4me1-1_350	1.49749146755362	29.3927143612168	Old	Eryths	#0072B2
PZ-ChIC-Bl6-BM-lin-H3K4me1-2_62	-24.4965535392633	24.4594088094093	Old	Basophils	#696969
PZ-ChIC-Bl6-BM-lin-H3K4me1-2_305	0.0907739719613055	37.3366751738495	Old	Eryths	#0072B2
PZ-ChIC-Bl6-BM-lin-H3K4me1-1_123	15.5827429278821	37.3880085800964	Old	Eryths	#0072B2
PZ-ChIC-Bl6-BM-lin-H3K4me1-2_40	33.1038922687183	25.7801438516648	Old	Eryths	#0072B2
PZ-ChIC-Bl6-BM-lin-H3K4me1-2_262	6.8257316967194	37.2884866083521	Old	Eryths	#0072B2
PZ-ChIC-Bl6-BM-lin-H3K4me1-2_79	25.7480310167554	29.6884479229045	Old	Eryths	#0072B2
PZ-ChIC-Bl6-BM-lin-H3K4me1-2_292	-25.4736991209295	22.3227908499558	Old	Basophils	#696969
PZ-ChIC-Bl6-BM-lin-H3K4me1-1_88	-6.38580990631324	28.8084595528639	Old	Eryths	#0072B2
PZ-ChIC-Bl6-BM-lin-H3K4me1-1_29	24.4422655886741	27.5996334098706	Old	Eryths	#0072B2
PZ-ChIC-Bl6-BM-lin-H3K4me1-2_141	1.6712416870467	32.5539026730855	Old	Eryths	#0072B2
PZ-ChIC-Bl6-BM-lin-H3K4me1-3_311	-4.21682856141804	-28.5883787054675	Old	NKs	#006400
PZ-ChIC-Bl6-BM-lin-H3K4me1-1_25	15.8719892692858	32.5143751918462	Old	Eryths	#0072B2
PZ-ChIC-Bl6-BM-lin-H3K4me1-3_181	11.2302946202949	32.776145349288	Old	Eryths	#0072B2
PZ-ChIC-Bl6-BM-lin-H3K4me1-1_47	-0.353198948892743	36.5204649290535	Old	Eryths	#0072B2
PZ-ChIC-Bl6-BM-lin-H3K4me1-3_95	-8.00175573961747	-40.4863880599575	Old	NKs	#006400
PZ-ChIC-Bl6-BM-lin-H3K4me1-1_303	-0.204220348882116	33.6188495933602	Old	Eryths	#0072B2
PZ-ChIC-Bl6-BM-lin-H3K4me1-2_255	13.186312672253	33.3344674471881	Old	Eryths	#0072B2
PZ-ChIC-Bl6-BM-lin-H3K4me1-1_197	0.836481422142829	31.7994543205018	Old	Eryths	#0072B2
PZ-ChIC-Bl6-BM-lin-H3K4me1-3_200	10.7313901077205	11.0878205293518	Old	ST	#fd87c9
PZ-ChIC-Bl6-BM-lin-H3K4me1-2_50	-5.53826088339	-40.9285943568529	Old	NKs	#006400
PZ-ChIC-Bl6-BM-lin-H3K4me1-3_38	-2.29159273173638	33.1864475338757	Old	MEP	#4c90b7
PZ-ChIC-Bl6-BM-lin-H3K4me1-1_263	-2.74572707176696	-2.04524273004658	Old	CMP	#daac89
PZ-ChIC-Bl6-BM-lin-H3K4me1-1_218	-0.98605372521999	34.2833118566922	Old	Eryths	#0072B2
PZ-ChIC-Bl6-BM-lin-H3K4me1-3_64	2.31357534734506	34.9600704937575	Old	Eryths	#0072B2
PZ-ChIC-Bl6-BM-lin-H3K4me1-2_330	7.51129070645636	-10.3144353394084	Old	MPPs	#d02b87
PZ-ChIC-Bl6-BM-lin-H3K4me1-3_287	-5.37362556119684	-34.7899280357495	Old	NKs	#006400
PZ-ChIC-Bl6-BM-lin-H3K4me1-2_19	7.69042188277295	35.3944165997036	Old	Eryths	#0072B2
PZ-ChIC-Bl6-BM-lin-H3K4me1-2_328	-1.85322445877771	32.2098822576509	Old	Eryths	#0072B2
PZ-ChIC-Bl6-BM-lin-H3K4me1-2_127	0.818611607164002	-17.0278386299176	Old	pDCs	#32CD32
PZ-ChIC-Bl6-BM-lin-H3K4me1-3_65	-14.2995683781472	-20.81739518204	Old	Monocytes	#F0E422
PZ-ChIC-Bl6-BM-lin-H3K4me1-1_178	-10.5430696151099	24.443034969314	Old	MEP	#4c90b7
PZ-ChIC-Bl6-BM-lin-H3K4me1-1_44	4.6253876780806	8.94908375919783	Old	ST	#fd87c9
PZ-ChIC-Bl6-BM-lin-H3K4me1-3_323	9.00105112914761	35.9336588158117	Old	Eryths	#0072B2
PZ-ChIC-Bl6-BM-lin-H3K4me1-2_368	0.746606210096119	36.5966442667263	Old	Eryths	#0072B2
PZ-ChIC-Bl6-BM-lin-H3K4me1-2_256	-0.699871437100822	33.9198487653637	Old	Eryths	#0072B2
PZ-ChIC-Bl6-BM-lin-H3K4me1-2_259	0.580756675019002	35.9913721521977	Old	Eryths	#0072B2
PZ-ChIC-Bl6-BM-lin-H3K4me1-3_261	12.0436224169706	35.0099798578872	Old	Eryths	#0072B2
PZ-ChIC-Bl6-BM-lin-H3K4me1-2_53	-14.2403434293085	-21.2586103092081	Old	Monocytes	#F0E422
PZ-ChIC-Bl6-BM-lin-H3K4me1-2_77	0.0233013234888897	35.2233408312539	Old	Eryths	#0072B2
PZ-ChIC-Bl6-BM-lin-H3K4me1-1_281	4.12830492315773	36.0975408286187	Old	Eryths	#0072B2
PZ-ChIC-Bl6-BM-lin-H3K4me1-2_156	-3.35496830303931	30.7598643252225	Old	Eryths	#0072B2
PZ-ChIC-Bl6-BM-lin-H3K4me1-3_376	13.7391444883948	35.2362003053827	Old	Eryths	#0072B2
PZ-ChIC-Bl6-BM-lin-H3K4me1-2_329	0.998897000953327	36.7292636058762	Old	Eryths	#0072B2
PZ-ChIC-Bl6-BM-lin-H3K4me1-2_35	-10.5730460254598	14.7919200833013	Old	Basophils	#696969
PZ-ChIC-Bl6-BM-lin-H3K4me1-1_46	-4.46742876706306	30.4852472918963	Old	Eryths	#0072B2
PZ-ChIC-Bl6-BM-lin-H3K4me1-1_130	-2.02417493896072	32.013977639481	Old	Eryths	#0072B2
PZ-ChIC-Bl6-BM-lin-H3K4me1-2_143	6.14920029467726	39.1369831546823	Old	Eryths	#0072B2
PZ-ChIC-Bl6-BM-lin-H3K4me1-1_1	-23.1284301876809	18.5131345000386	Old	Basophils	#696969
PZ-ChIC-Bl6-BM-lin-H3K4me1-2_279	-23.0317287765499	19.36444442107	Old	Basophils	#696969
PZ-ChIC-Bl6-BM-lin-H3K4me1-2_258	2.99045954471446	32.400181123269	Old	Eryths	#0072B2
PZ-ChIC-Bl6-BM-lin-H3K4me1-1_95	-3.3405862489543	31.7198581444156	Old	Eryths	#0072B2
PZ-ChIC-Bl6-BM-lin-H3K4me1-3_118	9.36455679908859	-9.433224323366	Old	MPPs	#d02b87
PZ-ChIC-Bl6-BM-lin-H3K4me1-2_218	-6.4205744107605	23.91706790709	Old	MEP	#4c90b7
PZ-ChIC-Bl6-BM-lin-H3K4me1-2_277	2.42772540519623	35.5760668687831	Old	Eryths	#0072B2
PZ-ChIC-Bl6-BM-lin-H3K4me1-3_114	12.1890408405673	34.0274299741441	Old	Eryths	#0072B2
PZ-ChIC-Bl6-BM-lin-H3K4me1-3_110	13.2278101141745	10.7620371647147	Old	ST	#fd87c9
PZ-ChIC-Bl6-BM-lin-H3K4me1-3_333	10.5040531031251	14.2563172801421	Old	ST	#fd87c9
PZ-ChIC-Bl6-BM-lin-H3K4me1-2_299	2.76210007627347	37.8655512945605	Old	Eryths	#0072B2
PZ-ChIC-Bl6-BM-lin-H3K4me1-1_27	11.7553979037115	36.8533363957716	Old	Eryths	#0072B2
PZ-ChIC-Bl6-BM-lin-H3K4me1-1_140	-2.39186076803574	-11.0145922516081	Old	pDCs	#32CD32
PZ-ChIC-Bl6-BM-lin-H3K4me1-2_324	-0.19287499473512	36.9283361306161	Old	Eryths	#0072B2
PZ-ChIC-Bl6-BM-lin-H3K4me1-3_165	10.8834341409465	39.1947872398111	Old	Eryths	#0072B2
PZ-ChIC-Bl6-BM-lin-H3K4me1-2_353	-12.7366647605782	15.6898303892662	Old	Basophils	#696969
PZ-ChIC-Bl6-BM-lin-H3K4me1-3_182	2.1074373444482	-10.3990341036312	Old	MPPs	#d02b87
PZ-ChIC-Bl6-BM-lin-H3K4me1-3_284	-23.3759414278835	19.5352138584516	Old	Basophils	#696969
PZ-ChIC-Bl6-BM-lin-H3K4me1-1_368	0.675378227552859	36.5270755274797	Old	Eryths	#0072B2
PZ-ChIC-Bl6-BM-lin-H3K4me1-3_29	-24.4665596329751	19.5314548332387	Old	Basophils	#696969
PZ-ChIC-Bl6-BM-lin-H3K4me1-1_200	13.2696242365979	12.007698594057	Old	ST	#fd87c9
PZ-ChIC-Bl6-BM-lin-H3K4me1-3_52	-1.76734074382507	34.8427412046108	Old	Eryths	#0072B2
PZ-ChIC-Bl6-BM-lin-H3K4me1-1_377	-0.746679596774227	35.7806664071179	Old	Eryths	#0072B2
PZ-ChIC-Bl6-BM-lin-H3K4me1-2_63	12.421964864849	12.7840604601585	Old	ST	#fd87c9
PZ-ChIC-Bl6-BM-lin-H3K4me1-2_110	2.36773726084385	32.8755153033218	Old	Eryths	#0072B2
PZ-ChIC-Bl6-BM-lin-H3K4me1-2_244	25.7293150251805	25.1182339098392	Old	Eryths	#0072B2
PZ-ChIC-Bl6-BM-lin-H3K4me1-2_254	1.66968737788883	35.5554153234771	Old	Eryths	#0072B2
PZ-ChIC-Bl6-BM-lin-H3K4me1-3_85	8.13909583227263	38.158258897234	Old	Eryths	#0072B2
PZ-ChIC-Bl6-BM-lin-H3K4me1-3_70	-7.13352049947359	-38.4608970393783	Old	NKs	#006400
PZ-ChIC-Bl6-BM-lin-H3K4me1-3_37	3.01173266823837	2.66159677376877	Old	CMP	#daac89
PZ-ChIC-Bl6-BM-lin-H3K4me1-3_124	2.90993094340642	30.2142569244787	Old	Eryths	#0072B2
PZ-ChIC-Bl6-BM-lin-H3K4me1-3_101	-1.54825278462245	34.8796657326092	Old	Eryths	#0072B2
PZ-ChIC-Bl6-BM-lin-H3K4me1-1_38	8.23469216582191	38.8023109933416	Old	Eryths	#0072B2
PZ-ChIC-Bl6-BM-lin-H3K4me1-2_98	11.9527533632173	36.340381775811	Old	Eryths	#0072B2
PZ-ChIC-Bl6-BM-lin-H3K4me1-2_231	2.86154592142848	31.9287952322401	Old	Eryths	#0072B2
PZ-ChIC-Bl6-BM-lin-H3K4me1-1_67	6.34171492238327	-11.112339885431	Old	MPPs	#d02b87
PZ-ChIC-Bl6-BM-lin-H3K4me1-2_289	-11.1852169006352	-42.7859839499321	Old	NKs	#006400
PZ-ChIC-Bl6-BM-lin-H3K4me1-2_325	0.713330096559738	35.1798128088798	Old	Eryths	#0072B2
PZ-ChIC-Bl6-BM-lin-H3K4me1-2_105	11.4548113130282	37.4427898392526	Old	Eryths	#0072B2
PZ-ChIC-Bl6-BM-lin-H3K4me1-1_74	-5.78261637875414	4.01164085011102	Old	CMP	#daac89
PZ-ChIC-Bl6-BM-lin-H3K4me1-1_232	-7.02002906981539	30.4944678082448	Old	Eryths	#0072B2
PZ-ChIC-Bl6-BM-lin-H3K4me1-2_88	32.5836348584592	24.7817829219081	Old	Eryths	#0072B2
PZ-ChIC-Bl6-BM-lin-H3K4me1-1_333	4.92022888317532	38.6869114081647	Old	Eryths	#0072B2
PZ-ChIC-Bl6-BM-lin-H3K4me1-1_167	-7.20337753646125	-13.2953159485474	Old	Monocytes	#F0E422
PZ-ChIC-Bl6-BM-lin-H3K4me1-3_222	11.3534458656029	38.397019186518	Old	Eryths	#0072B2
PZ-ChIC-Bl6-BM-lin-H3K4me1-2_270	7.68601981225187	39.4090169951507	Old	Eryths	#0072B2
PZ-ChIC-Bl6-BM-lin-H3K4me1-2_183	22.2082765612929	35.6315211745718	Old	Eryths	#0072B2
PZ-ChIC-Bl6-BM-lin-H3K4me1-2_47	2.83442600281056	33.7496626348982	Old	Eryths	#0072B2
PZ-ChIC-Bl6-BM-lin-H3K4me1-1_21	7.82605371264382	-9.52130048463887	Old	MPPs	#d02b87
PZ-ChIC-Bl6-BM-lin-H3K4me1-3_62	-11.6226867096486	-17.0535816260245	Old	Monocytes	#F0E422
PZ-ChIC-Bl6-BM-lin-H3K4me1-3_113	7.0134202704902	38.2547294885947	Old	Eryths	#0072B2
PZ-ChIC-Bl6-BM-lin-H3K4me1-1_119	-3.14416218185026	32.4856286025409	Old	Eryths	#0072B2
PZ-ChIC-Bl6-BM-lin-H3K4me1-3_225	-1.15178028026725	36.1202792767078	Old	Eryths	#0072B2
PZ-ChIC-Bl6-BM-lin-H3K4me1-1_205	-6.45263752305099	-32.1346477502534	Old	NKs	#006400
PZ-ChIC-Bl6-BM-lin-H3K4me1-3_218	3.72402163989568	37.279330898624	Old	Eryths	#0072B2
PZ-ChIC-Bl6-BM-lin-H3K4me1-1_171	5.56996847233661	-9.53248947825518	Old	MPPs	#d02b87
PZ-ChIC-Bl6-BM-lin-H3K4me1-1_210	-1.02165745701136	35.554652446751	Old	Eryths	#0072B2
PZ-ChIC-Bl6-BM-lin-H3K4me1-2_287	23.0009425858659	26.9823463132457	Old	Eryths	#0072B2
PZ-ChIC-Bl6-BM-lin-H3K4me1-2_211	-21.080138330649	17.0186256457409	Old	Basophils	#696969
PZ-ChIC-Bl6-BM-lin-H3K4me1-1_215	-5.40068460236078	-36.0891594630759	Old	NKs	#006400
PZ-ChIC-Bl6-BM-lin-H3K4me1-1_249	5.2320658089594	37.3167509365647	Old	Eryths	#0072B2
PZ-ChIC-Bl6-BM-lin-H3K4me1-2_74	13.9138953157191	14.4803098579961	Old	ST	#fd87c9
PZ-ChIC-Bl6-BM-lin-H3K4me1-3_149	32.268330491015	-21.450197931469	Old	Bcells	#56B4E9
PZ-ChIC-Bl6-BM-lin-H3K4me1-2_290	10.217071994077	35.9328450385666	Old	Eryths	#0072B2
PZ-ChIC-Bl6-BM-lin-H3K4me1-3_123	-21.6843078013976	17.360818473356	Old	Basophils	#696969
PZ-ChIC-Bl6-BM-lin-H3K4me1-3_51	-5.27167891977118	-33.0927794173437	Old	NKs	#006400
PZ-ChIC-Bl6-BM-lin-H3K4me1-2_350	8.8660143830519	38.2883616616637	Old	Eryths	#0072B2
PZ-ChIC-Bl6-BM-lin-H3K4me1-3_22	-5.38262002393502	-33.2197045187496	Old	NKs	#006400
PZ-ChIC-Bl6-BM-lin-H3K4me1-1_374	-4.13371399956586	31.2691718233665	Old	Eryths	#0072B2
PZ-ChIC-Bl6-BM-lin-H3K4me1-1_17	11.0447185367901	36.6093400247377	Old	Eryths	#0072B2
PZ-ChIC-Bl6-BM-lin-H3K4me1-3_17	12.4665788105934	36.3710921023093	Old	Eryths	#0072B2
PZ-ChIC-Bl6-BM-lin-H3K4me1-2_306	-25.4075398773158	21.3026553061777	Old	Basophils	#696969
PZ-ChIC-Bl6-BM-lin-H3K4me1-3_237	1.63939016443296	-16.5245182256548	Old	pDCs	#32CD32
PZ-ChIC-Bl6-BM-lin-H3K4me1-3_53	-6.17442780000857	-34.0140404718031	Old	NKs	#006400
PZ-ChIC-Bl6-BM-lin-H3K4me1-1_106	-6.25969349370371	-32.1886370537375	Old	NKs	#006400
PZ-ChIC-Bl6-BM-lin-H3K4me1-3_207	0.486577172688511	31.0534906702474	Old	Eryths	#0072B2
PZ-ChIC-Bl6-BM-lin-H3K4me1-3_185	-3.90954927659937	31.3935155964606	Old	Eryths	#0072B2
PZ-ChIC-Bl6-BM-lin-H3K4me1-2_86	0.997242145143248	-6.65646279665104	Old	MPPs	#d02b87
PZ-ChIC-Bl6-BM-lin-H3K4me1-2_24	12.9050874268738	36.805162216039	Old	Eryths	#0072B2
PZ-ChIC-Bl6-BM-lin-H3K4me1-1_48	15.2744909715208	32.2730205951233	Old	Eryths	#0072B2
PZ-ChIC-Bl6-BM-lin-H3K4me1-2_137	5.5429091169869	38.2768216071407	Old	Eryths	#0072B2
PZ-ChIC-Bl6-BM-lin-H3K4me1-2_267	11.312047222619	6.16684194571407	Old	LT	#d093b5
PZ-ChIC-Bl6-BM-lin-H3K4me1-1_149	-4.55059480500759	30.6440804707452	Old	Eryths	#0072B2
PZ-ChIC-Bl6-BM-lin-H3K4me1-3_378	-3.71514027989203	30.7685284444637	Old	Eryths	#0072B2
PZ-ChIC-Bl6-BM-lin-H3K4me1-2_304	7.9026118652073	36.6633380802372	Old	Eryths	#0072B2
PZ-ChIC-Bl6-BM-lin-H3K4me1-2_36	2.38370611612811	37.5248288837852	Old	Eryths	#0072B2
PZ-ChIC-Bl6-BM-lin-H3K4me1-3_283	-0.749280521863693	35.3692300182455	Old	Eryths	#0072B2
PZ-ChIC-Bl6-BM-lin-H3K4me1-3_157	17.1800031594192	31.1925524502983	Old	Eryths	#0072B2
PZ-ChIC-Bl6-BM-lin-H3K4me1-2_6	19.4242592925899	31.2844597529463	Old	Eryths	#0072B2
PZ-ChIC-Bl6-BM-lin-H3K4me1-2_108	-21.1841718722177	-26.0045968017948	Old	Monocytes	#F0E422
PZ-ChIC-Bl6-BM-lin-H3K4me1-3_99	14.7000661289261	14.4946850152954	Old	ST	#fd87c9
PZ-ChIC-Bl6-BM-lin-H3K4me1-2_159	10.8526149541905	38.518934818117	Old	Eryths	#0072B2
PZ-ChIC-Bl6-BM-lin-H3K4me1-2_248	-24.5872203293738	22.3626598253848	Old	Basophils	#696969
PZ-ChIC-Bl6-BM-lin-H3K4me1-3_331	3.08483203473502	31.5243011283534	Old	Eryths	#0072B2
PZ-ChIC-Bl6-BM-lin-H3K4me1-2_178	11.4916192518431	14.3461655692609	Old	ST	#fd87c9
PZ-ChIC-Bl6-BM-lin-H3K4me1-1_274	10.0129299206639	3.19792513558049	Old	LT	#d093b5
PZ-ChIC-Bl6-BM-lin-H3K4me1-2_103	-24.017473275643	23.428929417057	Old	Basophils	#696969
PZ-ChIC-Bl6-BM-lin-H3K4me1-2_293	4.80668633925929	1.37793802457511	Old	MPPs	#d02b87
PZ-ChIC-Bl6-BM-lin-H3K4me1-3_240	0.3272876563771	-8.6350710041672	Old	MPPs	#d02b87
PZ-ChIC-Bl6-BM-lin-H3K4me1-1_361	-4.05380724428298	-3.05115604419036	Old	CMP	#daac89
PZ-ChIC-Bl6-BM-lin-H3K4me1-2_281	8.99444571690777	13.1649217391547	Old	ST	#fd87c9
PZ-ChIC-Bl6-BM-lin-H3K4me1-1_8	8.48821964588109	38.6489574723321	Old	Eryths	#0072B2
PZ-ChIC-Bl6-BM-lin-H3K4me1-2_99	12.3372583145179	12.6975031724324	Old	ST	#fd87c9
PZ-ChIC-Bl6-BM-lin-H3K4me1-3_233	-9.55098245626779	27.7332395089969	Old	MEP	#4c90b7
PZ-ChIC-Bl6-BM-lin-H3K4me1-3_217	-3.29299861458943	31.3226614066976	Old	Eryths	#0072B2
PZ-ChIC-Bl6-BM-lin-H3K4me1-1_190	0.0792095353177869	-6.49372296516247	Old	MPPs	#d02b87
PZ-ChIC-Bl6-BM-lin-H3K4me1-3_26	-0.0743914797052753	36.1261637776158	Old	Eryths	#0072B2
PZ-ChIC-Bl6-BM-lin-H3K4me1-1_87	18.1837717205686	31.6445778151699	Old	Eryths	#0072B2
PZ-ChIC-Bl6-BM-lin-H3K4me1-2_46	-5.59154669351251	12.8741809804463	Old	Basophils	#696969
PZ-ChIC-Bl6-BM-lin-H3K4me1-2_114	-5.79264699595886	29.8669879849475	Old	Eryths	#0072B2
PZ-ChIC-Bl6-BM-lin-H3K4me1-3_40	20.5097270161414	4.03325509791696	Old	HSCs	#CC79A7
PZ-ChIC-Bl6-BM-lin-H3K4me1-3_176	1.23411306828153	36.4625324167687	Old	Eryths	#0072B2
PZ-ChIC-Bl6-BM-lin-H3K4me1-2_59	10.4783510756424	34.3199536922923	Old	Eryths	#0072B2
PZ-ChIC-Bl6-BM-lin-H3K4me1-2_364	7.21567743724496	39.027389345495	Old	Eryths	#0072B2
PZ-ChIC-Bl6-BM-lin-H3K4me1-1_118	9.66479505777979	34.2841079309255	Old	Eryths	#0072B2
PZ-ChIC-Bl6-BM-lin-H3K4me1-1_110	11.7603419998692	16.4536397521902	Old	ST	#fd87c9
PZ-ChIC-Bl6-BM-lin-H3K4me1-3_334	5.56686542339355	38.8496174486393	Old	Eryths	#0072B2
PZ-ChIC-Bl6-BM-lin-H3K4me1-2_91	-23.7626630709661	19.9821655431864	Old	Basophils	#696969
PZ-ChIC-Bl6-BM-lin-H3K4me1-3_127	-14.0033022150237	15.8776680050916	Old	Basophils	#696969
PZ-ChIC-Bl6-BM-lin-H3K4me1-1_272	-3.19870808110696	18.994983911871	Old	MEP	#4c90b7
PZ-ChIC-Bl6-BM-lin-H3K4me1-3_98	-4.71924450765138	19.2596571504372	Old	MEP	#4c90b7
PZ-ChIC-Bl6-BM-lin-H3K4me1-3_274	2.40899431934382	36.9535656917773	Old	Eryths	#0072B2
PZ-ChIC-Bl6-BM-lin-H3K4me1-2_251	2.59244687535454	36.7032698257589	Old	Eryths	#0072B2
PZ-ChIC-Bl6-BM-lin-H3K4me1-2_340	-7.53095926727416	13.1862005807755	Old	Basophils	#696969
PZ-ChIC-Bl6-BM-lin-H3K4me1-3_228	-3.4390521408105	4.83083843217692	Old	CMP	#daac89
PZ-ChIC-Bl6-BM-lin-H3K4me1-3_365	7.96913851027131	-7.51469508089863	Old	MPPs	#d02b87
PZ-ChIC-Bl6-BM-lin-H3K4me1-2_142	12.6207900977005	-19.8253086151444	Old	Bcells	#56B4E9
PZ-ChIC-Bl6-BM-lin-H3K4me1-2_152	12.3018398101472	36.4709962803665	Old	Eryths	#0072B2
PZ-ChIC-Bl6-BM-lin-H3K4me1-3_192	13.360934061214	37.9570193332716	Old	Eryths	#0072B2
PZ-ChIC-Bl6-BM-lin-H3K4me1-1_154	-7.5199149801387	-29.6173420681759	Old	NKs	#006400
PZ-ChIC-Bl6-BM-lin-H3K4me1-1_334	3.91454157243161	9.32958228522645	Old	CMP	#daac89
PZ-ChIC-Bl6-BM-lin-H3K4me1-3_290	12.1881337604229	-5.06051341981134	Old	MPPs	#d02b87
PZ-ChIC-Bl6-BM-lin-H3K4me1-2_186	17.0919382866651	28.8285128108019	Old	Eryths	#0072B2
PZ-ChIC-Bl6-BM-lin-H3K4me1-3_325	0.267568776671385	36.9268347031914	Old	Eryths	#0072B2
PZ-ChIC-Bl6-BM-lin-H3K4me1-2_198	-4.62410380261675	20.7314001546925	Old	MEP	#4c90b7
PZ-ChIC-Bl6-BM-lin-H3K4me1-1_243	6.99182342101842	16.8803624559511	Old	MEP	#4c90b7
PZ-ChIC-Bl6-BM-lin-H3K4me1-2_355	16.7420611966605	5.00358666624992	Old	HSCs	#CC79A7
PZ-ChIC-Bl6-BM-lin-H3K4me1-2_172	17.6187968496757	-3.32301652566179	Old	HSCs	#CC79A7
PZ-ChIC-Bl6-BM-lin-H3K4me1-1_275	-2.3690259684239	33.3605411914664	Old	Eryths	#0072B2
PZ-ChIC-Bl6-BM-lin-H3K4me1-2_373	0.248973795811806	32.8938071885554	Old	Eryths	#0072B2
PZ-ChIC-Bl6-BM-lin-H3K4me1-1_124	13.7942426894525	2.76512457078049	Old	LT	#d093b5
PZ-ChIC-Bl6-BM-lin-H3K4me1-1_375	-4.37323484409475	31.3292601238784	Old	Eryths	#0072B2
PZ-ChIC-Bl6-BM-lin-H3K4me1-1_191	2.44439917915203	37.4554146313211	Old	Eryths	#0072B2
PZ-ChIC-Bl6-BM-lin-H3K4me1-1_18	-6.16203982295959	-39.9158540076935	Old	NKs	#006400
PZ-ChIC-Bl6-BM-lin-H3K4me1-3_100	-13.9560632256244	16.3257304889934	Old	Basophils	#696969
PZ-ChIC-Bl6-BM-lin-H3K4me1-2_107	0.48094210404321	-14.6913893289177	Old	pDCs	#32CD32
PZ-ChIC-Bl6-BM-lin-H3K4me1-1_30	3.37706538371849	38.4472439761114	Old	Eryths	#0072B2
PZ-ChIC-Bl6-BM-lin-H3K4me1-2_58	23.0853488430225	28.8933938727238	Old	Eryths	#0072B2
PZ-ChIC-Bl6-BM-lin-H3K4me1-3_102	-9.56035911923167	14.127137927415	Old	Basophils	#696969
PZ-ChIC-Bl6-BM-lin-H3K4me1-1_85	-7.79938092027769	30.1559733525278	Old	Eryths	#0072B2
PZ-ChIC-Bl6-BM-lin-H3K4me1-2_167	-12.0141712800579	15.1417671682551	Old	Basophils	#696969
PZ-ChIC-Bl6-BM-lin-H3K4me1-2_318	-7.36522768560667	13.0522334065984	Old	Basophils	#696969
PZ-ChIC-Bl6-BM-lin-H3K4me1-1_137	0.0131582902902738	13.4966278854149	Old	MEP	#4c90b7
PZ-ChIC-Bl6-BM-lin-H3K4me1-1_329	5.04546420691345	37.0093201646604	Old	Eryths	#0072B2
PZ-ChIC-Bl6-BM-lin-H3K4me1-1_307	-2.69800493924362	9.61127319531855	Old	Basophils	#696969
PZ-ChIC-Bl6-BM-lin-H3K4me1-2_294	-14.5085170908306	16.401474725706	Old	Basophils	#696969
PZ-ChIC-Bl6-BM-lin-H3K4me1-2_326	-4.84425927062281	-38.3807262940673	Old	NKs	#006400
PZ-ChIC-Bl6-BM-lin-H3K4me1-3_231	-0.494816232596006	34.5211424021631	Old	Eryths	#0072B2
PZ-ChIC-Bl6-BM-lin-H3K4me1-2_185	-5.80598428584108	-35.2715017929129	Old	NKs	#006400
PZ-ChIC-Bl6-BM-lin-H3K4me1-3_338	7.38566912866797	38.4650730495038	Old	Eryths	#0072B2
PZ-ChIC-Bl6-BM-lin-H3K4me1-2_5	7.05592049361241	38.7783732789903	Old	Eryths	#0072B2
PZ-ChIC-Bl6-BM-lin-H3K4me1-3_340	-0.434235458743483	36.0257180803113	Old	Eryths	#0072B2
PZ-ChIC-Bl6-BM-lin-H3K4me1-2_283	-7.83730351760041	13.1189126279871	Old	Basophils	#696969
PZ-ChIC-Bl6-BM-lin-H3K4me1-2_39	-25.7119171237622	21.9590490149025	Old	Basophils	#696969
PZ-ChIC-Bl6-BM-lin-H3K4me1-1_2	-12.5198970040273	14.8092030385923	Old	Basophils	#696969
PZ-ChIC-Bl6-BM-lin-H3K4me1-1_43	3.96233407297613	35.5469408831521	Old	Eryths	#0072B2
PZ-ChIC-Bl6-BM-lin-H3K4me1-2_303	-15.9931993306212	-22.7366956663353	Old	Monocytes	#F0E422
PZ-ChIC-Bl6-BM-lin-H3K4me1-3_280	-6.06116920540919	-36.3697685167392	Old	NKs	#006400
PZ-ChIC-Bl6-BM-lin-H3K4me1-1_172	-9.03420194355736	26.6424284755113	Old	MEP	#4c90b7
PZ-ChIC-Bl6-BM-lin-H3K4me1-1_364	-0.38675434234559	36.3195620412551	Old	Eryths	#0072B2
PZ-ChIC-Bl6-BM-lin-H3K4me1-3_177	14.2014542116404	16.9131131997484	Old	ST	#fd87c9
PZ-ChIC-Bl6-BM-lin-H3K4me1-1_42	-25.6347721838668	21.1754774871564	Old	Basophils	#696969
PZ-ChIC-Bl6-BM-lin-H3K4me1-1_62	2.46711630848171	-0.981260556163424	Old	CMP	#daac89
PZ-ChIC-Bl6-BM-lin-H3K4me1-3_32	0.570391763538328	37.0350727565786	Old	Eryths	#0072B2
PZ-ChIC-Bl6-BM-lin-H3K4me1-1_258	2.99171047096154	37.4703497715512	Old	Eryths	#0072B2
PZ-ChIC-Bl6-BM-lin-H3K4me1-1_181	-5.48949495410373	-32.2720243520631	Old	NKs	#006400
PZ-ChIC-Bl6-BM-lin-H3K4me1-2_223	-12.6529118925506	15.6165395074652	Old	Basophils	#696969
PZ-ChIC-Bl6-BM-lin-H3K4me1-1_299	-1.38442177745469	31.5620270687744	Old	Eryths	#0072B2
PZ-ChIC-Bl6-BM-lin-H3K4me1-1_366	27.0034282620766	3.24480531876308	Old	HSCs	#CC79A7
PZ-ChIC-Bl6-BM-lin-H3K4me1-2_45	18.0620022444568	5.31448529504021	Old	HSCs	#CC79A7
PZ-ChIC-Bl6-BM-lin-H3K4me1-3_35	-24.935781760984	23.9223881869079	Old	Basophils	#696969
PZ-ChIC-Bl6-BM-lin-H3K4me1-1_231	-6.69963443846126	12.5461794816235	Old	Basophils	#696969
PZ-ChIC-Bl6-BM-lin-H3K4me1-3_342	-0.488452066413411	34.1439651671726	Old	Eryths	#0072B2
PZ-ChIC-Bl6-BM-lin-H3K4me1-2_13	-7.74441245145357	-40.8868275714063	Old	NKs	#006400
PZ-ChIC-Bl6-BM-lin-H3K4me1-3_92	12.8115085094314	-19.394810951371	Old	Bcells	#56B4E9
PZ-ChIC-Bl6-BM-lin-H3K4me1-2_83	1.98228924288884	33.2312323188772	Old	Eryths	#0072B2
PZ-ChIC-Bl6-BM-lin-H3K4me1-1_335	-6.72368770986539	19.9762602421956	Old	MEP	#4c90b7
PZ-ChIC-Bl6-BM-lin-H3K4me1-3_130	3.24094709626234	31.5733109633689	Old	Eryths	#0072B2
PZ-ChIC-Bl6-BM-lin-H3K4me1-1_279	20.0551943447695	5.03082052401894	Old	HSCs	#CC79A7
PZ-ChIC-Bl6-BM-lin-H3K4me1-3_8	17.9696064780019	31.1678511090597	Old	Eryths	#0072B2
PZ-ChIC-Bl6-BM-lin-H3K4me1-2_226	1.42031835682336	37.6243414554968	Old	Eryths	#0072B2
PZ-ChIC-Bl6-BM-lin-H3K4me1-2_333	-8.18164751831891	30.0234454032813	Old	Eryths	#0072B2
PZ-ChIC-Bl6-BM-lin-H3K4me1-3_278	4.0133256700746	36.5151137250164	Old	Eryths	#0072B2
PZ-ChIC-Bl6-BM-lin-H3K4me1-3_111	12.009407786528	15.0468887348323	Old	ST	#fd87c9
PZ-ChIC-Bl6-BM-lin-H3K4me1-1_305	-9.8844947790339	13.6075306749671	Old	Basophils	#696969
PZ-ChIC-Bl6-BM-lin-H3K4me1-1_254	5.25989049002985	-3.56150479658053	Old	MPPs	#d02b87
PZ-ChIC-Bl6-BM-lin-H3K4me1-3_104	1.63208593223281	10.9501864272157	Old	Basophils	#696969
PZ-ChIC-Bl6-BM-lin-H3K4me1-3_267	8.92747306000585	39.4645754691941	Old	Eryths	#0072B2
PZ-ChIC-Bl6-BM-lin-H3K4me1-2_139	-13.6344880849839	15.6910766863555	Old	Basophils	#696969
PZ-ChIC-Bl6-BM-lin-H3K4me1-1_35	-24.6636214184097	20.6427855723017	Old	Basophils	#696969
PZ-ChIC-Bl6-BM-lin-H3K4me1-3_0	4.97577431015507	37.2879373959022	Old	Eryths	#0072B2
PZ-ChIC-Bl6-BM-lin-H3K4me1-3_81	10.9330008302387	36.1714497722701	Old	Eryths	#0072B2
PZ-ChIC-Bl6-BM-lin-H3K4me1-2_369	21.0069200677673	3.8115437981802	Old	HSCs	#CC79A7
PZ-ChIC-Bl6-BM-lin-H3K4me1-2_284	-10.4949607062081	14.5055681084303	Old	Basophils	#696969
PZ-ChIC-Bl6-BM-lin-H3K4me1-2_339	-25.1067398320023	20.8488899695171	Old	Basophils	#696969
PZ-ChIC-Bl6-BM-lin-H3K4me1-1_148	11.9682920607663	35.4894042680723	Old	Eryths	#0072B2
PZ-ChIC-Bl6-BM-lin-H3K4me1-3_151	-2.27220479452299	19.3258706090001	Old	MEP	#4c90b7
PZ-ChIC-Bl6-BM-lin-H3K4me1-1_316	9.23158029620461	-7.28544670937021	Old	MPPs	#d02b87
PZ-ChIC-Bl6-BM-lin-H3K4me1-1_129	11.4506298811228	15.2987967441256	Old	ST	#fd87c9
PZ-ChIC-Bl6-BM-lin-H3K4me1-2_146	1.33882142256406	-18.3650808347244	Old	pDCs	#32CD32
PZ-ChIC-Bl6-BM-lin-H3K4me1-2_129	10.4061084869794	-7.07352822512238	Old	MPPs	#d02b87
PZ-ChIC-Bl6-BM-lin-H3K4me1-2_201	10.183807477507	17.645210483349	Old	MEP	#4c90b7
PZ-ChIC-Bl6-BM-lin-H3K4me1-3_360	-6.15230310959979	-27.5515067145001	Old	HSCs	#CC79A7
PZ-ChIC-Bl6-BM-lin-H3K4me1-3_291	-11.2045062552775	14.5547303099801	Old	Basophils	#696969
PZ-ChIC-Bl6-BM-lin-H3K4me1-2_298	2.59057562432364	35.9924094125569	Old	Eryths	#0072B2
PZ-ChIC-Bl6-BM-lin-H3K4me1-2_117	-6.16007108572814	-27.323833692307	Old	LT	#d093b5
PZ-ChIC-Bl6-BM-lin-H3K4me1-3_296	12.6092958742041	16.8370133552148	Old	ST	#fd87c9
PZ-ChIC-Bl6-BM-lin-H3K4me1-1_182	-8.92101831217196	13.8314778388635	Old	Basophils	#696969
PZ-ChIC-Bl6-BM-lin-H3K4me1-3_371	8.89663713882992	11.2877440157859	Old	ST	#fd87c9
PZ-ChIC-Bl6-BM-lin-H3K4me1-2_43	-7.0641234032383	-40.706056657455	Old	NKs	#006400
PZ-ChIC-Bl6-BM-lin-H3K4me1-2_119	-6.26231194703505	-40.0849902334412	Old	NKs	#006400
PZ-ChIC-Bl6-BM-lin-H3K4me1-3_49	4.93835238657887	36.8684492516774	Old	Eryths	#0072B2
PZ-ChIC-Bl6-BM-lin-H3K4me1-2_95	-9.59127768100158	14.1061820973703	Old	Basophils	#696969
PZ-ChIC-Bl6-BM-lin-H3K4me1-1_302	-4.89409998785858	-34.8259422730668	Old	NKs	#006400
PZ-ChIC-Bl6-BM-lin-H3K4me1-2_354	4.33851868426598	33.2954871681392	Old	Eryths	#0072B2
PZ-ChIC-Bl6-BM-lin-H3K4me1-1_206	1.30828278621966	-20.7253998275017	Old	pDCs	#32CD32
PZ-ChIC-Bl6-BM-lin-H3K4me1-2_67	-5.09756118088391	-27.9045787786444	Old	MPPs	#d02b87
PZ-ChIC-Bl6-BM-lin-H3K4me1-2_7	8.69750842740879	16.2263233265197	Old	MEP	#4c90b7
PZ-ChIC-Bl6-BM-lin-H3K4me1-3_320	-11.4685313878093	14.3516599421147	Old	Basophils	#696969
PZ-ChIC-Bl6-BM-lin-H3K4me1-2_191	-25.4652697468076	23.1441342602915	Old	Basophils	#696969
PZ-ChIC-Bl6-BM-lin-H3K4me1-2_25	10.3841961758094	38.8360690120757	Old	Eryths	#0072B2
PZ-ChIC-Bl6-BM-lin-H3K4me1-1_12	2.27344104272054	-3.9698203076368	Old	MPPs	#d02b87
PZ-ChIC-Bl6-BM-lin-H3K4me1-2_23	-6.20260071533568	-40.3978075446942	Old	NKs	#006400
PZ-ChIC-Bl6-BM-lin-H3K4me1-2_235	14.568309343404	4.89194500132004	Old	LT	#d093b5
PZ-ChIC-Bl6-BM-lin-H3K4me1-2_225	19.033861663257	-0.128614814430299	Old	HSCs	#CC79A7
PZ-ChIC-Bl6-BM-lin-H3K4me1-3_265	12.9764069950253	15.8881670258929	Old	ST	#fd87c9
PZ-ChIC-Bl6-BM-lin-H3K4me1-2_17	-0.847311266634031	-11.1324330370402	Old	MPPs	#d02b87
PZ-ChIC-Bl6-BM-lin-H3K4me1-3_298	-5.74268644154365	-42.1384973505072	Old	NKs	#006400
PZ-ChIC-Bl6-BM-lin-H3K4me1-1_251	9.49324815567509	-0.285062665048535	Old	MPPs	#d02b87
PZ-ChIC-Bl6-BM-lin-H3K4me1-3_364	-4.69622773585124	-34.8280472436106	Old	NKs	#006400
PZ-ChIC-Bl6-BM-lin-H3K4me1-3_144	-21.3782071696879	17.7526309913848	Old	Basophils	#696969
PZ-ChIC-Bl6-BM-lin-H3K4me1-3_153	20.5034751539148	32.0442998174521	Old	Eryths	#0072B2
PZ-ChIC-Bl6-BM-lin-H3K4me1-1_321	-15.3582243917758	-20.2451588127731	Old	Monocytes	#F0E422
PZ-ChIC-Bl6-BM-lin-H3K4me1-1_50	-2.48174046136202	31.4595245174609	Old	Eryths	#0072B2
PZ-ChIC-Bl6-BM-lin-H3K4me1-1_192	-1.68969680559752	0.147969229022111	Old	CMP	#daac89
PZ-ChIC-Bl6-BM-lin-H3K4me1-3_351	0.579317542624932	29.3369574155434	Old	Eryths	#0072B2
PZ-ChIC-Bl6-BM-lin-H3K4me1-2_82	-5.72532722828334	21.1325804667794	Old	MEP	#4c90b7
PZ-ChIC-Bl6-BM-lin-H3K4me1-2_9	21.3339811855108	28.6883598409932	Old	Eryths	#0072B2
PZ-ChIC-Bl6-BM-lin-H3K4me1-3_309	0.262415880393549	35.7789818326314	Old	Eryths	#0072B2
PZ-ChIC-Bl6-BM-lin-H3K4me1-3_232	2.16547642415597	36.9320208766396	Old	Eryths	#0072B2
PZ-ChIC-Bl6-BM-lin-H3K4me1-1_101	7.66225579197051	0.638964553354838	Old	LT	#d093b5
PZ-ChIC-Bl6-BM-lin-H3K4me1-2_195	4.3278661428526	38.4123530762618	Old	Eryths	#0072B2
PZ-ChIC-Bl6-BM-lin-H3K4me1-3_59	-3.98247739656924	31.8417328288855	Old	Eryths	#0072B2
PZ-ChIC-Bl6-BM-lin-H3K4me1-1_355	-3.13351161336767	31.4220814131167	Old	MEP	#4c90b7
PZ-ChIC-Bl6-BM-lin-H3K4me1-1_193	5.10812184617046	17.9089384453583	Old	MEP	#4c90b7
PZ-ChIC-Bl6-BM-lin-H3K4me1-3_335	-9.15282903225834	29.79847785646	Old	Eryths	#0072B2
PZ-ChIC-Bl6-BM-lin-H3K4me1-2_120	-3.34136194956801	30.6794459858944	Old	Eryths	#0072B2
PZ-ChIC-Bl6-BM-lin-H3K4me1-2_177	-24.1364621788009	19.6246362986618	Old	Basophils	#696969
PZ-ChIC-Bl6-BM-lin-H3K4me1-2_190	-24.9746643613586	21.155738688328	Old	Basophils	#696969
PZ-ChIC-Bl6-BM-lin-H3K4me1-2_155	-4.79696508732872	30.3230503195326	Old	Eryths	#0072B2
PZ-ChIC-Bl6-BM-lin-H3K4me1-2_322	7.69363439098492	-9.23019805317789	Old	MPPs	#d02b87
PZ-ChIC-Bl6-BM-lin-H3K4me1-3_58	9.78929020365627	38.0245431822043	Old	Eryths	#0072B2
PZ-ChIC-Bl6-BM-lin-H3K4me1-3_213	8.67502930214594	-3.10697147306672	Old	MPPs	#d02b87
PZ-ChIC-Bl6-BM-lin-H3K4me1-1_156	-6.31426651730808	-41.1862376683861	Old	NKs	#006400
PZ-ChIC-Bl6-BM-lin-H3K4me1-3_329	-4.20727042497388	30.6617742956582	Old	Eryths	#0072B2
PZ-ChIC-Bl6-BM-lin-H3K4me1-3_244	-0.211037519533543	27.3766877922208	Old	Eryths	#0072B2
PZ-ChIC-Bl6-BM-lin-H3K4me1-2_212	-24.9292647383277	23.5874457851367	Old	Basophils	#696969
PZ-ChIC-Bl6-BM-lin-H3K4me1-2_138	-5.86600989970386	-33.5093971243847	Old	NKs	#006400
PZ-ChIC-Bl6-BM-lin-H3K4me1-3_306	2.11234297528975	15.1059850632335	Old	MEP	#4c90b7
PZ-ChIC-Bl6-BM-lin-H3K4me1-1_135	10.0829351819741	17.0669711178784	Old	ST	#fd87c9
PZ-ChIC-Bl6-BM-lin-H3K4me1-3_272	31.3863188615622	-18.6930006655153	Old	Bcells	#56B4E9
PZ-ChIC-Bl6-BM-lin-H3K4me1-1_32	-24.8229058622306	21.0496502719849	Old	Basophils	#696969
PZ-ChIC-Bl6-BM-lin-H3K4me1-2_361	7.92322930393559	37.228150764865	Old	Eryths	#0072B2
PZ-ChIC-Bl6-BM-lin-H3K4me1-2_348	23.8051564067372	31.8137884480775	Old	Eryths	#0072B2
PZ-ChIC-Bl6-BM-lin-H3K4me1-3_91	-6.43333992841349	-27.3970018171622	Old	LT	#d093b5
PZ-ChIC-Bl6-BM-lin-H3K4me1-3_304	-0.332595724086497	31.2521388417922	Old	MEP	#4c90b7
PZ-ChIC-Bl6-BM-lin-H3K4me1-1_97	-23.9647138489193	19.7036761300928	Old	Basophils	#696969
PZ-ChIC-Bl6-BM-lin-H3K4me1-3_353	-0.746373738787104	36.4316129428194	Old	Eryths	#0072B2
PZ-ChIC-Bl6-BM-lin-H3K4me1-2_311	-8.80428038878169	-40.8918793258597	Old	NKs	#006400
PZ-ChIC-Bl6-BM-lin-H3K4me1-1_92	-24.5216910728108	21.3234062768632	Old	Basophils	#696969
PZ-ChIC-Bl6-BM-lin-H3K4me1-3_7	-5.12442248860989	-35.3812012073446	Old	NKs	#006400
PZ-ChIC-Bl6-BM-lin-H3K4me1-1_28	-13.4672762602184	15.8086633808745	Old	Basophils	#696969
PZ-ChIC-Bl6-BM-lin-H3K4me1-3_125	-16.6295834176452	-23.4371662133919	Old	Monocytes	#F0E422
PZ-ChIC-Bl6-BM-lin-H3K4me1-3_199	6.57662879743625	33.5278187943459	Old	Eryths	#0072B2
PZ-ChIC-Bl6-BM-lin-H3K4me1-3_190	-23.0407620077978	19.6919514935251	Old	Basophils	#696969
PZ-ChIC-Bl6-BM-lin-H3K4me1-2_317	10.3756804150886	38.0027622606267	Old	Eryths	#0072B2
PZ-ChIC-Bl6-BM-lin-H3K4me1-3_160	-7.25186016092105	13.1265603088793	Old	Basophils	#696969
PZ-ChIC-Bl6-BM-lin-H3K4me1-3_73	2.30412507399713	11.2112207414309	Old	Basophils	#696969
PZ-ChIC-Bl6-BM-lin-H3K4me1-1_91	-5.87746156315851	-34.7550794248964	Old	NKs	#006400
[truncated: 10,086 more rows]
