# Supplementary material for: Single-cell sortChIC identifies hierarchical chromatin dynamics during hematopoiesis
Source: Nat Genet. 2022 Dec 20;55(2):333–45. doi: 10.1038/s41588-022-01260-3 (PMC9925381; doi:10.1038/s41588-022-01260-3)
Supplement: Supplementary file 7 — Metadata of bone marrow experiments for H3K4me3. [file 41588_2022_1260_MOESM7_ESM.txt]

cell	umap1	umap2	batch	ctype.from.LL	colcodenew
B6-13W1-BM-H3K4me3-3_237	28.1270210243092	4.12998880185529	Old	Granulocytes	#D55E00
B6-13W1-BM-H3K4me3-2_126	32.1828621651769	-2.42672720454389	Old	Granulocytes	#D55E00
PZ-Bl6-BM-Linneg-H3K4me3-1_42	17.4899277469129	-19.8605867456562	Old	Basophils	#696969
PZ-ChIC-B6BMSC-H3K4me3-G1-2_291	-8.71403607116624	-4.28423800087436	Old	LT	#d093b5
B6-13W1-BM-H3K4me3-3_318	-11.1051435407792	-35.7047293914838	Old	Eryths	#0072B2
PZ-Bl6-BM-Linneg-H3K4me3-3_42	-11.0901328378287	-36.2606417179941	Old	Eryths	#0072B2
B6-13W1-BM-H3K4me3-1_269	3.09613447980753	11.9029112705019	Old	Monocytes	#F0E422
PZ-Bl6-BM-Linneg-H3K4me3-2_31	-6.54729186765275	-37.7376386588732	Old	Eryths	#0072B2
PZ-Bl6-BM-Linneg-H3K4me3-3_51	13.8570475949322	21.0545485285357	Old	Monocytes	#F0E422
PZ-ChIC-B6BMSC-H3K4me3-G1-G2-3_66	-1.03106999789808	-0.521153974990835	Old	ST	#fd87c9
B6-13W1-BM-H3K4me3-3_55	31.4167593532822	-3.72859258053216	Old	Granulocytes	#D55E00
B6-13W1-BM-H3K4me3-2_33	-2.70960741398102	19.6337423491069	Old	pDCs	#32CD32
PZ-Bl6-BM-Linneg-H3K4me3-3_271	-7.91933498121402	-37.6104949442195	Old	Eryths	#0072B2
B6-13W1-BM-H3K4me3-3_89	-8.93075756214836	-2.57377442393199	Old	MPPs	#d02b87
PZ-Bl6-BM-Linneg-H3K4me3-1_373	12.4371044393405	22.4472748518361	Old	Monocytes	#F0E422
PZ-Bl6-BM-Linneg-H3K4me3-2_185	12.7064545003342	34.7649480668164	Old	NKs	#006400
PZ-Bl6-BM-Linneg-H3K4me3-3_94	12.5030164370768	35.0153842490825	Old	NKs	#006400
B6-13W1-BM-H3K4me3-3_204	-15.3915359831216	23.0073754293197	Old	Bcells	#56B4E9
PZ-Bl6-BM-Linneg-H3K4me3-1_284	-4.01685632186547	-36.8703412561213	Old	MEP	#4c90b7
B6-13W1-BM-H3K4me3-1_244	16.1053679618937	-17.3495527119911	Old	Basophils	#696969
PZ-Bl6-BM-Linneg-H3K4me3-2_355	-6.27050389130978	-36.8703319178761	Old	Eryths	#0072B2
PZ-ChIC-B6BMSC-H3K4me3-G1-2_90	-5.4980603463058	-4.74041276095944	Old	LT	#d093b5
PZ-Bl6-BM-Linneg-H3K4me3-1_350	12.2357744304715	35.1138791277911	Old	NKs	#006400
PZ-ChIC-B6BMSC-H3K4me3-G1-G2-3_270	-12.3495471398055	-8.0036087715313	Old	LT	#d093b5
B6-13W1-BM-H3K4me3-2_235	-15.351813470319	22.5142467774828	Old	Bcells	#56B4E9
PZ-Bl6-BM-Linneg-H3K4me3-2_74	18.1066791927327	32.6134298309893	Old	NKs	#006400
B6-13W1-BM-H3K4me3-1_28	28.0922303201287	-2.67572846461825	Old	Monocytes	#F0E422
PZ-Bl6-BM-Linneg-H3K4me3-2_181	18.6309729087499	-17.0695694175909	Old	Basophils	#696969
PZ-Bl6-BM-Linneg-H3K4me3-3_108	-3.66478499426935	-37.2251592114665	Old	Eryths	#0072B2
PZ-Bl6-BM-Linneg-H3K4me3-3_262	-3.99138109126133	-37.1770754031621	Old	Eryths	#0072B2
PZ-ChIC-B6BMSC-H3K4me3-G1-1_233	-2.43767443122953	2.49571890019287	Old	LT	#d093b5
B6-13W1-BM-H3K4me3-1_372	-3.5773054190136	1.77344111002525	Old	ST	#fd87c9
PZ-Bl6-BM-Linneg-H3K4me3-2_64	12.8609836320266	22.8912229365707	Old	Monocytes	#F0E422
PZ-ChIC-B6BMSC-H3K4me3-G1-G2-3_187	-4.30756492017549	-37.2339353851174	Old	Eryths	#0072B2
PZ-ChIC-B6BMSC-H3K4me3-G1-2_128	-4.44856088109456	-36.2184740033587	Old	MEP	#4c90b7
B6-13W1-BM-H3K4me3-3_111	-16.4728629644751	25.7040651094518	Old	Bcells	#56B4E9
PZ-ChIC-B6BMSC-H3K4me3-G1-G2-3_152	-11.1607617194213	-6.37470501924564	Old	HSCs	#CC79A7
PZ-Bl6-BM-Linneg-H3K4me3-3_353	18.9499279544789	-16.9768869229456	Old	Basophils	#696969
B6-13W1-BM-H3K4me3-2_278	11.3823758781639	21.2971660909807	Old	Monocytes	#F0E422
PZ-Bl6-BM-Linneg-H3K4me3-2_35	-8.53567196194773	-37.4162924039158	Old	Eryths	#0072B2
B6-13W1-BM-H3K4me3-2_322	-20.2369504259113	28.4717191687962	Old	Bcells	#56B4E9
PZ-ChIC-B6BMSC-H3K4me3-G1-1_281	9.69908862530605	32.1291893622457	Old	MPPs	#d02b87
PZ-Bl6-BM-Linneg-H3K4me3-2_287	11.2086561449023	34.643281656163	Old	NKs	#006400
B6-13W1-BM-H3K4me3-3_302	-11.1224530044939	-34.5700470082607	Old	Eryths	#0072B2
PZ-Bl6-BM-Linneg-H3K4me3-2_92	14.1304430745884	34.9718240732675	Old	NKs	#006400
PZ-Bl6-BM-Linneg-H3K4me3-1_258	15.2866661061932	34.6804865441948	Old	NKs	#006400
PZ-Bl6-BM-Linneg-H3K4me3-2_236	-3.22040720464212	-36.4515823237365	Old	MEP	#4c90b7
B6-13W1-BM-H3K4me3-2_81	31.5227437236692	-6.10262820843858	Old	Granulocytes	#D55E00
B6-13W1-BM-H3K4me3-1_324	-25.0058659773093	11.1640569772901	Old	Bcells	#56B4E9
PZ-ChIC-B6BMSC-H3K4me3-G1-G2-3_213	-1.83842181461796	3.6071125154636	Old	MPPs	#d02b87
PZ-Bl6-BM-Linneg-H3K4me3-3_29	12.6699986233598	20.9926261075424	Old	Monocytes	#F0E422
B6-13W1-BM-H3K4me3-1_303	10.1736465871377	17.0719377102904	Old	Monocytes	#F0E422
B6-13W1-BM-H3K4me3-3_323	34.8276686491498	-5.8078241656918	Old	Granulocytes	#D55E00
PZ-Bl6-BM-Linneg-H3K4me3-1_257	12.3563650445196	34.5090144808239	Old	NKs	#006400
PZ-Bl6-BM-Linneg-H3K4me3-3_111	13.0652749915015	23.2078552786125	Old	Monocytes	#F0E422
B6-13W1-BM-H3K4me3-3_127	30.2761771057551	7.23029163291184	Old	Granulocytes	#D55E00
B6-13W1-BM-H3K4me3-3_346	-17.5389623191697	27.6108569956333	Old	Bcells	#56B4E9
B6-13W1-BM-H3K4me3-2_164	29.5348987416566	-4.20705885615304	Old	Granulocytes	#D55E00
PZ-Bl6-BM-Linneg-H3K4me3-2_327	12.4924909360837	35.4519882556646	Old	NKs	#006400
B6-13W1-BM-H3K4me3-2_276	33.2066310490021	3.26150546322851	Old	Granulocytes	#D55E00
PZ-Bl6-BM-Linneg-H3K4me3-3_237	11.5582910290876	20.2344750149831	Old	Monocytes	#F0E422
PZ-ChIC-B6BMSC-H3K4me3-G1-1_317	-4.07160404375373	-36.3969229236505	Old	Eryths	#0072B2
PZ-Bl6-BM-Linneg-H3K4me3-3_340	18.4205699559823	-16.8799703521967	Old	Basophils	#696969
PZ-Bl6-BM-Linneg-H3K4me3-3_82	-5.45203237020841	-37.3813586918682	Old	Eryths	#0072B2
B6-13W1-BM-H3K4me3-3_341	13.2793270524833	22.4597296970406	Old	Monocytes	#F0E422
PZ-ChIC-B6BMSC-H3K4me3-G1-G2-3_27	-9.50305762837595	-4.94080333751014	Old	HSCs	#CC79A7
PZ-Bl6-BM-Linneg-H3K4me3-3_378	13.1483219540465	35.3764847987039	Old	NKs	#006400
B6-13W1-BM-H3K4me3-2_49	28.6755238850107	1.37604730292385	Old	Granulocytes	#D55E00
B6-13W1-BM-H3K4me3-3_280	-8.96956942586479	-32.6046829064675	Old	Eryths	#0072B2
PZ-Bl6-BM-Linneg-H3K4me3-2_311	-10.4453250087722	-36.4513685672574	Old	Eryths	#0072B2
PZ-Bl6-BM-Linneg-H3K4me3-2_353	15.0332466342939	34.7485031312767	Old	NKs	#006400
PZ-Bl6-BM-Linneg-H3K4me3-3_100	-20.3701077932647	28.2684674086191	Old	Bcells	#56B4E9
PZ-Bl6-BM-Linneg-H3K4me3-3_169	-3.15003705283474	-36.7348658220025	Old	Eryths	#0072B2
B6-13W1-BM-H3K4me3-2_280	10.5127583576159	33.2467953494798	Old	NKs	#006400
B6-13W1-BM-H3K4me3-3_54	30.9957167024656	-3.11686767193628	Old	Granulocytes	#D55E00
B6-13W1-BM-H3K4me3-3_35	35.2328241836846	-1.42305814669775	Old	Granulocytes	#D55E00
B6-13W1-BM-H3K4me3-3_295	29.1189171129719	5.43518860714101	Old	Granulocytes	#D55E00
B6-13W1-BM-H3K4me3-3_327	17.9238950570158	-19.7792490940847	Old	Basophils	#696969
B6-13W1-BM-H3K4me3-1_206	9.04511175489238	19.1402677835296	Old	Monocytes	#F0E422
PZ-Bl6-BM-Linneg-H3K4me3-3_334	-7.82821721195793	-37.8448303244812	Old	Eryths	#0072B2
B6-13W1-BM-H3K4me3-1_176	31.0136625210143	0.978690639901684	Old	Granulocytes	#D55E00
B6-13W1-BM-H3K4me3-3_220	-6.21889111221416	-36.3773651487874	Old	Eryths	#0072B2
PZ-Bl6-BM-Linneg-H3K4me3-1_117	19.1239822923157	32.0982936265227	Old	NKs	#006400
B6-13W1-BM-H3K4me3-1_118	27.3888400194979	3.12520031675149	Old	Granulocytes	#D55E00
PZ-Bl6-BM-Linneg-H3K4me3-3_330	11.8064347820971	24.376834039048	Old	Monocytes	#F0E422
PZ-Bl6-BM-Linneg-H3K4me3-3_37	18.4400639259454	-18.8124406684855	Old	Basophils	#696969
PZ-Bl6-BM-Linneg-H3K4me3-2_259	17.5450533352103	-17.2238798075577	Old	Basophils	#696969
PZ-Bl6-BM-Linneg-H3K4me3-3_277	-17.4937808925371	14.67992115191	Old	pDCs	#32CD32
PZ-Bl6-BM-Linneg-H3K4me3-2_293	-23.151000684953	-26.173358675781	Old	Eryths	#0072B2
PZ-ChIC-B6BMSC-H3K4me3-G1-2_14	-1.9288101375241	13.6500381713707	Old	MPPs	#d02b87
B6-13W1-BM-H3K4me3-3_324	-17.0670722870402	23.4589711558308	Old	Bcells	#56B4E9
PZ-Bl6-BM-Linneg-H3K4me3-2_87	-12.5329574160395	-35.8170199388991	Old	Eryths	#0072B2
B6-13W1-BM-H3K4me3-2_323	34.5208279691412	-5.94061005283557	Old	Granulocytes	#D55E00
PZ-Bl6-BM-Linneg-H3K4me3-3_254	-8.42996715796485	-37.5653205249315	Old	Eryths	#0072B2
PZ-Bl6-BM-Linneg-H3K4me3-3_280	18.5749146322116	-17.6559688012893	Old	Basophils	#696969
PZ-Bl6-BM-Linneg-H3K4me3-3_155	-12.8132608997933	-34.1131735175085	Old	Eryths	#0072B2
PZ-Bl6-BM-Linneg-H3K4me3-3_150	11.109418968579	17.8751533971949	Old	Monocytes	#F0E422
PZ-ChIC-B6BMSC-H3K4me3-G1-1_318	-6.05360139507122	-5.05869782121203	Old	HSCs	#CC79A7
B6-13W1-BM-H3K4me3-2_66	13.7115424895921	-14.2312077059805	Old	Basophils	#696969
PZ-Bl6-BM-Linneg-H3K4me3-1_104	9.8493176542031	25.2307484131696	Old	Monocytes	#F0E422
PZ-Bl6-BM-Linneg-H3K4me3-2_156	11.2883710331867	24.026491278812	Old	Monocytes	#F0E422
B6-13W1-BM-H3K4me3-3_101	-20.2174236832093	28.5795305746068	Old	Bcells	#56B4E9
B6-13W1-BM-H3K4me3-3_200	29.2047803044766	6.41921079022058	Old	HSCs	#CC79A7
PZ-ChIC-B6BMSC-H3K4me3-G1-G2-3_169	-4.23503389851502	-35.8363651627522	Old	MEP	#4c90b7
PZ-Bl6-BM-Linneg-H3K4me3-2_57	18.1334481675981	-18.3666706126834	Old	Basophils	#696969
B6-13W1-BM-H3K4me3-2_63	-15.9678104774182	20.9528162839147	Old	Bcells	#56B4E9
B6-13W1-BM-H3K4me3-3_151	10.422054319008	21.1377114013697	Old	Monocytes	#F0E422
PZ-ChIC-B6BMSC-H3K4me3-G1-G2-3_94	-6.09690184693998	-2.37405485095824	Old	MPPs	#d02b87
B6-13W1-BM-H3K4me3-1_178	-11.1759133164921	-36.2957129497522	Old	Eryths	#0072B2
PZ-Bl6-BM-Linneg-H3K4me3-3_281	17.4337564270562	-19.4611119380664	Old	Basophils	#696969
PZ-ChIC-B6BMSC-H3K4me3-G1-2_30	-3.13673108922289	-36.8502642030382	Old	Eryths	#0072B2
B6-13W1-BM-H3K4me3-2_269	-14.8009657218706	23.6281402616423	Old	Bcells	#56B4E9
B6-13W1-BM-H3K4me3-2_127	29.5103641211034	6.9798839584511	Old	Granulocytes	#D55E00
PZ-Bl6-BM-Linneg-H3K4me3-3_253	13.4843706481316	22.0240007503896	Old	Monocytes	#F0E422
PZ-Bl6-BM-Linneg-H3K4me3-2_68	-9.57503343710568	-37.4687348651742	Old	Eryths	#0072B2
B6-13W1-BM-H3K4me3-3_64	10.7274986519464	23.974233209536	Old	Monocytes	#F0E422
PZ-ChIC-B6BMSC-H3K4me3-G1-G2-3_306	-10.4105740168394	-6.1246398785324	Old	LT	#d093b5
B6-13W1-BM-H3K4me3-2_185	-22.985064203544	14.1144284605247	Old	Bcells	#56B4E9
PZ-Bl6-BM-Linneg-H3K4me3-2_366	13.2125285978276	21.4794623146489	Old	Monocytes	#F0E422
PZ-Bl6-BM-Linneg-H3K4me3-3_3	9.86672493212141	-10.6044552715562	Old	MEP	#4c90b7
PZ-Bl6-BM-Linneg-H3K4me3-1_212	-4.02364936750098	-37.1262090870677	Old	Eryths	#0072B2
PZ-ChIC-B6BMSC-H3K4me3-G1-2_189	-1.69629928006747	1.24112444480685	Old	MPPs	#d02b87
PZ-Bl6-BM-Linneg-H3K4me3-2_127	11.8725785385789	24.5130771774571	Old	Monocytes	#F0E422
PZ-Bl6-BM-Linneg-H3K4me3-3_284	-11.5741792742666	-34.7570917340321	Old	Eryths	#0072B2
PZ-Bl6-BM-Linneg-H3K4me3-3_167	13.5664287411194	21.6857552831871	Old	Monocytes	#F0E422
PZ-Bl6-BM-Linneg-H3K4me3-2_63	12.8617946685193	23.1880705005232	Old	Monocytes	#F0E422
PZ-ChIC-B6BMSC-H3K4me3-G1-2_94	-12.4361848907467	-6.83097561424341	Old	HSCs	#CC79A7
PZ-Bl6-BM-Linneg-H3K4me3-1_171	-11.6389570450802	-35.3922869365645	Old	Eryths	#0072B2
PZ-Bl6-BM-Linneg-H3K4me3-2_225	13.2540252292763	22.2990238581656	Old	Monocytes	#F0E422
B6-13W1-BM-H3K4me3-3_285	31.6454703053363	-5.68551035594922	Old	Granulocytes	#D55E00
B6-13W1-BM-H3K4me3-2_149	-21.1601826109251	12.5673017990833	Old	Bcells	#56B4E9
PZ-Bl6-BM-Linneg-H3K4me3-2_229	18.3082290483273	-18.1277301233392	Old	Basophils	#696969
PZ-Bl6-BM-Linneg-H3K4me3-1_89	10.4737486791471	24.5266828065415	Old	Monocytes	#F0E422
B6-13W1-BM-H3K4me3-1_134	28.1616018528853	7.99571605709528	Old	Granulocytes	#D55E00
PZ-Bl6-BM-Linneg-H3K4me3-2_275	14.3811433546813	-7.35441696082202	Old	Basophils	#696969
PZ-Bl6-BM-Linneg-H3K4me3-2_319	-11.3046109745509	-36.1401014046999	Old	Eryths	#0072B2
PZ-ChIC-B6BMSC-H3K4me3-G1-G2-3_258	-13.5301105928579	-8.77577969667492	Old	LT	#d093b5
PZ-ChIC-B6BMSC-H3K4me3-G1-G2-3_253	-4.82292741141229	-36.3468657402495	Old	Eryths	#0072B2
B6-13W1-BM-H3K4me3-3_325	-22.3913118891153	29.2374935138522	Old	Bcells	#56B4E9
B6-13W1-BM-H3K4me3-2_260	27.0986589685754	7.94435643444653	Old	Granulocytes	#D55E00
B6-13W1-BM-H3K4me3-2_313	-20.6262299652499	27.2768989076032	Old	Bcells	#56B4E9
B6-13W1-BM-H3K4me3-2_340	-18.8747001779388	28.5673440972103	Old	Bcells	#56B4E9
PZ-Bl6-BM-Linneg-H3K4me3-3_232	-8.02775160956367	-37.8096152037974	Old	Eryths	#0072B2
PZ-Bl6-BM-Linneg-H3K4me3-1_67	17.3599114486306	-18.6906464437634	Old	Basophils	#696969
PZ-Bl6-BM-Linneg-H3K4me3-2_344	-11.1214488856316	-35.7854845902243	Old	Eryths	#0072B2
PZ-ChIC-B6BMSC-H3K4me3-G1-2_312	-10.9650603220804	-7.57839294858517	Old	HSCs	#CC79A7
B6-13W1-BM-H3K4me3-3_113	-17.0084700031553	18.9725960201575	Old	Bcells	#56B4E9
PZ-Bl6-BM-Linneg-H3K4me3-3_373	15.4378904673016	34.4480278992082	Old	NKs	#006400
B6-13W1-BM-H3K4me3-3_3	-15.5123716580094	24.8000189309761	Old	Bcells	#56B4E9
B6-13W1-BM-H3K4me3-3_332	28.8782922080646	6.66545986004347	Old	Granulocytes	#D55E00
PZ-Bl6-BM-Linneg-H3K4me3-1_167	-13.8307324079415	22.3198828286121	Old	pDCs	#32CD32
B6-13W1-BM-H3K4me3-1_129	28.4882202297109	-3.04454105118093	Old	Granulocytes	#D55E00
PZ-ChIC-B6BMSC-H3K4me3-G1-G2-3_153	-5.07217451821664	-37.2520019543084	Old	Eryths	#0072B2
PZ-Bl6-BM-Linneg-H3K4me3-1_328	-7.03090562807331	-37.3394085093836	Old	Eryths	#0072B2
B6-13W1-BM-H3K4me3-2_29	-17.77074519471	26.2464957892465	Old	Bcells	#56B4E9
PZ-Bl6-BM-Linneg-H3K4me3-3_256	-6.50234762566455	-37.438705441427	Old	Eryths	#0072B2
PZ-Bl6-BM-Linneg-H3K4me3-1_254	17.9206204357521	-19.7436605258491	Old	Basophils	#696969
PZ-ChIC-B6BMSC-H3K4me3-G1-G2-3_170	-11.7775224491131	-6.61383770867939	Old	HSCs	#CC79A7
PZ-Bl6-BM-Linneg-H3K4me3-2_98	-7.48470989989131	-37.5381386999272	Old	Eryths	#0072B2
PZ-Bl6-BM-Linneg-H3K4me3-1_205	-3.18966483944076	21.0484710476224	Old	pDCs	#32CD32
B6-13W1-BM-H3K4me3-3_262	-14.6186488806682	25.7424479581242	Old	Bcells	#56B4E9
PZ-ChIC-B6BMSC-H3K4me3-G1-G2-3_208	-5.5455819278706	-36.2548938889247	Old	Eryths	#0072B2
PZ-Bl6-BM-Linneg-H3K4me3-2_240	12.6607953345307	34.3860774991148	Old	NKs	#006400
B6-13W1-BM-H3K4me3-2_184	31.4488420168247	1.83249504758402	Old	Granulocytes	#D55E00
B6-13W1-BM-H3K4me3-2_290	-7.3339983425366	-37.5425443784318	Old	Eryths	#0072B2
PZ-Bl6-BM-Linneg-H3K4me3-1_374	-10.0728662330872	-36.0528970146097	Old	Eryths	#0072B2
B6-13W1-BM-H3K4me3-2_302	-23.6648963132449	29.1649777127972	Old	Bcells	#56B4E9
PZ-Bl6-BM-Linneg-H3K4me3-1_110	29.1801745714836	5.82686022890537	Old	HSCs	#CC79A7
B6-13W1-BM-H3K4me3-2_191	11.0873096227025	33.2746898437616	Old	NKs	#006400
PZ-Bl6-BM-Linneg-H3K4me3-3_274	28.2309755637315	5.19799696029766	Old	Basophils	#696969
B6-13W1-BM-H3K4me3-2_293	-25.8953382948519	10.8823389827777	Old	Bcells	#56B4E9
PZ-Bl6-BM-Linneg-H3K4me3-1_25	11.1107552997109	21.9641849123975	Old	Monocytes	#F0E422
B6-13W1-BM-H3K4me3-1_152	28.6048954640772	6.57962784009159	Old	Granulocytes	#D55E00
PZ-ChIC-B6BMSC-H3K4me3-G1-G2-3_86	-11.2055227091297	-27.9635796245889	Old	Eryths	#0072B2
B6-13W1-BM-H3K4me3-3_206	10.7345825998599	24.0047486684339	Old	Monocytes	#F0E422
B6-13W1-BM-H3K4me3-3_276	-17.7573942705704	22.258948436492	Old	Bcells	#56B4E9
PZ-ChIC-B6BMSC-H3K4me3-G1-G2-3_202	-6.49160563835899	-1.41252157512116	Old	MPPs	#d02b87
B6-13W1-BM-H3K4me3-2_111	-21.808008960602	27.9767205083187	Old	Bcells	#56B4E9
PZ-Bl6-BM-Linneg-H3K4me3-3_113	18.0434856233983	-19.229676395948	Old	Basophils	#696969
B6-13W1-BM-H3K4me3-1_220	29.7000779454697	7.83910583682864	Old	Granulocytes	#D55E00
PZ-Bl6-BM-Linneg-H3K4me3-2_49	-12.3995742697368	-34.9399103407243	Old	Eryths	#0072B2
PZ-ChIC-B6BMSC-H3K4me3-G1-G2-3_299	-5.16084031084154	-37.3644577561235	Old	Eryths	#0072B2
PZ-Bl6-BM-Linneg-H3K4me3-2_126	18.4988418526211	-18.1988083069962	Old	Basophils	#696969
PZ-Bl6-BM-Linneg-H3K4me3-1_184	18.5732373811763	-12.4584392830842	Old	Basophils	#696969
PZ-Bl6-BM-Linneg-H3K4me3-2_207	18.7336010019264	-16.8644902159854	Old	Basophils	#696969
B6-13W1-BM-H3K4me3-2_4	-19.5155365199548	19.4132337354825	Old	Bcells	#56B4E9
PZ-Bl6-BM-Linneg-H3K4me3-3_119	29.333116859642	4.91119050278286	Old	HSCs	#CC79A7
PZ-Bl6-BM-Linneg-H3K4me3-2_271	11.8585841996733	34.3852607531854	Old	NKs	#006400
PZ-Bl6-BM-Linneg-H3K4me3-1_35	14.3566009763277	-14.6349728436728	Old	Basophils	#696969
B6-13W1-BM-H3K4me3-1_123	-15.5427455657263	-28.5829869884944	Old	Eryths	#0072B2
PZ-Bl6-BM-Linneg-H3K4me3-1_299	14.8122359376012	32.8678729675385	Old	NKs	#006400
PZ-Bl6-BM-Linneg-H3K4me3-1_153	12.2940928050049	24.0474355502926	Old	Monocytes	#F0E422
B6-13W1-BM-H3K4me3-2_365	11.2074711796946	33.2683474658284	Old	NKs	#006400
PZ-Bl6-BM-Linneg-H3K4me3-3_70	13.4463224814386	21.1941319582369	Old	Monocytes	#F0E422
PZ-Bl6-BM-Linneg-H3K4me3-1_335	6.79560688771232	14.6032672244472	Old	Monocytes	#F0E422
PZ-Bl6-BM-Linneg-H3K4me3-3_222	13.461701526984	22.5242659782333	Old	Monocytes	#F0E422
B6-13W1-BM-H3K4me3-1_121	-19.8524396424559	-29.5019423020384	Old	Eryths	#0072B2
PZ-Bl6-BM-Linneg-H3K4me3-3_63	17.8470388479324	-18.7517578216102	Old	Basophils	#696969
B6-13W1-BM-H3K4me3-3_347	31.0907183682264	5.63021506269558	Old	Granulocytes	#D55E00
B6-13W1-BM-H3K4me3-2_225	16.3825600301485	-17.201011768322	Old	Basophils	#696969
PZ-Bl6-BM-Linneg-H3K4me3-2_161	12.7313618005395	23.3687691021419	Old	Monocytes	#F0E422
PZ-Bl6-BM-Linneg-H3K4me3-1_237	17.5963933457113	32.9565001216512	Old	NKs	#006400
PZ-Bl6-BM-Linneg-H3K4me3-2_84	18.3136592238015	-18.5123026134969	Old	Basophils	#696969
PZ-Bl6-BM-Linneg-H3K4me3-3_44	11.7996672950723	24.1985909456282	Old	Monocytes	#F0E422
PZ-Bl6-BM-Linneg-H3K4me3-2_142	-7.7180189918487	-37.570854518312	Old	Eryths	#0072B2
PZ-Bl6-BM-Linneg-H3K4me3-3_73	-7.45179134537317	-37.9674933165983	Old	Eryths	#0072B2
PZ-Bl6-BM-Linneg-H3K4me3-2_186	-3.07709462169489	-36.4613999943187	Old	MEP	#4c90b7
B6-13W1-BM-H3K4me3-1_37	7.79993487518873	19.1670745219552	Old	Monocytes	#F0E422
PZ-Bl6-BM-Linneg-H3K4me3-3_57	17.232861379286	-18.0688039536119	Old	Basophils	#696969
PZ-Bl6-BM-Linneg-H3K4me3-2_22	-6.6898841136645	-37.8872303727621	Old	Eryths	#0072B2
B6-13W1-BM-H3K4me3-2_228	28.890121020171	5.56925081103415	Old	Granulocytes	#D55E00
B6-13W1-BM-H3K4me3-1_125	8.64464514927234	23.366595444983	Old	Monocytes	#F0E422
PZ-Bl6-BM-Linneg-H3K4me3-3_239	17.8012300487081	-17.402178227017	Old	Basophils	#696969
B6-13W1-BM-H3K4me3-1_117	25.488543470617	1.36249702362798	Old	Granulocytes	#D55E00
PZ-Bl6-BM-Linneg-H3K4me3-3_185	10.4668638833384	25.3599521713865	Old	Monocytes	#F0E422
B6-13W1-BM-H3K4me3-3_133	-14.2816295959339	-33.6413442602862	Old	Eryths	#0072B2
B6-13W1-BM-H3K4me3-3_224	35.6401720405094	-1.67931361495813	Old	Granulocytes	#D55E00
B6-13W1-BM-H3K4me3-1_172	31.9153130844861	-2.7279432941394	Old	Granulocytes	#D55E00
PZ-Bl6-BM-Linneg-H3K4me3-2_295	-9.68796688379687	-37.260072533392	Old	Eryths	#0072B2
PZ-Bl6-BM-Linneg-H3K4me3-2_213	18.7444785690396	32.7670870023776	Old	NKs	#006400
B6-13W1-BM-H3K4me3-3_137	28.2027358246493	-1.32556239944848	Old	Granulocytes	#D55E00
PZ-Bl6-BM-Linneg-H3K4me3-2_376	18.6134042738356	-17.4794248948472	Old	Basophils	#696969
PZ-Bl6-BM-Linneg-H3K4me3-2_175	-4.92918124198895	-37.156432305967	Old	Eryths	#0072B2
PZ-ChIC-B6BMSC-H3K4me3-G1-2_55	-8.88181881924548	-4.60998410976815	Old	LT	#d093b5
B6-13W1-BM-H3K4me3-1_371	29.7155022289278	4.41183470170053	Old	Granulocytes	#D55E00
B6-13W1-BM-H3K4me3-2_114	5.25810535929973	12.607392311527	Old	Monocytes	#F0E422
PZ-Bl6-BM-Linneg-H3K4me3-3_244	-3.44365531376952	-36.12937841828	Old	MEP	#4c90b7
PZ-Bl6-BM-Linneg-H3K4me3-3_135	13.1068928999751	34.9466821718563	Old	NKs	#006400
B6-13W1-BM-H3K4me3-2_101	30.2313825371171	-10.1989991987721	Old	Granulocytes	#D55E00
PZ-Bl6-BM-Linneg-H3K4me3-2_228	13.272916836373	34.614220600572	Old	NKs	#006400
PZ-ChIC-B6BMSC-H3K4me3-G1-2_295	-8.3749880408627	-6.72531464119942	Old	LT	#d093b5
B6-13W1-BM-H3K4me3-2_35	7.24661939377206	18.9405250479954	Old	Monocytes	#F0E422
B6-13W1-BM-H3K4me3-3_225	-19.0298535909992	26.3375683458156	Old	Bcells	#56B4E9
B6-13W1-BM-H3K4me3-2_274	-9.91304469504822	-36.7996458204498	Old	Eryths	#0072B2
PZ-Bl6-BM-Linneg-H3K4me3-3_92	17.7379853718551	-19.5306947268164	Old	Basophils	#696969
PZ-Bl6-BM-Linneg-H3K4me3-2_272	-12.1374369515147	-35.5592611591671	Old	Eryths	#0072B2
PZ-Bl6-BM-Linneg-H3K4me3-2_265	11.9360392380049	35.0379255233406	Old	NKs	#006400
B6-13W1-BM-H3K4me3-2_236	8.91307522201778	19.6187744547648	Old	Monocytes	#F0E422
PZ-Bl6-BM-Linneg-H3K4me3-3_298	18.3832041722346	-17.3796534050022	Old	Basophils	#696969
B6-13W1-BM-H3K4me3-3_309	31.2178409005557	-3.44872755145979	Old	Granulocytes	#D55E00
B6-13W1-BM-H3K4me3-3_66	29.9688142399051	6.19130846838016	Old	Granulocytes	#D55E00
B6-13W1-BM-H3K4me3-3_25	-18.7499809254154	20.0107829872807	Old	Bcells	#56B4E9
B6-13W1-BM-H3K4me3-2_320	-13.1506661766154	-34.0446163234969	Old	Eryths	#0072B2
PZ-Bl6-BM-Linneg-H3K4me3-3_266	-4.57880256137109	-37.3340241706967	Old	Eryths	#0072B2
PZ-Bl6-BM-Linneg-H3K4me3-2_334	13.0880564922233	21.8934531677297	Old	Monocytes	#F0E422
B6-13W1-BM-H3K4me3-3_126	29.962288263625	6.78810535822826	Old	Granulocytes	#D55E00
B6-13W1-BM-H3K4me3-3_263	-25.6485525855809	13.6509001958639	Old	Bcells	#56B4E9
PZ-ChIC-B6BMSC-H3K4me3-G1-2_58	-9.55977338378478	-5.13026480126121	Old	LT	#d093b5
PZ-Bl6-BM-Linneg-H3K4me3-3_17	-16.1235203865315	26.8063248634073	Old	Bcells	#56B4E9
PZ-Bl6-BM-Linneg-H3K4me3-3_19	12.0033722713637	35.1520288312692	Old	NKs	#006400
PZ-Bl6-BM-Linneg-H3K4me3-3_107	-4.13048464493824	-35.8920320812657	Old	Eryths	#0072B2
B6-13W1-BM-H3K4me3-2_138	-26.9920431155222	12.2089614144624	Old	Bcells	#56B4E9
B6-13W1-BM-H3K4me3-2_95	32.8585008304666	-2.06729853020851	Old	Granulocytes	#D55E00
PZ-Bl6-BM-Linneg-H3K4me3-2_309	11.9106251029783	35.0563795326915	Old	NKs	#006400
PZ-Bl6-BM-Linneg-H3K4me3-1_23	-12.4020938533693	-35.5872900784788	Old	Eryths	#0072B2
B6-13W1-BM-H3K4me3-3_377	-13.6212380940405	21.6828273272267	Old	Bcells	#56B4E9
B6-13W1-BM-H3K4me3-2_298	-16.9574415104513	23.6889514377959	Old	Bcells	#56B4E9
PZ-Bl6-BM-Linneg-H3K4me3-1_318	17.7345680962589	-17.7906823919005	Old	Basophils	#696969
PZ-Bl6-BM-Linneg-H3K4me3-3_103	19.4461777479354	32.2241342506957	Old	NKs	#006400
B6-13W1-BM-H3K4me3-1_227	13.54763668828	32.296633608298	Old	NKs	#006400
PZ-Bl6-BM-Linneg-H3K4me3-2_172	-6.98023862641756	-36.4273394765681	Old	Eryths	#0072B2
PZ-Bl6-BM-Linneg-H3K4me3-1_182	-20.3521099306519	28.8037801686462	Old	Bcells	#56B4E9
B6-13W1-BM-H3K4me3-2_172	10.5803980444235	20.8844225405953	Old	Monocytes	#F0E422
PZ-ChIC-B6BMSC-H3K4me3-G1-G2-3_78	-6.77277944273858	-6.59080738477541	Old	HSCs	#CC79A7
B6-13W1-BM-H3K4me3-2_287	34.8393889645216	-8.09932086094348	Old	Granulocytes	#D55E00
PZ-Bl6-BM-Linneg-H3K4me3-3_251	-4.6493471806848	-37.382464813966	Old	Eryths	#0072B2
PZ-Bl6-BM-Linneg-H3K4me3-2_231	18.2760042104578	33.0789978273187	Old	NKs	#006400
B6-13W1-BM-H3K4me3-1_165	27.8802137465377	-2.02006325053328	Old	Granulocytes	#D55E00
PZ-Bl6-BM-Linneg-H3K4me3-3_190	17.6385129081126	-19.814515374325	Old	Basophils	#696969
B6-13W1-BM-H3K4me3-3_75	32.4839477705853	6.92593775555925	Old	Granulocytes	#D55E00
PZ-Bl6-BM-Linneg-H3K4me3-1_140	17.9830242193684	-19.889941951966	Old	Basophils	#696969
PZ-Bl6-BM-Linneg-H3K4me3-2_65	-6.42246402456779	-36.8391685313605	Old	Eryths	#0072B2
B6-13W1-BM-H3K4me3-1_100	-15.9529093080815	26.0616003496859	Old	Bcells	#56B4E9
PZ-Bl6-BM-Linneg-H3K4me3-1_87	18.4173466074791	-16.7687083507326	Old	Basophils	#696969
PZ-Bl6-BM-Linneg-H3K4me3-2_249	18.3055935161624	-19.9435906888509	Old	Basophils	#696969
B6-13W1-BM-H3K4me3-2_119	-16.5762685559042	21.5408102760121	Old	Bcells	#56B4E9
B6-13W1-BM-H3K4me3-2_92	30.3811262402119	5.88938885580413	Old	Granulocytes	#D55E00
B6-13W1-BM-H3K4me3-3_313	25.0767069101806	5.32307623000511	Old	Granulocytes	#D55E00
B6-13W1-BM-H3K4me3-1_340	9.99369297675676	24.8302025696685	Old	Monocytes	#F0E422
PZ-ChIC-B6BMSC-H3K4me3-G1-G2-3_225	-10.5027160409152	-3.20942794157196	Old	MPPs	#d02b87
B6-13W1-BM-H3K4me3-1_10	-15.6746944637013	19.6166524506116	Old	Bcells	#56B4E9
B6-13W1-BM-H3K4me3-2_178	-20.5057551439704	26.8866310017446	Old	Bcells	#56B4E9
B6-13W1-BM-H3K4me3-2_118	33.3192508527817	-7.08044331165076	Old	Granulocytes	#D55E00
B6-13W1-BM-H3K4me3-1_242	-15.6467765925029	20.5354764917086	Old	Bcells	#56B4E9
PZ-Bl6-BM-Linneg-H3K4me3-2_257	11.6506200418303	17.585911734136	Old	Monocytes	#F0E422
PZ-Bl6-BM-Linneg-H3K4me3-3_66	18.9262708971061	-17.0871915101568	Old	Basophils	#696969
B6-13W1-BM-H3K4me3-2_42	29.2461946088447	6.64673536882444	Old	Granulocytes	#D55E00
B6-13W1-BM-H3K4me3-1_182	29.6367421453461	5.28437452204286	Old	Granulocytes	#D55E00
PZ-Bl6-BM-Linneg-H3K4me3-3_122	13.727381124202	20.9800205516865	Old	Monocytes	#F0E422
B6-13W1-BM-H3K4me3-3_134	30.96122164806	3.37795557588133	Old	Granulocytes	#D55E00
PZ-Bl6-BM-Linneg-H3K4me3-2_173	13.4431787369418	35.3645454289871	Old	NKs	#006400
B6-13W1-BM-H3K4me3-3_227	35.1383826688199	-0.577051752982898	Old	Granulocytes	#D55E00
B6-13W1-BM-H3K4me3-2_291	-11.9566790906414	-34.1725931579549	Old	Eryths	#0072B2
PZ-Bl6-BM-Linneg-H3K4me3-2_154	-20.6014767190903	29.3102432415674	Old	Bcells	#56B4E9
B6-13W1-BM-H3K4me3-1_314	29.092941770928	-2.59110448879109	Old	Granulocytes	#D55E00
B6-13W1-BM-H3K4me3-2_53	-20.650413056029	15.218879143824	Old	Bcells	#56B4E9
PZ-Bl6-BM-Linneg-H3K4me3-2_194	11.6025117332359	24.7741497350832	Old	Monocytes	#F0E422
B6-13W1-BM-H3K4me3-3_333	-17.3130828669404	26.8500031531328	Old	Bcells	#56B4E9
PZ-Bl6-BM-Linneg-H3K4me3-1_10	-6.11391372815348	-35.5415828895324	Old	Eryths	#0072B2
PZ-Bl6-BM-Linneg-H3K4me3-1_129	-13.5463133264277	-34.8855905553951	Old	Eryths	#0072B2
PZ-Bl6-BM-Linneg-H3K4me3-2_50	-10.2541515355709	-37.0163553160364	Old	Eryths	#0072B2
PZ-ChIC-B6BMSC-H3K4me3-G1-2_103	-8.43116816696082	-7.55476653117408	Old	LT	#d093b5
B6-13W1-BM-H3K4me3-2_237	-17.7892938412002	22.0046990231187	Old	Bcells	#56B4E9
B6-13W1-BM-H3K4me3-2_155	-18.795581136141	-29.3207415155772	Old	Eryths	#0072B2
PZ-Bl6-BM-Linneg-H3K4me3-3_4	19.0886972954789	-17.3593866695331	Old	Basophils	#696969
B6-13W1-BM-H3K4me3-3_190	28.2082890782664	4.94412937439259	Old	Granulocytes	#D55E00
PZ-Bl6-BM-Linneg-H3K4me3-1_317	11.7653701844301	34.82356347037	Old	NKs	#006400
B6-13W1-BM-H3K4me3-1_87	-27.3413681895338	9.20162813779688	Old	Bcells	#56B4E9
PZ-Bl6-BM-Linneg-H3K4me3-3_138	-9.27134713353614	-37.398877097301	Old	Eryths	#0072B2
PZ-Bl6-BM-Linneg-H3K4me3-1_323	16.4323508221602	33.6945148795897	Old	NKs	#006400
B6-13W1-BM-H3K4me3-3_17	14.9743107381597	33.0939567726245	Old	NKs	#006400
B6-13W1-BM-H3K4me3-3_30	29.0209133168251	7.43365636627764	Old	Granulocytes	#D55E00
B6-13W1-BM-H3K4me3-3_119	28.7922951992807	5.96795014744829	Old	Granulocytes	#D55E00
PZ-Bl6-BM-Linneg-H3K4me3-3_162	19.2894613563436	-12.8805108307259	Old	Basophils	#696969
PZ-ChIC-B6BMSC-H3K4me3-G1-G2-3_224	-6.05892830561712	-3.4445796167731	Old	MPPs	#d02b87
B6-13W1-BM-H3K4me3-2_182	-16.7168608998894	26.4928164641203	Old	Bcells	#56B4E9
B6-13W1-BM-H3K4me3-2_262	26.8737938840782	-2.7594837292127	Old	Granulocytes	#D55E00
PZ-Bl6-BM-Linneg-H3K4me3-3_332	18.2466508406524	-18.0273785308746	Old	Basophils	#696969
B6-13W1-BM-H3K4me3-3_236	-18.3729902573351	23.2719656628394	Old	Bcells	#56B4E9
B6-13W1-BM-H3K4me3-3_175	-14.8947884285382	-34.0779662170304	Old	Eryths	#0072B2
PZ-ChIC-B6BMSC-H3K4me3-G1-G2-3_234	-7.52001403557011	0.405280701160235	Old	MPPs	#d02b87
B6-13W1-BM-H3K4me3-2_62	16.145708374958	32.0335578807764	Old	NKs	#006400
PZ-Bl6-BM-Linneg-H3K4me3-1_199	-4.78823548025636	-36.8262169271811	Old	Eryths	#0072B2
B6-13W1-BM-H3K4me3-2_188	-14.5223964560484	23.274053191324	Old	Bcells	#56B4E9
B6-13W1-BM-H3K4me3-2_87	-26.0515944045678	13.9026826772418	Old	Bcells	#56B4E9
PZ-Bl6-BM-Linneg-H3K4me3-2_159	13.5562121981041	21.4282000082805	Old	Monocytes	#F0E422
PZ-Bl6-BM-Linneg-H3K4me3-2_329	17.389386862821	-19.8664033302907	Old	Basophils	#696969
B6-13W1-BM-H3K4me3-3_278	18.7898756606028	32.0354638980891	Old	NKs	#006400
PZ-ChIC-B6BMSC-H3K4me3-G1-2_268	-5.91171714918566	-3.57768204910573	Old	LT	#d093b5
PZ-ChIC-B6BMSC-H3K4me3-G1-G2-3_327	-9.3416450003507	2.35517179273749	Old	MPPs	#d02b87
PZ-Bl6-BM-Linneg-H3K4me3-2_40	28.2272460754983	4.96033264066763	Old	Granulocytes	#D55E00
B6-13W1-BM-H3K4me3-3_258	29.6566495654821	-2.15145132600384	Old	Granulocytes	#D55E00
PZ-Bl6-BM-Linneg-H3K4me3-3_159	12.1434683005152	24.0294703929963	Old	Monocytes	#F0E422
PZ-Bl6-BM-Linneg-H3K4me3-1_125	13.1210344456821	21.5269279229539	Old	Monocytes	#F0E422
B6-13W1-BM-H3K4me3-1_200	32.3951407327529	6.03249463127002	Old	Granulocytes	#D55E00
PZ-Bl6-BM-Linneg-H3K4me3-3_46	11.1706107611817	23.1827269338453	Old	Monocytes	#F0E422
PZ-Bl6-BM-Linneg-H3K4me3-2_314	11.3305856212266	21.1366742045052	Old	Monocytes	#F0E422
PZ-Bl6-BM-Linneg-H3K4me3-2_89	-17.2205927136908	26.3612475558537	Old	Bcells	#56B4E9
PZ-ChIC-B6BMSC-H3K4me3-G1-2_177	-4.09052827110015	-4.59563614802817	Old	LT	#d093b5
B6-13W1-BM-H3K4me3-2_333	19.7654407180989	-3.26351019017757	Old	Granulocytes	#D55E00
PZ-Bl6-BM-Linneg-H3K4me3-3_12	18.7125678002744	-16.6141335809641	Old	Basophils	#696969
B6-13W1-BM-H3K4me3-3_31	-18.7300143041533	19.3491412616266	Old	Bcells	#56B4E9
PZ-Bl6-BM-Linneg-H3K4me3-1_206	11.804686906344	22.0274644975256	Old	Monocytes	#F0E422
PZ-Bl6-BM-Linneg-H3K4me3-2_328	-6.62342678650919	-37.4599388279225	Old	Eryths	#0072B2
PZ-ChIC-B6BMSC-H3K4me3-G1-G2-3_109	-4.61855641703203	-33.0873629451321	Old	Eryths	#0072B2
B6-13W1-BM-H3K4me3-3_353	34.1216956121	1.59919019972443	Old	Granulocytes	#D55E00
PZ-Bl6-BM-Linneg-H3K4me3-3_372	9.97539713640867	17.3077124694977	Old	Monocytes	#F0E422
PZ-Bl6-BM-Linneg-H3K4me3-3_362	18.998154496582	-17.0162997263831	Old	Basophils	#696969
B6-13W1-BM-H3K4me3-3_37	9.23543519517625	24.1078684292265	Old	Monocytes	#F0E422
PZ-Bl6-BM-Linneg-H3K4me3-3_80	12.0760975190424	34.6342623146618	Old	NKs	#006400
B6-13W1-BM-H3K4me3-3_77	17.4523188548825	-10.5662167836667	Old	Basophils	#696969
B6-13W1-BM-H3K4me3-1_332	17.1947904772782	-14.2157951763513	Old	Basophils	#696969
PZ-Bl6-BM-Linneg-H3K4me3-1_166	-8.64333025930118	-36.9320975569964	Old	Eryths	#0072B2
PZ-ChIC-B6BMSC-H3K4me3-G1-G2-3_177	-3.11174496099088	-36.4635304653322	Old	MEP	#4c90b7
PZ-Bl6-BM-Linneg-H3K4me3-1_185	-8.8789458230437	-36.0432658951525	Old	Eryths	#0072B2
B6-13W1-BM-H3K4me3-3_165	-21.3536333757792	15.0003295450101	Old	Bcells	#56B4E9
PZ-ChIC-B6BMSC-H3K4me3-G1-2_113	-4.25017500872503	-3.92495309992447	Old	LT	#d093b5
PZ-Bl6-BM-Linneg-H3K4me3-3_106	18.2399409167789	-17.4478808530799	Old	Basophils	#696969
PZ-Bl6-BM-Linneg-H3K4me3-2_130	-11.9576803449039	-36.1600367902942	Old	Eryths	#0072B2
B6-13W1-BM-H3K4me3-1_331	-13.1437538150288	-32.4503644324661	Old	Eryths	#0072B2
B6-13W1-BM-H3K4me3-1_295	-3.6908440870608	21.4355480390996	Old	pDCs	#32CD32
B6-13W1-BM-H3K4me3-2_137	-17.8785649132194	19.6254463312104	Old	Bcells	#56B4E9
B6-13W1-BM-H3K4me3-3_58	30.1076456531124	9.57559977936056	Old	Granulocytes	#D55E00
B6-13W1-BM-H3K4me3-3_109	30.3678466556379	-3.43652430614313	Old	Granulocytes	#D55E00
B6-13W1-BM-H3K4me3-1_338	-26.9842911384808	9.34380469140307	Old	Bcells	#56B4E9
PZ-Bl6-BM-Linneg-H3K4me3-3_35	18.8605821642302	-17.5572726947194	Old	Basophils	#696969
PZ-Bl6-BM-Linneg-H3K4me3-2_179	12.5395690677932	23.3904737316137	Old	Monocytes	#F0E422
PZ-Bl6-BM-Linneg-H3K4me3-3_62	18.5873799096729	-17.2593783269765	Old	Basophils	#696969
PZ-ChIC-B6BMSC-H3K4me3-G1-G2-3_300	-9.22679127108079	-8.95618320016359	Old	LT	#d093b5
PZ-ChIC-B6BMSC-H3K4me3-G1-G2-3_287	-1.84604894569158	-2.8568741702855	Old	ST	#fd87c9
PZ-ChIC-B6BMSC-H3K4me3-G1-G2-3_338	-2.19075709084104	2.12932231009952	Old	HSCs	#CC79A7
B6-13W1-BM-H3K4me3-3_298	29.331578140015	0.853622108927887	Old	Granulocytes	#D55E00
PZ-Bl6-BM-Linneg-H3K4me3-3_109	11.2971857946216	24.7455359386081	Old	Monocytes	#F0E422
PZ-Bl6-BM-Linneg-H3K4me3-1_142	-18.1198807020946	-29.5519315394724	Old	Eryths	#0072B2
B6-13W1-BM-H3K4me3-2_233	34.0525629057443	-2.44612487442218	Old	Granulocytes	#D55E00
PZ-ChIC-B6BMSC-H3K4me3-G1-2_153	-6.08670348554166	-2.19337133729102	Old	MPPs	#d02b87
PZ-Bl6-BM-Linneg-H3K4me3-1_248	18.314337531657	-19.4018389463988	Old	Basophils	#696969
B6-13W1-BM-H3K4me3-1_120	27.16941141498	0.280735112413487	Old	Granulocytes	#D55E00
PZ-ChIC-B6BMSC-H3K4me3-G1-2_184	-3.69119877017671	-0.936700803329167	Old	MPPs	#d02b87
PZ-Bl6-BM-Linneg-H3K4me3-1_22	19.6596390918723	-11.6223284600436	Old	Basophils	#696969
PZ-Bl6-BM-Linneg-H3K4me3-2_193	18.9608459357895	-16.5710510211189	Old	HSCs	#CC79A7
B6-13W1-BM-H3K4me3-2_209	30.2393826350003	6.70037621668871	Old	Granulocytes	#D55E00
PZ-ChIC-B6BMSC-H3K4me3-G1-2_99	-2.98738313692009	-1.60573544984188	Old	MPPs	#d02b87
B6-13W1-BM-H3K4me3-3_159	16.3572898416609	32.8920228480584	Old	NKs	#006400
PZ-Bl6-BM-Linneg-H3K4me3-3_31	18.6190395339708	-18.0427305574162	Old	Basophils	#696969
B6-13W1-BM-H3K4me3-3_178	12.1569917912735	21.7560709050754	Old	Monocytes	#F0E422
B6-13W1-BM-H3K4me3-3_269	31.3963224006242	5.9593352968893	Old	Granulocytes	#D55E00
PZ-Bl6-BM-Linneg-H3K4me3-3_68	10.8214516732629	23.5138632066384	Old	Monocytes	#F0E422
PZ-ChIC-B6BMSC-H3K4me3-G1-2_129	-1.61716409263081	-0.808955738997833	Old	ST	#fd87c9
B6-13W1-BM-H3K4me3-2_208	11.0631289042167	23.3377710571626	Old	Monocytes	#F0E422
PZ-ChIC-B6BMSC-H3K4me3-G1-G2-3_130	-7.43281106216227	-5.23754155930817	Old	LT	#d093b5
B6-13W1-BM-H3K4me3-1_36	24.2634811934824	6.4541085746328	Old	Granulocytes	#D55E00
PZ-Bl6-BM-Linneg-H3K4me3-3_39	-3.8682960791548	-37.1372553920079	Old	Eryths	#0072B2
B6-13W1-BM-H3K4me3-3_376	28.3520779109598	6.6600181409994	Old	Granulocytes	#D55E00
B6-13W1-BM-H3K4me3-2_106	27.3907795771388	0.266072810193267	Old	Granulocytes	#D55E00
PZ-ChIC-B6BMSC-H3K4me3-G1-2_125	-5.36753198382439	4.83985110556235	Old	MPPs	#d02b87
B6-13W1-BM-H3K4me3-2_332	25.0267037707752	5.18054794828913	Old	HSCs	#CC79A7
PZ-ChIC-B6BMSC-H3K4me3-G1-2_176	2.26851780029921	-6.50720902356647	Old	ST	#fd87c9
PZ-ChIC-B6BMSC-H3K4me3-G1-1_60	1.64374429470876	-5.52314611173518	Old	LT	#d093b5
PZ-ChIC-B6BMSC-H3K4me3-G1-2_42	-3.97387419612782	-35.4401623552861	Old	MEP	#4c90b7
PZ-Bl6-BM-Linneg-H3K4me3-1_32	18.6998990317848	-17.717903361077	Old	Basophils	#696969
B6-13W1-BM-H3K4me3-3_229	31.5290937731823	-4.99962232113632	Old	Granulocytes	#D55E00
PZ-ChIC-B6BMSC-H3K4me3-G1-G2-3_178	-1.416490769174	-21.2965912133686	Old	MEP	#4c90b7
B6-13W1-BM-H3K4me3-3_162	24.7471237171806	5.7400798218268	Old	Granulocytes	#D55E00
PZ-Bl6-BM-Linneg-H3K4me3-3_247	-17.7710646311686	27.7925250670558	Old	Bcells	#56B4E9
B6-13W1-BM-H3K4me3-2_130	-12.8773813085186	-35.3613407794616	Old	Eryths	#0072B2
PZ-Bl6-BM-Linneg-H3K4me3-2_119	-12.4244933836652	-35.2086793603861	Old	Eryths	#0072B2
B6-13W1-BM-H3K4me3-3_277	18.5031745577853	-12.2307045029412	Old	Basophils	#696969
B6-13W1-BM-H3K4me3-2_353	-15.7080864079112	22.9439904161317	Old	Bcells	#56B4E9
PZ-Bl6-BM-Linneg-H3K4me3-3_355	-11.3479421113804	-36.2095283494939	Old	Eryths	#0072B2
PZ-Bl6-BM-Linneg-H3K4me3-1_160	11.8067162216515	24.5327476553151	Old	Monocytes	#F0E422
PZ-ChIC-B6BMSC-H3K4me3-G1-2_348	-3.64455238095701	-0.988143385593794	Old	HSCs	#CC79A7
PZ-Bl6-BM-Linneg-H3K4me3-2_367	12.132494987691	35.157451813788	Old	NKs	#006400
PZ-Bl6-BM-Linneg-H3K4me3-3_335	13.3019523751689	20.8214329475987	Old	Monocytes	#F0E422
PZ-ChIC-B6BMSC-H3K4me3-G1-2_32	-3.05094479048462	-8.31821900337908	Old	LT	#d093b5
PZ-Bl6-BM-Linneg-H3K4me3-2_39	-4.69570963381248	-37.0169034337871	Old	Eryths	#0072B2
PZ-Bl6-BM-Linneg-H3K4me3-3_307	11.5184420428141	21.2260286203178	Old	Monocytes	#F0E422
PZ-Bl6-BM-Linneg-H3K4me3-2_234	13.4207494399916	21.7434007335826	Old	Monocytes	#F0E422
B6-13W1-BM-H3K4me3-3_205	12.6659963832734	23.0392640370293	Old	Monocytes	#F0E422
PZ-Bl6-BM-Linneg-H3K4me3-2_281	-9.12240800682888	-37.444830006792	Old	Eryths	#0072B2
PZ-Bl6-BM-Linneg-H3K4me3-3_7	13.348201274339	20.6285083291453	Old	Monocytes	#F0E422
PZ-Bl6-BM-Linneg-H3K4me3-3_203	-12.6022914999816	-34.991435674655	Old	Eryths	#0072B2
B6-13W1-BM-H3K4me3-3_243	-19.6181755722298	15.5432074460773	Old	Bcells	#56B4E9
PZ-Bl6-BM-Linneg-H3K4me3-1_249	-6.98564587892857	-36.7560261145764	Old	Eryths	#0072B2
PZ-Bl6-BM-Linneg-H3K4me3-2_230	17.9972967226045	-17.8356161096308	Old	Basophils	#696969
PZ-Bl6-BM-Linneg-H3K4me3-3_183	19.1631786392242	-13.3203604549603	Old	Basophils	#696969
B6-13W1-BM-H3K4me3-3_184	11.2408817407793	23.8735495764366	Old	Monocytes	#F0E422
PZ-Bl6-BM-Linneg-H3K4me3-3_21	-17.0005665532852	27.0431078593547	Old	Bcells	#56B4E9
PZ-ChIC-B6BMSC-H3K4me3-G1-2_288	-3.52059206927189	-1.85357100027728	Old	MPPs	#d02b87
B6-13W1-BM-H3K4me3-2_31	33.493801132563	2.85251998782299	Old	Granulocytes	#D55E00
PZ-Bl6-BM-Linneg-H3K4me3-1_290	10.8942551650287	33.2831657503343	Old	NKs	#006400
PZ-Bl6-BM-Linneg-H3K4me3-3_201	12.5932091771807	35.167680540317	Old	NKs	#006400
B6-13W1-BM-H3K4me3-3_97	29.7360928487191	4.52098685273344	Old	Granulocytes	#D55E00
B6-13W1-BM-H3K4me3-1_224	-10.033425655007	-37.2509045049493	Old	Eryths	#0072B2
PZ-Bl6-BM-Linneg-H3K4me3-2_221	11.6602506392819	35.006225501495	Old	NKs	#006400
PZ-Bl6-BM-Linneg-H3K4me3-1_137	17.7110117895587	-16.6333065428109	Old	Basophils	#696969
B6-13W1-BM-H3K4me3-2_54	9.23161608526411	13.69888853194	Old	Granulocytes	#D55E00
PZ-Bl6-BM-Linneg-H3K4me3-3_117	12.2966212281956	23.1847906348079	Old	Monocytes	#F0E422
PZ-Bl6-BM-Linneg-H3K4me3-2_176	-19.4463498344352	23.8920182261347	Old	Bcells	#56B4E9
PZ-Bl6-BM-Linneg-H3K4me3-2_95	-10.3906994432718	-36.6086966987573	Old	Eryths	#0072B2
PZ-Bl6-BM-Linneg-H3K4me3-2_318	19.1328502792639	-16.9911230611714	Old	Basophils	#696969
B6-13W1-BM-H3K4me3-3_194	-22.6069583828418	17.1086374456063	Old	Bcells	#56B4E9
B6-13W1-BM-H3K4me3-3_283	29.300721877594	5.35648906690913	Old	Granulocytes	#D55E00
B6-13W1-BM-H3K4me3-2_180	-16.1287577357479	26.8505601822142	Old	Bcells	#56B4E9
B6-13W1-BM-H3K4me3-3_300	34.9671705676468	-2.7959050834833	Old	Granulocytes	#D55E00
B6-13W1-BM-H3K4me3-2_261	-26.0096893236489	10.7092668067308	Old	Bcells	#56B4E9
PZ-Bl6-BM-Linneg-H3K4me3-2_363	11.1146007954279	24.3094121422051	Old	Monocytes	#F0E422
B6-13W1-BM-H3K4me3-2_199	-14.4312231437113	23.1348004488548	Old	Bcells	#56B4E9
B6-13W1-BM-H3K4me3-1_333	-18.6594340243191	18.8770615012827	Old	Bcells	#56B4E9
B6-13W1-BM-H3K4me3-1_158	-14.5241193003353	20.3906528261413	Old	MEP	#4c90b7
PZ-Bl6-BM-Linneg-H3K4me3-1_253	8.03101378000816	16.926591298981	Old	Monocytes	#F0E422
PZ-Bl6-BM-Linneg-H3K4me3-3_164	18.7383054739483	-15.962515200423	Old	Basophils	#696969
PZ-ChIC-B6BMSC-H3K4me3-G1-G2-3_190	-2.92937232158875	5.51428007279573	Old	MPPs	#d02b87
PZ-ChIC-B6BMSC-H3K4me3-G1-2_44	-10.2645001300734	-4.65133006415716	Old	LT	#d093b5
PZ-Bl6-BM-Linneg-H3K4me3-1_355	12.1434102670575	35.0744560062783	Old	NKs	#006400
PZ-Bl6-BM-Linneg-H3K4me3-2_235	-3.8807195321912	-36.3830631388084	Old	Eryths	#0072B2
PZ-Bl6-BM-Linneg-H3K4me3-2_136	18.2629731896654	-16.5935844233569	Old	Basophils	#696969
B6-13W1-BM-H3K4me3-2_316	-27.6371625246633	11.4375605506423	Old	Bcells	#56B4E9
B6-13W1-BM-H3K4me3-2_112	30.5674944071697	4.41015916636527	Old	Granulocytes	#D55E00
B6-13W1-BM-H3K4me3-2_372	30.5634961354756	3.08137581241922	Old	Granulocytes	#D55E00
B6-13W1-BM-H3K4me3-1_237	-14.0439569013683	22.363597798146	Old	Bcells	#56B4E9
B6-13W1-BM-H3K4me3-3_368	29.7862973920504	6.18110548631258	Old	Granulocytes	#D55E00
PZ-Bl6-BM-Linneg-H3K4me3-2_45	19.1402905605667	-12.4821027869083	Old	Basophils	#696969
B6-13W1-BM-H3K4me3-3_4	-18.4329786937178	19.0318466658013	Old	Bcells	#56B4E9
PZ-ChIC-B6BMSC-H3K4me3-G1-2_372	-8.72082374784842	-5.84093995828444	Old	HSCs	#CC79A7
B6-13W1-BM-H3K4me3-1_102	11.5221970732509	33.7353364697856	Old	NKs	#006400
B6-13W1-BM-H3K4me3-1_169	30.4220047070049	6.43592676887635	Old	Granulocytes	#D55E00
B6-13W1-BM-H3K4me3-2_75	-15.0127142124378	23.1619916673297	Old	Bcells	#56B4E9
B6-13W1-BM-H3K4me3-2_215	-20.2980289188887	26.6380955466342	Old	Bcells	#56B4E9
PZ-Bl6-BM-Linneg-H3K4me3-2_164	18.6673176514085	-15.8320200674141	Old	Basophils	#696969
B6-13W1-BM-H3K4me3-1_159	31.86794669893	-5.91768777777104	Old	Granulocytes	#D55E00
B6-13W1-BM-H3K4me3-2_157	30.580614400498	3.12708456069242	Old	Granulocytes	#D55E00
PZ-Bl6-BM-Linneg-H3K4me3-2_137	-11.8901159369245	-35.7723389854379	Old	Eryths	#0072B2
PZ-Bl6-BM-Linneg-H3K4me3-2_178	-9.49985495510319	-37.2293807010824	Old	Eryths	#0072B2
PZ-ChIC-B6BMSC-H3K4me3-G1-G2-3_93	-4.13515925689049	-35.8078278620986	Old	Eryths	#0072B2
PZ-Bl6-BM-Linneg-H3K4me3-2_238	18.576084249928	-16.0864359154919	Old	Basophils	#696969
B6-13W1-BM-H3K4me3-3_329	29.4776182533561	6.23375317551808	Old	Granulocytes	#D55E00
B6-13W1-BM-H3K4me3-3_129	28.4365133948364	2.5016150402074	Old	Granulocytes	#D55E00
B6-13W1-BM-H3K4me3-2_294	30.9730046620676	4.1761714136932	Old	Granulocytes	#D55E00
PZ-ChIC-B6BMSC-H3K4me3-G1-2_89	-8.58541191412301	-7.54573824318641	Old	LT	#d093b5
B6-13W1-BM-H3K4me3-1_58	8.25113864010078	22.2109720676361	Old	Monocytes	#F0E422
PZ-Bl6-BM-Linneg-H3K4me3-2_364	11.8275174509949	24.5172662712647	Old	Monocytes	#F0E422
B6-13W1-BM-H3K4me3-1_236	28.7922204874551	-10.0077024594842	Old	Granulocytes	#D55E00
PZ-ChIC-B6BMSC-H3K4me3-G1-2_35	-7.30852188361263	-7.01287697591688	Old	HSCs	#CC79A7
PZ-Bl6-BM-Linneg-H3K4me3-1_133	-7.11689954823518	-37.5239519011066	Old	Eryths	#0072B2
B6-13W1-BM-H3K4me3-1_376	-15.5824608412435	-32.895114435205	Old	Eryths	#0072B2
B6-13W1-BM-H3K4me3-2_378	29.6898613920585	1.05138225298246	Old	Granulocytes	#D55E00
B6-13W1-BM-H3K4me3-2_194	-20.7011600914168	27.1160558523322	Old	Bcells	#56B4E9
PZ-ChIC-B6BMSC-H3K4me3-G1-G2-3_98	-7.44558419214008	6.99438736004315	Old	MPPs	#d02b87
B6-13W1-BM-H3K4me3-2_328	-16.0127150992432	26.6341746684037	Old	Bcells	#56B4E9
PZ-Bl6-BM-Linneg-H3K4me3-3_158	14.0313862452088	35.1174021538649	Old	NKs	#006400
B6-13W1-BM-H3K4me3-1_285	8.83204598646531	22.2788691974174	Old	Monocytes	#F0E422
B6-13W1-BM-H3K4me3-2_57	-13.9465203257294	21.8673471352161	Old	Bcells	#56B4E9
PZ-ChIC-B6BMSC-H3K4me3-G1-2_31	-12.5276108258548	-6.42518801042402	Old	MPPs	#d02b87
B6-13W1-BM-H3K4me3-1_193	-16.7947375983649	21.5265191638718	Old	Bcells	#56B4E9
PZ-ChIC-B6BMSC-H3K4me3-G1-2_126	-4.55238058863375	-0.861351422065094	Old	MPPs	#d02b87
PZ-Bl6-BM-Linneg-H3K4me3-2_183	15.0780876982007	34.5863438968201	Old	NKs	#006400
PZ-ChIC-B6BMSC-H3K4me3-G1-G2-3_272	-3.49405912747689	-36.5723264075367	Old	MEP	#4c90b7
B6-13W1-BM-H3K4me3-2_59	-15.4471441098496	19.0755015642856	Old	Bcells	#56B4E9
PZ-ChIC-B6BMSC-H3K4me3-G1-1_258	-3.1699808419397	-36.2993104903138	Old	MEP	#4c90b7
PZ-Bl6-BM-Linneg-H3K4me3-1_232	-8.6694860240558	-37.6602673081041	Old	Eryths	#0072B2
PZ-Bl6-BM-Linneg-H3K4me3-1_92	-2.81732635239743	17.5122445762948	Old	pDCs	#32CD32
PZ-Bl6-BM-Linneg-H3K4me3-1_273	17.3267839515804	-17.5967002338215	Old	Basophils	#696969
PZ-Bl6-BM-Linneg-H3K4me3-2_21	18.3873279450948	32.3855200615406	Old	NKs	#006400
PZ-Bl6-BM-Linneg-H3K4me3-3_302	-7.58045741267146	-37.3093065972013	Old	Eryths	#0072B2
B6-13W1-BM-H3K4me3-2_159	30.7118627804766	3.37681066065164	Old	Granulocytes	#D55E00
B6-13W1-BM-H3K4me3-2_306	14.9622968721337	31.9504048959721	Old	NKs	#006400
PZ-Bl6-BM-Linneg-H3K4me3-2_282	11.6422761736857	33.8380034492182	Old	NKs	#006400
B6-13W1-BM-H3K4me3-2_285	29.8778422701428	8.05034042593958	Old	Granulocytes	#D55E00
PZ-ChIC-B6BMSC-H3K4me3-G1-2_299	-4.8397954547044	-4.1996689918694	Old	MPPs	#d02b87
PZ-Bl6-BM-Linneg-H3K4me3-1_339	-5.17590662382965	-37.3252961168089	Old	Eryths	#0072B2
B6-13W1-BM-H3K4me3-2_373	32.9793071926519	1.63210514676019	Old	Granulocytes	#D55E00
B6-13W1-BM-H3K4me3-1_248	31.7329976572315	-4.10007692305618	Old	Granulocytes	#D55E00
PZ-Bl6-BM-Linneg-H3K4me3-1_255	16.6437069534235	33.5880316467695	Old	NKs	#006400
B6-13W1-BM-H3K4me3-2_48	31.3664192837191	5.94443884857126	Old	Granulocytes	#D55E00
PZ-Bl6-BM-Linneg-H3K4me3-2_73	15.5437782904335	34.1208139690841	Old	NKs	#006400
PZ-Bl6-BM-Linneg-H3K4me3-1_62	-2.72681923663857	17.7480655249678	Old	pDCs	#32CD32
PZ-ChIC-B6BMSC-H3K4me3-G1-G2-3_46	-2.81123862266278	-36.2182377232193	Old	MEP	#4c90b7
PZ-Bl6-BM-Linneg-H3K4me3-1_333	-20.5959462208702	29.3279290457801	Old	Bcells	#56B4E9
PZ-Bl6-BM-Linneg-H3K4me3-2_208	15.3221576223141	34.4398921998165	Old	NKs	#006400
B6-13W1-BM-H3K4me3-3_160	-15.5237880416379	25.0513222533773	Old	Bcells	#56B4E9
B6-13W1-BM-H3K4me3-3_176	-12.1978504955627	-35.4319853341436	Old	Eryths	#0072B2
PZ-Bl6-BM-Linneg-H3K4me3-1_107	12.5715447867751	19.7527390410235	Old	HSCs	#CC79A7
PZ-ChIC-B6BMSC-H3K4me3-G1-G2-3_117	-9.95134351392271	-6.57416898083187	Old	HSCs	#CC79A7
PZ-ChIC-B6BMSC-H3K4me3-G1-2_209	-2.84439545771532	-1.0516799274473	Old	MPPs	#d02b87
PZ-Bl6-BM-Linneg-H3K4me3-2_298	17.962596751081	-17.4135684798919	Old	Basophils	#696969
B6-13W1-BM-H3K4me3-1_202	31.2020088076441	-2.35403897294326	Old	Granulocytes	#D55E00
PZ-ChIC-B6BMSC-H3K4me3-G1-G2-3_257	-7.49600994229823	7.61267564840781	Old	MPPs	#d02b87
B6-13W1-BM-H3K4me3-1_258	-15.9981914353902	26.1895255238653	Old	Bcells	#56B4E9
B6-13W1-BM-H3K4me3-1_44	-19.6984809348962	-26.1588381957689	Old	Eryths	#0072B2
PZ-Bl6-BM-Linneg-H3K4me3-1_322	17.7374526510975	-19.8288702967464	Old	Basophils	#696969
PZ-Bl6-BM-Linneg-H3K4me3-3_196	26.412546552942	1.51441482646553	Old	Basophils	#696969
B6-13W1-BM-H3K4me3-2_319	26.4723089800806	2.08879589875282	Old	Granulocytes	#D55E00
PZ-Bl6-BM-Linneg-H3K4me3-3_160	13.8180921160701	35.0690970703264	Old	NKs	#006400
PZ-Bl6-BM-Linneg-H3K4me3-1_259	11.067522540993	33.0861746715737	Old	NKs	#006400
B6-13W1-BM-H3K4me3-2_109	34.3251434829829	-2.93417561059595	Old	Granulocytes	#D55E00
B6-13W1-BM-H3K4me3-2_177	27.9220778495868	5.72922128163599	Old	Granulocytes	#D55E00
PZ-Bl6-BM-Linneg-H3K4me3-2_158	11.7224462832062	33.2990195803611	Old	NKs	#006400
PZ-Bl6-BM-Linneg-H3K4me3-3_127	17.9930302162452	-19.7351431049776	Old	Basophils	#696969
PZ-ChIC-B6BMSC-H3K4me3-G1-G2-3_5	-9.01623417958069	-1.00023072063432	Old	MPPs	#d02b87
PZ-Bl6-BM-Linneg-H3K4me3-3_369	13.7831267613189	35.2450639816794	Old	NKs	#006400
PZ-Bl6-BM-Linneg-H3K4me3-2_184	-10.6739004981114	-36.5478754608131	Old	Eryths	#0072B2
B6-13W1-BM-H3K4me3-1_52	14.3887331374561	32.9451172968038	Old	NKs	#006400
B6-13W1-BM-H3K4me3-2_134	-3.13313898150285	4.66797474268253	Old	pDCs	#32CD32
PZ-Bl6-BM-Linneg-H3K4me3-2_349	13.335081556531	-14.9320225071593	Old	Eryths	#0072B2
B6-13W1-BM-H3K4me3-3_140	-13.3329940864282	-34.3888114428303	Old	Eryths	#0072B2
B6-13W1-BM-H3K4me3-2_339	16.407755441798	-12.8528176124151	Old	Basophils	#696969
PZ-Bl6-BM-Linneg-H3K4me3-3_352	18.0328976644976	-17.8762853817827	Old	Basophils	#696969
PZ-ChIC-B6BMSC-H3K4me3-G1-G2-3_185	0.225167065710045	-9.62987595329474	Old	LT	#d093b5
PZ-Bl6-BM-Linneg-H3K4me3-2_153	18.958617849927	-12.5283328464558	Old	Basophils	#696969
PZ-Bl6-BM-Linneg-H3K4me3-3_144	10.6490519124951	33.4571238830378	Old	NKs	#006400
PZ-Bl6-BM-Linneg-H3K4me3-3_231	13.3835278540271	21.8724789332475	Old	Monocytes	#F0E422
PZ-Bl6-BM-Linneg-H3K4me3-3_151	17.9070888884249	-17.4163572602109	Old	Basophils	#696969
PZ-ChIC-B6BMSC-H3K4me3-G1-2_2	-3.79378606126932	0.401274073521167	Old	MPPs	#d02b87
PZ-Bl6-BM-Linneg-H3K4me3-2_118	14.1479402086448	34.7502070648026	Old	NKs	#006400
PZ-Bl6-BM-Linneg-H3K4me3-1_224	16.5106770408961	33.535625391749	Old	NKs	#006400
PZ-Bl6-BM-Linneg-H3K4me3-3_64	11.312375316404	33.7203276780276	Old	NKs	#006400
B6-13W1-BM-H3K4me3-2_100	9.70405612961381	19.3380060314281	Old	Monocytes	#F0E422
PZ-ChIC-B6BMSC-H3K4me3-G1-G2-3_370	-4.43295668975051	-35.4071491920007	Old	Eryths	#0072B2
PZ-Bl6-BM-Linneg-H3K4me3-2_41	12.2297841572379	20.5691907951006	Old	Monocytes	#F0E422
B6-13W1-BM-H3K4me3-2_299	10.6795041741017	17.0490877485656	Old	Monocytes	#F0E422
PZ-ChIC-B6BMSC-H3K4me3-G1-G2-3_372	-6.42725566974913	3.14045948840149	Old	MPPs	#d02b87
PZ-Bl6-BM-Linneg-H3K4me3-3_87	19.3811810421466	-12.528410541798	Old	Basophils	#696969
B6-13W1-BM-H3K4me3-1_305	-16.8233906334533	18.8652907427136	Old	Bcells	#56B4E9
PZ-Bl6-BM-Linneg-H3K4me3-2_189	17.7635996311813	-18.4921242193221	Old	Basophils	#696969
B6-13W1-BM-H3K4me3-2_93	32.4399418017494	-6.02811928964009	Old	Granulocytes	#D55E00
B6-13W1-BM-H3K4me3-2_45	-16.179954952881	26.350183729771	Old	Bcells	#56B4E9
B6-13W1-BM-H3K4me3-3_61	28.2507992922911	-3.41445671954915	Old	Granulocytes	#D55E00
B6-13W1-BM-H3K4me3-3_378	29.4291219592365	5.23688016402122	Old	Granulocytes	#D55E00
PZ-ChIC-B6BMSC-H3K4me3-G1-G2-3_42	-0.0427533703804229	-9.01240712279221	Old	MPPs	#d02b87
B6-13W1-BM-H3K4me3-2_258	21.1692035819183	29.3765653230584	Old	NKs	#006400
PZ-ChIC-B6BMSC-H3K4me3-G1-G2-3_17	-2.83924743969593	3.55961252641109	Old	MPPs	#d02b87
PZ-Bl6-BM-Linneg-H3K4me3-2_131	-4.54090637905287	-36.7136126401604	Old	Eryths	#0072B2
PZ-Bl6-BM-Linneg-H3K4me3-2_274	13.0113451521077	23.193347083861	Old	Monocytes	#F0E422
PZ-Bl6-BM-Linneg-H3K4me3-2_157	-3.76935224089963	-37.1389263228622	Old	MEP	#4c90b7
PZ-ChIC-B6BMSC-H3K4me3-G1-2_206	-7.18965539116959	-2.89443948326382	Old	MPPs	#d02b87
PZ-ChIC-B6BMSC-H3K4me3-G1-G2-3_159	0.980951172106136	0.135113643028955	Old	ST	#fd87c9
PZ-ChIC-B6BMSC-H3K4me3-G1-2_13	-7.06912193247941	0.234730847634513	Old	LT	#d093b5
PZ-Bl6-BM-Linneg-H3K4me3-1_365	15.6215493234617	-12.7704365318748	Old	Basophils	#696969
PZ-ChIC-B6BMSC-H3K4me3-G1-G2-3_123	-3.01772183202033	-35.7960009371347	Old	MEP	#4c90b7
B6-13W1-BM-H3K4me3-2_65	28.6946756006562	-0.136342324120205	Old	Granulocytes	#D55E00
PZ-Bl6-BM-Linneg-H3K4me3-3_347	18.7260942640529	-17.0888081381112	Old	Basophils	#696969
PZ-ChIC-B6BMSC-H3K4me3-G1-G2-3_363	-3.08419516375186	-2.74758970796423	Old	HSCs	#CC79A7
PZ-Bl6-BM-Linneg-H3K4me3-1_90	15.4071245270351	34.8824291244361	Old	NKs	#006400
B6-13W1-BM-H3K4me3-3_315	-15.5663122736102	25.1755815702819	Old	Bcells	#56B4E9
B6-13W1-BM-H3K4me3-3_45	32.766337707848	-1.62890659786684	Old	Granulocytes	#D55E00
PZ-Bl6-BM-Linneg-H3K4me3-1_161	12.8068539426152	35.4746002446898	Old	NKs	#006400
PZ-Bl6-BM-Linneg-H3K4me3-1_239	-16.1243592133318	-27.0041558588031	Old	Eryths	#0072B2
PZ-ChIC-B6BMSC-H3K4me3-G1-G2-3_236	-4.03267537794653	0.0232677682991935	Old	MPPs	#d02b87
B6-13W1-BM-H3K4me3-3_212	35.4226915571874	-5.5267508694339	Old	Granulocytes	#D55E00
B6-13W1-BM-H3K4me3-1_49	-19.7624782386505	27.9242277455491	Old	Bcells	#56B4E9
PZ-Bl6-BM-Linneg-H3K4me3-1_46	-5.90496911800424	-37.2145843485791	Old	Eryths	#0072B2
B6-13W1-BM-H3K4me3-3_349	29.3715049345636	6.35508931890644	Old	Granulocytes	#D55E00
B6-13W1-BM-H3K4me3-2_343	28.1299241915064	6.3959764096761	Old	Granulocytes	#D55E00
B6-13W1-BM-H3K4me3-3_161	-14.9505767320982	26.4045704332418	Old	Bcells	#56B4E9
PZ-Bl6-BM-Linneg-H3K4me3-1_128	-23.5363538427259	15.9603151878388	Old	Bcells	#56B4E9
B6-13W1-BM-H3K4me3-1_89	32.2567012321091	-4.31108325785367	Old	Granulocytes	#D55E00
PZ-Bl6-BM-Linneg-H3K4me3-1_304	10.5867536305311	24.6570372978773	Old	Monocytes	#F0E422
PZ-Bl6-BM-Linneg-H3K4me3-2_91	-4.61027424062	-37.546800185336	Old	Eryths	#0072B2
B6-13W1-BM-H3K4me3-3_343	30.813281268464	3.69669824333919	Old	Granulocytes	#D55E00
B6-13W1-BM-H3K4me3-2_268	28.8839098588248	-3.0389609985803	Old	Granulocytes	#D55E00
B6-13W1-BM-H3K4me3-2_173	32.4283849430764	5.93951631511298	Old	Granulocytes	#D55E00
PZ-Bl6-BM-Linneg-H3K4me3-1_65	-8.31373974398192	-37.474566320217	Old	Eryths	#0072B2
PZ-ChIC-B6BMSC-H3K4me3-G1-2_235	-0.85697162171493	-2.06997966070359	Old	MPPs	#d02b87
PZ-Bl6-BM-Linneg-H3K4me3-3_130	19.0365080795846	-16.8245277037554	Old	Basophils	#696969
B6-13W1-BM-H3K4me3-3_23	31.9556531250327	-7.99394958953779	Old	Granulocytes	#D55E00
B6-13W1-BM-H3K4me3-3_215	10.2800277401953	16.6820629136842	Old	Monocytes	#F0E422
PZ-Bl6-BM-Linneg-H3K4me3-2_171	16.2539015856241	34.1992945487413	Old	NKs	#006400
B6-13W1-BM-H3K4me3-3_365	30.5182487633888	6.6308532189418	Old	Granulocytes	#D55E00
PZ-Bl6-BM-Linneg-H3K4me3-3_276	18.531478570202	-16.586256906628	Old	Basophils	#696969
B6-13W1-BM-H3K4me3-1_185	32.9462155570425	-2.74409701052329	Old	Granulocytes	#D55E00
PZ-Bl6-BM-Linneg-H3K4me3-1_265	-0.50090075373162	0.215583423779232	Old	HSCs	#CC79A7
PZ-Bl6-BM-Linneg-H3K4me3-2_209	13.6410475059899	21.1483806997368	Old	Monocytes	#F0E422
B6-13W1-BM-H3K4me3-1_287	30.7098857250237	-7.09526252272541	Old	Granulocytes	#D55E00
PZ-ChIC-B6BMSC-H3K4me3-G1-G2-3_125	2.01498778501393	-17.1634064386346	Old	MEP	#4c90b7
B6-13W1-BM-H3K4me3-3_281	32.1170238471576	-4.65598298690965	Old	Granulocytes	#D55E00
B6-13W1-BM-H3K4me3-1_2	-16.3539448458811	20.3872582865653	Old	Bcells	#56B4E9
PZ-Bl6-BM-Linneg-H3K4me3-2_343	18.2046170872067	-19.3961368029238	Old	Basophils	#696969
B6-13W1-BM-H3K4me3-3_371	10.3177432318149	20.0392771707898	Old	Monocytes	#F0E422
B6-13W1-BM-H3K4me3-1_113	-13.8411793265258	24.2437057391465	Old	Bcells	#56B4E9
B6-13W1-BM-H3K4me3-2_198	28.8207670400718	6.26444891608604	Old	Granulocytes	#D55E00
PZ-ChIC-B6BMSC-H3K4me3-G1-2_262	-4.0220782194362	4.91675306828013	Old	MPPs	#d02b87
B6-13W1-BM-H3K4me3-3_274	29.3532290416277	4.44925439645029	Old	Granulocytes	#D55E00
B6-13W1-BM-H3K4me3-2_334	10.6205805257879	22.0946346209767	Old	Monocytes	#F0E422
B6-13W1-BM-H3K4me3-1_183	12.736557413084	32.7711362106105	Old	NKs	#006400
PZ-Bl6-BM-Linneg-H3K4me3-2_59	-5.82172744547665	-36.2987127549837	Old	Eryths	#0072B2
B6-13W1-BM-H3K4me3-3_68	-15.3982146422519	20.717647456053	Old	Bcells	#56B4E9
PZ-Bl6-BM-Linneg-H3K4me3-3_129	17.873179634581	-17.6001208245322	Old	Basophils	#696969
PZ-ChIC-B6BMSC-H3K4me3-G1-G2-3_332	-9.77016343699213	-6.2367214449859	Old	LT	#d093b5
PZ-Bl6-BM-Linneg-H3K4me3-1_47	-13.7697835174176	-34.2264727501746	Old	Eryths	#0072B2
PZ-Bl6-BM-Linneg-H3K4me3-1_183	11.0373788752216	21.7336110002273	Old	Monocytes	#F0E422
PZ-Bl6-BM-Linneg-H3K4me3-3_34	-11.6412647423616	-36.0283921864818	Old	Eryths	#0072B2
B6-13W1-BM-H3K4me3-3_13	-16.6341457932141	21.0321756347504	Old	Bcells	#56B4E9
PZ-Bl6-BM-Linneg-H3K4me3-1_1	32.3936414211838	4.42204900035141	Old	Granulocytes	#D55E00
PZ-ChIC-B6BMSC-H3K4me3-G1-G2-3_22	-4.88556533304052	-1.41097967093366	Old	ST	#fd87c9
PZ-ChIC-B6BMSC-H3K4me3-G1-G2-3_307	-8.41197313288726	-0.187383632465515	Old	MPPs	#d02b87
B6-13W1-BM-H3K4me3-2_248	-11.4116909891531	-36.1157680054938	Old	Eryths	#0072B2
PZ-Bl6-BM-Linneg-H3K4me3-2_75	-5.66468767963199	-37.3541088762147	Old	Eryths	#0072B2
PZ-Bl6-BM-Linneg-H3K4me3-2_320	-3.50370286359319	-35.9970220530765	Old	Eryths	#0072B2
B6-13W1-BM-H3K4me3-3_266	30.0710647375966	7.93166078330958	Old	Granulocytes	#D55E00
PZ-Bl6-BM-Linneg-H3K4me3-2_326	12.8297289913157	22.410935646365	Old	Monocytes	#F0E422
PZ-Bl6-BM-Linneg-H3K4me3-3_248	18.1159654420933	-18.2307596245332	Old	Basophils	#696969
B6-13W1-BM-H3K4me3-2_167	-15.360038771468	21.7818859307581	Old	Bcells	#56B4E9
B6-13W1-BM-H3K4me3-2_200	12.9317580561336	21.1292894353197	Old	Monocytes	#F0E422
PZ-Bl6-BM-Linneg-H3K4me3-2_88	18.3889786054382	-19.384475762184	Old	Basophils	#696969
B6-13W1-BM-H3K4me3-3_265	-28.4763998152864	10.9994256920068	Old	Bcells	#56B4E9
PZ-Bl6-BM-Linneg-H3K4me3-1_330	13.2438327722012	35.1138090923877	Old	NKs	#006400
B6-13W1-BM-H3K4me3-1_217	30.0632593289773	5.06213752147428	Old	Granulocytes	#D55E00
PZ-ChIC-B6BMSC-H3K4me3-G1-G2-3_140	-3.54689696874003	-36.1949320817181	Old	MEP	#4c90b7
PZ-Bl6-BM-Linneg-H3K4me3-3_172	15.2220286540185	34.5974608562641	Old	NKs	#006400
B6-13W1-BM-H3K4me3-2_304	30.2514696811338	6.40915622466134	Old	Granulocytes	#D55E00
PZ-Bl6-BM-Linneg-H3K4me3-2_82	13.0557178839262	22.7402742823354	Old	Monocytes	#F0E422
B6-13W1-BM-H3K4me3-2_350	-27.65377852984	10.416145718108	Old	Bcells	#56B4E9
PZ-ChIC-B6BMSC-H3K4me3-G1-G2-3_65	-13.1323474086423	0.522413901605167	Old	MPPs	#d02b87
PZ-ChIC-B6BMSC-H3K4me3-G1-G2-3_331	-6.97534651228114	-3.25174833491074	Old	LT	#d093b5
B6-13W1-BM-H3K4me3-2_250	11.4836045966131	33.2505249307361	Old	NKs	#006400
PZ-Bl6-BM-Linneg-H3K4me3-1_27	-4.83477040213518	-35.759588263715	Old	Eryths	#0072B2
PZ-ChIC-B6BMSC-H3K4me3-G1-2_336	-6.09526398510173	5.54234392762158	Old	MPPs	#d02b87
PZ-Bl6-BM-Linneg-H3K4me3-2_247	17.4463595471029	33.2257287905347	Old	NKs	#006400
PZ-Bl6-BM-Linneg-H3K4me3-3_69	18.3166682654782	-16.3179596357358	Old	Basophils	#696969
B6-13W1-BM-H3K4me3-3_270	-23.2243803419657	14.7522967445898	Old	Bcells	#56B4E9
PZ-ChIC-B6BMSC-H3K4me3-G1-2_368	-14.140968850364	-5.29469817865466	Old	HSCs	#CC79A7
B6-13W1-BM-H3K4me3-2_263	-16.7954568008633	26.5555113201979	Old	Bcells	#56B4E9
B6-13W1-BM-H3K4me3-1_29	-10.5434309106892	-32.5336787833313	Old	Eryths	#0072B2
B6-13W1-BM-H3K4me3-3_155	-16.8994157479352	22.809643476183	Old	Bcells	#56B4E9
B6-13W1-BM-H3K4me3-3_233	-11.2032401660816	-36.2319478679158	Old	Eryths	#0072B2
PZ-Bl6-BM-Linneg-H3K4me3-2_147	17.7967159906775	33.4559682181718	Old	NKs	#006400
PZ-Bl6-BM-Linneg-H3K4me3-3_171	-19.92298607719	23.222873789529	Old	Bcells	#56B4E9
PZ-Bl6-BM-Linneg-H3K4me3-3_25	-3.58696332198928	-36.9853859787819	Old	MEP	#4c90b7
B6-13W1-BM-H3K4me3-3_185	29.9491215939366	6.74395012363379	Old	Granulocytes	#D55E00
B6-13W1-BM-H3K4me3-3_290	30.6663806797822	6.42816382696057	Old	Granulocytes	#D55E00
PZ-ChIC-B6BMSC-H3K4me3-G1-G2-3_37	-4.46944332147738	-3.14599700182054	Old	MPPs	#d02b87
PZ-Bl6-BM-Linneg-H3K4me3-2_79	12.766170507546	23.2298859569863	Old	Monocytes	#F0E422
PZ-Bl6-BM-Linneg-H3K4me3-3_184	16.0590444719318	34.3850569232055	Old	NKs	#006400
PZ-Bl6-BM-Linneg-H3K4me3-3_95	11.5802504829078	24.5456838409648	Old	Monocytes	#F0E422
B6-13W1-BM-H3K4me3-2_120	29.5345797985119	6.35733477869575	Old	Granulocytes	#D55E00
PZ-Bl6-BM-Linneg-H3K4me3-2_313	13.438829238928	34.7708885085728	Old	NKs	#006400
PZ-Bl6-BM-Linneg-H3K4me3-3_250	-3.81001099055289	-36.8232963855268	Old	Eryths	#0072B2
PZ-ChIC-B6BMSC-H3K4me3-G1-2_21	2.51384305223366	5.23249317762399	Old	MPPs	#d02b87
B6-13W1-BM-H3K4me3-2_113	30.7192619083235	-6.73221540375858	Old	Granulocytes	#D55E00
PZ-Bl6-BM-Linneg-H3K4me3-1_71	-9.74239405221392	-37.0173988992447	Old	Eryths	#0072B2
PZ-ChIC-B6BMSC-H3K4me3-G1-2_203	-3.37346635951866	-36.0523996104011	Old	MEP	#4c90b7
PZ-Bl6-BM-Linneg-H3K4me3-3_349	17.5279922766522	32.8643544647703	Old	NKs	#006400
B6-13W1-BM-H3K4me3-2_309	-12.9020248104363	-34.0165097522771	Old	Eryths	#0072B2
B6-13W1-BM-H3K4me3-2_175	17.1472551950666	-8.12122586093845	Old	Basophils	#696969
PZ-ChIC-B6BMSC-H3K4me3-G1-G2-3_339	-4.5061537347754	-9.25660174103387	Old	HSCs	#CC79A7
PZ-Bl6-BM-Linneg-H3K4me3-1_276	19.0316158704689	-12.8975635346388	Old	Basophils	#696969
PZ-Bl6-BM-Linneg-H3K4me3-2_330	17.7754033459969	-19.7797228526923	Old	Basophils	#696969
PZ-Bl6-BM-Linneg-H3K4me3-2_120	14.0500521760146	35.1803914704878	Old	NKs	#006400
PZ-Bl6-BM-Linneg-H3K4me3-3_311	30.5958934512069	-0.317327707983809	Old	Basophils	#696969
PZ-Bl6-BM-Linneg-H3K4me3-2_269	13.1369450768026	34.2361541716263	Old	NKs	#006400
PZ-Bl6-BM-Linneg-H3K4me3-1_66	17.049590489453	32.5261892029771	Old	NKs	#006400
PZ-Bl6-BM-Linneg-H3K4me3-3_272	14.879598471783	34.9502404921414	Old	NKs	#006400
B6-13W1-BM-H3K4me3-1_201	8.23103179607151	21.6554705672548	Old	Monocytes	#F0E422
PZ-ChIC-B6BMSC-H3K4me3-G1-2_109	-8.94652740708955	-9.83992311372491	Old	LT	#d093b5
B6-13W1-BM-H3K4me3-2_116	-19.9714872599864	15.8852096036554	Old	Bcells	#56B4E9
PZ-Bl6-BM-Linneg-H3K4me3-3_156	-5.52422540739375	-37.1625829772905	Old	Eryths	#0072B2
PZ-Bl6-BM-Linneg-H3K4me3-2_52	-6.24135589788527	-37.7259309393253	Old	Eryths	#0072B2
B6-13W1-BM-H3K4me3-1_181	33.4211501113168	-5.47473028615571	Old	Granulocytes	#D55E00
B6-13W1-BM-H3K4me3-3_172	-20.5845838968804	27.8526891086357	Old	Bcells	#56B4E9
PZ-Bl6-BM-Linneg-H3K4me3-3_238	13.2093315535536	35.0708975248089	Old	NKs	#006400
PZ-ChIC-B6BMSC-H3K4me3-G1-2_236	-10.7339617976062	-2.34293186260686	Old	MPPs	#d02b87
PZ-Bl6-BM-Linneg-H3K4me3-3_85	13.5889557370417	20.9646940575378	Old	Monocytes	#F0E422
B6-13W1-BM-H3K4me3-2_305	-10.2691137938623	-30.0905206032258	Old	Eryths	#0072B2
PZ-ChIC-B6BMSC-H3K4me3-G1-1_173	1.59278083082548	-2.81145999221735	Old	MPPs	#d02b87
B6-13W1-BM-H3K4me3-3_157	10.3409734416316	22.3139129837737	Old	Monocytes	#F0E422
PZ-ChIC-B6BMSC-H3K4me3-G1-1_4	1.6146916376487	-3.70519727072057	Old	MEP	#4c90b7
B6-13W1-BM-H3K4me3-3_254	19.4695354881544	32.1275488745597	Old	NKs	#006400
PZ-Bl6-BM-Linneg-H3K4me3-1_165	-19.9515827382452	23.3235018485873	Old	Bcells	#56B4E9
PZ-Bl6-BM-Linneg-H3K4me3-2_48	17.8236781658785	-18.1703022238046	Old	Basophils	#696969
PZ-Bl6-BM-Linneg-H3K4me3-1_95	21.521228949673	-8.63061272086834	Old	Basophils	#696969
PZ-Bl6-BM-Linneg-H3K4me3-3_83	13.352972538635	20.3394579987176	Old	Monocytes	#F0E422
PZ-ChIC-B6BMSC-H3K4me3-G1-2_17	-1.20684680710285	-23.0112408915325	Old	MEP	#4c90b7
PZ-ChIC-B6BMSC-H3K4me3-G1-2_171	-4.67008474535348	-1.09082116481449	Old	MPPs	#d02b87
PZ-ChIC-B6BMSC-H3K4me3-G1-G2-3_69	-12.5173230777636	-5.80347522778688	Old	MPPs	#d02b87
PZ-ChIC-B6BMSC-H3K4me3-G1-2_154	-15.261059970694	-8.85898977438853	Old	HSCs	#CC79A7
PZ-Bl6-BM-Linneg-H3K4me3-3_41	13.3506257745084	35.2148461247115	Old	NKs	#006400
B6-13W1-BM-H3K4me3-1_194	-19.3299891540128	-29.1241056438341	Old	Eryths	#0072B2
PZ-Bl6-BM-Linneg-H3K4me3-3_49	18.195813399267	-16.636239005235	Old	Basophils	#696969
B6-13W1-BM-H3K4me3-3_238	29.6949505838388	6.06605904190752	Old	HSCs	#CC79A7
PZ-Bl6-BM-Linneg-H3K4me3-2_132	-9.15506994381357	-36.615721316572	Old	Eryths	#0072B2
PZ-ChIC-B6BMSC-H3K4me3-G1-G2-3_88	11.303552857577	18.3145412281993	Old	HSCs	#CC79A7
PZ-ChIC-B6BMSC-H3K4me3-G1-G2-3_376	-9.43542808902479	-3.61344899794515	Old	MPPs	#d02b87
PZ-Bl6-BM-Linneg-H3K4me3-1_343	12.663631679378	22.4377340531741	Old	Monocytes	#F0E422
B6-13W1-BM-H3K4me3-3_63	-15.0306342204324	25.688438857008	Old	Bcells	#56B4E9
PZ-ChIC-B6BMSC-H3K4me3-G1-G2-3_294	-1.49038167353537	7.50499337077287	Old	MPPs	#d02b87
PZ-Bl6-BM-Linneg-H3K4me3-2_242	2.88629215445896	5.9722979677404	Old	Basophils	#696969
PZ-Bl6-BM-Linneg-H3K4me3-2_163	11.6602335313472	23.5837341713496	Old	Monocytes	#F0E422
PZ-Bl6-BM-Linneg-H3K4me3-2_307	14.5894373708558	34.9474980031053	Old	NKs	#006400
B6-13W1-BM-H3K4me3-2_227	-18.4905394122282	22.6438934603374	Old	Bcells	#56B4E9
PZ-ChIC-B6BMSC-H3K4me3-G1-2_97	10.6645984197532	33.0511002361734	Old	NKs	#006400
B6-13W1-BM-H3K4me3-1_175	9.40944405769731	17.7065981672873	Old	Monocytes	#F0E422
B6-13W1-BM-H3K4me3-3_231	11.9192230660095	20.7105412040489	Old	Monocytes	#F0E422
PZ-Bl6-BM-Linneg-H3K4me3-2_292	16.30901005265	-16.2955945229348	Old	Basophils	#696969
B6-13W1-BM-H3K4me3-3_363	28.851723687332	6.56715805843489	Old	Granulocytes	#D55E00
B6-13W1-BM-H3K4me3-3_284	12.9099567449898	21.8274266748181	Old	Monocytes	#F0E422
PZ-ChIC-B6BMSC-H3K4me3-G1-2_323	-2.32414053627773	0.311575879075308	Old	HSCs	#CC79A7
PZ-Bl6-BM-Linneg-H3K4me3-3_140	18.4079920141902	-17.0484392806949	Old	Basophils	#696969
PZ-Bl6-BM-Linneg-H3K4me3-1_49	14.5653951025538	32.3580587403134	Old	NKs	#006400
PZ-Bl6-BM-Linneg-H3K4me3-1_223	-20.062245542036	14.3730360316352	Old	Bcells	#56B4E9
PZ-Bl6-BM-Linneg-H3K4me3-1_3	-6.84680828984177	-35.2392255077072	Old	Eryths	#0072B2
PZ-Bl6-BM-Linneg-H3K4me3-3_126	17.599068414512	33.2791399900094	Old	NKs	#006400
PZ-Bl6-BM-Linneg-H3K4me3-3_9	18.6739731844819	-17.5074869915669	Old	Basophils	#696969
PZ-Bl6-BM-Linneg-H3K4me3-1_176	14.5196959689777	34.5956113475939	Old	NKs	#006400
B6-13W1-BM-H3K4me3-1_26	-14.326793599647	22.2523855133996	Old	Bcells	#56B4E9
PZ-ChIC-B6BMSC-H3K4me3-G1-G2-3_329	-9.49677583414509	1.59580598424652	Old	MPPs	#d02b87
PZ-ChIC-B6BMSC-H3K4me3-G1-2_4	-15.7403416711296	-9.28174085025873	Old	HSCs	#CC79A7
PZ-ChIC-B6BMSC-H3K4me3-G1-G2-3_352	-2.70686144679806	-0.0282803280740795	Old	HSCs	#CC79A7
PZ-ChIC-B6BMSC-H3K4me3-G1-1_156	-2.09823197493032	3.58515533530615	Old	MPPs	#d02b87
PZ-Bl6-BM-Linneg-H3K4me3-3_10	11.1941304052789	33.8847060398285	Old	NKs	#006400
B6-13W1-BM-H3K4me3-3_154	-15.3236189437025	24.2237660108854	Old	Bcells	#56B4E9
PZ-ChIC-B6BMSC-H3K4me3-G1-2_258	-3.19375228673216	-6.3377055567385	Old	HSCs	#CC79A7
PZ-Bl6-BM-Linneg-H3K4me3-3_133	18.0713813361687	-19.2408923231476	Old	Basophils	#696969
PZ-Bl6-BM-Linneg-H3K4me3-2_9	16.9493682695491	33.4002238432582	Old	NKs	#006400
PZ-Bl6-BM-Linneg-H3K4me3-3_112	12.2645028887794	35.1340536280306	Old	NKs	#006400
PZ-ChIC-B6BMSC-H3K4me3-G1-2_222	-0.304048799766163	-5.56219877511623	Old	MPPs	#d02b87
PZ-Bl6-BM-Linneg-H3K4me3-3_324	16.0588436389242	34.0653323327798	Old	NKs	#006400
PZ-ChIC-B6BMSC-H3K4me3-G1-2_172	12.4227641358566	33.6948874611041	Old	NKs	#006400
PZ-ChIC-B6BMSC-H3K4me3-G1-2_183	-0.832954963212183	-2.90998791120087	Old	MPPs	#d02b87
B6-13W1-BM-H3K4me3-3_26	-4.63271772217318	5.56318365439491	Old	pDCs	#32CD32
PZ-Bl6-BM-Linneg-H3K4me3-1_58	21.7102984305454	30.4688617683081	Old	NKs	#006400
PZ-ChIC-B6BMSC-H3K4me3-G1-G2-3_111	-4.95494811925142	-0.143070544911725	Old	MPPs	#d02b87
PZ-ChIC-B6BMSC-H3K4me3-G1-G2-3_260	-2.72687759184019	-36.3194016535595	Old	Eryths	#0072B2
PZ-Bl6-BM-Linneg-H3K4me3-1_334	-4.25587785448056	-36.5554186052944	Old	Eryths	#0072B2
PZ-Bl6-BM-Linneg-H3K4me3-3_141	13.3186275191091	20.5050274500533	Old	HSCs	#CC79A7
PZ-ChIC-B6BMSC-H3K4me3-G1-G2-3_271	-3.83183271983245	0.852928977446043	Old	MPPs	#d02b87
PZ-Bl6-BM-Linneg-H3K4me3-1_229	-3.38505800251924	-36.988911820411	Old	MEP	#4c90b7
PZ-Bl6-BM-Linneg-H3K4me3-1_52	11.4982296368966	23.7412967512745	Old	Monocytes	#F0E422
PZ-Bl6-BM-Linneg-H3K4me3-3_58	19.134269692608	-12.0219723164952	Old	Basophils	#696969
PZ-Bl6-BM-Linneg-H3K4me3-1_204	-5.05042916018229	4.41676405811613	Old	Bcells	#56B4E9
PZ-ChIC-B6BMSC-H3K4me3-G1-1_236	2.28034129149615	-4.20414333000266	Old	LT	#d093b5
B6-13W1-BM-H3K4me3-1_184	-29.5748275855894	7.58449592236278	Old	Bcells	#56B4E9
PZ-Bl6-BM-Linneg-H3K4me3-2_110	11.9937683102952	23.1511555071512	Old	Monocytes	#F0E422
B6-13W1-BM-H3K4me3-1_127	-18.4125920625324	-27.3656512449986	Old	Eryths	#0072B2
PZ-ChIC-B6BMSC-H3K4me3-G1-G2-3_171	-3.52048392209705	-35.0373083486591	Old	MEP	#4c90b7
PZ-ChIC-B6BMSC-H3K4me3-G1-2_141	-11.2006799493395	-1.48815465202417	Old	MPPs	#d02b87
B6-13W1-BM-H3K4me3-2_214	31.8082705696574	5.01802897171866	Old	Granulocytes	#D55E00
B6-13W1-BM-H3K4me3-3_142	16.1993176435163	-15.7144788955999	Old	Basophils	#696969
B6-13W1-BM-H3K4me3-2_371	9.73173102792057	-3.61008237241801	Old	Basophils	#696969
PZ-ChIC-B6BMSC-H3K4me3-G1-G2-3_16	-9.48066225197676	-2.1682661210649	Old	MPPs	#d02b87
PZ-ChIC-B6BMSC-H3K4me3-G1-2_318	-11.1522269760598	6.42470588361293	Old	MPPs	#d02b87
PZ-ChIC-B6BMSC-H3K4me3-G1-G2-3_281	-6.88890419061961	-5.34485709578174	Old	LT	#d093b5
PZ-Bl6-BM-Linneg-H3K4me3-1_109	20.3786917031784	31.8972473159867	Old	NKs	#006400
PZ-Bl6-BM-Linneg-H3K4me3-2_17	9.97976005694564	25.57169139591	Old	Monocytes	#F0E422
B6-13W1-BM-H3K4me3-2_211	-20.1255445387715	16.9715354182538	Old	Bcells	#56B4E9
B6-13W1-BM-H3K4me3-3_330	-3.49779691544282	20.547606172493	Old	pDCs	#32CD32
B6-13W1-BM-H3K4me3-1_5	21.8285170506485	7.29700847778182	Old	Granulocytes	#D55E00
PZ-Bl6-BM-Linneg-H3K4me3-3_243	-16.844993969108	25.8052855025733	Old	Bcells	#56B4E9
B6-13W1-BM-H3K4me3-1_156	26.2135829767407	-3.6180647966041	Old	Granulocytes	#D55E00
PZ-Bl6-BM-Linneg-H3K4me3-3_22	19.107498699957	-13.6865529463117	Old	Basophils	#696969
PZ-Bl6-BM-Linneg-H3K4me3-2_23	18.5171724832546	-17.2445291209687	Old	Basophils	#696969
PZ-Bl6-BM-Linneg-H3K4me3-2_138	17.5475395955175	-19.2784356794026	Old	Basophils	#696969
B6-13W1-BM-H3K4me3-2_72	26.1709061696766	4.13103844256301	Old	Granulocytes	#D55E00
B6-13W1-BM-H3K4me3-2_231	35.2884934602797	-3.63028965072605	Old	Granulocytes	#D55E00
PZ-ChIC-B6BMSC-H3K4me3-G1-2_155	-3.18325049872476	-4.25576160610181	Old	HSCs	#CC79A7
B6-13W1-BM-H3K4me3-2_283	-11.469614051103	-35.6214852781106	Old	Eryths	#0072B2
PZ-Bl6-BM-Linneg-H3K4me3-1_207	11.844856440758	34.9971894650783	Old	NKs	#006400
PZ-Bl6-BM-Linneg-H3K4me3-2_15	11.9787752865962	23.8810512930915	Old	Monocytes	#F0E422
PZ-ChIC-B6BMSC-H3K4me3-G1-G2-3_233	-9.85938827593743	3.89320695090218	Old	MPPs	#d02b87
B6-13W1-BM-H3K4me3-3_108	9.20837119233153	21.5723507018719	Old	Monocytes	#F0E422
PZ-Bl6-BM-Linneg-H3K4me3-3_174	-4.70054822449752	-36.9835550663268	Old	Eryths	#0072B2
B6-13W1-BM-H3K4me3-3_191	-18.5838615676987	27.26601381018	Old	Bcells	#56B4E9
PZ-Bl6-BM-Linneg-H3K4me3-1_178	-8.26385070460844	-37.3185518193078	Old	Eryths	#0072B2
PZ-Bl6-BM-Linneg-H3K4me3-1_308	11.4920973996046	19.1130702184405	Old	Monocytes	#F0E422
PZ-ChIC-B6BMSC-H3K4me3-G1-1_325	-10.7009250427158	-35.8097531019313	Old	Eryths	#0072B2
PZ-Bl6-BM-Linneg-H3K4me3-3_153	18.3295941859964	-18.9751201409304	Old	Basophils	#696969
PZ-Bl6-BM-Linneg-H3K4me3-2_345	9.98850674682545	12.1266003907311	Old	Basophils	#696969
PZ-ChIC-B6BMSC-H3K4me3-G1-1_299	-8.53733542375968	-3.87161368798775	Old	MPPs	#d02b87
PZ-Bl6-BM-Linneg-H3K4me3-3_288	18.9119752626099	-14.8692570699995	Old	Basophils	#696969
B6-13W1-BM-H3K4me3-3_198	-0.279536155126113	6.66540045373907	Old	HSCs	#CC79A7
PZ-ChIC-B6BMSC-H3K4me3-G1-G2-3_298	-11.4421086029389	-7.66666239783647	Old	HSCs	#CC79A7
PZ-ChIC-B6BMSC-H3K4me3-G1-G2-3_259	-4.80931306138194	8.37051973051444	Old	MPPs	#d02b87
PZ-Bl6-BM-Linneg-H3K4me3-1_114	16.9465056603916	-19.4171028245691	Old	Basophils	#696969
PZ-ChIC-B6BMSC-H3K4me3-G1-2_309	-5.06052589686841	-3.08034678535773	Old	MPPs	#d02b87
PZ-Bl6-BM-Linneg-H3K4me3-1_156	28.3050827456691	5.26063384078203	Old	Basophils	#696969
B6-13W1-BM-H3K4me3-3_303	-27.1264532022316	10.381690235335	Old	Bcells	#56B4E9
PZ-Bl6-BM-Linneg-H3K4me3-2_205	18.894962502457	-17.4573260468766	Old	Basophils	#696969
B6-13W1-BM-H3K4me3-2_367	22.733988615725	9.26961414411929	Old	Granulocytes	#D55E00
PZ-Bl6-BM-Linneg-H3K4me3-3_261	18.4590669487969	-17.1291894813851	Old	Basophils	#696969
PZ-ChIC-B6BMSC-H3K4me3-G1-G2-3_20	-8.43073053324623	-4.61061802560142	Old	HSCs	#CC79A7
B6-13W1-BM-H3K4me3-2_107	9.87316397314604	19.1492405373651	Old	Monocytes	#F0E422
B6-13W1-BM-H3K4me3-3_272	-17.9797949099716	28.4678258506305	Old	Bcells	#56B4E9
B6-13W1-BM-H3K4me3-3_158	10.9344991064432	19.8924240719321	Old	Monocytes	#F0E422
B6-13W1-BM-H3K4me3-3_362	30.1971972499564	4.7428855851686	Old	HSCs	#CC79A7
PZ-ChIC-B6BMSC-H3K4me3-G1-G2-3_291	-10.8114528003432	-5.76332166833698	Old	HSCs	#CC79A7
B6-13W1-BM-H3K4me3-2_281	32.4818821023926	-2.46880308132234	Old	Granulocytes	#D55E00
B6-13W1-BM-H3K4me3-3_188	32.5534334971559	2.78433256570596	Old	Granulocytes	#D55E00
B6-13W1-BM-H3K4me3-2_60	-15.5521334441107	25.4078267325825	Old	Bcells	#56B4E9
PZ-Bl6-BM-Linneg-H3K4me3-2_245	9.48921399484697	25.1712795174285	Old	Monocytes	#F0E422
B6-13W1-BM-H3K4me3-2_37	-17.5381432985658	22.2379607212272	Old	Bcells	#56B4E9
PZ-ChIC-B6BMSC-H3K4me3-G1-G2-3_100	-9.58959419293365	0.802872053457269	Old	MPPs	#d02b87
PZ-ChIC-B6BMSC-H3K4me3-G1-2_277	-8.23771337163622	-7.17883845255039	Old	HSCs	#CC79A7
PZ-ChIC-B6BMSC-H3K4me3-G1-G2-3_248	11.9991806428048	33.404197187202	Old	NKs	#006400
B6-13W1-BM-H3K4me3-3_241	-20.4378748250682	15.1960838641752	Old	Bcells	#56B4E9
PZ-ChIC-B6BMSC-H3K4me3-G1-G2-3_303	-2.39548140909422	-1.03223605559029	Old	MPPs	#d02b87
B6-13W1-BM-H3K4me3-2_212	-16.7408596859363	19.342013544427	Old	Bcells	#56B4E9
B6-13W1-BM-H3K4me3-2_314	-16.3538956978412	21.0813502386397	Old	Bcells	#56B4E9
PZ-ChIC-B6BMSC-H3K4me3-G1-1_30	-0.907615292903388	1.7307850119441	Old	MPPs	#d02b87
PZ-Bl6-BM-Linneg-H3K4me3-2_104	17.0717595258632	-19.5460974791007	Old	Basophils	#696969
PZ-Bl6-BM-Linneg-H3K4me3-1_177	-22.7688099530188	14.9189291534929	Old	Bcells	#56B4E9
PZ-Bl6-BM-Linneg-H3K4me3-1_148	17.2108691179755	-17.6115322642422	Old	Basophils	#696969
PZ-ChIC-B6BMSC-H3K4me3-G1-2_321	12.3835960327238	34.7771625001422	Old	NKs	#006400
B6-13W1-BM-H3K4me3-1_260	27.9486958123943	-2.42576640691496	Old	Granulocytes	#D55E00
B6-13W1-BM-H3K4me3-3_203	31.6697669412646	3.0974637834762	Old	Granulocytes	#D55E00
B6-13W1-BM-H3K4me3-3_33	33.0429443286362	-9.94798182754596	Old	Granulocytes	#D55E00
B6-13W1-BM-H3K4me3-2_289	33.3546785017956	-2.82900252829036	Old	Granulocytes	#D55E00
PZ-Bl6-BM-Linneg-H3K4me3-3_5	-8.53535239263243	-33.0581596050169	Old	Eryths	#0072B2
PZ-Bl6-BM-Linneg-H3K4me3-3_236	19.0635796868189	-12.5333947486741	Old	Basophils	#696969
B6-13W1-BM-H3K4me3-2_122	-13.7886363894881	-34.7907044859028	Old	Eryths	#0072B2
PZ-Bl6-BM-Linneg-H3K4me3-3_328	13.7919747875903	35.248230492906	Old	NKs	#006400
B6-13W1-BM-H3K4me3-3_182	-11.5528189999141	-35.6629010152078	Old	Eryths	#0072B2
PZ-Bl6-BM-Linneg-H3K4me3-1_57	-19.7820639491264	-30.5994778220687	Old	Eryths	#0072B2
B6-13W1-BM-H3K4me3-3_245	11.3225600056703	20.1524423011261	Old	Monocytes	#F0E422
PZ-ChIC-B6BMSC-H3K4me3-G1-2_211	-10.2490232651382	-4.8340436398779	Old	HSCs	#CC79A7
B6-13W1-BM-H3K4me3-3_226	33.2117669200345	2.35026564318783	Old	Granulocytes	#D55E00
B6-13W1-BM-H3K4me3-2_329	30.2549988279597	6.10167524747969	Old	Granulocytes	#D55E00
B6-13W1-BM-H3K4me3-2_166	-14.8205036076938	23.415763616096	Old	Bcells	#56B4E9
B6-13W1-BM-H3K4me3-3_70	-31.0036386330777	10.3519321288557	Old	Bcells	#56B4E9
B6-13W1-BM-H3K4me3-2_27	32.3677700515374	-5.06451877572431	Old	Granulocytes	#D55E00
PZ-Bl6-BM-Linneg-H3K4me3-3_337	13.0073133724907	20.7089931310047	Old	Monocytes	#F0E422
PZ-ChIC-B6BMSC-H3K4me3-G1-1_92	-4.25129723303751	1.27354055041082	Old	MPPs	#d02b87
B6-13W1-BM-H3K4me3-2_355	34.6164628099699	0.0352490806790566	Old	Granulocytes	#D55E00
PZ-Bl6-BM-Linneg-H3K4me3-3_273	12.8832049420411	23.0741865736205	Old	Monocytes	#F0E422
B6-13W1-BM-H3K4me3-3_156	-11.6401005482856	-35.2388487205262	Old	Eryths	#0072B2
PZ-Bl6-BM-Linneg-H3K4me3-3_67	11.1121273843434	24.1688679194834	Old	Monocytes	#F0E422
B6-13W1-BM-H3K4me3-2_140	10.607423522201	20.5992402692583	Old	Monocytes	#F0E422
B6-13W1-BM-H3K4me3-2_226	-14.2746963055957	26.2607036898692	Old	Bcells	#56B4E9
B6-13W1-BM-H3K4me3-3_308	-15.5914288782255	21.2329945544778	Old	Bcells	#56B4E9
PZ-Bl6-BM-Linneg-H3K4me3-1_214	-10.7380624547289	-35.9524851749517	Old	Eryths	#0072B2
B6-13W1-BM-H3K4me3-3_93	-19.3511368230434	22.3149220308153	Old	Bcells	#56B4E9
PZ-ChIC-B6BMSC-H3K4me3-G1-G2-3_330	-5.45797961552589	-1.55996045221025	Old	MPPs	#d02b87
PZ-Bl6-BM-Linneg-H3K4me3-1_208	-10.6314671990231	-36.3767263335947	Old	Eryths	#0072B2
PZ-Bl6-BM-Linneg-H3K4me3-3_230	-5.98049307341144	-36.9882803584711	Old	Eryths	#0072B2
PZ-Bl6-BM-Linneg-H3K4me3-1_84	21.9539645444061	29.8926050397579	Old	NKs	#006400
PZ-ChIC-B6BMSC-H3K4me3-G1-G2-3_311	-4.72360947908913	4.37673131175459	Old	MPPs	#d02b87
PZ-Bl6-BM-Linneg-H3K4me3-2_26	18.0158665309596	-17.7652166618382	Old	Basophils	#696969
PZ-Bl6-BM-Linneg-H3K4me3-3_110	-21.4223935080694	14.610078842999	Old	Bcells	#56B4E9
PZ-ChIC-B6BMSC-H3K4me3-G1-G2-3_377	-10.816821623679	-9.74147508833672	Old	LT	#d093b5
PZ-Bl6-BM-Linneg-H3K4me3-2_102	18.0933652175647	-10.7723478212541	Old	Basophils	#696969
B6-13W1-BM-H3K4me3-2_55	27.9987589558526	-2.96633655099856	Old	Granulocytes	#D55E00
PZ-ChIC-B6BMSC-H3K4me3-G1-G2-3_302	-11.0158609652278	0.216765266537409	Old	HSCs	#CC79A7
B6-13W1-BM-H3K4me3-2_171	-14.6613537368632	23.821542412439	Old	Bcells	#56B4E9
PZ-ChIC-B6BMSC-H3K4me3-G1-G2-3_316	-11.4337545999986	-8.80195069310135	Old	LT	#d093b5
B6-13W1-BM-H3K4me3-1_277	31.2670505999511	2.14193277213829	Old	Granulocytes	#D55E00
B6-13W1-BM-H3K4me3-2_91	12.470622091437	33.8950907122849	Old	NKs	#006400
PZ-Bl6-BM-Linneg-H3K4me3-3_310	19.4242691198128	-11.6390466723541	Old	Basophils	#696969
PZ-ChIC-B6BMSC-H3K4me3-G1-G2-3_55	-4.44215632813038	-33.3425889941387	Old	MEP	#4c90b7
B6-13W1-BM-H3K4me3-1_213	16.8482975195502	-16.0286774120134	Old	Basophils	#696969
PZ-Bl6-BM-Linneg-H3K4me3-3_308	-7.52436922851899	-37.732652558742	Old	Eryths	#0072B2
B6-13W1-BM-H3K4me3-3_321	30.225189978735	6.76437719568178	Old	Granulocytes	#D55E00
PZ-Bl6-BM-Linneg-H3K4me3-1_80	-6.17966767285068	-35.9739779433013	Old	Eryths	#0072B2
PZ-Bl6-BM-Linneg-H3K4me3-3_32	-4.89771132938936	-37.3037918915882	Old	Eryths	#0072B2
PZ-Bl6-BM-Linneg-H3K4me3-3_165	19.6150504366321	-11.3278050906735	Old	Basophils	#696969
PZ-Bl6-BM-Linneg-H3K4me3-3_343	-5.94783369797455	-37.5091056040128	Old	Eryths	#0072B2
B6-13W1-BM-H3K4me3-2_360	26.9888178886191	-1.7105817837104	Old	Granulocytes	#D55E00
B6-13W1-BM-H3K4me3-2_131	31.2242574743724	-4.59988420426862	Old	Granulocytes	#D55E00
PZ-Bl6-BM-Linneg-H3K4me3-3_101	13.2469447804925	22.4207743568267	Old	Monocytes	#F0E422
PZ-ChIC-B6BMSC-H3K4me3-G1-2_71	-0.453989673395855	-0.545474303815599	Old	MPPs	#d02b87
PZ-Bl6-BM-Linneg-H3K4me3-2_10	-5.95464231289515	-37.4792859570768	Old	Eryths	#0072B2
B6-13W1-BM-H3K4me3-1_130	-18.9779285102591	20.0740304337909	Old	Bcells	#56B4E9
PZ-Bl6-BM-Linneg-H3K4me3-2_28	18.1245911631216	-17.5504314429946	Old	Basophils	#696969
B6-13W1-BM-H3K4me3-3_293	33.4795228681324	2.99517855529153	Old	Granulocytes	#D55E00
PZ-Bl6-BM-Linneg-H3K4me3-3_283	12.9614977610503	35.0804788262044	Old	NKs	#006400
PZ-Bl6-BM-Linneg-H3K4me3-2_182	-17.3973938035459	25.0590897266116	Old	Bcells	#56B4E9
B6-13W1-BM-H3K4me3-3_181	18.2325117647933	32.8330318776856	Old	NKs	#006400
PZ-Bl6-BM-Linneg-H3K4me3-2_25	-7.43569198943871	-38.063085594467	Old	Eryths	#0072B2
PZ-Bl6-BM-Linneg-H3K4me3-3_128	11.4083752912995	23.5957406349395	Old	Monocytes	#F0E422
B6-13W1-BM-H3K4me3-3_186	32.0655421930071	4.34003880077675	Old	Granulocytes	#D55E00
B6-13W1-BM-H3K4me3-3_234	-17.2650066652341	22.0539674466076	Old	Bcells	#56B4E9
B6-13W1-BM-H3K4me3-3_361	28.0833966265	8.25469236077224	Old	Granulocytes	#D55E00
PZ-Bl6-BM-Linneg-H3K4me3-3_123	-18.2736437512257	28.3091085049052	Old	Bcells	#56B4E9
PZ-Bl6-BM-Linneg-H3K4me3-3_229	18.225470401357	-18.6066884747923	Old	Basophils	#696969
B6-13W1-BM-H3K4me3-3_180	-10.6572158595907	-35.5529513184153	Old	Eryths	#0072B2
B6-13W1-BM-H3K4me3-1_270	31.3366003124981	4.81199094180027	Old	Granulocytes	#D55E00
PZ-ChIC-B6BMSC-H3K4me3-G1-2_259	-9.96229277226191	-10.7409854117418	Old	LT	#d093b5
B6-13W1-BM-H3K4me3-2_84	-16.8680204663035	19.3689200924402	Old	Bcells	#56B4E9
B6-13W1-BM-H3K4me3-1_272	12.9318235683932	32.9192207327846	Old	NKs	#006400
B6-13W1-BM-H3K4me3-1_322	34.4069376713399	-7.08621975196775	Old	Granulocytes	#D55E00
PZ-ChIC-B6BMSC-H3K4me3-G1-G2-3_12	-5.85889764679107	-3.73952168994833	Old	MPPs	#d02b87
B6-13W1-BM-H3K4me3-2_207	-12.7153026946965	-34.8246552463069	Old	Eryths	#0072B2
B6-13W1-BM-H3K4me3-1_342	27.5544268817903	-2.63837280252532	Old	Granulocytes	#D55E00
PZ-Bl6-BM-Linneg-H3K4me3-1_126	-11.8130892711763	-35.8504422602663	Old	Eryths	#0072B2
B6-13W1-BM-H3K4me3-3_350	31.4955105774855	4.75205809524981	Old	Granulocytes	#D55E00
PZ-Bl6-BM-Linneg-H3K4me3-2_112	18.626466800049	32.422547036981	Old	NKs	#006400
PZ-Bl6-BM-Linneg-H3K4me3-2_202	-9.55422059967037	-37.3365206576177	Old	Eryths	#0072B2
PZ-Bl6-BM-Linneg-H3K4me3-2_210	18.0221538017935	-19.6868906665745	Old	Basophils	#696969
PZ-ChIC-B6BMSC-H3K4me3-G1-1_137	-2.49407189657331	-1.92740304920239	Old	HSCs	#CC79A7
B6-13W1-BM-H3K4me3-3_46	-17.7381214617731	22.61590455	Old	Bcells	#56B4E9
PZ-Bl6-BM-Linneg-H3K4me3-2_30	-12.7746304792311	-35.5477514352018	Old	Eryths	#0072B2
PZ-Bl6-BM-Linneg-H3K4me3-1_329	-7.22609124089309	-37.3429663462026	Old	Eryths	#0072B2
PZ-ChIC-B6BMSC-H3K4me3-G1-G2-3_304	-4.76016285194903	-35.8622491898364	Old	Eryths	#0072B2
PZ-ChIC-B6BMSC-H3K4me3-G1-G2-3_122	-13.9020197694898	0.231593151504134	Old	HSCs	#CC79A7
B6-13W1-BM-H3K4me3-3_123	29.346455789068	2.91704601344064	Old	Granulocytes	#D55E00
PZ-ChIC-B6BMSC-H3K4me3-G1-2_355	2.14060182993995	-5.511623837368	Old	HSCs	#CC79A7
PZ-ChIC-B6BMSC-H3K4me3-G1-G2-3_244	-9.35839123163637	1.54674390088751	Old	MPPs	#d02b87
PZ-Bl6-BM-Linneg-H3K4me3-1_200	17.727152432719	-19.5932529432361	Old	Basophils	#696969
B6-13W1-BM-H3K4me3-1_284	31.4285661193308	6.06124106511467	Old	Granulocytes	#D55E00
B6-13W1-BM-H3K4me3-2_133	32.1032220696209	-1.79418737265779	Old	Granulocytes	#D55E00
PZ-Bl6-BM-Linneg-H3K4me3-3_33	-11.3605407677641	-35.5497263107009	Old	Eryths	#0072B2
PZ-Bl6-BM-Linneg-H3K4me3-2_18	-10.8994138661349	-35.9142606042923	Old	Eryths	#0072B2
PZ-Bl6-BM-Linneg-H3K4me3-2_177	17.5907317131108	-19.7431832189617	Old	Basophils	#696969
B6-13W1-BM-H3K4me3-3_179	29.4518335910617	4.8731473363987	Old	Granulocytes	#D55E00
PZ-Bl6-BM-Linneg-H3K4me3-2_93	17.9432728995532	-19.0146718179561	Old	Basophils	#696969
B6-13W1-BM-H3K4me3-2_210	28.5551675431956	6.10883104841549	Old	Granulocytes	#D55E00
B6-13W1-BM-H3K4me3-3_10	28.6632316126109	7.14315726435041	Old	Granulocytes	#D55E00
B6-13W1-BM-H3K4me3-3_306	35.4576747715387	-1.64777958168747	Old	Granulocytes	#D55E00
B6-13W1-BM-H3K4me3-3_218	30.2088144503717	6.44270543163007	Old	Granulocytes	#D55E00
PZ-ChIC-B6BMSC-H3K4me3-G1-G2-3_319	-5.21655209769213	-0.544282269543446	Old	MPPs	#d02b87
PZ-Bl6-BM-Linneg-H3K4me3-2_306	18.7793660651087	-17.6149644289334	Old	Basophils	#696969
B6-13W1-BM-H3K4me3-1_273	7.2071727266732	20.1950623886818	Old	Monocytes	#F0E422
B6-13W1-BM-H3K4me3-1_88	28.2791083148092	6.90266453861373	Old	Granulocytes	#D55E00
PZ-Bl6-BM-Linneg-H3K4me3-3_292	15.2787619138101	32.6566629720312	Old	NKs	#006400
PZ-ChIC-B6BMSC-H3K4me3-G1-2_379	2.95409322533539	-4.14416768033669	Old	MPPs	#d02b87
B6-13W1-BM-H3K4me3-1_267	8.80941055917426	24.2825793761678	Old	Monocytes	#F0E422
B6-13W1-BM-H3K4me3-3_116	-15.6099518880559	25.1559799705761	Old	Bcells	#56B4E9
B6-13W1-BM-H3K4me3-1_57	30.1434456015395	-7.55458366154152	Old	Granulocytes	#D55E00
B6-13W1-BM-H3K4me3-1_329	-19.6885567099413	25.8082290338769	Old	Bcells	#56B4E9
B6-13W1-BM-H3K4me3-2_139	-26.6719596629212	10.1259677630133	Old	Bcells	#56B4E9
B6-13W1-BM-H3K4me3-2_321	28.361398768124	2.88482424265352	Old	Granulocytes	#D55E00
B6-13W1-BM-H3K4me3-2_19	-12.4409660507932	-34.9015633828453	Old	Eryths	#0072B2
PZ-ChIC-B6BMSC-H3K4me3-G1-2_50	-11.440451668238	-3.25818512564353	Old	MPPs	#d02b87
B6-13W1-BM-H3K4me3-2_80	-0.719816000328306	15.7292508528447	Old	pDCs	#32CD32
B6-13W1-BM-H3K4me3-3_103	36.1089748196287	-2.3566151625032	Old	Granulocytes	#D55E00
B6-13W1-BM-H3K4me3-1_62	-3.43453252381817	16.5662101106873	Old	pDCs	#32CD32
PZ-Bl6-BM-Linneg-H3K4me3-3_84	10.5258919964156	25.2530291737826	Old	Monocytes	#F0E422
PZ-Bl6-BM-Linneg-H3K4me3-2_58	9.22077994785769	25.7762274994686	Old	Monocytes	#F0E422
PZ-Bl6-BM-Linneg-H3K4me3-3_361	18.3742833450456	-17.6962169577078	Old	Basophils	#696969
PZ-Bl6-BM-Linneg-H3K4me3-2_155	15.5238319968519	34.5797483958913	Old	NKs	#006400
PZ-ChIC-B6BMSC-H3K4me3-G1-G2-3_318	-6.41375964481564	-3.70012776566099	Old	MPPs	#d02b87
B6-13W1-BM-H3K4me3-2_271	33.3830288978961	-6.20311884231264	Old	Granulocytes	#D55E00
PZ-ChIC-B6BMSC-H3K4me3-G1-G2-3_105	-6.15604538635332	4.49146972001908	Old	MPPs	#d02b87
PZ-ChIC-B6BMSC-H3K4me3-G1-1_127	-5.8697139845688	-0.4810351705377	Old	MPPs	#d02b87
PZ-ChIC-B6BMSC-H3K4me3-G1-G2-3_229	-10.4521051773949	-9.64594119186173	Old	HSCs	#CC79A7
B6-13W1-BM-H3K4me3-1_132	14.9646024292998	31.8363565495553	Old	NKs	#006400
B6-13W1-BM-H3K4me3-1_232	-24.1893228732914	12.3059490908545	Old	Bcells	#56B4E9
PZ-Bl6-BM-Linneg-H3K4me3-2_86	17.9383195523479	33.1836776837527	Old	NKs	#006400
B6-13W1-BM-H3K4me3-1_229	30.1640209801913	-7.81800715448896	Old	Granulocytes	#D55E00
B6-13W1-BM-H3K4me3-3_360	9.89361841907152	18.8451645540517	Old	Monocytes	#F0E422
PZ-ChIC-B6BMSC-H3K4me3-G1-2_230	-15.721947278952	-7.82815540363827	Old	HSCs	#CC79A7
PZ-Bl6-BM-Linneg-H3K4me3-2_368	12.0071770248913	24.1546018450655	Old	Monocytes	#F0E422
B6-13W1-BM-H3K4me3-3_107	8.75843021740117	21.1110566933831	Old	Monocytes	#F0E422
PZ-Bl6-BM-Linneg-H3K4me3-1_235	11.9507745884264	24.1711202045404	Old	Monocytes	#F0E422
B6-13W1-BM-H3K4me3-3_199	-25.6405723742269	11.9143176372332	Old	Bcells	#56B4E9
PZ-Bl6-BM-Linneg-H3K4me3-1_68	30.481423148876	6.58359515480494	Old	Basophils	#696969
PZ-ChIC-B6BMSC-H3K4me3-G1-G2-3_273	-4.47559501459103	-5.90358115711037	Old	LT	#d093b5
PZ-ChIC-B6BMSC-H3K4me3-G1-2_93	-6.65813428150323	-8.84038453007342	Old	HSCs	#CC79A7
B6-13W1-BM-H3K4me3-1_276	30.2548074919416	-8.10280143345452	Old	Granulocytes	#D55E00
B6-13W1-BM-H3K4me3-1_63	-17.3691132263664	22.9125925728155	Old	Bcells	#56B4E9
B6-13W1-BM-H3K4me3-1_27	29.0568377783731	5.84912839126086	Old	Granulocytes	#D55E00
B6-13W1-BM-H3K4me3-3_138	10.7117680291972	20.9022356261819	Old	Monocytes	#F0E422
PZ-Bl6-BM-Linneg-H3K4me3-3_265	18.6252757695214	-18.5313818211346	Old	Basophils	#696969
B6-13W1-BM-H3K4me3-1_53	9.57870435927416	13.1631972163517	Old	Monocytes	#F0E422
PZ-Bl6-BM-Linneg-H3K4me3-2_90	10.7358664288062	24.7508930789046	Old	Monocytes	#F0E422
B6-13W1-BM-H3K4me3-2_135	32.0776377610417	-1.82176021634186	Old	Granulocytes	#D55E00
B6-13W1-BM-H3K4me3-1_161	28.1940958621824	3.23227564255795	Old	Granulocytes	#D55E00
B6-13W1-BM-H3K4me3-3_57	-16.9423949621998	-29.2718318600862	Old	Eryths	#0072B2
B6-13W1-BM-H3K4me3-2_105	-11.9984661440913	-35.8316917034429	Old	Eryths	#0072B2
B6-13W1-BM-H3K4me3-1_71	17.5784268996417	-10.8445370913418	Old	Basophils	#696969
PZ-Bl6-BM-Linneg-H3K4me3-1_342	19.0142584006769	-13.0631858140613	Old	Basophils	#696969
PZ-ChIC-B6BMSC-H3K4me3-G1-1_80	-2.83387370365742	1.86270807061954	Old	MPPs	#d02b87
PZ-ChIC-B6BMSC-H3K4me3-G1-2_233	9.72635523585286	32.1623304675774	Old	MPPs	#d02b87
B6-13W1-BM-H3K4me3-2_224	29.4379834421261	0.926123181429705	Old	Granulocytes	#D55E00
PZ-ChIC-B6BMSC-H3K4me3-G1-2_194	-4.28483985608733	-35.9324820620751	Old	Eryths	#0072B2
B6-13W1-BM-H3K4me3-1_257	9.13458389576498	3.05724724762299	Old	Monocytes	#F0E422
PZ-ChIC-B6BMSC-H3K4me3-G1-1_142	-4.59362137008031	-35.1360262383067	Old	Eryths	#0072B2
PZ-Bl6-BM-Linneg-H3K4me3-2_0	-6.10012354753748	-37.8802959997852	Old	Eryths	#0072B2
PZ-Bl6-BM-Linneg-H3K4me3-2_302	10.4150787994057	24.8528779986524	Old	Monocytes	#F0E422
B6-13W1-BM-H3K4me3-3_367	15.4213103252831	34.0677656796468	Old	NKs	#006400
PZ-Bl6-BM-Linneg-H3K4me3-1_100	10.4340124000045	25.2639071645124	Old	Monocytes	#F0E422
B6-13W1-BM-H3K4me3-2_40	-15.6877707625245	23.3220074002351	Old	Bcells	#56B4E9
PZ-Bl6-BM-Linneg-H3K4me3-2_36	20.910090521749	31.0379967452653	Old	NKs	#006400
B6-13W1-BM-H3K4me3-2_325	35.4224448299644	-0.281954579481672	Old	Granulocytes	#D55E00
PZ-Bl6-BM-Linneg-H3K4me3-2_151	11.9066468577711	34.4009900430363	Old	NKs	#006400
B6-13W1-BM-H3K4me3-1_335	29.1787530133438	-5.6948083463834	Old	Granulocytes	#D55E00
PZ-Bl6-BM-Linneg-H3K4me3-1_180	-8.55677474826001	-37.6995948372448	Old	Eryths	#0072B2
PZ-Bl6-BM-Linneg-H3K4me3-1_98	-13.2246688604512	-33.1453071886394	Old	Eryths	#0072B2
PZ-Bl6-BM-Linneg-H3K4me3-1_147	-11.8424954251373	-35.266922502965	Old	Eryths	#0072B2
B6-13W1-BM-H3K4me3-3_213	29.0980658668586	0.858993380563986	Old	Granulocytes	#D55E00
B6-13W1-BM-H3K4me3-3_117	-23.4977767351702	12.6849228514376	Old	Bcells	#56B4E9
B6-13W1-BM-H3K4me3-3_373	-16.8407777444133	27.1077146706081	Old	Bcells	#56B4E9
B6-13W1-BM-H3K4me3-3_27	-23.0867440696441	14.7901149398831	Old	Bcells	#56B4E9
B6-13W1-BM-H3K4me3-3_118	-17.8517382042567	24.3298721140754	Old	Bcells	#56B4E9
PZ-Bl6-BM-Linneg-H3K4me3-2_94	11.5707336232688	23.9705600176953	Old	Monocytes	#F0E422
PZ-ChIC-B6BMSC-H3K4me3-G1-G2-3_193	-4.02054991293845	2.91463413702773	Old	LT	#d093b5
B6-13W1-BM-H3K4me3-3_136	-21.8831040947952	16.8522445875603	Old	Bcells	#56B4E9
PZ-Bl6-BM-Linneg-H3K4me3-3_255	17.8841340441065	-18.5655435285536	Old	Basophils	#696969
B6-13W1-BM-H3K4me3-1_219	27.3020545676641	-3.79691661184859	Old	Granulocytes	#D55E00
B6-13W1-BM-H3K4me3-2_39	32.0484118646624	-5.26841595972241	Old	Granulocytes	#D55E00
PZ-Bl6-BM-Linneg-H3K4me3-1_292	18.7071466541121	-16.6085036471285	Old	Basophils	#696969
B6-13W1-BM-H3K4me3-1_93	32.0721142661656	4.71278785464996	Old	Granulocytes	#D55E00
B6-13W1-BM-H3K4me3-3_312	-19.6828698289608	14.6101259329775	Old	Bcells	#56B4E9
PZ-Bl6-BM-Linneg-H3K4me3-2_233	15.8034378444219	34.6973975608184	Old	NKs	#006400
B6-13W1-BM-H3K4me3-3_317	31.3673057563071	-1.67561791493334	Old	Granulocytes	#D55E00
B6-13W1-BM-H3K4me3-3_52	31.8033276546263	-3.00610515310576	Old	Granulocytes	#D55E00
B6-13W1-BM-H3K4me3-2_318	16.0407901688308	32.9663534834969	Old	NKs	#006400
PZ-Bl6-BM-Linneg-H3K4me3-2_34	-7.38548228151984	-36.859863527061	Old	Eryths	#0072B2
B6-13W1-BM-H3K4me3-3_364	-25.0295612463364	11.5716368428484	Old	Bcells	#56B4E9
B6-13W1-BM-H3K4me3-2_368	-20.6710616933241	27.7050151026409	Old	Bcells	#56B4E9
B6-13W1-BM-H3K4me3-3_146	10.7265402204483	19.7615775073698	Old	Monocytes	#F0E422
PZ-ChIC-B6BMSC-H3K4me3-G1-G2-3_80	-5.44512508062722	-1.05677584303267	Old	MPPs	#d02b87
B6-13W1-BM-H3K4me3-1_292	25.7967590754524	1.36842382215419	Old	Granulocytes	#D55E00
B6-13W1-BM-H3K4me3-1_81	-12.377591109678	-34.7963639431663	Old	Eryths	#0072B2
B6-13W1-BM-H3K4me3-1_92	-17.3686912143915	26.3914010713744	Old	Bcells	#56B4E9
PZ-Bl6-BM-Linneg-H3K4me3-1_376	-22.8688462959055	15.1396728030438	Old	Bcells	#56B4E9
PZ-Bl6-BM-Linneg-H3K4me3-1_173	19.2046687686702	-13.7252179730961	Old	Basophils	#696969
B6-13W1-BM-H3K4me3-1_218	31.0713596142388	8.7435911868718	Old	Granulocytes	#D55E00
PZ-ChIC-B6BMSC-H3K4me3-G1-2_254	-9.66711857061852	-0.786132106582299	Old	MPPs	#d02b87
PZ-ChIC-B6BMSC-H3K4me3-G1-2_80	-6.50611588847653	-9.43661649028154	Old	HSCs	#CC79A7
PZ-ChIC-B6BMSC-H3K4me3-G1-2_253	-9.20785685640476	-2.53976722774486	Old	MPPs	#d02b87
PZ-ChIC-B6BMSC-H3K4me3-G1-G2-3_326	-2.59644786421306	1.31195243225493	Old	HSCs	#CC79A7
PZ-Bl6-BM-Linneg-H3K4me3-1_141	-4.06835184018617	-36.5541064018821	Old	Eryths	#0072B2
PZ-ChIC-B6BMSC-H3K4me3-G1-2_3	13.4202022702149	32.4097932058375	Old	NKs	#006400
PZ-ChIC-B6BMSC-H3K4me3-G1-1_63	15.8581671607725	32.2308972172156	Old	NKs	#006400
B6-13W1-BM-H3K4me3-3_62	-19.2864699192566	22.132567015088	Old	Bcells	#56B4E9
PZ-ChIC-B6BMSC-H3K4me3-G1-2_205	-12.4990700502675	-3.34312056223746	Old	MPPs	#d02b87
PZ-ChIC-B6BMSC-H3K4me3-G1-G2-3_340	-9.90589448832263	-4.17062894998374	Old	MPPs	#d02b87
B6-13W1-BM-H3K4me3-1_65	30.6109748294733	-9.07718771339503	Old	Granulocytes	#D55E00
PZ-ChIC-B6BMSC-H3K4me3-G1-1_315	-2.56649623565564	-1.09315493235799	Old	MPPs	#d02b87
PZ-Bl6-BM-Linneg-H3K4me3-1_53	-23.618434741423	16.6226911969771	Old	Bcells	#56B4E9
PZ-ChIC-B6BMSC-H3K4me3-G1-G2-3_277	-10.4964184112957	-5.02948441506171	Old	MPPs	#d02b87
PZ-ChIC-B6BMSC-H3K4me3-G1-G2-3_15	2.24241831255598	-6.38480081824769	Old	MPPs	#d02b87
PZ-Bl6-BM-Linneg-H3K4me3-1_341	-12.9390369086992	-33.457234143583	Old	Eryths	#0072B2
B6-13W1-BM-H3K4me3-1_207	34.2300857804485	1.32859857978665	Old	Granulocytes	#D55E00
B6-13W1-BM-H3K4me3-2_249	32.3604164469577	-3.9775826074516	Old	Granulocytes	#D55E00
B6-13W1-BM-H3K4me3-2_342	11.2657949879429	33.6966753047788	Old	NKs	#006400
PZ-ChIC-B6BMSC-H3K4me3-G1-1_84	3.40358316677881	11.6658966996455	Old	MPPs	#d02b87
B6-13W1-BM-H3K4me3-3_259	11.7660435647795	20.132665921821	Old	Monocytes	#F0E422
B6-13W1-BM-H3K4me3-2_179	32.8005556923695	-4.23910361195129	Old	Granulocytes	#D55E00
B6-13W1-BM-H3K4me3-1_98	-23.4571073786953	14.2047892845971	Old	Bcells	#56B4E9
B6-13W1-BM-H3K4me3-2_234	35.3614365844538	-0.333975765678	Old	Granulocytes	#D55E00
PZ-Bl6-BM-Linneg-H3K4me3-3_375	-17.2052484109562	26.2606543496013	Old	Bcells	#56B4E9
PZ-Bl6-BM-Linneg-H3K4me3-1_103	-18.3215671552838	22.2922886502574	Old	Bcells	#56B4E9
B6-13W1-BM-H3K4me3-3_53	-2.59637441951284	22.9879949532142	Old	pDCs	#32CD32
PZ-Bl6-BM-Linneg-H3K4me3-2_56	13.6549342817181	22.186471287568	Old	Monocytes	#F0E422
B6-13W1-BM-H3K4me3-1_108	27.2026894926059	3.99248381868617	Old	Granulocytes	#D55E00
PZ-ChIC-B6BMSC-H3K4me3-G1-2_317	-5.89526920979928	-4.67445171151631	Old	HSCs	#CC79A7
B6-13W1-BM-H3K4me3-1_157	28.0315496442514	9.35618359058771	Old	Granulocytes	#D55E00
B6-13W1-BM-H3K4me3-1_126	9.67451289760094	20.9451133200914	Old	Monocytes	#F0E422
PZ-Bl6-BM-Linneg-H3K4me3-1_159	21.3050175890949	30.9169362231152	Old	NKs	#006400
PZ-Bl6-BM-Linneg-H3K4me3-1_33	-6.89894678419769	-1.02184060625155	Old	MPPs	#d02b87
B6-13W1-BM-H3K4me3-2_341	28.2095339404045	2.91881989192732	Old	Granulocytes	#D55E00
B6-13W1-BM-H3K4me3-1_34	-23.7206228329355	12.1151255874649	Old	Bcells	#56B4E9
B6-13W1-BM-H3K4me3-1_296	-21.5922314930518	14.0811634208111	Old	Bcells	#56B4E9
B6-13W1-BM-H3K4me3-2_247	29.7186717774507	3.71998934779001	Old	Granulocytes	#D55E00
PZ-ChIC-B6BMSC-H3K4me3-G1-G2-3_245	-2.92821257048169	-35.8226545757087	Old	MEP	#4c90b7
B6-13W1-BM-H3K4me3-2_254	12.3674409714833	20.3059817496637	Old	Monocytes	#F0E422
PZ-Bl6-BM-Linneg-H3K4me3-3_235	20.0043461888148	31.751044533546	Old	NKs	#006400
B6-13W1-BM-H3K4me3-1_69	30.0313472397034	-5.44417225565354	Old	Granulocytes	#D55E00
PZ-Bl6-BM-Linneg-H3K4me3-2_218	19.5453180474539	-13.0335582613375	Old	Basophils	#696969
PZ-Bl6-BM-Linneg-H3K4me3-2_217	-3.29729325808874	-37.1442641462589	Old	Eryths	#0072B2
B6-13W1-BM-H3K4me3-2_187	30.8935470870439	-4.61079919243623	Old	Granulocytes	#D55E00
PZ-Bl6-BM-Linneg-H3K4me3-3_269	19.2557117489548	-12.9455102983286	Old	Basophils	#696969
PZ-Bl6-BM-Linneg-H3K4me3-1_285	19.3962817392127	-17.642868790277	Old	Basophils	#696969
B6-13W1-BM-H3K4me3-3_7	-15.1263196227148	24.8266917487442	Old	Bcells	#56B4E9
PZ-Bl6-BM-Linneg-H3K4me3-3_300	12.7498539075169	22.7107811859193	Old	Monocytes	#F0E422
PZ-Bl6-BM-Linneg-H3K4me3-2_237	16.9916088762816	-18.523565862379	Old	Basophils	#696969
PZ-Bl6-BM-Linneg-H3K4me3-1_251	17.3406358289424	32.9601037131148	Old	NKs	#006400
PZ-Bl6-BM-Linneg-H3K4me3-1_306	18.1966357975176	-16.1473396744294	Old	Basophils	#696969
PZ-ChIC-B6BMSC-H3K4me3-G1-2_329	-12.2050833329033	-9.47352993552735	Old	HSCs	#CC79A7
PZ-Bl6-BM-Linneg-H3K4me3-3_180	13.0041574976273	35.6188637537956	Old	NKs	#006400
PZ-Bl6-BM-Linneg-H3K4me3-2_5	17.3260587854335	-18.4086976149158	Old	Basophils	#696969
B6-13W1-BM-H3K4me3-1_95	25.3219675395082	3.33275296756757	Old	Granulocytes	#D55E00
PZ-Bl6-BM-Linneg-H3K4me3-2_254	15.9784720807764	33.4775978623173	Old	NKs	#006400
B6-13W1-BM-H3K4me3-3_282	-24.2177860651043	11.3371687844227	Old	Bcells	#56B4E9
PZ-Bl6-BM-Linneg-H3K4me3-3_194	18.5962608759612	-18.826385360875	Old	Basophils	#696969
B6-13W1-BM-H3K4me3-1_140	26.6750829975508	6.46634362036226	Old	Granulocytes	#D55E00
PZ-Bl6-BM-Linneg-H3K4me3-1_127	-11.8034423191483	-36.280935325776	Old	Eryths	#0072B2
PZ-Bl6-BM-Linneg-H3K4me3-2_373	-4.00160304085715	-37.1336694880283	Old	Eryths	#0072B2
B6-13W1-BM-H3K4me3-2_2	9.77128560085836	24.1827818973726	Old	Monocytes	#F0E422
PZ-ChIC-B6BMSC-H3K4me3-G1-2_26	-4.22137858446109	-0.658623210348894	Old	MPPs	#d02b87
B6-13W1-BM-H3K4me3-1_50	30.2350416713193	-11.5680774800067	Old	Granulocytes	#D55E00
PZ-Bl6-BM-Linneg-H3K4me3-3_173	17.9169603274382	-18.6238654616746	Old	Basophils	#696969
B6-13W1-BM-H3K4me3-2_142	28.7372718872774	6.61479105213175	Old	Granulocytes	#D55E00
B6-13W1-BM-H3K4me3-1_141	-16.7543977156463	-26.9515081184045	Old	Eryths	#0072B2
B6-13W1-BM-H3K4me3-3_69	28.9849448627192	7.71755806883573	Old	Granulocytes	#D55E00
PZ-Bl6-BM-Linneg-H3K4me3-1_51	18.1647211774053	-11.5619099680794	Old	Basophils	#696969
PZ-ChIC-B6BMSC-H3K4me3-G1-G2-3_197	-3.29916235898769	3.05126971331786	Old	MPPs	#d02b87
PZ-Bl6-BM-Linneg-H3K4me3-1_138	-6.14676311626934	-36.8765619772514	Old	Eryths	#0072B2
B6-13W1-BM-H3K4me3-1_255	30.5191080151508	0.217204554769751	Old	Granulocytes	#D55E00
B6-13W1-BM-H3K4me3-2_34	-22.8298504180003	12.3064557982625	Old	Bcells	#56B4E9
B6-13W1-BM-H3K4me3-3_354	-16.1941013243725	20.4311690330115	Old	Bcells	#56B4E9
B6-13W1-BM-H3K4me3-1_321	-19.4320264950948	27.5714539639076	Old	Bcells	#56B4E9
B6-13W1-BM-H3K4me3-1_226	33.6272011582889	1.44108952516857	Old	Granulocytes	#D55E00
B6-13W1-BM-H3K4me3-1_254	-19.4728963218275	-29.7445265240237	Old	Eryths	#0072B2
PZ-ChIC-B6BMSC-H3K4me3-G1-2_6	-6.50130897258557	2.98703113374293	Old	MPPs	#d02b87
PZ-Bl6-BM-Linneg-H3K4me3-1_263	-6.93256072085286	-37.777966264913	Old	Eryths	#0072B2
PZ-Bl6-BM-Linneg-H3K4me3-1_136	11.1845046617958	24.3282304390736	Old	Monocytes	#F0E422
B6-13W1-BM-H3K4me3-3_211	32.8029308219498	-7.47351283072218	Old	Granulocytes	#D55E00
B6-13W1-BM-H3K4me3-3_208	11.2869343111239	19.5124130619297	Old	Monocytes	#F0E422
PZ-Bl6-BM-Linneg-H3K4me3-1_94	17.5979826346661	-18.1050929860556	Old	Basophils	#696969
B6-13W1-BM-H3K4me3-3_173	-25.9128208785106	13.0134401356114	Old	Bcells	#56B4E9
B6-13W1-BM-H3K4me3-2_123	-19.6415102263438	25.9073928907833	Old	Bcells	#56B4E9
PZ-Bl6-BM-Linneg-H3K4me3-2_109	12.4405979538405	34.7063402339013	Old	NKs	#006400
PZ-Bl6-BM-Linneg-H3K4me3-3_71	17.2698775051322	33.844797032523	Old	NKs	#006400
B6-13W1-BM-H3K4me3-3_91	-15.4006759891296	23.1350456794553	Old	Bcells	#56B4E9
PZ-Bl6-BM-Linneg-H3K4me3-1_24	-14.8401020567865	-27.266870453642	Old	Eryths	#0072B2
PZ-ChIC-B6BMSC-H3K4me3-G1-G2-3_168	-0.580684806322843	3.81945090582308	Old	HSCs	#CC79A7
PZ-ChIC-B6BMSC-H3K4me3-G1-2_322	-5.90841574569848	-1.56982986795632	Old	MPPs	#d02b87
PZ-ChIC-B6BMSC-H3K4me3-G1-G2-3_203	2.28343409055169	8.39388267810964	Old	pDCs	#32CD32
PZ-ChIC-B6BMSC-H3K4me3-G1-2_149	-2.97801570082305	-8.61025865998821	Old	HSCs	#CC79A7
B6-13W1-BM-H3K4me3-3_294	-15.2157539623101	26.4385983330185	Old	Bcells	#56B4E9
PZ-ChIC-B6BMSC-H3K4me3-G1-2_279	-7.50033992813278	1.59887187409199	Old	LT	#d093b5
PZ-ChIC-B6BMSC-H3K4me3-G1-2_28	-12.2627213880132	-7.24913457608673	Old	LT	#d093b5
PZ-ChIC-B6BMSC-H3K4me3-G1-G2-3_81	-2.2344298468553	-1.72084389824681	Old	MPPs	#d02b87
PZ-ChIC-B6BMSC-H3K4me3-G1-2_256	1.78088787067033	0.409296159574261	Old	MPPs	#d02b87
PZ-Bl6-BM-Linneg-H3K4me3-2_336	13.5472316659987	35.0560607119297	Old	NKs	#006400
PZ-ChIC-B6BMSC-H3K4me3-G1-2_342	-4.57973097040106	0.604531710330922	Old	MPPs	#d02b87
B6-13W1-BM-H3K4me3-2_303	-2.94017972096041	17.5877241875063	Old	pDCs	#32CD32
PZ-Bl6-BM-Linneg-H3K4me3-2_280	18.5508894385351	-17.5474195419901	Old	Basophils	#696969
PZ-ChIC-B6BMSC-H3K4me3-G1-2_179	-1.35792953100078	-0.920621757135878	Old	MPPs	#d02b87
B6-13W1-BM-H3K4me3-2_69	30.7820448857059	-6.74381978783018	Old	Granulocytes	#D55E00
PZ-Bl6-BM-Linneg-H3K4me3-2_43	5.60385470939183	14.4189798322675	Old	pDCs	#32CD32
PZ-Bl6-BM-Linneg-H3K4me3-1_38	-13.0905432780379	-33.4640372010536	Old	Eryths	#0072B2
PZ-ChIC-B6BMSC-H3K4me3-G1-G2-3_226	-15.8198434554894	-7.49404353953093	Old	HSCs	#CC79A7
B6-13W1-BM-H3K4me3-3_207	-23.090563308669	15.406606401281	Old	Bcells	#56B4E9
PZ-Bl6-BM-Linneg-H3K4me3-1_39	10.1323484803541	24.5576923933178	Old	Monocytes	#F0E422
B6-13W1-BM-H3K4me3-2_272	10.0966384541649	18.3278226389341	Old	Monocytes	#F0E422
B6-13W1-BM-H3K4me3-3_67	35.0000446632624	-1.32569745332838	Old	Granulocytes	#D55E00
PZ-Bl6-BM-Linneg-H3K4me3-1_79	10.5621303438233	25.1824996535983	Old	Monocytes	#F0E422
PZ-ChIC-B6BMSC-H3K4me3-G1-G2-3_348	-7.84505446345987	-5.76423329989293	Old	LT	#d093b5
PZ-Bl6-BM-Linneg-H3K4me3-1_288	11.9915816491886	33.0848880959908	Old	NKs	#006400
PZ-Bl6-BM-Linneg-H3K4me3-2_283	19.102742815388	31.7404662093802	Old	NKs	#006400
B6-13W1-BM-H3K4me3-1_22	29.146263220121	-0.100947120054651	Old	Granulocytes	#D55E00
PZ-ChIC-B6BMSC-H3K4me3-G1-1_75	-3.54601459427985	-36.5096025051385	Old	Eryths	#0072B2
PZ-ChIC-B6BMSC-H3K4me3-G1-G2-3_198	-22.0479165035491	13.6755257870318	Old	Bcells	#56B4E9
B6-13W1-BM-H3K4me3-1_306	25.1659744361673	8.09893310503387	Old	Granulocytes	#D55E00
PZ-Bl6-BM-Linneg-H3K4me3-3_59	18.2971972332112	-18.4702941484069	Old	Basophils	#696969
B6-13W1-BM-H3K4me3-2_94	-26.0571268599701	10.2688992853481	Old	Bcells	#56B4E9
PZ-Bl6-BM-Linneg-H3K4me3-3_351	12.9044036985542	20.953390301608	Old	Monocytes	#F0E422
PZ-Bl6-BM-Linneg-H3K4me3-3_282	-10.5123045589052	-37.0065951693555	Old	Eryths	#0072B2
B6-13W1-BM-H3K4me3-3_18	10.4455945130162	33.3644221347156	Old	NKs	#006400
PZ-Bl6-BM-Linneg-H3K4me3-1_120	16.5872890783684	-19.0840616027892	Old	Basophils	#696969
B6-13W1-BM-H3K4me3-2_132	26.4335807364834	8.06496766592928	Old	Granulocytes	#D55E00
PZ-Bl6-BM-Linneg-H3K4me3-3_2	9.33129775564598	20.8227478313739	Old	Monocytes	#F0E422
PZ-ChIC-B6BMSC-H3K4me3-G1-1_123	-2.80519871666012	-2.0120064454824	Old	CMP	#daac89
PZ-Bl6-BM-Linneg-H3K4me3-1_187	-5.13672627924191	-37.2261907722148	Old	Eryths	#0072B2
B6-13W1-BM-H3K4me3-2_288	29.1495369904974	0.914544138380972	Old	Granulocytes	#D55E00
B6-13W1-BM-H3K4me3-1_64	8.28102509150705	22.3652689001854	Old	Monocytes	#F0E422
B6-13W1-BM-H3K4me3-2_264	26.9592907033547	5.1415680836929	Old	Granulocytes	#D55E00
B6-13W1-BM-H3K4me3-3_36	-13.0274731665479	-34.7478270906962	Old	Eryths	#0072B2
PZ-ChIC-B6BMSC-H3K4me3-G1-2_285	-12.1188943997881	-5.85976588551502	Old	MPPs	#d02b87
PZ-Bl6-BM-Linneg-H3K4me3-2_165	14.2847369843364	35.2108605163641	Old	NKs	#006400
PZ-Bl6-BM-Linneg-H3K4me3-1_175	15.2997105969828	34.7621230087855	Old	NKs	#006400
B6-13W1-BM-H3K4me3-2_259	30.3814001611437	-7.28680990885883	Old	Granulocytes	#D55E00
B6-13W1-BM-H3K4me3-1_230	-20.3131243506699	-27.4272046740003	Old	Eryths	#0072B2
PZ-Bl6-BM-Linneg-H3K4me3-1_233	-11.6018163659019	-36.3626609302479	Old	Eryths	#0072B2
PZ-Bl6-BM-Linneg-H3K4me3-3_227	17.6212465936089	-19.4831555613959	Old	Basophils	#696969
PZ-ChIC-B6BMSC-H3K4me3-G1-2_249	-3.26905708735816	-4.56746109751187	Old	LT	#d093b5
PZ-ChIC-B6BMSC-H3K4me3-G1-G2-3_280	-3.40766953913179	-34.9655192605029	Old	MEP	#4c90b7
B6-13W1-BM-H3K4me3-3_132	-20.3688590101644	25.0896458059815	Old	Bcells	#56B4E9
B6-13W1-BM-H3K4me3-1_179	29.9307862488195	4.23616573447361	Old	Granulocytes	#D55E00
B6-13W1-BM-H3K4me3-3_139	-27.4991896499414	12.3622526267993	Old	Bcells	#56B4E9
B6-13W1-BM-H3K4me3-1_323	28.0738262645494	1.91493554702061	Old	Granulocytes	#D55E00
B6-13W1-BM-H3K4me3-2_327	-20.0492656830145	22.8846253840542	Old	Bcells	#56B4E9
PZ-ChIC-B6BMSC-H3K4me3-G1-1_279	-0.644430179574768	11.6746214579747	Old	pDCs	#32CD32
PZ-Bl6-BM-Linneg-H3K4me3-1_152	28.1558236841909	4.29768209178154	Old	Basophils	#696969
PZ-Bl6-BM-Linneg-H3K4me3-3_98	12.3578689477316	20.4390412816173	Old	Monocytes	#F0E422
PZ-ChIC-B6BMSC-H3K4me3-G1-2_261	-4.4648393454434	-36.7749686407123	Old	MEP	#4c90b7
B6-13W1-BM-H3K4me3-2_352	-2.80123293690629	20.8257234875485	Old	pDCs	#32CD32
B6-13W1-BM-H3K4me3-1_60	-15.8280601382338	-32.2159492899831	Old	Eryths	#0072B2
B6-13W1-BM-H3K4me3-2_292	28.4380384865139	5.17376683517121	Old	Granulocytes	#D55E00
PZ-ChIC-B6BMSC-H3K4me3-G1-G2-3_52	-2.93844843532754	-36.4316027522687	Old	MEP	#4c90b7
PZ-Bl6-BM-Linneg-H3K4me3-2_305	13.2455977505047	17.6489056677769	Old	Monocytes	#F0E422
PZ-Bl6-BM-Linneg-H3K4me3-3_181	14.8256999064716	34.7678813140724	Old	NKs	#006400
PZ-Bl6-BM-Linneg-H3K4me3-3_329	-4.74570931545338	-37.0942542183991	Old	Eryths	#0072B2
B6-13W1-BM-H3K4me3-3_261	-25.2157164923658	11.4085151853967	Old	Bcells	#56B4E9
B6-13W1-BM-H3K4me3-1_138	-3.30053978126169	18.5565874415491	Old	pDCs	#32CD32
PZ-Bl6-BM-Linneg-H3K4me3-1_346	14.0731485546878	35.0093210527077	Old	NKs	#006400
PZ-ChIC-B6BMSC-H3K4me3-G1-G2-3_251	-8.97500960619498	-7.33136070867081	Old	LT	#d093b5
B6-13W1-BM-H3K4me3-1_361	23.9706397391923	5.09320691748648	Old	Granulocytes	#D55E00
B6-13W1-BM-H3K4me3-3_47	32.0343182873898	9.57751010899049	Old	Granulocytes	#D55E00
PZ-Bl6-BM-Linneg-H3K4me3-3_125	17.537220945255	-17.9048512765659	Old	Basophils	#696969
B6-13W1-BM-H3K4me3-1_312	-22.7999800692269	13.5558184208663	Old	Bcells	#56B4E9
B6-13W1-BM-H3K4me3-3_114	30.3753901086202	4.77033516400221	Old	Granulocytes	#D55E00
PZ-ChIC-B6BMSC-H3K4me3-G1-2_265	-11.6546146746799	-8.22619957125311	Old	LT	#d093b5
PZ-Bl6-BM-Linneg-H3K4me3-3_90	-7.00298788574573	-37.7436304460301	Old	Eryths	#0072B2
PZ-ChIC-B6BMSC-H3K4me3-G1-G2-3_155	-9.29315974756717	-5.94475891948764	Old	HSCs	#CC79A7
B6-13W1-BM-H3K4me3-2_150	31.8395293052945	-4.9525693954616	Old	Granulocytes	#D55E00
PZ-Bl6-BM-Linneg-H3K4me3-1_286	-14.9425597484612	26.5068765795193	Old	Bcells	#56B4E9
PZ-ChIC-B6BMSC-H3K4me3-G1-1_51	-0.686129542386836	1.93926747528502	Old	LT	#d093b5
PZ-ChIC-B6BMSC-H3K4me3-G1-G2-3_53	11.9676660403008	33.3089999550724	Old	NKs	#006400
B6-13W1-BM-H3K4me3-3_271	-15.1458174187232	24.8872240874631	Old	Bcells	#56B4E9
B6-13W1-BM-H3K4me3-3_297	-17.8828752973967	19.3714918284056	Old	Bcells	#56B4E9
PZ-Bl6-BM-Linneg-H3K4me3-1_367	19.0461903264618	-14.6411271258517	Old	Basophils	#696969
B6-13W1-BM-H3K4me3-2_141	28.8605694433036	1.58829412758786	Old	Granulocytes	#D55E00
PZ-ChIC-B6BMSC-H3K4me3-G1-2_180	-9.86609039254468	-4.26330662430955	Old	HSCs	#CC79A7
B6-13W1-BM-H3K4me3-3_230	29.7765379802835	2.72514983182429	Old	Granulocytes	#D55E00
PZ-ChIC-B6BMSC-H3K4me3-G1-G2-3_128	-8.93000174462791	-3.92090379055724	Old	MPPs	#d02b87
PZ-ChIC-B6BMSC-H3K4me3-G1-2_287	-9.79326369818437	-7.05636525422643	Old	HSCs	#CC79A7
PZ-Bl6-BM-Linneg-H3K4me3-1_190	9.18433887223277	25.2971537204918	Old	Monocytes	#F0E422
PZ-ChIC-B6BMSC-H3K4me3-G1-G2-3_269	-1.01139590142863	7.6417442486231	Old	CMP	#daac89
PZ-Bl6-BM-Linneg-H3K4me3-1_279	-5.99966955095921	-36.1757249860939	Old	Eryths	#0072B2
PZ-Bl6-BM-Linneg-H3K4me3-3_188	13.2131067991988	22.2935167710014	Old	Monocytes	#F0E422
B6-13W1-BM-H3K4me3-1_378	-28.038530481672	10.9517613680934	Old	Bcells	#56B4E9
B6-13W1-BM-H3K4me3-3_74	-16.2010594273707	22.9521054789769	Old	Bcells	#56B4E9
B6-13W1-BM-H3K4me3-1_4	31.0290919334196	-5.07334524830404	Old	Granulocytes	#D55E00
PZ-Bl6-BM-Linneg-H3K4me3-3_293	18.0192440091523	-19.5267588855376	Old	Basophils	#696969
B6-13W1-BM-H3K4me3-2_44	-20.757044331223	21.2177772686951	Old	Bcells	#56B4E9
PZ-Bl6-BM-Linneg-H3K4me3-1_302	18.1051698246752	-17.4797422303444	Old	Basophils	#696969
PZ-Bl6-BM-Linneg-H3K4me3-1_236	20.3951438158496	-11.1485962882205	Old	Basophils	#696969
PZ-ChIC-B6BMSC-H3K4me3-G1-1_369	-2.02697550069227	2.06551442697583	Old	CMP	#daac89
PZ-Bl6-BM-Linneg-H3K4me3-1_164	-4.45363919540117	-35.0788047374319	Old	MEP	#4c90b7
PZ-ChIC-B6BMSC-H3K4me3-G1-2_137	-5.24421790456274	0.960646936453923	Old	MPPs	#d02b87
PZ-ChIC-B6BMSC-H3K4me3-G1-G2-3_91	-11.914981010347	-5.9850793381167	Old	HSCs	#CC79A7
PZ-ChIC-B6BMSC-H3K4me3-G1-1_114	-2.4077473022766	2.65613469718029	Old	MPPs	#d02b87
PZ-ChIC-B6BMSC-H3K4me3-G1-G2-3_227	-4.87132234837854	-10.1276430737057	Old	HSCs	#CC79A7
PZ-ChIC-B6BMSC-H3K4me3-G1-2_224	-9.86553103282337	1.46442861418572	Old	LT	#d093b5
PZ-Bl6-BM-Linneg-H3K4me3-1_277	-25.4273817022745	12.2627943953287	Old	Bcells	#56B4E9
B6-13W1-BM-H3K4me3-3_338	-15.6342416412849	17.2150439898896	Old	Bcells	#56B4E9
B6-13W1-BM-H3K4me3-3_305	30.1265989082606	2.97970414118441	Old	Granulocytes	#D55E00
PZ-ChIC-B6BMSC-H3K4me3-G1-G2-3_142	-10.1000108660255	-3.17691633346534	Old	MPPs	#d02b87
PZ-ChIC-B6BMSC-H3K4me3-G1-G2-3_195	-13.0802092525222	1.5141478809384	Old	HSCs	#CC79A7
PZ-ChIC-B6BMSC-H3K4me3-G1-G2-3_278	-0.00830365684674217	-15.7573357163075	Old	MEP	#4c90b7
PZ-ChIC-B6BMSC-H3K4me3-G1-2_219	-0.223771853820514	-21.6145800450368	Old	MEP	#4c90b7
B6-13W1-BM-H3K4me3-2_297	20.2489533691406	-2.92541155930712	Old	Granulocytes	#D55E00
PZ-Bl6-BM-Linneg-H3K4me3-3_245	11.8166278482628	33.1754641860058	Old	NKs	#006400
PZ-Bl6-BM-Linneg-H3K4me3-1_102	9.76477975880969	17.478540987961	Old	Monocytes	#F0E422
B6-13W1-BM-H3K4me3-2_64	33.9615852649571	-3.29092289177275	Old	Granulocytes	#D55E00
B6-13W1-BM-H3K4me3-2_335	28.2285619066218	-2.15648098004736	Old	Granulocytes	#D55E00
B6-13W1-BM-H3K4me3-1_133	9.87971170449313	21.661801941711	Old	Monocytes	#F0E422
B6-13W1-BM-H3K4me3-1_309	34.3258740699201	-6.05551550341953	Old	Granulocytes	#D55E00
B6-13W1-BM-H3K4me3-3_287	-32.3513630563593	8.24750415503068	Old	Bcells	#56B4E9
B6-13W1-BM-H3K4me3-3_71	-15.5662334357626	26.5457053353329	Old	Bcells	#56B4E9
B6-13W1-BM-H3K4me3-1_104	29.3152182773727	7.70703127095183	Old	Granulocytes	#D55E00
B6-13W1-BM-H3K4me3-1_263	28.1899360037932	7.8258845381779	Old	Granulocytes	#D55E00
B6-13W1-BM-H3K4me3-1_48	10.4624195367186	24.9047806306129	Old	Monocytes	#F0E422
B6-13W1-BM-H3K4me3-3_247	34.6383658198685	0.221151903205389	Old	Granulocytes	#D55E00
B6-13W1-BM-H3K4me3-3_201	25.1163849753331	4.47865579385946	Old	DCs	#AF7C6E
PZ-ChIC-B6BMSC-H3K4me3-G1-2_160	-12.1706455857542	-8.64189102854535	Old	LT	#d093b5
B6-13W1-BM-H3K4me3-2_242	-18.0723193265866	17.0379888497619	Old	Bcells	#56B4E9
B6-13W1-BM-H3K4me3-3_177	-18.9166619358527	23.1889817492508	Old	Bcells	#56B4E9
B6-13W1-BM-H3K4me3-2_270	27.3364755166423	8.86888148649014	Old	Granulocytes	#D55E00
B6-13W1-BM-H3K4me3-1_31	29.2893704821415	1.31243701957561	Old	Granulocytes	#D55E00
B6-13W1-BM-H3K4me3-2_145	-16.3038925268001	19.4927631974443	Old	Bcells	#56B4E9
B6-13W1-BM-H3K4me3-3_210	17.0272390047045	33.2719768086297	Old	NKs	#006400
B6-13W1-BM-H3K4me3-1_243	27.6178894409893	-3.17130587749302	Old	Granulocytes	#D55E00
B6-13W1-BM-H3K4me3-3_106	-24.8399796256077	14.4161469162556	Old	Bcells	#56B4E9
B6-13W1-BM-H3K4me3-1_281	-17.8586717354723	20.1528471643732	Old	Bcells	#56B4E9
B6-13W1-BM-H3K4me3-2_160	30.1520201129756	5.35824560407395	Old	Granulocytes	#D55E00
B6-13W1-BM-H3K4me3-3_268	-22.2465553190419	13.5933940639234	Old	Bcells	#56B4E9
B6-13W1-BM-H3K4me3-3_110	29.7032568792861	6.308116764615	Old	Granulocytes	#D55E00
B6-13W1-BM-H3K4me3-2_11	-24.0395746666918	10.9782587087233	Old	Bcells	#56B4E9
PZ-Bl6-BM-Linneg-H3K4me3-3_377	13.1356880331	20.5366388009457	Old	Monocytes	#F0E422
B6-13W1-BM-H3K4me3-1_171	-20.4193402414607	27.6066574988364	Old	Bcells	#56B4E9
PZ-Bl6-BM-Linneg-H3K4me3-1_78	14.8390820666088	-12.007178566536	Old	Basophils	#696969
B6-13W1-BM-H3K4me3-2_295	12.1930835896767	21.2484578011984	Old	Monocytes	#F0E422
B6-13W1-BM-H3K4me3-3_337	25.0869973526447	7.91533532287674	Old	Granulocytes	#D55E00
PZ-Bl6-BM-Linneg-H3K4me3-2_2	13.4311049377282	20.7686413514133	Old	Monocytes	#F0E422
B6-13W1-BM-H3K4me3-2_52	32.7788475980058	3.42384148516254	Old	Granulocytes	#D55E00
B6-13W1-BM-H3K4me3-1_74	29.1994628019641	-3.21376217823449	Old	Granulocytes	#D55E00
PZ-Bl6-BM-Linneg-H3K4me3-1_172	16.6882025506526	-19.7346050697852	Old	Basophils	#696969
B6-13W1-BM-H3K4me3-3_43	28.3030921870904	-3.11166076427841	Old	Granulocytes	#D55E00
PZ-ChIC-B6BMSC-H3K4me3-G1-G2-3_364	-3.84241000449068	4.56391099843414	Old	HSCs	#CC79A7
PZ-Bl6-BM-Linneg-H3K4me3-1_196	2.24477933535054	5.07614507805899	Old	Basophils	#696969
B6-13W1-BM-H3K4me3-3_310	28.1200419816739	1.01970589395095	Old	Granulocytes	#D55E00
B6-13W1-BM-H3K4me3-3_19	-16.5239722245204	27.027771803175	Old	Bcells	#56B4E9
PZ-ChIC-B6BMSC-H3K4me3-G1-1_120	-2.37413889802931	-1.12517771951253	Old	MPPs	#d02b87
B6-13W1-BM-H3K4me3-3_251	-27.3472061498397	11.9453821587102	Old	Bcells	#56B4E9
B6-13W1-BM-H3K4me3-1_33	-24.9855153662198	11.6464753618062	Old	Bcells	#56B4E9
PZ-ChIC-B6BMSC-H3K4me3-G1-2_9	-10.0191025997221	-3.57785731312971	Old	MPPs	#d02b87
PZ-Bl6-BM-Linneg-H3K4me3-2_308	11.9623154942398	20.670803819979	Old	Monocytes	#F0E422
B6-13W1-BM-H3K4me3-3_319	30.5342598335667	5.93813300476068	Old	Granulocytes	#D55E00
B6-13W1-BM-H3K4me3-3_170	27.3486934707766	3.9210308669964	Old	Granulocytes	#D55E00
PZ-Bl6-BM-Linneg-H3K4me3-2_24	17.8426257333767	-19.377238207026	Old	Basophils	#696969
PZ-Bl6-BM-Linneg-H3K4me3-3_191	11.3899107860479	24.9164730068304	Old	Monocytes	#F0E422
B6-13W1-BM-H3K4me3-2_28	-19.0418178500412	23.315211283792	Old	Bcells	#56B4E9
B6-13W1-BM-H3K4me3-2_170	26.4032850155661	4.32802149707678	Old	Granulocytes	#D55E00
PZ-Bl6-BM-Linneg-H3K4me3-2_350	-19.145800287492	28.4121103308213	Old	Bcells	#56B4E9
B6-13W1-BM-H3K4me3-3_275	-17.8684821583271	17.4338124459373	Old	Bcells	#56B4E9
PZ-ChIC-B6BMSC-H3K4me3-G1-G2-3_141	-10.4364056412364	-0.490660424236461	Old	MPPs	#d02b87
B6-13W1-BM-H3K4me3-1_299	-0.355945242295688	1.91883006556517	Old	Basophils	#696969
B6-13W1-BM-H3K4me3-3_256	-22.4926330954414	14.5527916157474	Old	Bcells	#56B4E9
PZ-Bl6-BM-Linneg-H3K4me3-1_74	13.0615527834619	34.3848455240725	Old	NKs	#006400
PZ-Bl6-BM-Linneg-H3K4me3-1_256	-21.1647870799838	14.8412512106057	Old	Bcells	#56B4E9
B6-13W1-BM-H3K4me3-2_168	-24.2625969948477	14.7885973579462	Old	Bcells	#56B4E9
B6-13W1-BM-H3K4me3-1_163	2.11818962063671	-17.8205356766326	Old	MEP	#4c90b7
B6-13W1-BM-H3K4me3-1_311	6.71933683815386	19.8531988717574	Old	Monocytes	#F0E422
PZ-Bl6-BM-Linneg-H3K4me3-1_163	17.4573718037306	-18.8416195627855	Old	Basophils	#696969
PZ-Bl6-BM-Linneg-H3K4me3-2_214	-8.84247521331066	-37.327438824957	Old	Eryths	#0072B2
PZ-Bl6-BM-Linneg-H3K4me3-1_283	10.6200752076295	20.8927412762994	Old	Monocytes	#F0E422
B6-13W1-BM-H3K4me3-1_341	-10.5193419456928	-35.6454756561195	Old	Eryths	#0072B2
B6-13W1-BM-H3K4me3-3_121	30.3469167955393	4.98553985942216	Old	Granulocytes	#D55E00
B6-13W1-BM-H3K4me3-3_39	28.2773521665609	6.76707302066726	Old	Granulocytes	#D55E00
PZ-ChIC-B6BMSC-H3K4me3-G1-G2-3_349	-5.5763554394806	-5.32829882075416	Old	LT	#d093b5
B6-13W1-BM-H3K4me3-2_58	-18.6226873269188	-29.4393350789299	Old	Eryths	#0072B2
B6-13W1-BM-H3K4me3-3_90	11.2043549229591	33.784636394509	Old	NKs	#006400
B6-13W1-BM-H3K4me3-2_255	32.5210180102109	4.62080181407773	Old	Granulocytes	#D55E00
PZ-Bl6-BM-Linneg-H3K4me3-3_366	18.6995327755177	-17.0577588554469	Old	Basophils	#696969
PZ-Bl6-BM-Linneg-H3K4me3-2_370	17.9596060461841	-17.7936400780752	Old	Basophils	#696969
B6-13W1-BM-H3K4me3-1_334	-19.3298505833524	16.8868615077216	Old	Bcells	#56B4E9
B6-13W1-BM-H3K4me3-1_251	31.10889981813	-4.47907918374333	Old	Granulocytes	#D55E00
PZ-Bl6-BM-Linneg-H3K4me3-3_142	13.7362284123965	34.9021884420965	Old	NKs	#006400
B6-13W1-BM-H3K4me3-3_192	-15.3388750439609	-28.205401797701	Old	Eryths	#0072B2
PZ-Bl6-BM-Linneg-H3K4me3-2_342	9.08206703863476	15.4554960526001	Old	HSCs	#CC79A7
PZ-Bl6-BM-Linneg-H3K4me3-1_362	18.5703940315752	-17.819028714994	Old	Basophils	#696969
PZ-Bl6-BM-Linneg-H3K4me3-1_30	19.1360126998596	32.2970112797555	Old	NKs	#006400
PZ-Bl6-BM-Linneg-H3K4me3-3_134	18.5083191263687	-12.0130244131168	Old	Basophils	#696969
PZ-ChIC-B6BMSC-H3K4me3-G1-1_225	-10.5994458281185	-6.83207295635875	Old	MPPs	#d02b87
PZ-Bl6-BM-Linneg-H3K4me3-1_145	-7.4658383803421	-37.1841669053072	Old	Eryths	#0072B2
PZ-Bl6-BM-Linneg-H3K4me3-1_70	20.5557630043491	29.927795434579	Old	NKs	#006400
PZ-ChIC-B6BMSC-H3K4me3-G1-G2-3_205	-11.6103364249448	-6.89645563243272	Old	HSCs	#CC79A7
B6-13W1-BM-H3K4me3-2_330	32.0415619830372	-2.02771012046888	Old	Granulocytes	#D55E00
B6-13W1-BM-H3K4me3-2_279	-28.023486484203	11.0145477236091	Old	Bcells	#56B4E9
B6-13W1-BM-H3K4me3-2_104	31.4282979844439	-0.926703521588942	Old	Granulocytes	#D55E00
B6-13W1-BM-H3K4me3-1_316	-2.66511574598929	18.4137427285454	Old	pDCs	#32CD32
PZ-Bl6-BM-Linneg-H3K4me3-1_198	-4.60190705639671	-36.3656954393188	Old	Eryths	#0072B2
B6-13W1-BM-H3K4me3-1_192	34.06208399913	-6.90264726977387	Old	Granulocytes	#D55E00
B6-13W1-BM-H3K4me3-2_361	-16.6967165023847	26.6017215010738	Old	Bcells	#56B4E9
B6-13W1-BM-H3K4me3-1_231	10.4154732923434	18.5148175296018	Old	Monocytes	#F0E422
PZ-Bl6-BM-Linneg-H3K4me3-1_139	18.55451655866	-12.1957173963789	Old	Basophils	#696969
B6-13W1-BM-H3K4me3-2_176	-16.9729372446769	20.410848549806	Old	Bcells	#56B4E9
B6-13W1-BM-H3K4me3-2_90	26.5265314993535	-2.83546379813004	Old	Granulocytes	#D55E00
B6-13W1-BM-H3K4me3-3_279	-25.8488133156607	14.1065984486687	Old	Bcells	#56B4E9
B6-13W1-BM-H3K4me3-1_343	-15.2155483617281	25.9945492402661	Old	Bcells	#56B4E9
PZ-Bl6-BM-Linneg-H3K4me3-2_191	10.5120892095471	25.1155604702728	Old	Monocytes	#F0E422
B6-13W1-BM-H3K4me3-3_15	-23.0340629066916	12.8223547171895	Old	Bcells	#56B4E9
PZ-ChIC-B6BMSC-H3K4me3-G1-2_271	-4.12644582994299	-4.99623263954396	Old	LT	#d093b5
PZ-ChIC-B6BMSC-H3K4me3-G1-2_133	-12.6507980706179	0.79684594451176	Old	MPPs	#d02b87
PZ-Bl6-BM-Linneg-H3K4me3-2_1	-5.55444654189093	-37.1519423001659	Old	Eryths	#0072B2
B6-13W1-BM-H3K4me3-3_95	26.3460725588442	7.34839197767191	Old	Granulocytes	#D55E00
PZ-Bl6-BM-Linneg-H3K4me3-2_141	-2.88408653235957	-36.606336917872	Old	Eryths	#0072B2
B6-13W1-BM-H3K4me3-3_14	-17.0652029634112	19.3081690823807	Old	Bcells	#56B4E9
B6-13W1-BM-H3K4me3-2_363	30.7319063764023	6.71551698585355	Old	Granulocytes	#D55E00
PZ-ChIC-B6BMSC-H3K4me3-G1-2_73	-4.2383756537688	-25.2271958564839	Old	MEP	#4c90b7
B6-13W1-BM-H3K4me3-2_12	-14.3468296954973	23.0594329980982	Old	Bcells	#56B4E9
PZ-ChIC-B6BMSC-H3K4me3-G1-G2-3_164	8.21775039675573	19.1000284647835	Old	Monocytes	#F0E422
B6-13W1-BM-H3K4me3-3_355	-14.6354314397032	26.1975322974823	Old	Bcells	#56B4E9
B6-13W1-BM-H3K4me3-1_38	-20.632487722435	27.6377185860441	Old	Bcells	#56B4E9
B6-13W1-BM-H3K4me3-2_284	32.9112807015746	-2.85709037043836	Old	Granulocytes	#D55E00
PZ-Bl6-BM-Linneg-H3K4me3-3_118	18.1961964376743	-17.8701514560913	Old	Basophils	#696969
PZ-Bl6-BM-Linneg-H3K4me3-1_351	21.1503800164096	-8.19957108692882	Old	HSCs	#CC79A7
B6-13W1-BM-H3K4me3-1_94	27.9073192009847	2.48488446792579	Old	Granulocytes	#D55E00
B6-13W1-BM-H3K4me3-3_221	-28.5314735267973	11.2904262401259	Old	Bcells	#56B4E9
PZ-Bl6-BM-Linneg-H3K4me3-2_116	29.5632201306515	-1.07904460242691	Old	Basophils	#696969
B6-13W1-BM-H3K4me3-3_104	31.5386830334401	-1.89067230336753	Old	Granulocytes	#D55E00
PZ-Bl6-BM-Linneg-H3K4me3-2_206	11.0855495235826	33.315224088599	Old	Basophils	#696969
B6-13W1-BM-H3K4me3-2_143	23.9468414329665	3.07609390043083	Old	Granulocytes	#D55E00
PZ-ChIC-B6BMSC-H3K4me3-G1-1_367	-4.9656910332282	0.389438863165046	Old	MPPs	#d02b87
PZ-ChIC-B6BMSC-H3K4me3-G1-1_269	-6.82459466210431	-8.36141119665317	Old	LT	#d093b5
B6-13W1-BM-H3K4me3-2_296	-12.3627419747645	-35.9638744097662	Old	Eryths	#0072B2
PZ-Bl6-BM-Linneg-H3K4me3-1_50	-9.91712632043083	-33.2627675201938	Old	Eryths	#0072B2
B6-13W1-BM-H3K4me3-2_158	30.9367426238183	6.13420787445561	Old	Granulocytes	#D55E00
PZ-ChIC-B6BMSC-H3K4me3-G1-2_351	-15.1481208390811	-7.7218171417076	Old	HSCs	#CC79A7
PZ-ChIC-B6BMSC-H3K4me3-G1-G2-3_58	-11.4421891257567	-3.77609594612001	Old	MPPs	#d02b87
B6-13W1-BM-H3K4me3-3_216	28.6703221012002	-2.90639245582142	Old	Granulocytes	#D55E00
PZ-Bl6-BM-Linneg-H3K4me3-1_209	17.4231673948676	-17.3225377360614	Old	Basophils	#696969
PZ-ChIC-B6BMSC-H3K4me3-G1-G2-3_292	-12.7249301313708	1.54113782003854	Old	MPPs	#d02b87
B6-13W1-BM-H3K4me3-3_48	-19.2379602360999	16.9569230162149	Old	Bcells	#56B4E9
B6-13W1-BM-H3K4me3-3_148	-11.4261141948516	-35.1566373560663	Old	Eryths	#0072B2
B6-13W1-BM-H3K4me3-2_8	30.8194120627934	7.34277282323436	Old	Granulocytes	#D55E00
PZ-Bl6-BM-Linneg-H3K4me3-1_281	-10.7973566451292	-36.7733233724935	Old	Eryths	#0072B2
B6-13W1-BM-H3K4me3-2_354	9.72605380301306	22.2790360687349	Old	Monocytes	#F0E422
PZ-Bl6-BM-Linneg-H3K4me3-3_241	13.0204070873982	20.6480671786202	Old	Monocytes	#F0E422
B6-13W1-BM-H3K4me3-2_38	28.0444053304297	-0.923732346433603	Old	Granulocytes	#D55E00
PZ-Bl6-BM-Linneg-H3K4me3-1_246	4.05621428620984	-28.9588359039376	Old	Eryths	#0072B2
PZ-Bl6-BM-Linneg-H3K4me3-2_103	17.8361150030356	-19.8634385793345	Old	Basophils	#696969
PZ-ChIC-B6BMSC-H3K4me3-G1-2_319	-4.76085438221876	-6.34322988565863	Old	LT	#d093b5
PZ-ChIC-B6BMSC-H3K4me3-G1-G2-3_274	-3.2354196925418	-4.34651118298932	Old	HSCs	#CC79A7
PZ-Bl6-BM-Linneg-H3K4me3-2_220	17.0380864867154	-17.1685036516158	Old	Basophils	#696969
B6-13W1-BM-H3K4me3-3_105	28.5735283938866	9.14415360873469	Old	Granulocytes	#D55E00
B6-13W1-BM-H3K4me3-3_51	35.8877571076235	-0.979578571273627	Old	Granulocytes	#D55E00
B6-13W1-BM-H3K4me3-2_147	-4.24524407494524	-35.8093890281177	Old	MEP	#4c90b7
PZ-Bl6-BM-Linneg-H3K4me3-2_354	-18.1276843907011	14.7326640059247	Old	Bcells	#56B4E9
B6-13W1-BM-H3K4me3-1_131	28.1872999774956	-2.77845565814338	Old	Granulocytes	#D55E00
B6-13W1-BM-H3K4me3-3_92	-22.7335367156373	14.9734946837034	Old	Bcells	#56B4E9
PZ-Bl6-BM-Linneg-H3K4me3-1_298	13.0520319531948	33.892370720822	Old	NKs	#006400
B6-13W1-BM-H3K4me3-1_186	27.1497852671334	2.64970555752149	Old	Granulocytes	#D55E00
B6-13W1-BM-H3K4me3-3_370	18.8866095344782	30.7388856728626	Old	NKs	#006400
B6-13W1-BM-H3K4me3-2_347	7.47657895223373	16.9866876291202	Old	Monocytes	#F0E422
B6-13W1-BM-H3K4me3-2_9	30.6350958116738	-6.27683369790533	Old	Granulocytes	#D55E00
B6-13W1-BM-H3K4me3-2_223	-16.1793860719495	26.0138126870795	Old	Bcells	#56B4E9
PZ-Bl6-BM-Linneg-H3K4me3-1_77	-11.0799198403473	-35.8884702453437	Old	Eryths	#0072B2
B6-13W1-BM-H3K4me3-1_54	16.7630942889708	-6.86402693870075	Old	Granulocytes	#D55E00
PZ-Bl6-BM-Linneg-H3K4me3-3_304	-6.8571536580225	-37.2396988334069	Old	Eryths	#0072B2
PZ-Bl6-BM-Linneg-H3K4me3-1_266	16.2111510029006	-15.792498544772	Old	Basophils	#696969
B6-13W1-BM-H3K4me3-1_339	-15.7606889824177	26.5489926792919	Old	Bcells	#56B4E9
PZ-Bl6-BM-Linneg-H3K4me3-3_291	13.1145195373623	34.7907640971196	Old	NKs	#006400
B6-13W1-BM-H3K4me3-3_115	-26.8520678660053	9.80949486324425	Old	Bcells	#56B4E9
B6-13W1-BM-H3K4me3-3_183	29.0025465539219	4.81402709249621	Old	Granulocytes	#D55E00
PZ-Bl6-BM-Linneg-H3K4me3-1_344	10.6512004462738	24.9873358959724	Old	Monocytes	#F0E422
PZ-Bl6-BM-Linneg-H3K4me3-1_21	-25.7860735544498	13.0293558436302	Old	Bcells	#56B4E9
PZ-Bl6-BM-Linneg-H3K4me3-1_9	-13.8636515104494	-34.7437813028605	Old	Eryths	#0072B2
B6-13W1-BM-H3K4me3-1_149	-15.6826656904561	24.4418097567488	Old	Bcells	#56B4E9
B6-13W1-BM-H3K4me3-3_125	-27.3893758056499	11.8598496887312	Old	Bcells	#56B4E9
B6-13W1-BM-H3K4me3-2_206	-16.4678380984867	27.3703961992463	Old	Bcells	#56B4E9
PZ-Bl6-BM-Linneg-H3K4me3-3_259	20.369190048036	-10.547456172561	Old	Basophils	#696969
B6-13W1-BM-H3K4me3-2_156	-27.4305618847601	12.5656131311661	Old	Bcells	#56B4E9
PZ-Bl6-BM-Linneg-H3K4me3-2_312	18.4972574754439	-17.4366990617486	Old	Basophils	#696969
PZ-Bl6-BM-Linneg-H3K4me3-2_106	11.8337774465586	23.9371194555421	Old	Monocytes	#F0E422
PZ-Bl6-BM-Linneg-H3K4me3-2_323	18.1235549014253	-17.9477907843755	Old	Basophils	#696969
B6-13W1-BM-H3K4me3-1_212	10.3533992689282	22.2973596918617	Old	Monocytes	#F0E422
B6-13W1-BM-H3K4me3-2_186	-16.2357659735015	25.5095765982491	Old	Bcells	#56B4E9
PZ-ChIC-B6BMSC-H3K4me3-G1-2_41	-1.29473908412531	4.13352112207865	Old	MPPs	#d02b87
B6-13W1-BM-H3K4me3-1_73	28.2657334889987	-3.0389781032923	Old	Granulocytes	#D55E00
PZ-Bl6-BM-Linneg-H3K4me3-1_17	10.9345824290483	23.3659583330409	Old	Monocytes	#F0E422
PZ-ChIC-B6BMSC-H3K4me3-G1-2_193	2.43204780609523	-10.8709286895028	Old	HSCs	#CC79A7
B6-13W1-BM-H3K4me3-1_310	-17.1111659769966	-26.922556195168	Old	Eryths	#0072B2
PZ-ChIC-B6BMSC-H3K4me3-G1-2_88	-10.1964819117112	-2.36256113771794	Old	LT	#d093b5
PZ-Bl6-BM-Linneg-H3K4me3-2_239	8.16236944539577	25.1792237815659	Old	Monocytes	#F0E422
B6-13W1-BM-H3K4me3-2_183	28.6383262549776	5.54307118591844	Old	Granulocytes	#D55E00
B6-13W1-BM-H3K4me3-3_98	-0.925405324042456	17.2253656259049	Old	Monocytes	#F0E422
PZ-Bl6-BM-Linneg-H3K4me3-1_36	-2.95168242929343	19.0338456872532	Old	pDCs	#32CD32
PZ-Bl6-BM-Linneg-H3K4me3-1_155	10.3795165166328	25.1860588352172	Old	Monocytes	#F0E422
B6-13W1-BM-H3K4me3-2_366	-25.6115254795684	10.989642995974	Old	Bcells	#56B4E9
PZ-ChIC-B6BMSC-H3K4me3-G1-2_201	-10.9233981276285	-5.07062078814981	Old	MPPs	#d02b87
B6-13W1-BM-H3K4me3-1_300	-15.8955425397162	26.193151834176	Old	Bcells	#56B4E9
PZ-ChIC-B6BMSC-H3K4me3-G1-2_159	-11.8274826685361	0.272194452679505	Old	MPPs	#d02b87
PZ-ChIC-B6BMSC-H3K4me3-G1-2_47	-1.86091893192704	-0.526988675809819	Old	MPPs	#d02b87
PZ-ChIC-B6BMSC-H3K4me3-G1-2_376	-1.44443114325321	-6.5705090806837	Old	MPPs	#d02b87
PZ-ChIC-B6BMSC-H3K4me3-G1-2_327	-10.3691406644099	-7.87807034482363	Old	MPPs	#d02b87
PZ-Bl6-BM-Linneg-H3K4me3-2_362	15.8840426847039	33.5182451841154	Old	NKs	#006400
PZ-ChIC-B6BMSC-H3K4me3-G1-2_247	-3.90299547058233	-2.49664749224083	Old	HSCs	#CC79A7
PZ-ChIC-B6BMSC-H3K4me3-G1-G2-3_3	-6.50035653525697	0.173310765980607	Old	MPPs	#d02b87
B6-13W1-BM-H3K4me3-3_255	-15.5304825037405	21.6048452632513	Old	Bcells	#56B4E9
PZ-Bl6-BM-Linneg-H3K4me3-1_271	14.5504735643374	34.9323439658824	Old	NKs	#006400
PZ-ChIC-B6BMSC-H3K4me3-G1-G2-3_347	-2.05064567793392	0.687966426245217	Old	CMP	#daac89
PZ-Bl6-BM-Linneg-H3K4me3-2_365	-8.08123825882786	-37.4303334091986	Old	Eryths	#0072B2
PZ-Bl6-BM-Linneg-H3K4me3-3_224	19.645997702239	-11.8416795899798	Old	Basophils	#696969
PZ-Bl6-BM-Linneg-H3K4me3-3_290	18.3597761488596	-16.8286543391959	Old	Basophils	#696969
PZ-Bl6-BM-Linneg-H3K4me3-1_151	-18.185378656396	28.0255624582961	Old	Bcells	#56B4E9
PZ-Bl6-BM-Linneg-H3K4me3-1_363	17.6827596274937	-17.2358367645985	Old	Basophils	#696969
PZ-Bl6-BM-Linneg-H3K4me3-3_47	12.6497298967209	23.1640875992224	Old	Monocytes	#F0E422
PZ-ChIC-B6BMSC-H3K4me3-G1-1_353	2.48203760543247	0.295381222078613	Old	MPPs	#d02b87
B6-13W1-BM-H3K4me3-1_79	34.4855000445745	-3.55548489014733	Old	Granulocytes	#D55E00
PZ-Bl6-BM-Linneg-H3K4me3-2_315	14.0542736408341	34.6533787802524	Old	NKs	#006400
PZ-Bl6-BM-Linneg-H3K4me3-3_341	17.9330229986541	-15.3185393848452	Old	Basophils	#696969
PZ-Bl6-BM-Linneg-H3K4me3-3_149	12.8094476390702	20.3275635313664	Old	Monocytes	#F0E422
B6-13W1-BM-H3K4me3-3_214	29.3150432135665	3.92275869600707	Old	Granulocytes	#D55E00
PZ-ChIC-B6BMSC-H3K4me3-G1-G2-3_103	-7.96418196766221	-0.948108334379189	Old	MPPs	#d02b87
B6-13W1-BM-H3K4me3-2_41	15.1818125764725	-8.07531852173069	Old	Basophils	#696969
B6-13W1-BM-H3K4me3-1_240	13.4873605050497	32.4413932486137	Old	NKs	#006400
B6-13W1-BM-H3K4me3-3_257	-15.2236335936665	25.2657849981915	Old	Bcells	#56B4E9
PZ-ChIC-B6BMSC-H3K4me3-G1-G2-3_354	-6.99046669338588	-0.487989027648264	Old	MPPs	#d02b87
PZ-ChIC-B6BMSC-H3K4me3-G1-1_163	-3.51350784626982	19.7921986509706	Old	pDCs	#32CD32
PZ-Bl6-BM-Linneg-H3K4me3-1_112	18.5206172199557	-11.7449268091431	Old	Basophils	#696969
PZ-Bl6-BM-Linneg-H3K4me3-3_152	-8.37812885685455	-37.583071078421	Old	Eryths	#0072B2
B6-13W1-BM-H3K4me3-1_204	24.1830430568998	5.0315487722201	Old	Granulocytes	#D55E00
B6-13W1-BM-H3K4me3-3_291	-16.1481359388635	23.9852285735828	Old	Bcells	#56B4E9
PZ-Bl6-BM-Linneg-H3K4me3-2_166	-24.7963435693026	13.6762823966457	Old	Bcells	#56B4E9
B6-13W1-BM-H3K4me3-2_46	-17.264920622069	16.9254901116514	Old	Bcells	#56B4E9
B6-13W1-BM-H3K4me3-1_373	11.8164877308083	19.9916088155911	Old	Monocytes	#F0E422
PZ-ChIC-B6BMSC-H3K4me3-G1-2_212	-3.56004294846219	-2.99215393003533	Old	MPPs	#d02b87
PZ-Bl6-BM-Linneg-H3K4me3-1_345	12.4613411201974	20.2885697030132	Old	Monocytes	#F0E422
B6-13W1-BM-H3K4me3-1_327	30.0343888757248	-3.12831245410899	Old	Granulocytes	#D55E00
PZ-ChIC-B6BMSC-H3K4me3-G1-1_82	-3.54288671715228	-2.83318760772108	Old	MPPs	#d02b87
B6-13W1-BM-H3K4me3-2_277	-25.3712842346928	10.7684624430543	Old	Bcells	#56B4E9
B6-13W1-BM-H3K4me3-2_345	11.766218361712	19.2752330437065	Old	Monocytes	#F0E422
B6-13W1-BM-H3K4me3-3_228	7.24169201376772	15.0886045138403	Old	Monocytes	#F0E422
B6-13W1-BM-H3K4me3-1_328	-17.606487516664	27.0037321279169	Old	Bcells	#56B4E9
B6-13W1-BM-H3K4me3-2_243	-8.10115496554085	-37.7379374738151	Old	Eryths	#0072B2
B6-13W1-BM-H3K4me3-2_73	10.6108837980757	19.2500898321406	Old	Monocytes	#F0E422
B6-13W1-BM-H3K4me3-2_108	29.7977095177645	1.9803967536554	Old	Granulocytes	#D55E00
B6-13W1-BM-H3K4me3-1_82	-17.5597326982377	-29.2914505410178	Old	Eryths	#0072B2
PZ-Bl6-BM-Linneg-H3K4me3-2_54	-27.9496811674841	11.637968513864	Old	Bcells	#56B4E9
B6-13W1-BM-H3K4me3-1_203	-3.56450322172274	-25.1327489887904	Old	Eryths	#0072B2
PZ-ChIC-B6BMSC-H3K4me3-G1-G2-3_131	-4.93427790336567	-3.24722489854707	Old	LT	#d093b5
PZ-Bl6-BM-Linneg-H3K4me3-3_226	13.7839775621206	35.2350180015602	Old	NKs	#006400
B6-13W1-BM-H3K4me3-1_153	-15.9728226969229	19.2736086435964	Old	Bcells	#56B4E9
B6-13W1-BM-H3K4me3-1_235	-19.9287311065446	26.8633022956339	Old	Bcells	#56B4E9
B6-13W1-BM-H3K4me3-3_38	31.9550090016361	-3.6058610901603	Old	Granulocytes	#D55E00
PZ-Bl6-BM-Linneg-H3K4me3-1_69	-3.81290096414161	21.1076680660578	Old	pDCs	#32CD32
PZ-ChIC-B6BMSC-H3K4me3-G1-G2-3_201	-12.0079978040859	-5.7434147783519	Old	MPPs	#d02b87
B6-13W1-BM-H3K4me3-1_84	9.61258587392381	19.3802932001221	Old	Monocytes	#F0E422
PZ-ChIC-B6BMSC-H3K4me3-G1-2_354	-12.8398704301661	-4.85646077906193	Old	HSCs	#CC79A7
PZ-ChIC-B6BMSC-H3K4me3-G1-1_29	-5.22199914178739	-0.930745888318725	Old	MPPs	#d02b87
PZ-Bl6-BM-Linneg-H3K4me3-1_278	18.7879651514587	-13.9142786805001	Old	Basophils	#696969
PZ-Bl6-BM-Linneg-H3K4me3-2_37	14.6715630175035	35.1969266601727	Old	NKs	#006400
B6-13W1-BM-H3K4me3-2_70	24.1119509007476	6.13116897941516	Old	Granulocytes	#D55E00
B6-13W1-BM-H3K4me3-3_250	31.1863540702424	6.68843430017742	Old	Granulocytes	#D55E00
PZ-Bl6-BM-Linneg-H3K4me3-1_97	30.2630622231902	4.85640822180438	Old	Basophils	#696969
PZ-ChIC-B6BMSC-H3K4me3-G1-1_183	-16.1578915652639	19.3287480988144	Old	Bcells	#56B4E9
PZ-ChIC-B6BMSC-H3K4me3-G1-G2-3_154	19.8396419037923	-11.0149240065678	Old	Basophils	#696969
B6-13W1-BM-H3K4me3-2_79	28.5977988385649	2.27483764421388	Old	Granulocytes	#D55E00
B6-13W1-BM-H3K4me3-2_245	27.2544906715282	2.24676613567704	Old	Granulocytes	#D55E00
B6-13W1-BM-H3K4me3-1_241	24.900814837515	8.2083364470429	Old	Granulocytes	#D55E00
B6-13W1-BM-H3K4me3-1_210	-12.6214760803177	22.8102348062273	Old	Bcells	#56B4E9
PZ-Bl6-BM-Linneg-H3K4me3-1_121	12.734562911319	19.2267441082131	Old	HSCs	#CC79A7
PZ-ChIC-B6BMSC-H3K4me3-G1-1_167	-1.78634729052654	-20.1913679938253	Old	MEP	#4c90b7
B6-13W1-BM-H3K4me3-1_151	-14.4708404740717	22.7225665969076	Old	Bcells	#56B4E9
B6-13W1-BM-H3K4me3-1_61	-19.8811962003934	14.3313132334732	Old	Bcells	#56B4E9
B6-13W1-BM-H3K4me3-3_334	31.299005558771	8.02002434960062	Old	Granulocytes	#D55E00
PZ-Bl6-BM-Linneg-H3K4me3-1_116	9.15540362827485	25.3900655277559	Old	Monocytes	#F0E422
PZ-ChIC-B6BMSC-H3K4me3-G1-G2-3_79	-9.30824782370766	4.50405022138859	Old	MPPs	#d02b87
PZ-ChIC-B6BMSC-H3K4me3-G1-G2-3_13	-6.8680710905065	-7.02086057220977	Old	LT	#d093b5
B6-13W1-BM-H3K4me3-1_256	25.7475906690822	5.3782968652921	Old	Granulocytes	#D55E00
B6-13W1-BM-H3K4me3-1_51	-15.7805115372088	20.4802378244759	Old	Bcells	#56B4E9
B6-13W1-BM-H3K4me3-2_148	27.9996534836513	5.97164738652969	Old	Granulocytes	#D55E00
B6-13W1-BM-H3K4me3-1_274	-20.8507586541642	19.3645904576556	Old	Bcells	#56B4E9
B6-13W1-BM-H3K4me3-3_314	-9.67277884388318	-36.0682694639225	Old	Eryths	#0072B2
B6-13W1-BM-H3K4me3-3_217	-6.46280195333957	-37.4100694847103	Old	Eryths	#0072B2
PZ-ChIC-B6BMSC-H3K4me3-G1-1_248	-5.53012780277165	-8.96728557614742	Old	HSCs	#CC79A7
B6-13W1-BM-H3K4me3-3_131	-15.5448758318476	20.4061937949061	Old	Bcells	#56B4E9
PZ-ChIC-B6BMSC-H3K4me3-G1-1_262	-5.93975944099701	-36.6919142997832	Old	Eryths	#0072B2
B6-13W1-BM-H3K4me3-2_97	28.2528136700666	-2.41814800988777	Old	Granulocytes	#D55E00
B6-13W1-BM-H3K4me3-3_193	-16.0035024275895	27.2253555044812	Old	Bcells	#56B4E9
B6-13W1-BM-H3K4me3-1_313	32.5077760872471	-4.67576588306183	Old	Granulocytes	#D55E00
B6-13W1-BM-H3K4me3-3_253	30.8457350535382	6.338505886595	Old	Granulocytes	#D55E00
B6-13W1-BM-H3K4me3-1_266	28.0197069393313	3.33162858279097	Old	Granulocytes	#D55E00
B6-13W1-BM-H3K4me3-3_339	28.8122489446573	3.96728911513094	Old	Granulocytes	#D55E00
PZ-Bl6-BM-Linneg-H3K4me3-3_198	18.0244845316206	32.7063718798473	Old	NKs	#006400
B6-13W1-BM-H3K4me3-1_330	28.7417900755152	0.876012851473068	Old	Granulocytes	#D55E00
B6-13W1-BM-H3K4me3-3_147	-26.7270649174285	11.228193719525	Old	Bcells	#56B4E9
PZ-ChIC-B6BMSC-H3K4me3-G1-G2-3_189	-10.707172470044	-7.13658855412862	Old	LT	#d093b5
B6-13W1-BM-H3K4me3-2_349	17.4480281642642	-11.2041183867538	Old	Basophils	#696969
PZ-Bl6-BM-Linneg-H3K4me3-1_361	14.7842748322535	-8.93263413677517	Old	Basophils	#696969
PZ-Bl6-BM-Linneg-H3K4me3-1_154	12.4230348529578	5.71945716334358	Old	Monocytes	#F0E422
B6-13W1-BM-H3K4me3-1_83	24.6552202084824	5.71973201507535	Old	DCs	#AF7C6E
B6-13W1-BM-H3K4me3-2_326	29.9517906111209	6.20852286221412	Old	Granulocytes	#D55E00
B6-13W1-BM-H3K4me3-1_199	-17.3808232048961	19.4188619163944	Old	Bcells	#56B4E9
B6-13W1-BM-H3K4me3-1_304	-6.3182226968166	-37.2915880949877	Old	Eryths	#0072B2
B6-13W1-BM-H3K4me3-1_147	-20.143907169412	-29.1294591940557	Old	Eryths	#0072B2
B6-13W1-BM-H3K4me3-1_66	-15.129683878059	-28.0548680593851	Old	Eryths	#0072B2
PZ-ChIC-B6BMSC-H3K4me3-G1-1_276	-5.51731095618324	-36.5038565303953	Old	Eryths	#0072B2
B6-13W1-BM-H3K4me3-2_351	8.25336279416505	12.8657516523805	Old	Monocytes	#F0E422
B6-13W1-BM-H3K4me3-2_336	8.35999167971593	21.1294636443386	Old	Monocytes	#F0E422
B6-13W1-BM-H3K4me3-3_128	-15.9780657968733	22.1035215288876	Old	Bcells	#56B4E9
B6-13W1-BM-H3K4me3-3_375	29.3364759163914	1.42163819184245	Old	Granulocytes	#D55E00
B6-13W1-BM-H3K4me3-3_322	8.23198347706219	24.6799931185352	Old	Monocytes	#F0E422
B6-13W1-BM-H3K4me3-2_83	28.0731814329327	4.87414442664762	Old	Basophils	#696969
PZ-Bl6-BM-Linneg-H3K4me3-1_347	12.0560904498385	34.2543696955729	Old	NKs	#006400
PZ-Bl6-BM-Linneg-H3K4me3-1_296	17.6848451633842	-19.850157553989	Old	Basophils	#696969
B6-13W1-BM-H3K4me3-2_310	28.6201866845358	5.42894948137046	Old	Granulocytes	#D55E00
B6-13W1-BM-H3K4me3-1_214	-15.6407677086361	20.6678089743686	Old	Bcells	#56B4E9
PZ-ChIC-B6BMSC-H3K4me3-G1-G2-3_230	-9.34275870982209	-8.2169847221405	Old	HSCs	#CC79A7
PZ-ChIC-B6BMSC-H3K4me3-G1-2_228	1.61709291481485	3.22208567800991	Old	MPPs	#d02b87
B6-13W1-BM-H3K4me3-2_307	31.6145031715135	-3.38421565941654	Old	Granulocytes	#D55E00
B6-13W1-BM-H3K4me3-1_136	11.4939760674267	19.4296582562738	Old	Monocytes	#F0E422
PZ-ChIC-B6BMSC-H3K4me3-G1-G2-3_250	-5.20153212932892	-0.697892962705371	Old	LT	#d093b5
B6-13W1-BM-H3K4me3-1_42	26.3145641411777	-5.6534946790049	Old	Granulocytes	#D55E00
B6-13W1-BM-H3K4me3-1_97	-15.9070631946997	19.3368942689671	Old	Bcells	#56B4E9
B6-13W1-BM-H3K4me3-2_251	31.6168316433433	-4.06146363225587	Old	Granulocytes	#D55E00
PZ-ChIC-B6BMSC-H3K4me3-G1-G2-3_323	-9.19731074947697	6.44231574170136	Old	MPPs	#d02b87
PZ-Bl6-BM-Linneg-H3K4me3-1_113	9.39477177561808	25.6545927791588	Old	Monocytes	#F0E422
PZ-ChIC-B6BMSC-H3K4me3-G1-2_307	-1.58313540571312	-2.53420422287415	Old	MPPs	#d02b87
B6-13W1-BM-H3K4me3-1_283	-26.3922950632092	9.37097656232024	Old	Bcells	#56B4E9
B6-13W1-BM-H3K4me3-3_248	-18.5019436812447	28.257305396842	Old	Bcells	#56B4E9
PZ-ChIC-B6BMSC-H3K4me3-G1-G2-3_367	-11.4267710875575	-6.49606062496836	Old	HSCs	#CC79A7
PZ-ChIC-B6BMSC-H3K4me3-G1-G2-3_365	-13.6359557806047	-5.61517276646219	Old	HSCs	#CC79A7
PZ-ChIC-B6BMSC-H3K4me3-G1-2_62	-10.8906004292353	2.80309270682222	Old	MPPs	#d02b87
PZ-ChIC-B6BMSC-H3K4me3-G1-2_243	-3.04502542054764	-1.13624973555702	Old	MPPs	#d02b87
B6-13W1-BM-H3K4me3-3_372	11.9579253525364	22.2034768683448	Old	Monocytes	#F0E422
PZ-ChIC-B6BMSC-H3K4me3-G1-2_314	-23.0107368710086	12.1881798622347	Old	Bcells	#56B4E9
PZ-ChIC-B6BMSC-H3K4me3-G1-2_138	-10.8532176425625	2.92996075399924	Old	HSCs	#CC79A7
PZ-ChIC-B6BMSC-H3K4me3-G1-2_374	-9.33945496452609	4.18582321961504	Old	MPPs	#d02b87
PZ-ChIC-B6BMSC-H3K4me3-G1-G2-3_254	-3.61550503270471	-35.2355895595307	Old	MEP	#4c90b7
PZ-ChIC-B6BMSC-H3K4me3-G1-2_361	-3.23117082392062	1.67043832699164	Old	MPPs	#d02b87
PZ-ChIC-B6BMSC-H3K4me3-G1-G2-3_246	-15.6950561978543	-3.96129656350437	Old	HSCs	#CC79A7
B6-13W1-BM-H3K4me3-3_1	31.4336543697154	2.990788993888	Old	Granulocytes	#D55E00
B6-13W1-BM-H3K4me3-2_26	29.249765659452	-5.46714365729382	Old	Granulocytes	#D55E00
PZ-Bl6-BM-Linneg-H3K4me3-3_257	8.64363229773231	-6.2123073739086	Old	HSCs	#CC79A7
PZ-Bl6-BM-Linneg-H3K4me3-3_294	16.9291292037562	-18.2672834873931	Old	Basophils	#696969
PZ-Bl6-BM-Linneg-H3K4me3-1_55	17.7815562351739	32.6083190890798	Old	NKs	#006400
PZ-Bl6-BM-Linneg-H3K4me3-3_200	18.1655488559758	32.717046449081	Old	NKs	#006400
PZ-Bl6-BM-Linneg-H3K4me3-1_274	27.0775632299284	3.84493359447546	Old	Basophils	#696969
PZ-Bl6-BM-Linneg-H3K4me3-2_111	-20.3795501656222	14.1126170898417	Old	Bcells	#56B4E9
PZ-Bl6-BM-Linneg-H3K4me3-2_99	-27.1578517114884	12.7232374965692	Old	Bcells	#56B4E9
B6-13W1-BM-H3K4me3-2_5	29.5539825630981	0.698636186230066	Old	Granulocytes	#D55E00
B6-13W1-BM-H3K4me3-1_0	28.5125617910449	-4.33088232053997	Old	Granulocytes	#D55E00
B6-13W1-BM-H3K4me3-1_279	-25.0252382695031	10.7815901045007	Old	Bcells	#56B4E9
B6-13W1-BM-H3K4me3-3_41	-18.0905990531368	18.9889266448388	Old	Bcells	#56B4E9
B6-13W1-BM-H3K4me3-1_234	-8.68091601796047	-37.6614106532771	Old	Eryths	#0072B2
PZ-Bl6-BM-Linneg-H3K4me3-2_339	18.1454501414285	-18.477777121446	Old	Basophils	#696969
B6-13W1-BM-H3K4me3-2_3	29.1868088245555	1.66005861650644	Old	Granulocytes	#D55E00
B6-13W1-BM-H3K4me3-1_211	3.18830514246754	12.9912124618326	Old	Monocytes	#F0E422
PZ-Bl6-BM-Linneg-H3K4me3-1_16	16.8626327693538	-16.1839803694638	Old	Basophils	#696969
B6-13W1-BM-H3K4me3-1_146	-11.4286881559477	-35.1439612747224	Old	Eryths	#0072B2
B6-13W1-BM-H3K4me3-1_3	-17.8218292567164	20.1542392063433	Old	Bcells	#56B4E9
PZ-ChIC-B6BMSC-H3K4me3-G1-G2-3_107	-12.2601257887563	-0.958234565620051	Old	HSCs	#CC79A7
B6-13W1-BM-H3K4me3-2_153	30.3780902150764	6.47863333756253	Old	Granulocytes	#D55E00
PZ-ChIC-B6BMSC-H3K4me3-G1-1_38	-9.58198471591147	0.0101724750835744	Old	MPPs	#d02b87
PZ-ChIC-B6BMSC-H3K4me3-G1-G2-3_18	-1.40965958148027	2.30374500323678	Old	MPPs	#d02b87
PZ-ChIC-B6BMSC-H3K4me3-G1-2_344	-2.12546120828266	2.64275511447389	Old	NKs	#006400
B6-13W1-BM-H3K4me3-1_197	26.6854704508289	1.75044869964561	Old	Granulocytes	#D55E00
PZ-Bl6-BM-Linneg-H3K4me3-3_379	17.2149681823833	-14.7685086709346	Old	Basophils	#696969
B6-13W1-BM-H3K4me3-3_163	-15.5844807538415	27.0608518605208	Old	Bcells	#56B4E9
B6-13W1-BM-H3K4me3-2_205	29.9001966817163	-4.7302016596797	Old	Granulocytes	#D55E00
B6-13W1-BM-H3K4me3-1_223	29.2910159005165	8.47679131794022	Old	Granulocytes	#D55E00
PZ-Bl6-BM-Linneg-H3K4me3-1_354	12.1794760741403	22.4528234991974	Old	Monocytes	#F0E422
B6-13W1-BM-H3K4me3-1_208	-3.44200550512346	-13.6885099413155	Old	Eryths	#0072B2
B6-13W1-BM-H3K4me3-2_344	12.5238948404184	20.4168946752961	Old	Monocytes	#F0E422
PZ-Bl6-BM-Linneg-H3K4me3-3_97	-11.6807136414595	-35.2084262802031	Old	Eryths	#0072B2
B6-13W1-BM-H3K4me3-3_59	31.4192551598139	-4.62722802216536	Old	Granulocytes	#D55E00
PZ-Bl6-BM-Linneg-H3K4me3-2_297	18.3525447386061	-19.3158608515989	Old	Basophils	#696969
B6-13W1-BM-H3K4me3-3_34	11.388486818848	20.4158680933746	Old	Monocytes	#F0E422
B6-13W1-BM-H3K4me3-1_85	-27.0461314886241	11.7632191868352	Old	Bcells	#56B4E9
B6-13W1-BM-H3K4me3-3_187	29.2416575833931	7.31339723588799	Old	Granulocytes	#D55E00
B6-13W1-BM-H3K4me3-2_24	29.1208048802108	-4.50302189122988	Old	Granulocytes	#D55E00
PZ-ChIC-B6BMSC-H3K4me3-G1-2_242	-12.3610195470669	-7.65965915427632	Old	HSCs	#CC79A7
PZ-ChIC-B6BMSC-H3K4me3-G1-1_146	-4.46662765689153	4.08676090235231	Old	LT	#d093b5
B6-13W1-BM-H3K4me3-3_152	31.0100975486004	-6.7896740684298	Old	Granulocytes	#D55E00
PZ-ChIC-B6BMSC-H3K4me3-G1-1_368	-2.06949901998007	4.27135931589002	Old	MPPs	#d02b87
B6-13W1-BM-H3K4me3-3_288	-19.7236361434671	26.4379440447287	Old	Bcells	#56B4E9
PZ-ChIC-B6BMSC-H3K4me3-G1-2_169	-14.5442760906123	-7.64376817545497	Old	HSCs	#CC79A7
PZ-Bl6-BM-Linneg-H3K4me3-1_289	18.2051347853162	-18.3163889335058	Old	Basophils	#696969
PZ-Bl6-BM-Linneg-H3K4me3-3_342	19.0977799085286	-16.4593074716183	Old	Basophils	#696969
B6-13W1-BM-H3K4me3-2_301	-16.8867863081695	18.1812458473236	Old	Bcells	#56B4E9
B6-13W1-BM-H3K4me3-2_222	29.9064960002912	5.41570403456903	Old	Granulocytes	#D55E00
PZ-Bl6-BM-Linneg-H3K4me3-1_115	12.2625003683025	32.7389076043356	Old	NKs	#006400
B6-13W1-BM-H3K4me3-2_286	14.2165683654041	1.59970714811732	Old	Granulocytes	#D55E00
PZ-ChIC-B6BMSC-H3K4me3-G1-2_142	-2.64281266885647	-8.07004474209248	Old	LT	#d093b5
B6-13W1-BM-H3K4me3-2_146	9.97949816751242	19.3132813896159	Old	Monocytes	#F0E422
B6-13W1-BM-H3K4me3-3_171	30.8307270468877	4.28273061809989	Old	Granulocytes	#D55E00
PZ-Bl6-BM-Linneg-H3K4me3-1_371	18.1488413556301	-13.5912681961881	Old	Basophils	#696969
B6-13W1-BM-H3K4me3-2_98	-15.6499906686402	26.8004860786147	Old	Bcells	#56B4E9
B6-13W1-BM-H3K4me3-3_260	12.254614401257	34.9138275999843	Old	NKs	#006400
B6-13W1-BM-H3K4me3-2_47	-25.8136595373936	10.6123595657043	Old	Bcells	#56B4E9
B6-13W1-BM-H3K4me3-1_239	20.9990187053272	-0.888370604288651	Old	DCs	#AF7C6E
PZ-ChIC-B6BMSC-H3K4me3-G1-2_82	-4.01325170180244	-5.14205650109924	Old	LT	#d093b5
PZ-ChIC-B6BMSC-H3K4me3-G1-1_215	-1.22014295103196	2.38628440066162	Old	MPPs	#d02b87
B6-13W1-BM-H3K4me3-1_8	9.20596779371938	13.8771498267382	Old	Granulocytes	#D55E00
PZ-Bl6-BM-Linneg-H3K4me3-1_61	-17.3031524150837	-28.4924276252961	Old	Eryths	#0072B2
PZ-ChIC-B6BMSC-H3K4me3-G1-G2-3_44	-6.58740018179153	6.03981663281011	Old	MPPs	#d02b87
B6-13W1-BM-H3K4me3-1_377	-15.9818211352617	22.8314744885064	Old	Bcells	#56B4E9
B6-13W1-BM-H3K4me3-1_25	28.6731403626345	6.68952148816801	Old	Granulocytes	#D55E00
B6-13W1-BM-H3K4me3-1_271	-19.1771063162106	22.0543007689479	Old	Bcells	#56B4E9
PZ-Bl6-BM-Linneg-H3K4me3-2_338	13.7343124494581	21.2972933823478	Old	Monocytes	#F0E422
PZ-Bl6-BM-Linneg-H3K4me3-3_132	11.8533930506482	34.9872194306483	Old	NKs	#006400
B6-13W1-BM-H3K4me3-1_168	16.836257809366	32.557631597689	Old	NKs	#006400
B6-13W1-BM-H3K4me3-2_203	11.0700939353791	23.6402374244514	Old	Monocytes	#F0E422
PZ-Bl6-BM-Linneg-H3K4me3-1_0	10.9529946507888	33.3552236998859	Old	NKs	#006400
B6-13W1-BM-H3K4me3-1_289	13.5020567456147	32.2540873720038	Old	NKs	#006400
B6-13W1-BM-H3K4me3-3_299	17.6120265407592	31.537724791981	Old	NKs	#006400
B6-13W1-BM-H3K4me3-2_220	29.110223758495	5.87136037820483	Old	Granulocytes	#D55E00
PZ-Bl6-BM-Linneg-H3K4me3-1_162	-10.1005824996191	-35.6785432362713	Old	Eryths	#0072B2
B6-13W1-BM-H3K4me3-1_148	31.0401656431849	4.64503677236208	Old	Granulocytes	#D55E00
B6-13W1-BM-H3K4me3-3_374	33.8201347379091	-6.5268254205701	Old	Granulocytes	#D55E00
PZ-Bl6-BM-Linneg-H3K4me3-1_44	-11.4631800148772	-28.8199524596563	Old	Eryths	#0072B2
PZ-Bl6-BM-Linneg-H3K4me3-2_29	8.39592251855808	16.7006778595533	Old	Monocytes	#F0E422
PZ-Bl6-BM-Linneg-H3K4me3-1_40	-11.884950965182	-35.5429910179308	Old	Eryths	#0072B2
PZ-ChIC-B6BMSC-H3K4me3-G1-G2-3_173	-7.19111591796432	1.69223775802058	Old	MPPs	#d02b87
PZ-ChIC-B6BMSC-H3K4me3-G1-2_246	-9.68164775514488	-5.29401154505681	Old	HSCs	#CC79A7
B6-13W1-BM-H3K4me3-3_197	-15.2321694906173	21.3889699356639	Old	Bcells	#56B4E9
B6-13W1-BM-H3K4me3-1_326	-11.8419878281871	-34.8911512477154	Old	Eryths	#0072B2
B6-13W1-BM-H3K4me3-3_351	27.7390515671962	2.60269945152756	Old	Granulocytes	#D55E00
PZ-Bl6-BM-Linneg-H3K4me3-1_352	14.4562945831877	32.2677768931264	Old	NKs	#006400
B6-13W1-BM-H3K4me3-2_162	-23.5785507716211	11.8908951901308	Old	Bcells	#56B4E9
PZ-ChIC-B6BMSC-H3K4me3-G1-1_26	-1.00237256441941	-3.75546050001075	Old	CMP	#daac89
PZ-Bl6-BM-Linneg-H3K4me3-3_326	11.4123294203388	33.5473509210921	Old	NKs	#006400
B6-13W1-BM-H3K4me3-3_32	21.2796089776335	-8.43022881586413	Old	Basophils	#696969
B6-13W1-BM-H3K4me3-1_91	-18.4036940647665	27.7385097105963	Old	Bcells	#56B4E9
PZ-ChIC-B6BMSC-H3K4me3-G1-G2-3_121	-8.77582583833074	-1.69263075835265	Old	MPPs	#d02b87
B6-13W1-BM-H3K4me3-1_150	24.3624640650065	4.62639316455204	Old	Granulocytes	#D55E00
B6-13W1-BM-H3K4me3-2_267	-16.6016416931473	21.8845837584393	Old	Bcells	#56B4E9
B6-13W1-BM-H3K4me3-3_235	-12.6069192264623	-35.7113033772985	Old	Eryths	#0072B2
B6-13W1-BM-H3K4me3-2_300	-18.2616626624358	-29.2526133651057	Old	Eryths	#0072B2
B6-13W1-BM-H3K4me3-1_103	22.2465352082154	7.48128291179576	Old	Granulocytes	#D55E00
PZ-Bl6-BM-Linneg-H3K4me3-3_202	13.9914417957409	34.928548583328	Old	NKs	#006400
PZ-Bl6-BM-Linneg-H3K4me3-1_197	11.5005231800712	21.7232307624574	Old	Monocytes	#F0E422
B6-13W1-BM-H3K4me3-1_124	9.90913238321872	18.377708732106	Old	Monocytes	#F0E422
PZ-Bl6-BM-Linneg-H3K4me3-3_11	10.2483486619779	22.6649084750644	Old	Monocytes	#F0E422
B6-13W1-BM-H3K4me3-3_345	-16.498602796436	26.4000939605292	Old	Bcells	#56B4E9
PZ-ChIC-B6BMSC-H3K4me3-G1-2_371	-9.77158912354357	-5.51713363548936	Old	HSCs	#CC79A7
B6-13W1-BM-H3K4me3-1_90	29.4198259276523	-4.38150423406385	Old	Granulocytes	#D55E00
PZ-Bl6-BM-Linneg-H3K4me3-3_99	13.2022169709366	22.6075873242632	Old	Monocytes	#F0E422
PZ-ChIC-B6BMSC-H3K4me3-G1-1_182	-8.79005699262545	-8.39082951717455	Old	LT	#d093b5
B6-13W1-BM-H3K4me3-1_294	-24.4850247719924	12.7278859891731	Old	Bcells	#56B4E9
B6-13W1-BM-H3K4me3-3_166	-25.9367545881374	10.2872710635165	Old	Bcells	#56B4E9
PZ-Bl6-BM-Linneg-H3K4me3-2_55	18.1134878363497	-19.6286089119305	Old	Basophils	#696969
B6-13W1-BM-H3K4me3-2_23	29.2011770889201	-4.5518210932866	Old	Granulocytes	#D55E00
B6-13W1-BM-H3K4me3-3_11	28.4568747271247	2.18460141390646	Old	Granulocytes	#D55E00
B6-13W1-BM-H3K4me3-2_338	28.7973504805016	-0.165879426937867	Old	Granulocytes	#D55E00
PZ-Bl6-BM-Linneg-H3K4me3-1_241	-12.0107303765114	-33.8190792811258	Old	Eryths	#0072B2
B6-13W1-BM-H3K4me3-1_110	29.2890025809388	-5.1240568371057	Old	Granulocytes	#D55E00
PZ-ChIC-B6BMSC-H3K4me3-G1-2_65	-13.5999974354406	-9.57938147406936	Old	HSCs	#CC79A7
B6-13W1-BM-H3K4me3-1_268	-22.0520292549519	13.6743625864724	Old	Bcells	#56B4E9
B6-13W1-BM-H3K4me3-3_267	-20.907356635874	24.4134925654556	Old	Bcells	#56B4E9
B6-13W1-BM-H3K4me3-1_174	29.7126634770888	-6.54411258673782	Old	Granulocytes	#D55E00
B6-13W1-BM-H3K4me3-1_228	25.8599131729964	6.326262006342	Old	Granulocytes	#D55E00
PZ-Bl6-BM-Linneg-H3K4me3-1_48	18.8662595421173	32.3710849132249	Old	NKs	#006400
PZ-Bl6-BM-Linneg-H3K4me3-1_370	17.4071306497964	-17.1770543534011	Old	Basophils	#696969
B6-13W1-BM-H3K4me3-3_73	13.7903881672528	32.398361723078	Old	NKs	#006400
PZ-Bl6-BM-Linneg-H3K4me3-3_8	-3.21826037500282	-36.0788970223815	Old	MEP	#4c90b7
PZ-Bl6-BM-Linneg-H3K4me3-1_158	15.7180512701311	-13.8452678998345	Old	Basophils	#696969
B6-13W1-BM-H3K4me3-3_273	-12.6549446470718	-35.2517415074895	Old	Eryths	#0072B2
PZ-Bl6-BM-Linneg-H3K4me3-1_250	6.44671666449688	14.2511938371363	Old	pDCs	#32CD32
PZ-Bl6-BM-Linneg-H3K4me3-1_14	-24.5881113040712	28.6561784307642	Old	Bcells	#56B4E9
PZ-Bl6-BM-Linneg-H3K4me3-2_197	-8.39280132943019	-36.7658984069821	Old	Eryths	#0072B2
B6-13W1-BM-H3K4me3-1_262	-16.3199118513337	20.1066536316652	Old	Bcells	#56B4E9
PZ-Bl6-BM-Linneg-H3K4me3-1_8	14.9077476041092	-14.0228392879312	Old	Basophils	#696969
B6-13W1-BM-H3K4me3-3_150	-12.842690816206	-34.9307399340745	Old	Eryths	#0072B2
B6-13W1-BM-H3K4me3-3_296	29.5554616615198	1.75280689869717	Old	Granulocytes	#D55E00
B6-13W1-BM-H3K4me3-3_242	-15.5156610235287	25.8115838815228	Old	Bcells	#56B4E9
B6-13W1-BM-H3K4me3-2_82	31.7179249197824	7.73208078749672	Old	Granulocytes	#D55E00
B6-13W1-BM-H3K4me3-1_109	-23.2664962482315	-25.5842573240621	Old	Eryths	#0072B2
PZ-ChIC-B6BMSC-H3K4me3-G1-2_38	1.48148578627437	-6.71247347269435	Old	HSCs	#CC79A7
B6-13W1-BM-H3K4me3-1_261	28.6904440785576	-2.40792352578672	Old	Granulocytes	#D55E00
PZ-ChIC-B6BMSC-H3K4me3-G1-G2-3_322	-10.0415338216723	-6.30250610035283	Old	LT	#d093b5
B6-13W1-BM-H3K4me3-1_47	28.4641603848706	-1.9178886269821	Old	Granulocytes	#D55E00
PZ-Bl6-BM-Linneg-H3K4me3-1_29	-22.6509644200773	-24.6998282505818	Old	Eryths	#0072B2
B6-13W1-BM-H3K4me3-1_198	11.5589109915931	3.65509236391759	Old	Monocytes	#F0E422
PZ-Bl6-BM-Linneg-H3K4me3-2_332	17.9995440536793	-17.3387120427403	Old	Basophils	#696969
PZ-Bl6-BM-Linneg-H3K4me3-1_149	26.9959527833507	3.72109458440993	Old	Basophils	#696969
PZ-Bl6-BM-Linneg-H3K4me3-2_53	-10.863078246771	-36.8266387893834	Old	Eryths	#0072B2
B6-13W1-BM-H3K4me3-1_216	29.5565411043887	-8.91821713412266	Old	Granulocytes	#D55E00
B6-13W1-BM-H3K4me3-3_49	10.8867090813196	21.7236701656256	Old	Monocytes	#F0E422
B6-13W1-BM-H3K4me3-2_238	-28.2159713995673	8.59251654821716	Old	Bcells	#56B4E9
PZ-ChIC-B6BMSC-H3K4me3-G1-1_165	-0.831085224755415	3.51833667039636	Old	pDCs	#32CD32
B6-13W1-BM-H3K4me3-2_197	8.2540465192626	19.0037948641571	Old	Monocytes	#F0E422
PZ-Bl6-BM-Linneg-H3K4me3-2_258	17.0518207803665	-18.606821957085	Old	Basophils	#696969
PZ-Bl6-BM-Linneg-H3K4me3-1_6	18.7004250154043	-15.1711501556527	Old	Monocytes	#F0E422
B6-13W1-BM-H3K4me3-1_221	-12.5534838797727	-35.2311486380496	Old	Eryths	#0072B2
PZ-Bl6-BM-Linneg-H3K4me3-3_16	10.4266943647763	33.6674229698195	Old	NKs	#006400
PZ-Bl6-BM-Linneg-H3K4me3-1_194	11.2806345044484	22.2682115235016	Old	Monocytes	#F0E422
PZ-ChIC-B6BMSC-H3K4me3-G1-1_376	-2.70472805910189	0.352758210409855	Old	MPPs	#d02b87
PZ-Bl6-BM-Linneg-H3K4me3-2_168	-3.51507174113996	-14.9217429423157	Old	Eryths	#0072B2
B6-13W1-BM-H3K4me3-1_336	27.0215170119323	-2.5060812556749	Old	Granulocytes	#D55E00
PZ-ChIC-B6BMSC-H3K4me3-G1-1_267	-2.34717976143752	0.414461443908057	Old	MEP	#4c90b7
PZ-ChIC-B6BMSC-H3K4me3-G1-2_147	-5.81505756384848	-0.208125220516437	Old	MPPs	#d02b87
B6-13W1-BM-H3K4me3-1_105	27.1030670185694	0.75815981506419	Old	Granulocytes	#D55E00
PZ-ChIC-B6BMSC-H3K4me3-G1-2_87	-13.7301920924481	-8.23369523756024	Old	LT	#d093b5
PZ-ChIC-B6BMSC-H3K4me3-G1-2_15	-9.71710417842461	3.64684362643781	Old	MPPs	#d02b87
PZ-ChIC-B6BMSC-H3K4me3-G1-2_373	-6.54771717770061	7.05163575240719	Old	MPPs	#d02b87
B6-13W1-BM-H3K4me3-1_111	9.73797615622641	22.5674896644784	Old	Monocytes	#F0E422
PZ-ChIC-B6BMSC-H3K4me3-G1-G2-3_375	-5.15079276520434	4.53112189870393	Old	MPPs	#d02b87
B6-13W1-BM-H3K4me3-2_273	31.7295697858752	3.74137067017881	Old	Granulocytes	#D55E00
B6-13W1-BM-H3K4me3-1_319	10.3874166983114	15.2447173634502	Old	Monocytes	#F0E422
B6-13W1-BM-H3K4me3-2_257	25.1350003222668	4.7216199186453	Old	Granulocytes	#D55E00
B6-13W1-BM-H3K4me3-1_20	-2.41218323109829	18.4680653756224	Old	pDCs	#32CD32
PZ-Bl6-BM-Linneg-H3K4me3-2_76	20.9187432247806	-3.04072112904292	Old	HSCs	#CC79A7
B6-13W1-BM-H3K4me3-3_60	27.371588995802	-3.72538354382522	Old	Granulocytes	#D55E00
B6-13W1-BM-H3K4me3-3_0	9.07428120830325	18.7456179772745	Old	Monocytes	#F0E422
PZ-ChIC-B6BMSC-H3K4me3-G1-2_68	4.68835453512233	6.56943136860025	Old	CMP	#daac89
PZ-ChIC-B6BMSC-H3K4me3-G1-2_162	-12.59785161114	-7.96668762215683	Old	LT	#d093b5
B6-13W1-BM-H3K4me3-1_366	32.7241296208063	-7.40098351681345	Old	Granulocytes	#D55E00
PZ-Bl6-BM-Linneg-H3K4me3-2_251	17.2334112424065	-19.2305804036623	Old	Basophils	#696969
B6-13W1-BM-H3K4me3-2_317	11.0008591222775	33.3940806457587	Old	NKs	#006400
B6-13W1-BM-H3K4me3-2_346	35.0929071205994	-3.53261751872436	Old	Granulocytes	#D55E00
PZ-Bl6-BM-Linneg-H3K4me3-1_243	10.4892296225737	19.9172950914293	Old	Monocytes	#F0E422
B6-13W1-BM-H3K4me3-2_99	10.310077095539	19.1705293289906	Old	Monocytes	#F0E422
B6-13W1-BM-H3K4me3-1_250	28.8603535588773	-2.38864528310341	Old	Granulocytes	#D55E00
B6-13W1-BM-H3K4me3-3_352	28.2958183345078	10.2363104277193	Old	Granulocytes	#D55E00
PZ-Bl6-BM-Linneg-H3K4me3-1_108	10.6291852315705	20.7082776085368	Old	Monocytes	#F0E422
PZ-ChIC-B6BMSC-H3K4me3-G1-2_328	-2.07813413689717	-3.71018067779316	Old	LT	#d093b5
PZ-Bl6-BM-Linneg-H3K4me3-1_337	10.2718659893325	33.4179489703665	Old	NKs	#006400
PZ-Bl6-BM-Linneg-H3K4me3-1_131	19.1012636698137	-12.0249838953958	Old	Basophils	#696969
PZ-Bl6-BM-Linneg-H3K4me3-1_319	18.4745667436256	-18.9368412714794	Old	Basophils	#696969
PZ-Bl6-BM-Linneg-H3K4me3-2_149	22.0386139293183	-8.01760046418873	Old	Basophils	#696969
PZ-ChIC-B6BMSC-H3K4me3-G1-G2-3_228	-4.64488914915631	18.4349351499985	Old	Bcells	#56B4E9
B6-13W1-BM-H3K4me3-1_325	-20.2660508254586	23.4857535149301	Old	Bcells	#56B4E9
B6-13W1-BM-H3K4me3-3_246	28.7192618527342	5.31765815578203	Old	Granulocytes	#D55E00
B6-13W1-BM-H3K4me3-1_70	6.74389552019309	17.1322154479083	Old	Monocytes	#F0E422
PZ-ChIC-B6BMSC-H3K4me3-G1-1_271	-1.52279439126474	2.53893165675749	Old	MPPs	#d02b87
B6-13W1-BM-H3K4me3-3_122	-17.203597516098	23.6471033533102	Old	Bcells	#56B4E9
PZ-ChIC-B6BMSC-H3K4me3-G1-2_108	-2.20416609077753	-1.57142376078869	Old	HSCs	#CC79A7
PZ-ChIC-B6BMSC-H3K4me3-G1-G2-3_108	-6.45997879621649	-9.82763103339972	Old	LT	#d093b5
PZ-ChIC-B6BMSC-H3K4me3-G1-1_330	0.237467361414577	-6.34596611851895	Old	HSCs	#CC79A7
PZ-ChIC-B6BMSC-H3K4me3-G1-1_313	3.97665138345086	1.55274475389678	Old	CMP	#daac89
B6-13W1-BM-H3K4me3-1_40	22.8923900672158	2.8045661408845	Old	Granulocytes	#D55E00
B6-13W1-BM-H3K4me3-3_289	-13.9024384623377	22.4466444922921	Old	Bcells	#56B4E9
PZ-Bl6-BM-Linneg-H3K4me3-1_132	27.9010943409294	4.76920309415644	Old	Basophils	#696969
B6-13W1-BM-H3K4me3-2_265	-16.3276535750291	26.772463137481	Old	Bcells	#56B4E9
B6-13W1-BM-H3K4me3-1_142	30.7486656216059	-6.21306841458862	Old	Granulocytes	#D55E00
B6-13W1-BM-H3K4me3-1_308	27.0200508415398	1.3635281470379	Old	Granulocytes	#D55E00
PZ-Bl6-BM-Linneg-H3K4me3-1_76	9.41653480544682	24.8571343149798	Old	Monocytes	#F0E422
B6-13W1-BM-H3K4me3-1_43	-15.7316471881022	19.3666097093331	Old	Bcells	#56B4E9
B6-13W1-BM-H3K4me3-1_164	1.74555869829589	-6.1826207387295	Old	CMP	#daac89
PZ-Bl6-BM-Linneg-H3K4me3-1_189	-6.38707029100751	-35.7389714436702	Old	Eryths	#0072B2
B6-13W1-BM-H3K4me3-2_129	16.8811826514054	-10.1461873879693	Old	Granulocytes	#D55E00
B6-13W1-BM-H3K4me3-1_282	-26.020661111112	10.1815520625352	Old	Bcells	#56B4E9
PZ-ChIC-B6BMSC-H3K4me3-G1-G2-3_293	-15.6096446369685	-8.41123995506585	Old	HSCs	#CC79A7
PZ-Bl6-BM-Linneg-H3K4me3-1_275	15.462961721166	-15.7968174638758	Old	Basophils	#696969
B6-13W1-BM-H3K4me3-3_149	29.5042336769713	5.02996162574697	Old	Granulocytes	#D55E00
B6-13W1-BM-H3K4me3-2_25	-3.12408889904642	18.0610725923612	Old	pDCs	#32CD32
B6-13W1-BM-H3K4me3-3_130	-31.434822049261	10.3832648808412	Old	Bcells	#56B4E9
PZ-ChIC-B6BMSC-H3K4me3-G1-2_350	-15.0642446075982	-3.56919336809182	Old	HSCs	#CC79A7
PZ-Bl6-BM-Linneg-H3K4me3-3_338	18.3400768126936	-19.828522314551	Old	Basophils	#696969
B6-13W1-BM-H3K4me3-3_301	14.2200333828953	-12.7290259731525	Old	Basophils	#696969
PZ-Bl6-BM-Linneg-H3K4me3-2_192	-10.4203451790746	-30.0182769912853	Old	Eryths	#0072B2
B6-13W1-BM-H3K4me3-1_45	8.58573872762511	18.9361566076122	Old	Monocytes	#F0E422
B6-13W1-BM-H3K4me3-2_221	30.1791481106059	-7.94623801657354	Old	Granulocytes	#D55E00
PZ-Bl6-BM-Linneg-H3K4me3-3_348	16.5750217244272	-19.0130020947417	Old	Basophils	#696969
B6-13W1-BM-H3K4me3-3_24	-18.2656297991705	18.6228926460411	Old	Bcells	#56B4E9
PZ-Bl6-BM-Linneg-H3K4me3-1_43	16.9398542583973	-17.7856961421314	Old	Basophils	#696969
PZ-Bl6-BM-Linneg-H3K4me3-1_34	18.0424299712307	-15.8965184902594	Old	Basophils	#696969
B6-13W1-BM-H3K4me3-1_297	28.6433052910328	-3.73616304379866	Old	Granulocytes	#D55E00
B6-13W1-BM-H3K4me3-1_145	28.4336046764582	-2.0749209577477	Old	Granulocytes	#D55E00
B6-13W1-BM-H3K4me3-3_209	27.1112636657092	2.53245873660993	Old	Granulocytes	#D55E00
B6-13W1-BM-H3K4me3-3_240	28.5832475404132	5.19660079938487	Old	Granulocytes	#D55E00
PZ-Bl6-BM-Linneg-H3K4me3-1_294	5.66880395825221	13.727588719369	Old	pDCs	#32CD32
PZ-ChIC-B6BMSC-H3K4me3-G1-1_154	-3.46574376117913	-2.02831187500131	Old	LT	#d093b5
B6-13W1-BM-H3K4me3-1_78	21.3400346345317	7.54223360634275	Old	Granulocytes	#D55E00
B6-13W1-BM-H3K4me3-3_244	18.8782173930677	-16.239228945389	Old	Basophils	#696969
PZ-ChIC-B6BMSC-H3K4me3-G1-G2-3_350	-7.24601890729639	-8.31472044023905	Old	HSCs	#CC79A7
B6-13W1-BM-H3K4me3-3_94	-7.63970931975791	-5.50005072044786	Old	LT	#d093b5
PZ-Bl6-BM-Linneg-H3K4me3-3_323	13.01020292422	35.0211004955147	Old	NKs	#006400
PZ-Bl6-BM-Linneg-H3K4me3-2_61	13.7734807724589	33.2191292490185	Old	NKs	#006400
PZ-ChIC-B6BMSC-H3K4me3-G1-1_36	-0.946469661780572	0.291771184742095	Old	MPPs	#d02b87
PZ-ChIC-B6BMSC-H3K4me3-G1-2_316	-15.877325193089	-9.07221442920664	Old	HSCs	#CC79A7
B6-13W1-BM-H3K4me3-2_56	-15.4924933086121	23.9544888694434	Old	Bcells	#56B4E9
B6-13W1-BM-H3K4me3-1_116	30.3116649532429	-9.46166755087349	Old	Granulocytes	#D55E00
PZ-ChIC-B6BMSC-H3K4me3-G1-G2-3_41	0.54957930548643	-12.4290311992601	Old	HSCs	#CC79A7
B6-13W1-BM-H3K4me3-3_320	9.43427133156627	-2.49742981856307	Old	Granulocytes	#D55E00
B6-13W1-BM-H3K4me3-1_68	-14.6193266121791	-27.258788789438	Old	Eryths	#0072B2
PZ-Bl6-BM-Linneg-H3K4me3-1_73	-16.7112816206232	27.4237424901258	Old	Bcells	#56B4E9
PZ-ChIC-B6BMSC-H3K4me3-G1-2_378	2.92070100397531	-16.1480049738814	Old	MEP	#4c90b7
PZ-ChIC-B6BMSC-H3K4me3-G1-2_263	-5.93762334258458	5.26166158223114	Old	pDCs	#32CD32
B6-13W1-BM-H3K4me3-2_121	27.6185896660168	6.16265925549772	Old	Granulocytes	#D55E00
PZ-ChIC-B6BMSC-H3K4me3-G1-1_69	-3.72858798292048	-3.21907442169573	Old	MEP	#4c90b7
PZ-Bl6-BM-Linneg-H3K4me3-3_193	-16.2813939848837	-27.0945621095917	Old	Eryths	#0072B2
PZ-ChIC-B6BMSC-H3K4me3-G1-G2-3_113	-9.42145990135611	4.35985519680948	Old	MPPs	#d02b87
B6-13W1-BM-H3K4me3-3_42	-18.9021012667955	21.8389073059714	Old	Bcells	#56B4E9
PZ-ChIC-B6BMSC-H3K4me3-G1-2_66	1.46271306465465	-3.12890710003846	Old	LT	#d093b5
B6-13W1-BM-H3K4me3-1_264	9.27181020584534	18.1145355618817	Old	Monocytes	#F0E422
PZ-Bl6-BM-Linneg-H3K4me3-1_13	28.6974837109713	4.7674193914733	Old	Basophils	#696969
PZ-Bl6-BM-Linneg-H3K4me3-1_81	10.4251598077349	22.959271104307	Old	Monocytes	#F0E422
B6-13W1-BM-H3K4me3-3_112	11.4315331963573	18.0711887564738	Old	Monocytes	#F0E422
PZ-Bl6-BM-Linneg-H3K4me3-3_370	13.2909710709832	21.6785039929914	Old	Monocytes	#F0E422
PZ-Bl6-BM-Linneg-H3K4me3-1_379	8.71293300674721	14.6316794407991	Old	HSCs	#CC79A7
B6-13W1-BM-H3K4me3-1_24	0.2911498024937	8.91337279443832	Old	NKs	#006400
PZ-ChIC-B6BMSC-H3K4me3-G1-2_276	10.1076442980944	32.6474364851988	Old	LT	#d093b5
PZ-Bl6-BM-Linneg-H3K4me3-3_115	10.9080802031235	33.4144639088637	Old	NKs	#006400
B6-13W1-BM-H3K4me3-1_80	29.3958328960323	-6.62473602100735	Old	Granulocytes	#D55E00
PZ-ChIC-B6BMSC-H3K4me3-G1-2_334	-5.44067643131981	-9.00716515223297	Old	MPPs	#d02b87
PZ-Bl6-BM-Linneg-H3K4me3-3_102	17.9967559020545	-18.0472223026928	Old	Basophils	#696969
B6-13W1-BM-H3K4me3-1_195	28.4581631077725	-0.743948288868947	Old	Granulocytes	#D55E00
B6-13W1-BM-H3K4me3-2_61	-5.2414378280552	-25.7253587365198	Old	Eryths	#0072B2
B6-13W1-BM-H3K4me3-3_232	-11.6138419051644	-34.34805258984	Old	Eryths	#0072B2
B6-13W1-BM-H3K4me3-1_19	-15.6929387355956	16.2291561170698	Old	Bcells	#56B4E9
PZ-ChIC-B6BMSC-H3K4me3-G1-1_329	15.7372616514824	-14.4430801977267	Old	Basophils	#696969
PZ-ChIC-B6BMSC-H3K4me3-G1-1_307	0.622680004568942	-0.473751021674948	Old	HSCs	#CC79A7
B6-13W1-BM-H3K4me3-1_128	-28.5955649775926	9.19443505173788	Old	Bcells	#56B4E9
B6-13W1-BM-H3K4me3-3_252	-19.574261771993	14.8793004060928	Old	Bcells	#56B4E9
B6-13W1-BM-H3K4me3-3_196	9.71242882028897	18.7772057705562	Old	Monocytes	#F0E422
B6-13W1-BM-H3K4me3-1_56	29.4779239893537	6.03154858692749	Old	Granulocytes	#D55E00
PZ-ChIC-B6BMSC-H3K4me3-G1-2_61	-1.48396502317233	8.08815099589845	Old	HSCs	#CC79A7
B6-13W1-BM-H3K4me3-1_155	29.206291721232	3.73157857210627	Old	Granulocytes	#D55E00
PZ-Bl6-BM-Linneg-H3K4me3-2_337	18.1021093480675	32.4126179703629	Old	NKs	#006400
PZ-ChIC-B6BMSC-H3K4me3-G1-2_36	-13.4042314613282	-5.14418991024152	Old	HSCs	#CC79A7
PZ-ChIC-B6BMSC-H3K4me3-G1-1_272	-4.78550685678196	-8.31132302891006	Old	LT	#d093b5
PZ-ChIC-B6BMSC-H3K4me3-G1-G2-3_268	-10.6791006110457	20.277288702047	Old	MPPs	#d02b87
B6-13W1-BM-H3K4me3-1_41	12.0810494627449	20.0623261136423	Old	Monocytes	#F0E422
B6-13W1-BM-H3K4me3-2_76	-15.6635385934127	23.5386660009785	Old	Bcells	#56B4E9
PZ-ChIC-B6BMSC-H3K4me3-G1-G2-3_180	-6.73233337443345	7.40788437318732	Old	MPPs	#d02b87
PZ-Bl6-BM-Linneg-H3K4me3-3_61	17.5350641644899	-16.9896484249024	Old	Basophils	#696969
PZ-ChIC-B6BMSC-H3K4me3-G1-2_53	7.84138832219841	18.6770445720726	Old	Monocytes	#F0E422
PZ-ChIC-B6BMSC-H3K4me3-G1-2_163	-17.4741312606793	18.3343108687933	Old	Bcells	#56B4E9
B6-13W1-BM-H3K4me3-3_6	-14.3225589716333	19.7038277127711	Old	Bcells	#56B4E9
B6-13W1-BM-H3K4me3-1_137	26.9841115186254	-6.3380910291248	Old	Granulocytes	#D55E00
B6-13W1-BM-H3K4me3-3_189	-17.3574528887649	15.6225252007972	Old	Bcells	#56B4E9
PZ-ChIC-B6BMSC-H3K4me3-G1-2_333	-2.87690601136667	-2.28893592536965	Old	LT	#d093b5
B6-13W1-BM-H3K4me3-2_252	9.79349293840509	16.4360236985785	Old	Monocytes	#F0E422
PZ-Bl6-BM-Linneg-H3K4me3-2_346	12.7473241268538	35.2110257974084	Old	NKs	#006400
PZ-ChIC-B6BMSC-H3K4me3-G1-2_303	-3.92255198798821	-4.97969325623971	Old	LT	#d093b5
PZ-Bl6-BM-Linneg-H3K4me3-1_252	15.3090327229961	-14.8476057103437	Old	Basophils	#696969
PZ-ChIC-B6BMSC-H3K4me3-G1-2_311	-5.74151460292171	-4.5703375497806	Old	HSCs	#CC79A7
PZ-Bl6-BM-Linneg-H3K4me3-3_124	16.8048329276148	-17.5588504088816	Old	Basophils	#696969
B6-13W1-BM-H3K4me3-2_86	-3.26324618215393	18.6045844114579	Old	pDCs	#32CD32
PZ-ChIC-B6BMSC-H3K4me3-G1-1_321	-2.23779926483217	5.27354783104437	Old	MPPs	#d02b87
B6-13W1-BM-H3K4me3-1_23	-1.12463423377378	16.9063101113807	Old	pDCs	#32CD32
PZ-ChIC-B6BMSC-H3K4me3-G1-1_227	-3.59289376666772	-21.7316604675276	Old	MEP	#4c90b7
B6-13W1-BM-H3K4me3-2_181	30.280919006007	-5.3797743568928	Old	Granulocytes	#D55E00
PZ-Bl6-BM-Linneg-H3K4me3-3_20	16.106338870618	32.3679555392479	Old	NKs	#006400
PZ-Bl6-BM-Linneg-H3K4me3-1_366	10.863417598762	33.8688004807055	Old	NKs	#006400
PZ-Bl6-BM-Linneg-H3K4me3-1_325	13.0936632094877	33.1314034548539	Old	NKs	#006400
PZ-ChIC-B6BMSC-H3K4me3-G1-1_44	-6.53082849887061	-0.432218817888126	Old	MPPs	#d02b87
PZ-ChIC-B6BMSC-H3K4me3-G1-G2-3_336	-1.04676375786337	4.64033521353065	Old	MPPs	#d02b87
B6-13W1-BM-H3K4me3-2_348	26.0906047504298	1.63727489503586	Old	Granulocytes	#D55E00
PZ-ChIC-B6BMSC-H3K4me3-G1-1_249	-2.55985182049277	3.38336727751613	Old	MPPs	#d02b87
B6-13W1-BM-H3K4me3-2_282	16.8823057951285	-12.9392036550419	Old	Granulocytes	#D55E00
PZ-ChIC-B6BMSC-H3K4me3-G1-2_339	-6.64808754178212	7.76230404099038	Old	MPPs	#d02b87
PZ-ChIC-B6BMSC-H3K4me3-G1-2_251	-1.97010606647883	-7.10686507042313	Old	MPPs	#d02b87
PZ-ChIC-B6BMSC-H3K4me3-G1-1_337	-1.49714565583847	1.2991334879474	Old	LT	#d093b5
PZ-ChIC-B6BMSC-H3K4me3-G1-1_201	-3.14147664178996	6.20106180995705	Old	LT	#d093b5
PZ-ChIC-B6BMSC-H3K4me3-G1-2_174	-0.547639282950002	-8.45722054028319	Old	HSCs	#CC79A7
PZ-ChIC-B6BMSC-H3K4me3-G1-1_177	2.1954141659263	-10.5483580328905	Old	HSCs	#CC79A7
PZ-ChIC-B6BMSC-H3K4me3-G1-1_33	-1.66593701267617	-0.354440127647408	Old	MPPs	#d02b87
PZ-ChIC-B6BMSC-H3K4me3-G1-1_180	-2.70492435739412	-0.898379364580074	Old	LT	#d093b5
B6-13W1-BM-H3K4me3-3_96	24.1939689933117	4.51917511954186	Old	Granulocytes	#D55E00
B6-13W1-BM-H3K4me3-2_103	-15.4446643724765	21.5700584257302	Old	Bcells	#56B4E9
PZ-Bl6-BM-Linneg-H3K4me3-3_331	15.1747612722988	-14.8708412302694	Old	Basophils	#696969
B6-13W1-BM-H3K4me3-2_144	27.8600995297641	-2.08727174921762	Old	Granulocytes	#D55E00
PZ-BM-rep2-H3K4me3-1_201	5.9168095598887	9.54551060073213	Old	Monocytes	#F0E422
PZ-BM-rep2-H3K4me3-1_131	-19.4277173672165	-22.71997279203	Old	Eryths	#0072B2
PZ-BM-rep2-H3K4me3-1_89	-15.568575719047	-22.8366371018363	Old	Eryths	#0072B2
PZ-BM-rep2-H3K4me3-1_180	-21.1424862398914	-21.0861275775834	Old	Eryths	#0072B2
PZ-BM-rep2-H3K4me3-1_263	-15.9613111762253	-7.21986275050499	Old	HSCs	#CC79A7
PZ-BM-rep2-H3K4me3-1_113	-14.5044647237927	-23.4515625019616	Old	Eryths	#0072B2
PZ-BM-rep2-H3K4me3-1_284	-12.3582945333426	-3.65296503938327	Old	HSCs	#CC79A7
PZ-BM-rep2-H3K4me3-1_4	30.9777489872729	-14.6400356581086	Old	Granulocytes	#D55E00
PZ-BM-rep2-H3K4me3-1_303	-22.9998911990333	-22.0551422825879	Old	Eryths	#0072B2
PZ-BM-rep2-H3K4me3-1_323	-22.6615094042799	-19.4306269569152	Old	Eryths	#0072B2
PZ-BM-rep2-H3K4me3-1_38	-30.7145620263641	-18.2653620355866	Old	Eryths	#0072B2
PZ-BM-rep2-H3K4me3-1_13	-25.2644901186988	-20.9206130195281	Old	Eryths	#0072B2
PZ-BM-rep2-H3K4me3-1_34	28.3719600876272	-13.4723480551562	Old	Granulocytes	#D55E00
PZ-BM-rep2-H3K4me3-1_216	-1.88360498382867	-7.74565214785932	Old	HSCs	#CC79A7
PZ-BM-rep2-H3K4me3-1_114	-2.41642744250047	17.3371483783347	Old	pDCs	#32CD32
PZ-BM-rep2-H3K4me3-1_288	-15.4498821579912	-6.20889628439467	Old	HSCs	#CC79A7
PZ-BM-rep2-H3K4me3-1_43	-8.32162895245132	6.00603666990585	Old	CMP	#daac89
PZ-BM-rep2-H3K4me3-1_90	1.85158900565664	-2.75155858581618	Old	ST	#fd87c9
PZ-BM-rep2-H3K4me3-1_149	22.4592377677952	2.88841734285699	Old	Granulocytes	#D55E00
PZ-BM-rep2-H3K4me3-1_350	-1.43095772043166	6.30590792007703	Old	pDCs	#32CD32
PZ-BM-rep2-H3K4me3-1_56	9.74404671158716	15.6554809542368	Old	Monocytes	#F0E422
PZ-BM-rep2-H3K4me3-1_310	-8.70799391841218	7.08448216781666	Old	MPPs	#d02b87
PZ-BM-rep2-H3K4me3-1_355	0.639167136320122	-17.4086872291778	Old	MEP	#4c90b7
PZ-BM-rep2-H3K4me3-1_69	-8.8927923433285	6.89806710196061	Old	MPPs	#d02b87
PZ-BM-rep2-H3K4me3-1_54	26.905434511447	-8.71936258465359	Old	Granulocytes	#D55E00
PZ-BM-rep2-H3K4me3-1_363	29.6359138741623	-12.2373034287699	Old	Granulocytes	#D55E00
PZ-BM-rep2-H3K4me3-1_63	5.52579987070925	-9.2592529718146	Old	LT	#d093b5
PZ-BM-rep2-H3K4me3-1_244	6.86332610499488	11.3637300895727	Old	Monocytes	#F0E422
PZ-BM-rep2-H3K4me3-1_87	-2.42715737054109	1.44234090411954	Old	MPPs	#d02b87
PZ-BM-rep2-H3K4me3-1_36	7.89369563213698	8.33446887951255	Old	Monocytes	#F0E422
PZ-BM-rep2-H3K4me3-1_322	-15.0829046468017	-25.6902497128414	Old	Eryths	#0072B2
PZ-BM-rep2-H3K4me3-1_261	-1.29119006653439	-5.13006860893127	Old	LT	#d093b5
PZ-BM-rep2-H3K4me3-1_141	-14.5386340356431	-9.98734914780091	Old	HSCs	#CC79A7
PZ-BM-rep2-H3K4me3-1_334	-14.6212309167638	-5.61216781953022	Old	MPPs	#d02b87
PZ-BM-rep2-H3K4me3-1_289	21.4481661317304	1.10211897402586	Old	Granulocytes	#D55E00
PZ-BM-rep2-H3K4me3-1_32	29.6233987865244	-15.204448517178	Old	Granulocytes	#D55E00
PZ-BM-rep2-H3K4me3-1_250	-19.4795693624662	-20.3268982334991	Old	Eryths	#0072B2
PZ-BM-rep2-H3K4me3-1_308	-6.51925163759111	-5.49251523444384	Old	HSCs	#CC79A7
PZ-BM-rep2-H3K4me3-1_269	-22.8996141151564	-22.9198275974442	Old	Eryths	#0072B2
PZ-BM-rep2-H3K4me3-1_315	-22.7075752117029	-25.580829497228	Old	Eryths	#0072B2
PZ-BM-rep2-H3K4me3-1_46	-4.08705836851844	-9.50208886084613	Old	HSCs	#CC79A7
PZ-BM-rep2-H3K4me3-1_50	22.5147832192421	-2.3040313401339	Old	Granulocytes	#D55E00
PZ-BM-rep2-H3K4me3-1_95	-10.0146990083258	5.33387869320113	Old	MPPs	#d02b87
PZ-BM-rep2-H3K4me3-1_278	-7.91981305940492	-28.4704274585293	Old	Eryths	#0072B2
PZ-BM-rep2-H3K4me3-1_82	-20.3149165394606	-20.052031105199	Old	Eryths	#0072B2
PZ-BM-rep2-H3K4me3-1_72	-16.2208738526156	-9.41057530320615	Old	HSCs	#CC79A7
PZ-BM-rep2-H3K4me3-1_241	27.1985302221847	-11.0742119685555	Old	Granulocytes	#D55E00
PZ-BM-rep2-H3K4me3-1_262	-11.5401193570201	4.67081838072994	Old	MPPs	#d02b87
PZ-BM-rep2-H3K4me3-1_318	33.2364568473486	-0.890344397833196	Old	Granulocytes	#D55E00
PZ-BM-rep2-H3K4me3-1_242	-18.9164996372382	26.5011853933675	Old	Bcells	#56B4E9
PZ-BM-rep2-H3K4me3-1_264	1.68414737667531	-7.87379083552566	Old	ST	#fd87c9
PZ-BM-rep2-H3K4me3-1_109	-6.94877827779652	-25.4723080953008	Old	Eryths	#0072B2
PZ-BM-rep2-H3K4me3-1_17	4.68261695256952	-4.8883613132136	Old	CMP	#daac89
PZ-BM-rep2-H3K4me3-1_260	-11.4164471003472	5.05495621057757	Old	MPPs	#d02b87
PZ-BM-rep2-H3K4me3-1_75	29.7619633473232	-8.60007225077556	Old	Granulocytes	#D55E00
PZ-BM-rep2-H3K4me3-1_359	7.96381092317753	20.2866122092514	Old	Monocytes	#F0E422
PZ-BM-rep2-H3K4me3-1_144	-9.41496247571152	6.17410404706909	Old	MPPs	#d02b87
PZ-BM-rep2-H3K4me3-1_107	4.29134387736384	16.8569880411751	Old	Monocytes	#F0E422
PZ-BM-rep2-H3K4me3-1_370	22.8472873756248	2.37955030398622	Old	Granulocytes	#D55E00
PZ-BM-rep2-H3K4me3-1_381	-4.10614189752802	-8.60650898487057	Old	HSCs	#CC79A7
PZ-BM-rep2-H3K4me3-1_286	-10.8705345575509	-8.86590141270014	Old	HSCs	#CC79A7
PZ-BM-rep2-H3K4me3-1_312	-12.0316236373073	-5.96927747428368	Old	LT	#d093b5
PZ-BM-rep2-H3K4me3-1_267	25.7005302459173	-6.97721921195883	Old	Granulocytes	#D55E00
PZ-BM-rep2-H3K4me3-1_249	21.8513346275409	5.02726008467575	Old	Granulocytes	#D55E00
PZ-BM-rep2-H3K4me3-1_11	6.36774148589414	17.2831550011508	Old	Monocytes	#F0E422
PZ-BM-rep2-H3K4me3-1_239	-11.4152925115892	-0.0977665441353289	Old	HSCs	#CC79A7
PZ-BM-rep2-H3K4me3-1_316	32.2128731499903	-4.32768554047115	Old	Granulocytes	#D55E00
PZ-BM-rep2-H3K4me3-1_135	-0.883938706482863	14.5821429474114	Old	pDCs	#32CD32
PZ-BM-rep2-H3K4me3-1_296	15.5785081396575	-16.9430028125444	Old	Basophils	#696969
PZ-BM-rep2-H3K4me3-1_279	-4.51278392187587	-27.0031891283631	Old	Eryths	#0072B2
PZ-BM-rep2-H3K4me3-1_66	-2.19131751535762	-22.0958783954477	Old	MEP	#4c90b7
PZ-BM-rep2-H3K4me3-1_335	-11.2258505817157	2.16933540667894	Old	HSCs	#CC79A7
PZ-BM-rep2-H3K4me3-1_274	-3.10418862121258	18.1145362403378	Old	pDCs	#32CD32
PZ-BM-rep2-H3K4me3-1_187	-4.36708060125134	6.71125824321749	Old	MPPs	#d02b87
PZ-BM-rep2-H3K4me3-1_281	15.4526242100543	-14.1977412591611	Old	Monocytes	#F0E422
PZ-BM-rep2-H3K4me3-1_93	-12.9323939088194	-9.86978809550198	Old	LT	#d093b5
PZ-BM-rep2-H3K4me3-1_338	29.8331872872032	-7.82259620860764	Old	Granulocytes	#D55E00
PZ-BM-rep2-H3K4me3-1_7	23.9429594300778	4.81965804281398	Old	Granulocytes	#D55E00
PZ-BM-rep2-H3K4me3-1_23	-14.8801916827101	-5.98335303963024	Old	HSCs	#CC79A7
PZ-BM-rep2-H3K4me3-1_382	-11.3229222258391	0.913142811040946	Old	HSCs	#CC79A7
PZ-BM-rep2-H3K4me3-1_324	-21.2932757601554	13.8642145292031	Old	Bcells	#56B4E9
PZ-BM-rep2-H3K4me3-1_240	-15.0299620436881	-7.0818674521292	Old	HSCs	#CC79A7
PZ-BM-rep2-H3K4me3-1_295	10.6257655859745	-1.30190580626209	Old	CMP	#daac89
PZ-BM-rep2-H3K4me3-1_314	24.8372096398379	-2.75111782364798	Old	Granulocytes	#D55E00
PZ-BM-rep2-H3K4me3-1_344	5.24319185727358	17.4315232602387	Old	Monocytes	#F0E422
PZ-BM-rep2-H3K4me3-1_358	-14.5615814217127	-4.54520955270792	Old	HSCs	#CC79A7
PZ-BM-rep2-H3K4me3-1_353	-14.8960924702575	-23.2713809119584	Old	Eryths	#0072B2
PZ-BM-rep2-H3K4me3-1_368	4.26229903874572	14.3507980419268	Old	Monocytes	#F0E422
[truncated: 8,953 more rows]
