# Supplementary material for: Single-cell sortChIC identifies hierarchical chromatin dynamics during hematopoiesis
Source: Nat Genet. 2022 Dec 20;55(2):333–45. doi: 10.1038/s41588-022-01260-3 (PMC9925381; doi:10.1038/s41588-022-01260-3)
Supplement: Supplementary file 8 — Metadata of bone marrow experiments for H3K9me3. [file 41588_2022_1260_MOESM8_ESM.txt]

cell	umap1	umap2	batch	ctype.from.LL	colcodenew
B6-13W1-BM-H3K9me3-3_43	-31.2941431667011	-6.40456192967817	Old	Bcells	#56B4E9
PZ-ChIC-B6BMSC-H3K9me3-2_49	7.76793341666951	19.0075079261601	Old	ST	#fd87c9
PZ-Bl6-BM-Linneg-H3K9me3-1_225	7.42445117098123	26.7294919990097	Old	ST	#fd87c9
PZ-ChIC-Bl6BMSC-H3K9me3-1_42	9.11406845953414	30.2256449111661	Old	HSCs	#CC79A7
B6-13W1-BM-H3K9me3-1_333	-5.49835627393961	-28.456545873988	Old	Granulocytes	#D55E00
PZ-ChIC-B6BMSC-H3K9me3-2_47	11.0565233582347	35.072656107859	Old	HSCs	#CC79A7
B6-13W1-BM-H3K9me3-2_191	-4.10652495878985	-25.313716686246	Old	Granulocytes	#D55E00
B6-13W1-BM-H3K9me3-1_15	-30.929610504505	-8.51026075478473	Old	Bcells	#56B4E9
PZ-Bl6-BM-Linneg-H3K9me3-1_171	-32.2894321006977	-13.1522661817611	Old	Bcells	#56B4E9
B6-13W1-BM-H3K9me3-1_137	-4.65760660864422	-26.9535160986553	Old	Granulocytes	#D55E00
PZ-ChIC-B6BMSC-H3K9me3-2_62	9.43378398964351	30.8582303082143	Old	HSCs	#CC79A7
B6-13W1-BM-H3K9me3-3_327	-28.6228896311949	-6.25629958536676	Old	Bcells	#56B4E9
B6-13W1-BM-H3K9me3-1_263	30.0312227129016	-11.3211254397119	Old	Eryths	#0072B2
B6-13W1-BM-H3K9me3-1_214	-4.33120610566113	-16.7989053146375	Old	Granulocytes	#D55E00
PZ-ChIC-B6BMSC-H3K9me3-2_281	9.54026318618839	33.2758240529905	Old	LT	#d093b5
B6-13W1-BM-H3K9me3-2_109	-4.90598486587339	-29.0815579246622	Old	Granulocytes	#D55E00
B6-13W1-BM-H3K9me3-2_5	29.7820725934118	-12.2543649287438	Old	Eryths	#0072B2
PZ-ChIC-Bl6BMSC-H3K9me3-1_295	0.107684846268398	15.0843760297618	Old	LT	#d093b5
PZ-ChIC-Bl6BMSC-H3K9me3-1_368	12.5478657154806	30.5760274040873	Old	HSCs	#CC79A7
B6-13W1-BM-H3K9me3-1_327	-6.69635555672176	-25.8091019838402	Old	Granulocytes	#D55E00
PZ-ChIC-B6BMSC-H3K9me3-2_75	11.0950479674517	31.8039396363425	Old	pDCs	#32CD32
PZ-Bl6-BM-Linneg-H3K9me3-2_191	-27.6268479927144	-12.8237585521475	Old	Bcells	#56B4E9
PZ-ChIC-B6BMSC-H3K9me3-2_175	12.8787084594366	30.4835356632332	Old	LT	#d093b5
PZ-ChIC-Bl6BMSC-H3K9me3-1_196	2.04555478740795	33.9033997935697	Old	HSCs	#CC79A7
B6-13W1-BM-H3K9me3-3_248	-4.3187886498331	-29.9299761665425	Old	Granulocytes	#D55E00
PZ-ChIC-B6BMSC-H3K9me3-2_192	9.01000439459917	33.8129471915949	Old	HSCs	#CC79A7
PZ-ChIC-Bl6BMSC-H3K9me3-1_98	12.8722110076527	32.1269299217194	Old	HSCs	#CC79A7
B6-13W1-BM-H3K9me3-2_93	-5.53486674534857	-28.3457859074677	Old	Granulocytes	#D55E00
PZ-Bl6-BM-Linneg-H3K9me3-3_232	-10.5299193726375	20.0094471002875	Old	CMP	#daac89
PZ-ChIC-B6BMSC-H3K9me3-2_29	12.1711776418399	32.143509111404	Old	LT	#d093b5
PZ-Bl6-BM-Linneg-H3K9me3-3_87	-4.05936802115784	14.0014679020139	Old	pDCs	#32CD32
PZ-ChIC-Bl6BMSC-H3K9me3-1_77	8.40425161218381	33.6252461124984	Old	LT	#d093b5
B6-13W1-BM-H3K9me3-1_6	-18.0844443841412	-9.16844893704971	Old	Bcells	#56B4E9
PZ-ChIC-B6BMSC-H3K9me3-2_128	10.5709171367391	30.3988141538313	Old	LT	#d093b5
B6-13W1-BM-H3K9me3-2_192	-5.13372416016186	-28.0704412757701	Old	Granulocytes	#D55E00
PZ-ChIC-B6BMSC-H3K9me3-2_50	13.0409351890153	31.5279002371106	Old	HSCs	#CC79A7
PZ-ChIC-Bl6BMSC-H3K9me3-1_197	10.3405135488046	31.1630968377596	Old	LT	#d093b5
B6-13W1-BM-H3K9me3-2_329	-4.86924259054834	-22.5662726687443	Old	Granulocytes	#D55E00
B6-13W1-BM-H3K9me3-2_290	0.585961935552132	-14.8857349441428	Old	Granulocytes	#D55E00
B6-13W1-BM-H3K9me3-2_26	-1.99853908654123	-29.7461727870064	Old	Granulocytes	#D55E00
PZ-ChIC-B6BMSC-H3K9me3-2_231	9.83116200079732	30.3042725539011	Old	LT	#d093b5
PZ-ChIC-B6BMSC-H3K9me3-2_209	14.5078378570985	31.3011667604579	Old	LT	#d093b5
B6-13W1-BM-H3K9me3-3_32	-18.2675600741704	-6.23814952701689	Old	Bcells	#56B4E9
PZ-Bl6-BM-Linneg-H3K9me3-1_285	31.6177384868725	-12.2778721431175	Old	Eryths	#0072B2
PZ-ChIC-B6BMSC-H3K9me3-2_157	10.5365156804842	32.1010210766264	Old	HSCs	#CC79A7
PZ-ChIC-B6BMSC-H3K9me3-2_307	9.97072261618013	21.2807125139162	Old	ST	#fd87c9
PZ-ChIC-B6BMSC-H3K9me3-2_51	3.46643222291397	21.9536808463205	Old	MPPs	#d02b87
PZ-Bl6-BM-Linneg-H3K9me3-1_66	34.0826872171787	-15.7845692279881	Old	Eryths	#0072B2
PZ-Bl6-BM-Linneg-H3K9me3-3_126	34.1082422747502	-15.5831075770656	Old	Eryths	#0072B2
PZ-ChIC-B6BMSC-H3K9me3-2_159	11.5081239458662	30.7476956416857	Old	HSCs	#CC79A7
PZ-ChIC-B6BMSC-H3K9me3-2_92	11.3997899350605	32.6465819868227	Old	LT	#d093b5
PZ-ChIC-Bl6BMSC-H3K9me3-1_89	14.1482566660919	29.5207350696	Old	HSCs	#CC79A7
PZ-ChIC-B6BMSC-H3K9me3-2_65	10.4568688280543	31.6838856572587	Old	ST	#fd87c9
PZ-ChIC-Bl6BMSC-H3K9me3-1_112	10.8066534881532	32.1972870410572	Old	LT	#d093b5
PZ-ChIC-B6BMSC-H3K9me3-2_238	13.5779822028022	32.6346545154657	Old	LT	#d093b5
PZ-ChIC-B6BMSC-H3K9me3-2_376	6.04510021858048	28.7030696412867	Old	MPPs	#d02b87
PZ-ChIC-B6BMSC-H3K9me3-2_105	8.88351427722945	32.1798481890311	Old	CMP	#daac89
PZ-ChIC-Bl6BMSC-H3K9me3-1_76	14.8374464036721	31.9506946716301	Old	ST	#fd87c9
B6-13W1-BM-H3K9me3-1_225	-30.2523664360004	-5.21964045988425	Old	Bcells	#56B4E9
PZ-ChIC-Bl6BMSC-H3K9me3-1_279	4.86170670252932	31.6843753019686	Old	MPPs	#d02b87
B6-13W1-BM-H3K9me3-3_168	-25.1339003228798	-2.72731793013688	Old	Bcells	#56B4E9
B6-13W1-BM-H3K9me3-3_370	-26.4987191102592	-8.73096918056618	Old	Bcells	#56B4E9
B6-13W1-BM-H3K9me3-3_89	-3.02534467432732	-26.8669245206783	Old	Granulocytes	#D55E00
PZ-ChIC-B6BMSC-H3K9me3-2_18	9.15361095466886	33.5616590527055	Old	ST	#fd87c9
B6-13W1-BM-H3K9me3-3_316	-26.4973665535536	-7.43128159796543	Old	Bcells	#56B4E9
B6-13W1-BM-H3K9me3-2_74	-26.7340647489961	-2.9933422152276	Old	Bcells	#56B4E9
B6-13W1-BM-H3K9me3-1_161	-30.999482032262	-4.98731307501909	Old	Bcells	#56B4E9
B6-13W1-BM-H3K9me3-3_333	-5.15874934292257	-28.3309568975801	Old	Granulocytes	#D55E00
PZ-ChIC-B6BMSC-H3K9me3-2_184	10.1763684842525	34.2663590669309	Old	LT	#d093b5
PZ-ChIC-B6BMSC-H3K9me3-2_329	12.7593371979394	30.2799495433369	Old	LT	#d093b5
B6-13W1-BM-H3K9me3-1_229	-6.68042820567141	-22.84519130407	Old	Granulocytes	#D55E00
B6-13W1-BM-H3K9me3-3_377	-5.02024176725138	-22.5114247833367	Old	Granulocytes	#D55E00
PZ-ChIC-B6BMSC-H3K9me3-2_101	6.79670573311799	35.5327189212187	Old	LT	#d093b5
PZ-ChIC-B6BMSC-H3K9me3-2_263	13.2592737775683	32.7023875732754	Old	LT	#d093b5
B6-13W1-BM-H3K9me3-1_303	-4.77379956895575	-25.1133282014795	Old	Granulocytes	#D55E00
B6-13W1-BM-H3K9me3-1_188	-24.6193726725602	-7.44556386787805	Old	Bcells	#56B4E9
PZ-ChIC-B6BMSC-H3K9me3-2_368	10.8958433050691	33.3314405292855	Old	LT	#d093b5
PZ-Bl6-BM-Linneg-H3K9me3-1_174	-19.2844577006116	-12.7444247186992	Old	Bcells	#56B4E9
PZ-Bl6-BM-Linneg-H3K9me3-2_233	33.0754433905579	-16.3842376238566	Old	Eryths	#0072B2
PZ-ChIC-Bl6BMSC-H3K9me3-1_215	12.8166361291243	32.8131704768543	Old	HSCs	#CC79A7
PZ-ChIC-Bl6BMSC-H3K9me3-1_204	10.4020294174338	31.6458391325752	Old	HSCs	#CC79A7
PZ-ChIC-B6BMSC-H3K9me3-2_212	7.16848355146595	30.2766681989822	Old	LT	#d093b5
B6-13W1-BM-H3K9me3-3_178	-5.6316095279148	-18.2692945504472	Old	Granulocytes	#D55E00
B6-13W1-BM-H3K9me3-1_14	-6.82324749836317	-26.1622981590471	Old	Granulocytes	#D55E00
B6-13W1-BM-H3K9me3-2_209	-29.1724521459853	-3.52580964794316	Old	Bcells	#56B4E9
B6-13W1-BM-H3K9me3-2_40	-6.68617159026177	-26.22425239184	Old	Granulocytes	#D55E00
B6-13W1-BM-H3K9me3-3_286	-2.91797132425116	-15.2628098746689	Old	Granulocytes	#D55E00
PZ-Bl6-BM-Linneg-H3K9me3-1_129	33.3203708274564	-15.087365278602	Old	Eryths	#0072B2
PZ-ChIC-B6BMSC-H3K9me3-2_45	9.04544353054159	34.6180514892955	Old	LT	#d093b5
B6-13W1-BM-H3K9me3-1_140	-2.52556930139832	-23.3091014315051	Old	Granulocytes	#D55E00
B6-13W1-BM-H3K9me3-2_104	-31.3896631853185	-4.52050676854289	Old	Bcells	#56B4E9
PZ-Bl6-BM-Linneg-H3K9me3-3_62	31.3824260046979	-11.5232541384868	Old	Eryths	#0072B2
B6-13W1-BM-H3K9me3-2_210	-5.47875707870762	-31.1630225498284	Old	Granulocytes	#D55E00
B6-13W1-BM-H3K9me3-1_314	-6.44465440697236	-29.6844924860298	Old	Granulocytes	#D55E00
B6-13W1-BM-H3K9me3-2_171	-3.93950369566257	-27.9774634898961	Old	Granulocytes	#D55E00
B6-13W1-BM-H3K9me3-3_363	-7.46780151115222	-27.3626518297528	Old	Granulocytes	#D55E00
B6-13W1-BM-H3K9me3-2_64	-6.67511318012292	-29.1088826197206	Old	Granulocytes	#D55E00
B6-13W1-BM-H3K9me3-2_333	-28.9609698126382	-6.68348276379971	Old	Bcells	#56B4E9
PZ-Bl6-BM-Linneg-H3K9me3-1_97	33.0256827615536	-12.9780487430523	Old	Eryths	#0072B2
PZ-Bl6-BM-Linneg-H3K9me3-2_113	35.2753349214899	-14.6718639354528	Old	Eryths	#0072B2
B6-13W1-BM-H3K9me3-1_185	-7.74177989295697	-27.5899201918127	Old	Granulocytes	#D55E00
PZ-ChIC-B6BMSC-H3K9me3-2_198	11.1648209757906	32.7460956861277	Old	LT	#d093b5
B6-13W1-BM-H3K9me3-2_323	-8.38401507411511	-28.6036527272357	Old	Granulocytes	#D55E00
B6-13W1-BM-H3K9me3-3_65	-3.58125433377163	-28.9937237934503	Old	Granulocytes	#D55E00
PZ-Bl6-BM-Linneg-H3K9me3-3_67	35.4551116335875	-13.370726936914	Old	Eryths	#0072B2
PZ-Bl6-BM-Linneg-H3K9me3-3_106	12.1117378937748	30.2568858115726	Old	ST	#fd87c9
B6-13W1-BM-H3K9me3-3_58	-26.9097803519615	-3.81474276734681	Old	Bcells	#56B4E9
PZ-Bl6-BM-Linneg-H3K9me3-2_326	8.71725672581598	29.1660233345606	Old	LT	#d093b5
B6-13W1-BM-H3K9me3-3_133	-3.45722767184231	-26.5167714844576	Old	Granulocytes	#D55E00
PZ-ChIC-B6BMSC-H3K9me3-2_340	11.696202436498	33.0426298304268	Old	HSCs	#CC79A7
PZ-ChIC-Bl6BMSC-H3K9me3-1_213	12.0561308706085	31.6482190867014	Old	LT	#d093b5
PZ-ChIC-Bl6BMSC-H3K9me3-1_250	12.4021267763539	33.9296680887411	Old	HSCs	#CC79A7
B6-13W1-BM-H3K9me3-1_334	13.7898548697135	26.5876120576198	Old	LT	#d093b5
B6-13W1-BM-H3K9me3-3_203	-5.09623514542279	-30.6470978274256	Old	Granulocytes	#D55E00
PZ-ChIC-B6BMSC-H3K9me3-2_338	11.0085170380036	31.5311366572892	Old	LT	#d093b5
B6-13W1-BM-H3K9me3-1_244	-26.9777162867117	-3.43456430674702	Old	Bcells	#56B4E9
PZ-ChIC-B6BMSC-H3K9me3-2_324	8.71956608269581	29.241311446437	Old	pDCs	#32CD32
B6-13W1-BM-H3K9me3-3_41	-6.54185061896443	-26.2902810185335	Old	Granulocytes	#D55E00
PZ-ChIC-B6BMSC-H3K9me3-2_267	-1.9433503138214	-20.6964954435158	Old	Granulocytes	#D55E00
B6-13W1-BM-H3K9me3-2_22	-6.41523772577254	-12.9288706633284	Old	Granulocytes	#D55E00
B6-13W1-BM-H3K9me3-2_36	-4.69415063399147	-30.6418663579258	Old	Granulocytes	#D55E00
PZ-ChIC-B6BMSC-H3K9me3-2_350	9.41739283055571	25.7231522211712	Old	LT	#d093b5
B6-13W1-BM-H3K9me3-2_151	-6.43231158707862	-29.130549190235	Old	Granulocytes	#D55E00
B6-13W1-BM-H3K9me3-3_212	-28.2590566491117	-10.7659194079428	Old	Bcells	#56B4E9
B6-13W1-BM-H3K9me3-1_57	-7.66621939641346	-20.4883223859306	Old	Granulocytes	#D55E00
B6-13W1-BM-H3K9me3-2_299	-0.453301283975019	-27.2118245941135	Old	Granulocytes	#D55E00
PZ-Bl6-BM-Linneg-H3K9me3-3_200	34.5994311813721	-15.3716056192358	Old	Eryths	#0072B2
PZ-ChIC-B6BMSC-H3K9me3-2_114	6.46081374951927	23.4887771031872	Old	LT	#d093b5
B6-13W1-BM-H3K9me3-2_276	-0.876956268532312	-27.5944326613146	Old	Granulocytes	#D55E00
PZ-ChIC-Bl6BMSC-H3K9me3-1_84	7.79172198053314	32.2742099681542	Old	LT	#d093b5
B6-13W1-BM-H3K9me3-2_319	-30.4107872541047	-10.8082317000661	Old	Bcells	#56B4E9
PZ-Bl6-BM-Linneg-H3K9me3-3_329	35.3224121891415	-14.8646792835662	Old	Eryths	#0072B2
B6-13W1-BM-H3K9me3-1_273	30.2792170684028	-8.89683758060007	Old	Eryths	#0072B2
B6-13W1-BM-H3K9me3-1_372	-2.5911058373942	-28.5450286698454	Old	Granulocytes	#D55E00
PZ-ChIC-B6BMSC-H3K9me3-2_112	12.2015720748231	27.3827236049075	Old	pDCs	#32CD32
PZ-ChIC-B6BMSC-H3K9me3-2_63	13.2410959273646	32.6370447414299	Old	LT	#d093b5
PZ-ChIC-B6BMSC-H3K9me3-2_37	9.88442067458449	29.6021933486564	Old	pDCs	#32CD32
PZ-ChIC-B6BMSC-H3K9me3-2_262	11.0656434555296	28.0838774536728	Old	CMP	#daac89
B6-13W1-BM-H3K9me3-2_29	-6.24196854228517	-26.4308210696539	Old	Granulocytes	#D55E00
B6-13W1-BM-H3K9me3-2_213	-7.81635763500727	-25.5198088751161	Old	Granulocytes	#D55E00
PZ-ChIC-Bl6BMSC-H3K9me3-1_110	8.21481431377066	34.0980754063631	Old	LT	#d093b5
B6-13W1-BM-H3K9me3-2_75	-6.38971647099139	-29.052023512503	Old	Granulocytes	#D55E00
B6-13W1-BM-H3K9me3-3_207	-5.95347181135389	-30.2612084615928	Old	Granulocytes	#D55E00
B6-13W1-BM-H3K9me3-2_84	-3.40683085419548	-28.0875892437081	Old	Granulocytes	#D55E00
PZ-ChIC-B6BMSC-H3K9me3-2_343	7.24168948486716	30.4523972870251	Old	LT	#d093b5
B6-13W1-BM-H3K9me3-1_236	-1.47906674396683	-28.4607499022691	Old	Granulocytes	#D55E00
B6-13W1-BM-H3K9me3-2_249	-5.78425315068179	-30.9565472945012	Old	Granulocytes	#D55E00
B6-13W1-BM-H3K9me3-1_231	-2.56193993722356	-29.5898134634601	Old	Granulocytes	#D55E00
B6-13W1-BM-H3K9me3-1_281	-4.86452068018857	-26.5382090891411	Old	Granulocytes	#D55E00
B6-13W1-BM-H3K9me3-2_163	-31.3479594171166	-6.32433054671345	Old	Bcells	#56B4E9
B6-13W1-BM-H3K9me3-2_56	-20.4519101483829	-12.8905369564077	Old	Bcells	#56B4E9
B6-13W1-BM-H3K9me3-2_273	-6.00483713797822	-26.5203465873326	Old	Granulocytes	#D55E00
B6-13W1-BM-H3K9me3-1_378	-2.24564760678278	-15.7528079157727	Old	Granulocytes	#D55E00
B6-13W1-BM-H3K9me3-3_210	-4.61093632544269	-22.0237777730614	Old	Granulocytes	#D55E00
B6-13W1-BM-H3K9me3-3_242	-30.8023213883749	-11.0357739187543	Old	Bcells	#56B4E9
PZ-Bl6-BM-Linneg-H3K9me3-3_85	35.0442947124271	-14.912538908708	Old	Eryths	#0072B2
PZ-ChIC-Bl6BMSC-H3K9me3-1_121	12.6814894813823	30.8695507218416	Old	HSCs	#CC79A7
B6-13W1-BM-H3K9me3-3_45	3.1817258517419	-19.2548085333881	Old	Granulocytes	#D55E00
B6-13W1-BM-H3K9me3-1_205	-28.0419641296495	-11.7391658035489	Old	Bcells	#56B4E9
PZ-ChIC-B6BMSC-H3K9me3-2_36	10.01726152735	31.0555995988282	Old	LT	#d093b5
B6-13W1-BM-H3K9me3-3_245	29.0951483002648	-13.5837993788717	Old	Eryths	#0072B2
PZ-ChIC-B6BMSC-H3K9me3-2_297	11.1107050220339	32.0040934600656	Old	LT	#d093b5
PZ-ChIC-Bl6BMSC-H3K9me3-1_87	12.1535548843271	31.7014217113665	Old	LT	#d093b5
PZ-ChIC-Bl6BMSC-H3K9me3-1_239	11.891561146249	32.4802906055342	Old	LT	#d093b5
PZ-ChIC-B6BMSC-H3K9me3-2_28	9.99034338040628	32.2315451464052	Old	HSCs	#CC79A7
B6-13W1-BM-H3K9me3-1_206	-27.1564709294714	-5.94949883300232	Old	Bcells	#56B4E9
PZ-ChIC-Bl6BMSC-H3K9me3-1_364	10.7247891538932	31.3832804930086	Old	LT	#d093b5
PZ-Bl6-BM-Linneg-H3K9me3-2_152	34.3488181241862	-14.1175706394487	Old	Eryths	#0072B2
PZ-Bl6-BM-Linneg-H3K9me3-3_253	-32.8342540063392	-12.5653625458958	Old	Bcells	#56B4E9
PZ-Bl6-BM-Linneg-H3K9me3-3_112	31.7168757643158	-13.5235248502426	Old	Eryths	#0072B2
PZ-Bl6-BM-Linneg-H3K9me3-3_261	35.2024561681861	-15.0352410481291	Old	Eryths	#0072B2
B6-13W1-BM-H3K9me3-2_270	-6.7418712581031	-18.8523541912173	Old	Granulocytes	#D55E00
PZ-ChIC-B6BMSC-H3K9me3-2_32	9.21157263604249	30.8021462257868	Old	LT	#d093b5
B6-13W1-BM-H3K9me3-2_260	-23.1103688405674	-7.51010325672749	Old	Bcells	#56B4E9
PZ-ChIC-Bl6BMSC-H3K9me3-1_237	10.3205301200479	30.084872139373	Old	LT	#d093b5
PZ-ChIC-B6BMSC-H3K9me3-2_136	4.28452154571027	33.7674601590212	Old	HSCs	#CC79A7
PZ-ChIC-B6BMSC-H3K9me3-2_168	6.54905257231393	28.358836316073	Old	ST	#fd87c9
PZ-ChIC-Bl6BMSC-H3K9me3-1_71	12.2523073160522	33.413139703303	Old	HSCs	#CC79A7
PZ-Bl6-BM-Linneg-H3K9me3-2_322	11.3429295467717	28.5807361236542	Old	pDCs	#32CD32
PZ-Bl6-BM-Linneg-H3K9me3-2_231	30.8060948195739	-14.1246211900593	Old	Eryths	#0072B2
B6-13W1-BM-H3K9me3-3_173	-7.60315667170261	-27.1984089634962	Old	Granulocytes	#D55E00
PZ-ChIC-B6BMSC-H3K9me3-2_154	6.81547921828758	33.6458183020236	Old	LT	#d093b5
B6-13W1-BM-H3K9me3-2_262	-31.5555341062902	-11.7023695303255	Old	Bcells	#56B4E9
PZ-Bl6-BM-Linneg-H3K9me3-3_289	32.5997886176907	-14.670483941736	Old	Eryths	#0072B2
B6-13W1-BM-H3K9me3-1_41	-25.8534724726237	-5.3004197802244	Old	Bcells	#56B4E9
PZ-ChIC-B6BMSC-H3K9me3-2_183	11.6068643068505	32.3065581653812	Old	LT	#d093b5
B6-13W1-BM-H3K9me3-1_224	-30.1926816431913	-4.73501669902971	Old	Bcells	#56B4E9
PZ-ChIC-B6BMSC-H3K9me3-2_253	33.5468072892219	-16.0820565200122	Old	Eryths	#0072B2
B6-13W1-BM-H3K9me3-2_107	-28.2772364126922	-3.38161676999815	Old	Bcells	#56B4E9
PZ-ChIC-B6BMSC-H3K9me3-2_90	11.312746162578	30.9490140778188	Old	LT	#d093b5
B6-13W1-BM-H3K9me3-1_239	1.5234427046475	-24.5513808585002	Old	Granulocytes	#D55E00
PZ-ChIC-Bl6BMSC-H3K9me3-1_172	-3.3187750556101	21.0603047306722	Old	ST	#fd87c9
B6-13W1-BM-H3K9me3-3_121	-7.1257812248209	-24.9616978329954	Old	Granulocytes	#D55E00
B6-13W1-BM-H3K9me3-1_28	29.5476313203685	-13.4535628093191	Old	Eryths	#0072B2
B6-13W1-BM-H3K9me3-1_363	-20.5759746376849	-8.84930575415489	Old	Bcells	#56B4E9
B6-13W1-BM-H3K9me3-2_332	-32.035714006157	-12.7313543584701	Old	Bcells	#56B4E9
B6-13W1-BM-H3K9me3-2_296	-6.05182698919344	-29.9497003047941	Old	Granulocytes	#D55E00
B6-13W1-BM-H3K9me3-1_212	-4.1457583738108	-20.5908636127298	Old	Granulocytes	#D55E00
PZ-Bl6-BM-Linneg-H3K9me3-1_252	1.86701347345527	-0.341055572267122	Old	MEP	#4c90b7
PZ-Bl6-BM-Linneg-H3K9me3-1_376	31.5748487145167	-16.3881796462222	Old	Eryths	#0072B2
B6-13W1-BM-H3K9me3-2_66	-32.5918739036301	-11.4398790898272	Old	Bcells	#56B4E9
PZ-ChIC-B6BMSC-H3K9me3-2_12	9.80620060176016	33.0267125551357	Old	LT	#d093b5
B6-13W1-BM-H3K9me3-1_318	-4.32912688556867	-21.8351598068578	Old	Granulocytes	#D55E00
PZ-ChIC-B6BMSC-H3K9me3-2_137	11.75349293292	32.3700761588444	Old	LT	#d093b5
PZ-ChIC-B6BMSC-H3K9me3-2_271	13.0067678540689	28.7833423289072	Old	HSCs	#CC79A7
B6-13W1-BM-H3K9me3-2_178	-7.64701472792189	-28.2543935905372	Old	Granulocytes	#D55E00
PZ-ChIC-B6BMSC-H3K9me3-2_195	9.06736823050243	34.4585985024895	Old	LT	#d093b5
PZ-ChIC-B6BMSC-H3K9me3-2_94	9.90348525295719	33.0367982646478	Old	ST	#fd87c9
B6-13W1-BM-H3K9me3-2_162	-1.59365202783606	-26.8452636025404	Old	Granulocytes	#D55E00
PZ-Bl6-BM-Linneg-H3K9me3-1_206	32.1007012733319	-15.584254320723	Old	Eryths	#0072B2
B6-13W1-BM-H3K9me3-1_42	-6.74985577729302	-26.9674043711868	Old	Granulocytes	#D55E00
PZ-Bl6-BM-Linneg-H3K9me3-3_173	33.8471809312107	-12.601248452213	Old	Eryths	#0072B2
PZ-Bl6-BM-Linneg-H3K9me3-1_84	-9.61230713943922	20.86653797035	Old	pDCs	#32CD32
B6-13W1-BM-H3K9me3-1_204	-26.0880425459986	-4.40821047356855	Old	Bcells	#56B4E9
B6-13W1-BM-H3K9me3-2_271	-30.1540038191121	-10.1758694507156	Old	Bcells	#56B4E9
B6-13W1-BM-H3K9me3-1_264	-25.9636813477876	-4.50393511375978	Old	Bcells	#56B4E9
B6-13W1-BM-H3K9me3-1_113	-29.1644954959485	-5.96906267139209	Old	Bcells	#56B4E9
B6-13W1-BM-H3K9me3-1_307	-5.45010721045804	-30.2839746580874	Old	Granulocytes	#D55E00
PZ-Bl6-BM-Linneg-H3K9me3-1_20	33.7411809333093	-14.0394968118172	Old	Eryths	#0072B2
B6-13W1-BM-H3K9me3-1_248	-5.99089053024586	-24.9000666265672	Old	Granulocytes	#D55E00
B6-13W1-BM-H3K9me3-1_51	-6.72264529611938	-19.1128403442627	Old	Granulocytes	#D55E00
PZ-Bl6-BM-Linneg-H3K9me3-1_117	34.970518366775	-14.6942791021158	Old	Eryths	#0072B2
B6-13W1-BM-H3K9me3-2_4	-33.5831274008618	-9.99641977543686	Old	Bcells	#56B4E9
B6-13W1-BM-H3K9me3-2_173	-28.8020973204097	-6.24815573738808	Old	Bcells	#56B4E9
PZ-ChIC-Bl6BMSC-H3K9me3-1_45	8.08269644803823	35.1048707048573	Old	HSCs	#CC79A7
PZ-ChIC-Bl6BMSC-H3K9me3-1_339	11.1315666136707	31.4503027138445	Old	LT	#d093b5
PZ-ChIC-B6BMSC-H3K9me3-2_310	10.4971225408421	34.1306704009023	Old	LT	#d093b5
B6-13W1-BM-H3K9me3-2_291	-7.57648636833577	-26.1133803374926	Old	Granulocytes	#D55E00
B6-13W1-BM-H3K9me3-3_331	-3.02755801795621	-26.5884504732986	Old	Granulocytes	#D55E00
B6-13W1-BM-H3K9me3-1_172	-21.4200598802109	-5.94238284737485	Old	Bcells	#56B4E9
B6-13W1-BM-H3K9me3-2_124	-5.14214540360929	-24.6833166871158	Old	Granulocytes	#D55E00
B6-13W1-BM-H3K9me3-2_316	-5.58270965590782	-29.847086143637	Old	Granulocytes	#D55E00
PZ-Bl6-BM-Linneg-H3K9me3-2_224	-0.561711931720323	-20.1469041742501	Old	Granulocytes	#D55E00
PZ-ChIC-B6BMSC-H3K9me3-2_226	13.3325011060963	33.234336504776	Old	LT	#d093b5
PZ-Bl6-BM-Linneg-H3K9me3-2_295	31.283878497791	-14.3463159716851	Old	Eryths	#0072B2
B6-13W1-BM-H3K9me3-1_176	-6.89865385606329	-22.8120182622299	Old	Granulocytes	#D55E00
PZ-ChIC-B6BMSC-H3K9me3-2_315	6.25484616945647	29.4622450779923	Old	HSCs	#CC79A7
PZ-ChIC-B6BMSC-H3K9me3-2_64	14.8902272064641	24.7113877186796	Old	HSCs	#CC79A7
PZ-ChIC-Bl6BMSC-H3K9me3-1_81	10.0685960126444	31.820496271881	Old	ST	#fd87c9
PZ-ChIC-B6BMSC-H3K9me3-2_40	11.177180085142	30.0527455619082	Old	LT	#d093b5
B6-13W1-BM-H3K9me3-1_300	-4.14516201923877	-26.4363863285147	Old	Granulocytes	#D55E00
PZ-ChIC-B6BMSC-H3K9me3-2_122	13.2378249480433	32.8098226764748	Old	LT	#d093b5
B6-13W1-BM-H3K9me3-1_287	-25.8526989326282	-6.55262176059448	Old	Bcells	#56B4E9
B6-13W1-BM-H3K9me3-3_260	-6.51717033731021	-30.0582589959097	Old	Granulocytes	#D55E00
PZ-ChIC-Bl6BMSC-H3K9me3-1_95	14.4627464900032	32.6469300805764	Old	HSCs	#CC79A7
PZ-ChIC-Bl6BMSC-H3K9me3-1_86	8.82498730962723	28.5065696520689	Old	LT	#d093b5
B6-13W1-BM-H3K9me3-2_281	-30.4515653331728	-4.61762815531375	Old	Bcells	#56B4E9
B6-13W1-BM-H3K9me3-3_209	-2.30844898712756	-25.5192282145491	Old	Granulocytes	#D55E00
B6-13W1-BM-H3K9me3-3_181	-1.79275479864076	-18.558106421072	Old	Granulocytes	#D55E00
B6-13W1-BM-H3K9me3-2_51	-5.46898674422732	-28.8920661876666	Old	Granulocytes	#D55E00
PZ-ChIC-Bl6BMSC-H3K9me3-1_58	12.530888812262	33.4334226067134	Old	HSCs	#CC79A7
PZ-ChIC-B6BMSC-H3K9me3-2_248	12.6109408907193	32.7431580318754	Old	LT	#d093b5
B6-13W1-BM-H3K9me3-3_117	-28.0314169510882	-5.09060576103497	Old	Bcells	#56B4E9
PZ-ChIC-B6BMSC-H3K9me3-2_316	11.0902478672244	30.7333754860634	Old	LT	#d093b5
PZ-Bl6-BM-Linneg-H3K9me3-3_109	32.7338000258245	-16.3264227140142	Old	Eryths	#0072B2
PZ-ChIC-Bl6BMSC-H3K9me3-1_127	14.1710380002518	34.0393959192316	Old	HSCs	#CC79A7
B6-13W1-BM-H3K9me3-2_9	-4.54495567940939	-30.4778408718827	Old	Granulocytes	#D55E00
PZ-Bl6-BM-Linneg-H3K9me3-1_262	-8.32057293764185	-10.5940864599069	Old	Granulocytes	#D55E00
B6-13W1-BM-H3K9me3-2_254	-29.9163729283341	-7.36098391451881	Old	Bcells	#56B4E9
PZ-Bl6-BM-Linneg-H3K9me3-2_26	-25.1940867652016	-12.2633768618943	Old	Bcells	#56B4E9
B6-13W1-BM-H3K9me3-3_360	-2.20746173360123	-30.2136303181241	Old	Granulocytes	#D55E00
PZ-ChIC-Bl6BMSC-H3K9me3-1_297	8.56649746026197	36.5680786784076	Old	HSCs	#CC79A7
B6-13W1-BM-H3K9me3-3_131	-7.13004808164351	-26.9599770655278	Old	Granulocytes	#D55E00
B6-13W1-BM-H3K9me3-3_185	-25.6893509201161	-9.84168567044374	Old	Bcells	#56B4E9
B6-13W1-BM-H3K9me3-1_208	-22.4043428682286	-6.95508552385131	Old	Bcells	#56B4E9
PZ-Bl6-BM-Linneg-H3K9me3-3_88	35.3793824628515	-15.1097961015826	Old	Eryths	#0072B2
PZ-ChIC-Bl6BMSC-H3K9me3-1_51	6.860128492423	29.1629303342419	Old	HSCs	#CC79A7
B6-13W1-BM-H3K9me3-1_220	32.7540303078176	-7.70065303828705	Old	Eryths	#0072B2
B6-13W1-BM-H3K9me3-2_8	-25.4891753203582	-9.56001497480827	Old	Bcells	#56B4E9
B6-13W1-BM-H3K9me3-1_218	31.2354726718778	-11.8652175403923	Old	Eryths	#0072B2
B6-13W1-BM-H3K9me3-2_322	-28.231150505006	-9.25284092443925	Old	Bcells	#56B4E9
B6-13W1-BM-H3K9me3-3_81	-3.89531637782772	-27.8620948748889	Old	Granulocytes	#D55E00
PZ-ChIC-Bl6BMSC-H3K9me3-1_309	13.8356705403613	32.2312859359378	Old	HSCs	#CC79A7
PZ-Bl6-BM-Linneg-H3K9me3-1_187	32.8281409355413	-16.039110861117	Old	Eryths	#0072B2
PZ-ChIC-B6BMSC-H3K9me3-2_156	12.48623125211	31.5581209370788	Old	LT	#d093b5
PZ-ChIC-B6BMSC-H3K9me3-2_191	12.4442872486341	34.8552177712132	Old	HSCs	#CC79A7
B6-13W1-BM-H3K9me3-2_317	-30.5855540735753	-4.16657965312323	Old	Bcells	#56B4E9
PZ-Bl6-BM-Linneg-H3K9me3-1_220	3.62677183145868	24.7591687616903	Old	HSCs	#CC79A7
PZ-ChIC-Bl6BMSC-H3K9me3-1_177	-2.56850374836439	29.3619820755424	Old	MPPs	#d02b87
B6-13W1-BM-H3K9me3-1_253	-1.65174173810682	-26.7244223739856	Old	Granulocytes	#D55E00
PZ-Bl6-BM-Linneg-H3K9me3-2_285	35.0513201698738	-14.3844614158082	Old	Eryths	#0072B2
PZ-ChIC-B6BMSC-H3K9me3-2_109	12.9105267094154	32.5706257505782	Old	LT	#d093b5
PZ-ChIC-B6BMSC-H3K9me3-2_365	9.06379354599462	28.989854070428	Old	LT	#d093b5
B6-13W1-BM-H3K9me3-2_145	-4.11850017714162	-20.7041188005403	Old	Granulocytes	#D55E00
PZ-ChIC-Bl6BMSC-H3K9me3-1_90	12.8302907361825	26.8997013888033	Old	LT	#d093b5
B6-13W1-BM-H3K9me3-2_182	-5.64548054444807	-27.4552344016385	Old	Granulocytes	#D55E00
B6-13W1-BM-H3K9me3-1_227	-4.94638661216466	-28.7770622984664	Old	Granulocytes	#D55E00
PZ-Bl6-BM-Linneg-H3K9me3-2_84	35.3146789208452	-15.8283856917385	Old	Eryths	#0072B2
PZ-Bl6-BM-Linneg-H3K9me3-3_201	33.5105144670987	-15.9843763250658	Old	Eryths	#0072B2
B6-13W1-BM-H3K9me3-2_251	-6.5155949452101	-26.7046511625619	Old	Granulocytes	#D55E00
B6-13W1-BM-H3K9me3-3_319	-2.25284828762965	-23.2070290690366	Old	Granulocytes	#D55E00
PZ-Bl6-BM-Linneg-H3K9me3-2_267	3.21846165274866	4.51229440191287	Old	pDCs	#32CD32
B6-13W1-BM-H3K9me3-1_338	-30.3925176506772	-5.72086164015766	Old	Bcells	#56B4E9
B6-13W1-BM-H3K9me3-2_307	-30.1124915305162	-9.27361137002053	Old	Bcells	#56B4E9
B6-13W1-BM-H3K9me3-2_190	-1.11800823485016	-28.4817326048271	Old	Granulocytes	#D55E00
PZ-ChIC-Bl6BMSC-H3K9me3-1_325	10.8634447968353	33.2995795694523	Old	HSCs	#CC79A7
PZ-ChIC-B6BMSC-H3K9me3-2_260	12.4871526483935	31.8376320281619	Old	LT	#d093b5
B6-13W1-BM-H3K9me3-2_180	-27.2636223209991	-4.25022869167624	Old	Bcells	#56B4E9
PZ-ChIC-B6BMSC-H3K9me3-2_138	12.6114193392034	31.5276927862321	Old	LT	#d093b5
PZ-Bl6-BM-Linneg-H3K9me3-1_57	2.73911908687514	11.1978282265647	Old	MEP	#4c90b7
B6-13W1-BM-H3K9me3-2_156	-6.27869422314299	-28.7709746156962	Old	Granulocytes	#D55E00
B6-13W1-BM-H3K9me3-3_93	-33.1877014569193	-10.2777178764832	Old	Bcells	#56B4E9
PZ-ChIC-B6BMSC-H3K9me3-2_9	7.98188943076527	30.3077659097167	Old	ST	#fd87c9
PZ-ChIC-Bl6BMSC-H3K9me3-1_139	3.17894593387543	34.0890965528944	Old	HSCs	#CC79A7
B6-13W1-BM-H3K9me3-2_44	-6.58778701523722	-24.9616020073002	Old	Granulocytes	#D55E00
PZ-ChIC-B6BMSC-H3K9me3-2_96	8.27329455080898	33.7419162310383	Old	MPPs	#d02b87
B6-13W1-BM-H3K9me3-3_40	-5.63444944008393	-29.1047246719628	Old	Granulocytes	#D55E00
PZ-ChIC-B6BMSC-H3K9me3-2_132	10.2677098518937	30.1792378474943	Old	LT	#d093b5
PZ-Bl6-BM-Linneg-H3K9me3-2_253	35.032229983173	-15.1611896886653	Old	Eryths	#0072B2
PZ-ChIC-Bl6BMSC-H3K9me3-1_70	9.99666641077532	35.2941166502127	Old	LT	#d093b5
B6-13W1-BM-H3K9me3-2_280	-31.1654248601575	-5.79777341647782	Old	Bcells	#56B4E9
PZ-ChIC-B6BMSC-H3K9me3-2_56	9.43335566114349	32.2683065204087	Old	CMP	#daac89
PZ-ChIC-B6BMSC-H3K9me3-2_194	13.1815987400885	31.2038892726355	Old	HSCs	#CC79A7
PZ-ChIC-B6BMSC-H3K9me3-2_76	12.6096612290718	32.8797170066159	Old	LT	#d093b5
PZ-Bl6-BM-Linneg-H3K9me3-3_81	32.6087499146471	-13.8390506440832	Old	Eryths	#0072B2
PZ-Bl6-BM-Linneg-H3K9me3-2_178	34.6311296483993	-15.9760528669467	Old	Eryths	#0072B2
PZ-ChIC-B6BMSC-H3K9me3-2_173	11.3858020521529	33.5688912903927	Old	HSCs	#CC79A7
B6-13W1-BM-H3K9me3-3_122	-4.53192074342969	-27.9266725671028	Old	Granulocytes	#D55E00
PZ-ChIC-B6BMSC-H3K9me3-2_318	11.3304987412109	32.4864001700122	Old	ST	#fd87c9
B6-13W1-BM-H3K9me3-2_374	29.3842678670534	-8.79872681308704	Old	Eryths	#0072B2
PZ-Bl6-BM-Linneg-H3K9me3-2_119	34.0807160645038	-15.5464725480371	Old	Eryths	#0072B2
B6-13W1-BM-H3K9me3-2_125	-6.12089751970478	-30.0533655381393	Old	Granulocytes	#D55E00
PZ-ChIC-Bl6BMSC-H3K9me3-1_41	10.0114739717066	33.8127978493164	Old	LT	#d093b5
PZ-Bl6-BM-Linneg-H3K9me3-3_108	-32.7852868524124	-10.3442019798192	Old	Bcells	#56B4E9
B6-13W1-BM-H3K9me3-1_49	-2.72303496901684	-26.923209533706	Old	Granulocytes	#D55E00
PZ-ChIC-Bl6BMSC-H3K9me3-1_46	3.51149901483644	30.4202177166964	Old	HSCs	#CC79A7
B6-13W1-BM-H3K9me3-3_322	-28.4280960725583	-4.83406490788531	Old	Bcells	#56B4E9
B6-13W1-BM-H3K9me3-2_83	-2.43071825556428	-28.1729491745623	Old	Granulocytes	#D55E00
PZ-ChIC-B6BMSC-H3K9me3-2_370	6.04319798952885	34.8854816042696	Old	MPPs	#d02b87
B6-13W1-BM-H3K9me3-2_263	-5.6606573126089	-25.0059622701841	Old	Granulocytes	#D55E00
PZ-Bl6-BM-Linneg-H3K9me3-1_70	1.87207784844104	-25.2668871489637	Old	Granulocytes	#D55E00
PZ-ChIC-B6BMSC-H3K9me3-2_239	13.7870108461289	32.1099805848088	Old	LT	#d093b5
B6-13W1-BM-H3K9me3-1_160	-2.36560372460538	-23.0622266540455	Old	Granulocytes	#D55E00
PZ-ChIC-Bl6BMSC-H3K9me3-1_138	3.3828538549144	35.1980084144099	Old	HSCs	#CC79A7
B6-13W1-BM-H3K9me3-2_153	-30.1679530950173	-4.24535305296539	Old	Bcells	#56B4E9
PZ-ChIC-B6BMSC-H3K9me3-2_232	9.51349000645453	34.7455367346007	Old	LT	#d093b5
PZ-ChIC-B6BMSC-H3K9me3-2_362	7.29885012296178	28.7506538225778	Old	MPPs	#d02b87
PZ-ChIC-B6BMSC-H3K9me3-2_134	12.750061366627	34.1296372386252	Old	HSCs	#CC79A7
PZ-ChIC-Bl6BMSC-H3K9me3-1_296	7.55243392878804	29.1870149604401	Old	HSCs	#CC79A7
B6-13W1-BM-H3K9me3-1_265	-3.83573433089064	-18.3420352382337	Old	Granulocytes	#D55E00
PZ-ChIC-B6BMSC-H3K9me3-2_52	10.5005159107963	31.6633503135351	Old	LT	#d093b5
PZ-ChIC-B6BMSC-H3K9me3-2_251	11.7857880933676	34.0646997883067	Old	HSCs	#CC79A7
PZ-ChIC-B6BMSC-H3K9me3-2_67	7.4068463364462	27.9756791753923	Old	LT	#d093b5
B6-13W1-BM-H3K9me3-1_353	-29.7477913985471	-4.59009949713228	Old	Bcells	#56B4E9
PZ-ChIC-B6BMSC-H3K9me3-2_378	6.62262395237823	34.7927452796319	Old	HSCs	#CC79A7
PZ-Bl6-BM-Linneg-H3K9me3-1_200	7.4528410324139	32.0165631587517	Old	CMP	#daac89
PZ-Bl6-BM-Linneg-H3K9me3-2_329	32.7944576821445	-16.331396798632	Old	Eryths	#0072B2
B6-13W1-BM-H3K9me3-3_187	30.0526696339834	-14.8944091314977	Old	Eryths	#0072B2
PZ-ChIC-B6BMSC-H3K9me3-2_336	12.12155936153	32.0152371510172	Old	LT	#d093b5
B6-13W1-BM-H3K9me3-2_126	-7.5384546404004	-28.9808573681337	Old	Granulocytes	#D55E00
B6-13W1-BM-H3K9me3-3_213	-4.84718155251669	-17.6966179042757	Old	Granulocytes	#D55E00
PZ-ChIC-Bl6BMSC-H3K9me3-1_128	11.262986102144	32.4151016632155	Old	ST	#fd87c9
B6-13W1-BM-H3K9me3-2_127	-4.86981811891819	-27.3085389355278	Old	Granulocytes	#D55E00
B6-13W1-BM-H3K9me3-2_155	-26.2636010868689	-3.58948210941263	Old	Bcells	#56B4E9
B6-13W1-BM-H3K9me3-3_97	-30.7941233421036	-8.98029936620008	Old	Bcells	#56B4E9
PZ-ChIC-B6BMSC-H3K9me3-2_71	13.4268487988963	31.858398195978	Old	LT	#d093b5
PZ-ChIC-B6BMSC-H3K9me3-2_73	12.7028295248369	32.2314481808579	Old	LT	#d093b5
PZ-ChIC-B6BMSC-H3K9me3-2_328	11.575291404704	33.6248436854572	Old	LT	#d093b5
PZ-Bl6-BM-Linneg-H3K9me3-2_272	30.0821202137281	-12.6870686234128	Old	Eryths	#0072B2
PZ-Bl6-BM-Linneg-H3K9me3-1_229	32.6657120663952	-15.5096126353533	Old	Eryths	#0072B2
PZ-ChIC-B6BMSC-H3K9me3-2_24	8.99622643875461	30.2986226957591	Old	LT	#d093b5
B6-13W1-BM-H3K9me3-1_321	-5.53437125162151	-27.0206985727868	Old	Granulocytes	#D55E00
PZ-ChIC-B6BMSC-H3K9me3-2_125	13.2389454871883	31.494477404689	Old	LT	#d093b5
PZ-ChIC-B6BMSC-H3K9me3-2_35	7.13374079225636	32.8204485940096	Old	MPPs	#d02b87
B6-13W1-BM-H3K9me3-1_328	-3.29507172195847	-26.2597383242103	Old	Granulocytes	#D55E00
B6-13W1-BM-H3K9me3-3_71	-4.55795708237577	-26.450018654231	Old	Granulocytes	#D55E00
PZ-ChIC-Bl6BMSC-H3K9me3-1_299	12.9805910365276	31.3831874048367	Old	HSCs	#CC79A7
PZ-ChIC-Bl6BMSC-H3K9me3-1_274	7.66975657852512	31.0464887943064	Old	HSCs	#CC79A7
B6-13W1-BM-H3K9me3-1_298	-7.65672795993476	-27.9090119093135	Old	Granulocytes	#D55E00
B6-13W1-BM-H3K9me3-3_137	-4.35406388165863	-24.6262352634844	Old	Granulocytes	#D55E00
PZ-Bl6-BM-Linneg-H3K9me3-3_207	34.5946071224416	-15.4320540173468	Old	Eryths	#0072B2
B6-13W1-BM-H3K9me3-1_272	-7.2347508259625	-25.8241395216976	Old	Granulocytes	#D55E00
B6-13W1-BM-H3K9me3-1_278	-5.40570535849133	-30.1885865147612	Old	Granulocytes	#D55E00
PZ-ChIC-B6BMSC-H3K9me3-2_124	9.96137822628037	22.0724624031762	Old	LT	#d093b5
PZ-ChIC-Bl6BMSC-H3K9me3-1_113	8.55502590707476	34.5207938113326	Old	HSCs	#CC79A7
PZ-ChIC-Bl6BMSC-H3K9me3-1_145	10.512712239789	33.4805750700397	Old	HSCs	#CC79A7
PZ-ChIC-B6BMSC-H3K9me3-2_79	3.78355600682645	33.6378531939679	Old	HSCs	#CC79A7
PZ-ChIC-B6BMSC-H3K9me3-2_33	6.42393920989589	25.009428909532	Old	LT	#d093b5
PZ-ChIC-B6BMSC-H3K9me3-2_120	8.95743226931767	35.7445504029179	Old	HSCs	#CC79A7
PZ-ChIC-Bl6BMSC-H3K9me3-1_327	8.70474324057429	25.5676591703846	Old	LT	#d093b5
B6-13W1-BM-H3K9me3-2_248	-31.8097131289666	-12.3827311318462	Old	Bcells	#56B4E9
B6-13W1-BM-H3K9me3-3_113	-7.30157487873334	-28.469293870172	Old	Granulocytes	#D55E00
PZ-Bl6-BM-Linneg-H3K9me3-1_90	34.3753953698882	-16.1421910974334	Old	Eryths	#0072B2
B6-13W1-BM-H3K9me3-2_222	-3.67280075929272	-30.3880507509958	Old	Granulocytes	#D55E00
B6-13W1-BM-H3K9me3-1_146	-7.30242832047772	-24.9992389172962	Old	Granulocytes	#D55E00
PZ-ChIC-Bl6BMSC-H3K9me3-1_147	12.3664291599095	26.3466261438472	Old	LT	#d093b5
B6-13W1-BM-H3K9me3-2_255	-30.6789318738405	-9.96575641276492	Old	Bcells	#56B4E9
B6-13W1-BM-H3K9me3-3_105	-6.03923593195975	-28.8214690170155	Old	Granulocytes	#D55E00
PZ-ChIC-Bl6BMSC-H3K9me3-1_144	13.2415696363641	30.560569475101	Old	ST	#fd87c9
B6-13W1-BM-H3K9me3-2_252	-3.08552301872038	-15.2836400061863	Old	Granulocytes	#D55E00
PZ-ChIC-B6BMSC-H3K9me3-2_116	13.7258711556391	31.2209366584532	Old	LT	#d093b5
B6-13W1-BM-H3K9me3-2_274	-3.98585743871	-29.4639980994042	Old	Granulocytes	#D55E00
PZ-Bl6-BM-Linneg-H3K9me3-1_22	33.8307802499378	-13.8565828486006	Old	Eryths	#0072B2
B6-13W1-BM-H3K9me3-2_354	-27.2293285911665	-4.00439592323898	Old	Bcells	#56B4E9
B6-13W1-BM-H3K9me3-1_255	-6.91628249177586	-23.0740908822706	Old	Granulocytes	#D55E00
PZ-ChIC-Bl6BMSC-H3K9me3-1_183	6.85031904642832	12.5627983438606	Old	LT	#d093b5
B6-13W1-BM-H3K9me3-2_53	-6.41919320147095	-29.5744404822267	Old	Granulocytes	#D55E00
B6-13W1-BM-H3K9me3-2_106	-23.658576987063	-9.72441390805341	Old	Bcells	#56B4E9
B6-13W1-BM-H3K9me3-1_304	-29.3059663704644	-7.99053213516972	Old	Bcells	#56B4E9
PZ-Bl6-BM-Linneg-H3K9me3-1_37	-6.87498462222952	-28.3919812652546	Old	Granulocytes	#D55E00
B6-13W1-BM-H3K9me3-2_183	-3.58121213094439	-28.2458063308343	Old	Granulocytes	#D55E00
PZ-Bl6-BM-Linneg-H3K9me3-3_247	9.31865540654534	27.8531835068171	Old	CMP	#daac89
B6-13W1-BM-H3K9me3-2_112	-33.1210049503118	-9.07939752517583	Old	Bcells	#56B4E9
B6-13W1-BM-H3K9me3-3_284	-2.44764046507988	-28.2948176025307	Old	Granulocytes	#D55E00
PZ-Bl6-BM-Linneg-H3K9me3-1_65	34.6025820228419	-14.4797984646283	Old	Eryths	#0072B2
B6-13W1-BM-H3K9me3-2_105	-5.62941543899745	-28.0414708361691	Old	Granulocytes	#D55E00
B6-13W1-BM-H3K9me3-2_297	-31.0420929783708	-7.15945193822451	Old	Bcells	#56B4E9
PZ-ChIC-B6BMSC-H3K9me3-2_371	7.68739535814942	35.9000855780409	Old	HSCs	#CC79A7
B6-13W1-BM-H3K9me3-2_10	-32.0413306965346	-6.07296816996002	Old	Bcells	#56B4E9
B6-13W1-BM-H3K9me3-3_378	-32.0937372146632	-12.1459851211255	Old	Bcells	#56B4E9
B6-13W1-BM-H3K9me3-3_88	-21.1232124975374	-7.57904830455033	Old	Bcells	#56B4E9
PZ-ChIC-Bl6BMSC-H3K9me3-1_66	1.41621657275798	33.7017500012389	Old	HSCs	#CC79A7
PZ-ChIC-Bl6BMSC-H3K9me3-1_376	2.41998365173065	33.9548481108308	Old	HSCs	#CC79A7
B6-13W1-BM-H3K9me3-3_160	-4.72271381585198	-20.2682564651145	Old	Granulocytes	#D55E00
B6-13W1-BM-H3K9me3-1_120	-6.42589248322697	-28.4811857100182	Old	Granulocytes	#D55E00
PZ-Bl6-BM-Linneg-H3K9me3-1_111	5.69147140956227	33.0039845575385	Old	MPPs	#d02b87
PZ-Bl6-BM-Linneg-H3K9me3-2_51	34.2127265974026	-15.5143754030568	Old	Eryths	#0072B2
B6-13W1-BM-H3K9me3-2_330	-30.8654563464026	-4.88969622715862	Old	Bcells	#56B4E9
PZ-Bl6-BM-Linneg-H3K9me3-2_90	34.2026219449552	-15.4085454054317	Old	Eryths	#0072B2
PZ-ChIC-B6BMSC-H3K9me3-2_295	10.8504534071301	34.9965004875311	Old	LT	#d093b5
B6-13W1-BM-H3K9me3-3_109	-29.4007150980765	-5.49637013306197	Old	Bcells	#56B4E9
B6-13W1-BM-H3K9me3-1_260	-3.30262989073285	-23.6105827102685	Old	Granulocytes	#D55E00
B6-13W1-BM-H3K9me3-1_159	-26.3912839570283	-5.83827975265853	Old	Bcells	#56B4E9
B6-13W1-BM-H3K9me3-3_33	-22.3899330829749	-6.80418273892003	Old	Bcells	#56B4E9
B6-13W1-BM-H3K9me3-3_14	4.63477147093639	-25.6908884808563	Old	Granulocytes	#D55E00
PZ-ChIC-Bl6BMSC-H3K9me3-1_235	10.9231350213404	34.1926698242275	Old	HSCs	#CC79A7
PZ-ChIC-Bl6BMSC-H3K9me3-1_92	-5.45551427882036	29.2582279313873	Old	LT	#d093b5
PZ-ChIC-Bl6BMSC-H3K9me3-1_259	9.51903886946398	33.5165768096129	Old	HSCs	#CC79A7
PZ-ChIC-Bl6BMSC-H3K9me3-1_56	9.54494892271689	36.3208534089489	Old	HSCs	#CC79A7
PZ-ChIC-Bl6BMSC-H3K9me3-1_122	8.28990143116339	36.6399199227477	Old	HSCs	#CC79A7
PZ-ChIC-B6BMSC-H3K9me3-2_303	8.9024973592859	27.6325109454725	Old	ST	#fd87c9
PZ-ChIC-Bl6BMSC-H3K9me3-1_248	11.139536271232	32.6671778966417	Old	LT	#d093b5
PZ-Bl6-BM-Linneg-H3K9me3-3_186	32.80990041443	-13.2798941964715	Old	Eryths	#0072B2
PZ-Bl6-BM-Linneg-H3K9me3-2_334	33.3348709237448	-15.7878902806518	Old	Eryths	#0072B2
B6-13W1-BM-H3K9me3-2_128	-0.818965696810518	-25.0083239886346	Old	Granulocytes	#D55E00
PZ-Bl6-BM-Linneg-H3K9me3-1_242	13.7300914025765	-8.93963207789371	Old	Eryths	#0072B2
B6-13W1-BM-H3K9me3-1_134	-6.12896746130844	-25.2693055553061	Old	Granulocytes	#D55E00
B6-13W1-BM-H3K9me3-1_38	-5.9799307282171	-26.305577079289	Old	Granulocytes	#D55E00
PZ-ChIC-B6BMSC-H3K9me3-2_87	11.876731140492	33.4003573643454	Old	HSCs	#CC79A7
B6-13W1-BM-H3K9me3-3_332	-29.0427103773082	-8.33769130310394	Old	Bcells	#56B4E9
PZ-Bl6-BM-Linneg-H3K9me3-3_280	10.7328960464332	28.6968624161353	Old	pDCs	#32CD32
PZ-Bl6-BM-Linneg-H3K9me3-3_228	33.8098982669873	-15.9274485522843	Old	Eryths	#0072B2
PZ-Bl6-BM-Linneg-H3K9me3-1_321	35.5266751225477	-15.1331282393936	Old	Eryths	#0072B2
PZ-ChIC-Bl6BMSC-H3K9me3-1_108	10.201045781933	34.0392030391278	Old	HSCs	#CC79A7
B6-13W1-BM-H3K9me3-2_28	-6.20324286957216	-23.3452362778255	Old	Granulocytes	#D55E00
B6-13W1-BM-H3K9me3-1_368	-1.94141334554569	-24.0239946469629	Old	Granulocytes	#D55E00
B6-13W1-BM-H3K9me3-3_184	-29.7673334365572	-8.32755636022945	Old	Bcells	#56B4E9
PZ-Bl6-BM-Linneg-H3K9me3-3_287	35.3859496317275	-13.6234368470115	Old	Eryths	#0072B2
PZ-ChIC-B6BMSC-H3K9me3-2_46	10.5235611829953	31.7312910383983	Old	pDCs	#32CD32
PZ-ChIC-B6BMSC-H3K9me3-2_296	10.5454209091249	34.3354981336009	Old	HSCs	#CC79A7
PZ-ChIC-B6BMSC-H3K9me3-2_202	13.359004644079	31.9056232083274	Old	HSCs	#CC79A7
PZ-ChIC-B6BMSC-H3K9me3-2_178	8.80960866877254	35.3793453272504	Old	HSCs	#CC79A7
PZ-ChIC-B6BMSC-H3K9me3-2_199	10.0871945835959	29.0159629559804	Old	LT	#d093b5
PZ-ChIC-Bl6BMSC-H3K9me3-1_25	9.22929707230675	34.8417220511756	Old	HSCs	#CC79A7
PZ-ChIC-Bl6BMSC-H3K9me3-1_131	7.4475101616761	33.2700260989443	Old	HSCs	#CC79A7
PZ-ChIC-Bl6BMSC-H3K9me3-1_240	7.29417473119911	34.8258043446742	Old	ST	#fd87c9
PZ-ChIC-Bl6BMSC-H3K9me3-1_310	10.4042733992395	36.124258777025	Old	HSCs	#CC79A7
PZ-ChIC-Bl6BMSC-H3K9me3-1_32	10.3212694805685	27.2987848795417	Old	LT	#d093b5
PZ-Bl6-BM-Linneg-H3K9me3-1_337	-2.83699248529297	-5.96809639356429	Old	Granulocytes	#D55E00
B6-13W1-BM-H3K9me3-2_241	-8.11242025852039	-27.4495224679139	Old	Granulocytes	#D55E00
PZ-ChIC-B6BMSC-H3K9me3-2_145	8.55504245160906	31.5915264902446	Old	ST	#fd87c9
PZ-ChIC-Bl6BMSC-H3K9me3-1_208	11.2918651696715	33.4726959258707	Old	LT	#d093b5
B6-13W1-BM-H3K9me3-2_327	-28.8266966255644	-4.60258558436117	Old	Bcells	#56B4E9
PZ-ChIC-B6BMSC-H3K9me3-2_345	1.28357004742034	20.9162149920733	Old	MPPs	#d02b87
PZ-ChIC-B6BMSC-H3K9me3-2_111	13.5221639108597	33.2960973320529	Old	HSCs	#CC79A7
B6-13W1-BM-H3K9me3-2_225	-6.46897328840194	-29.0222593045096	Old	Granulocytes	#D55E00
B6-13W1-BM-H3K9me3-2_313	-6.92216448588134	-28.4705082388309	Old	Granulocytes	#D55E00
PZ-Bl6-BM-Linneg-H3K9me3-1_125	34.9125587933623	-15.6300469520575	Old	Eryths	#0072B2
B6-13W1-BM-H3K9me3-2_287	-2.74476128081908	-27.5998318052369	Old	Granulocytes	#D55E00
B6-13W1-BM-H3K9me3-2_201	-28.5051920934249	-4.28365821870319	Old	Bcells	#56B4E9
PZ-ChIC-B6BMSC-H3K9me3-2_204	4.37531244376525	18.6742112628705	Old	HSCs	#CC79A7
PZ-ChIC-Bl6BMSC-H3K9me3-1_22	5.89589974176105	35.1764206992688	Old	HSCs	#CC79A7
B6-13W1-BM-H3K9me3-3_157	-31.7209521022255	-8.50296201822095	Old	Bcells	#56B4E9
PZ-ChIC-B6BMSC-H3K9me3-2_147	13.5095220797152	33.7338765854279	Old	HSCs	#CC79A7
PZ-ChIC-Bl6BMSC-H3K9me3-1_233	9.66771518987425	33.6946526856885	Old	LT	#d093b5
B6-13W1-BM-H3K9me3-1_335	-6.82304037545424	-23.450298912748	Old	Granulocytes	#D55E00
PZ-ChIC-B6BMSC-H3K9me3-2_95	11.7079650384272	32.6521407500483	Old	LT	#d093b5
PZ-ChIC-B6BMSC-H3K9me3-2_135	13.4407817656437	31.8264292162276	Old	LT	#d093b5
PZ-Bl6-BM-Linneg-H3K9me3-3_376	35.3977515098796	-14.8447015055244	Old	Eryths	#0072B2
PZ-ChIC-B6BMSC-H3K9me3-2_44	15.0667729311628	29.5303061011621	Old	HSCs	#CC79A7
B6-13W1-BM-H3K9me3-2_267	-31.0331996368662	-5.99128681309698	Old	Bcells	#56B4E9
B6-13W1-BM-H3K9me3-1_200	-30.7805137048206	-6.47268428133173	Old	Bcells	#56B4E9
B6-13W1-BM-H3K9me3-2_193	-20.2287194794435	-6.63270720812679	Old	Bcells	#56B4E9
B6-13W1-BM-H3K9me3-3_75	-26.5582732258467	-3.37671807843249	Old	Bcells	#56B4E9
PZ-ChIC-B6BMSC-H3K9me3-2_269	13.9410709300389	23.3186497307775	Old	HSCs	#CC79A7
PZ-ChIC-B6BMSC-H3K9me3-2_103	9.81986232153522	30.8444064985654	Old	ST	#fd87c9
B6-13W1-BM-H3K9me3-3_50	-6.63123756580087	-27.3295689982703	Old	Granulocytes	#D55E00
PZ-ChIC-B6BMSC-H3K9me3-2_164	7.76021661694933	33.0507997313489	Old	HSCs	#CC79A7
B6-13W1-BM-H3K9me3-3_102	-5.05898413935186	-24.0903086659339	Old	Granulocytes	#D55E00
PZ-Bl6-BM-Linneg-H3K9me3-3_98	32.9070572152371	-16.0794501921204	Old	Eryths	#0072B2
B6-13W1-BM-H3K9me3-3_270	-30.3842254249815	-7.11622824367016	Old	Bcells	#56B4E9
PZ-ChIC-Bl6BMSC-H3K9me3-1_105	9.06507632921596	27.223727037012	Old	LT	#d093b5
PZ-ChIC-B6BMSC-H3K9me3-2_177	0.473991828561338	32.9539165124625	Old	HSCs	#CC79A7
B6-13W1-BM-H3K9me3-2_217	-27.7881651712248	-9.99792289651151	Old	Bcells	#56B4E9
B6-13W1-BM-H3K9me3-1_7	-5.05731167196943	-19.1097515604232	Old	Granulocytes	#D55E00
B6-13W1-BM-H3K9me3-3_243	-3.72158062393406	-30.7506805131876	Old	Granulocytes	#D55E00
B6-13W1-BM-H3K9me3-3_115	-5.92045725085279	-18.4764605191908	Old	Granulocytes	#D55E00
B6-13W1-BM-H3K9me3-3_340	-3.06343594295086	-29.1546705093704	Old	Granulocytes	#D55E00
PZ-ChIC-B6BMSC-H3K9me3-2_153	14.9526234825608	32.6695744482846	Old	LT	#d093b5
PZ-ChIC-B6BMSC-H3K9me3-2_353	8.46921999018386	34.7020825191434	Old	LT	#d093b5
PZ-Bl6-BM-Linneg-H3K9me3-2_323	-32.324109873917	-12.7880087559494	Old	Bcells	#56B4E9
B6-13W1-BM-H3K9me3-2_152	-4.30142328821198	-27.463247429421	Old	Granulocytes	#D55E00
B6-13W1-BM-H3K9me3-2_23	-28.7908241416482	-6.84548347818263	Old	Bcells	#56B4E9
B6-13W1-BM-H3K9me3-1_291	-6.53815451842399	-27.7135090904968	Old	Granulocytes	#D55E00
B6-13W1-BM-H3K9me3-1_274	-30.7348485629833	-7.27274421017629	Old	Bcells	#56B4E9
PZ-ChIC-Bl6BMSC-H3K9me3-1_15	11.9765714153518	31.4126960614741	Old	LT	#d093b5
B6-13W1-BM-H3K9me3-1_22	-8.80466133400191	-27.525941486112	Old	Granulocytes	#D55E00
B6-13W1-BM-H3K9me3-2_295	24.99519928686	-10.5070323559739	Old	Eryths	#0072B2
PZ-ChIC-B6BMSC-H3K9me3-2_10	8.67292351070523	33.4586089515034	Old	HSCs	#CC79A7
B6-13W1-BM-H3K9me3-2_174	-4.73263860564684	-21.4914884725264	Old	Granulocytes	#D55E00
B6-13W1-BM-H3K9me3-2_203	-3.76948587245892	-19.9096540335282	Old	Granulocytes	#D55E00
B6-13W1-BM-H3K9me3-1_228	-4.55266423466015	-23.078274398763	Old	Granulocytes	#D55E00
PZ-ChIC-B6BMSC-H3K9me3-2_332	11.7836794876096	34.4899348046655	Old	HSCs	#CC79A7
B6-13W1-BM-H3K9me3-1_175	-25.3376070902916	-7.3068493577531	Old	Bcells	#56B4E9
PZ-ChIC-B6BMSC-H3K9me3-2_265	5.37287852652833	32.5242161871506	Old	HSCs	#CC79A7
B6-13W1-BM-H3K9me3-3_296	-28.8451269912682	-10.3811779946108	Old	Bcells	#56B4E9
B6-13W1-BM-H3K9me3-2_113	9.20361872839569	33.1882734550655	Old	pDCs	#32CD32
PZ-ChIC-B6BMSC-H3K9me3-2_126	12.2577724223468	32.808912444314	Old	HSCs	#CC79A7
PZ-ChIC-B6BMSC-H3K9me3-2_259	9.46227554711263	28.5351608660604	Old	LT	#d093b5
PZ-Bl6-BM-Linneg-H3K9me3-3_156	1.31563278922671	13.8461972802569	Old	MEP	#4c90b7
B6-13W1-BM-H3K9me3-1_109	-27.8094143399532	-9.45679495915299	Old	Bcells	#56B4E9
PZ-Bl6-BM-Linneg-H3K9me3-1_38	32.1584436879153	-16.1143012164251	Old	Eryths	#0072B2
PZ-ChIC-B6BMSC-H3K9me3-2_364	1.7948214030575	30.8500956924675	Old	LT	#d093b5
B6-13W1-BM-H3K9me3-1_364	-30.0805697833433	-6.33373504482191	Old	Bcells	#56B4E9
B6-13W1-BM-H3K9me3-2_311	-3.47876159539613	-29.6318116004237	Old	Granulocytes	#D55E00
PZ-Bl6-BM-Linneg-H3K9me3-3_58	-32.9231160593023	-12.0509805243364	Old	Bcells	#56B4E9
PZ-Bl6-BM-Linneg-H3K9me3-1_248	34.9167400215742	-12.2408745737483	Old	Eryths	#0072B2
PZ-ChIC-Bl6BMSC-H3K9me3-1_365	-0.627141095955214	17.6079732570176	Old	ST	#fd87c9
B6-13W1-BM-H3K9me3-2_338	6.56816840600974	14.9662364550412	Old	ST	#fd87c9
PZ-ChIC-B6BMSC-H3K9me3-2_305	12.9984571036259	28.0807575937882	Old	ST	#fd87c9
PZ-ChIC-Bl6BMSC-H3K9me3-1_362	7.74875587426119	32.2501621817078	Old	HSCs	#CC79A7
PZ-ChIC-B6BMSC-H3K9me3-2_278	8.77286976693016	25.4445099197115	Old	MPPs	#d02b87
B6-13W1-BM-H3K9me3-1_70	-3.84843020119907	-22.7586144613037	Old	Granulocytes	#D55E00
B6-13W1-BM-H3K9me3-3_52	-5.20895533161783	-28.9421248844934	Old	Granulocytes	#D55E00
B6-13W1-BM-H3K9me3-2_101	-2.55127255126305	-18.0325446267748	Old	Bcells	#56B4E9
PZ-ChIC-Bl6BMSC-H3K9me3-1_43	1.48287424619005	13.0017021396506	Old	LT	#d093b5
B6-13W1-BM-H3K9me3-1_276	-31.3836091028844	-12.6807478217089	Old	Bcells	#56B4E9
PZ-ChIC-B6BMSC-H3K9me3-2_208	12.8545403741286	32.2685417468892	Old	LT	#d093b5
PZ-ChIC-Bl6BMSC-H3K9me3-1_185	1.39645042370481	27.98190583084	Old	HSCs	#CC79A7
PZ-ChIC-Bl6BMSC-H3K9me3-1_378	12.4988788611954	30.8497109722566	Old	LT	#d093b5
B6-13W1-BM-H3K9me3-2_246	-3.29366184592121	-21.1534300496484	Old	Granulocytes	#D55E00
B6-13W1-BM-H3K9me3-3_246	-5.4099714405678	-27.6986135897966	Old	Granulocytes	#D55E00
B6-13W1-BM-H3K9me3-1_262	-4.80564751567292	-29.1055285397563	Old	Granulocytes	#D55E00
B6-13W1-BM-H3K9me3-1_301	-2.82575564620612	-24.8219848602357	Old	Granulocytes	#D55E00
PZ-Bl6-BM-Linneg-H3K9me3-3_237	34.8605567920708	-13.1143163758513	Old	Eryths	#0072B2
B6-13W1-BM-H3K9me3-3_202	-29.1365488338209	-3.85583568775259	Old	Bcells	#56B4E9
PZ-ChIC-Bl6BMSC-H3K9me3-1_126	12.1915459726437	30.1078642650193	Old	LT	#d093b5
B6-13W1-BM-H3K9me3-2_3	-3.91023339972482	-26.0083933622218	Old	Granulocytes	#D55E00
B6-13W1-BM-H3K9me3-3_158	-8.02050567148283	-22.4570406545875	Old	Granulocytes	#D55E00
PZ-ChIC-B6BMSC-H3K9me3-2_284	13.2405684793446	34.1974798084217	Old	HSCs	#CC79A7
PZ-Bl6-BM-Linneg-H3K9me3-2_74	-31.7660353178002	-13.6292545019935	Old	Bcells	#56B4E9
PZ-ChIC-Bl6BMSC-H3K9me3-1_57	9.55041244222081	32.1626962342111	Old	LT	#d093b5
PZ-ChIC-B6BMSC-H3K9me3-2_250	5.94104756197834	26.8534805685954	Old	HSCs	#CC79A7
PZ-Bl6-BM-Linneg-H3K9me3-2_157	-9.45737040384633	22.4319796792908	Old	LT	#d093b5
B6-13W1-BM-H3K9me3-2_253	-29.800126824374	-6.55211461029387	Old	Bcells	#56B4E9
PZ-ChIC-B6BMSC-H3K9me3-2_27	8.1633330100323	36.5869264602303	Old	LT	#d093b5
PZ-ChIC-B6BMSC-H3K9me3-2_169	15.0253609388222	31.6458491738642	Old	HSCs	#CC79A7
PZ-ChIC-Bl6BMSC-H3K9me3-1_271	8.93937162500746	33.3325054128651	Old	MPPs	#d02b87
B6-13W1-BM-H3K9me3-1_45	-7.91348852820941	-24.5996273447107	Old	Granulocytes	#D55E00
PZ-ChIC-B6BMSC-H3K9me3-2_237	10.1834600074254	28.504298319006	Old	LT	#d093b5
PZ-ChIC-B6BMSC-H3K9me3-2_298	10.7158474003365	30.3050575031866	Old	ST	#fd87c9
B6-13W1-BM-H3K9me3-3_107	-29.8764554634784	-6.23258798031236	Old	Bcells	#56B4E9
PZ-ChIC-B6BMSC-H3K9me3-2_377	12.3004303260317	35.5648399761245	Old	HSCs	#CC79A7
B6-13W1-BM-H3K9me3-2_349	-6.57275864794863	-25.5769586878059	Old	Granulocytes	#D55E00
B6-13W1-BM-H3K9me3-1_184	-23.9607971224822	-3.35701225697309	Old	Bcells	#56B4E9
B6-13W1-BM-H3K9me3-3_262	-29.6575128493179	-13.1091757779796	Old	Bcells	#56B4E9
PZ-ChIC-B6BMSC-H3K9me3-2_100	4.2320409432302	32.8458079410263	Old	HSCs	#CC79A7
B6-13W1-BM-H3K9me3-1_339	-5.11197986875702	-20.7979689047455	Old	Granulocytes	#D55E00
PZ-ChIC-B6BMSC-H3K9me3-2_304	6.72352077906606	23.4505935084386	Old	MPPs	#d02b87
B6-13W1-BM-H3K9me3-2_345	-3.03460831092281	-28.7074851681506	Old	Granulocytes	#D55E00
B6-13W1-BM-H3K9me3-1_340	-6.26882011279248	-29.793516225191	Old	Granulocytes	#D55E00
B6-13W1-BM-H3K9me3-3_74	-31.3897846007975	-9.157690037064	Old	Bcells	#56B4E9
B6-13W1-BM-H3K9me3-1_180	-8.48128880404103	-27.3411438633536	Old	Granulocytes	#D55E00
PZ-ChIC-B6BMSC-H3K9me3-2_149	10.7137550111345	31.3098689229328	Old	ST	#fd87c9
PZ-ChIC-B6BMSC-H3K9me3-2_331	13.7567303655217	31.2332684162727	Old	LT	#d093b5
B6-13W1-BM-H3K9me3-3_302	-1.39488826501808	-28.6662687247203	Old	Granulocytes	#D55E00
PZ-ChIC-B6BMSC-H3K9me3-2_182	5.52966468556165	30.3967837653452	Old	LT	#d093b5
PZ-ChIC-B6BMSC-H3K9me3-2_99	11.0441770349783	29.2618821617686	Old	LT	#d093b5
B6-13W1-BM-H3K9me3-1_26	-5.93470361321575	-30.3338512082948	Old	Granulocytes	#D55E00
B6-13W1-BM-H3K9me3-2_13	-26.9138405773328	-9.41179632887705	Old	Bcells	#56B4E9
B6-13W1-BM-H3K9me3-1_148	-3.27783246421413	-26.940163316291	Old	Granulocytes	#D55E00
B6-13W1-BM-H3K9me3-2_353	-25.8595396861418	-8.29188111730027	Old	Bcells	#56B4E9
B6-13W1-BM-H3K9me3-1_232	-3.83822858411342	-22.4004696506047	Old	Granulocytes	#D55E00
PZ-ChIC-Bl6BMSC-H3K9me3-1_152	8.16604038678894	17.3516851500786	Old	MPPs	#d02b87
B6-13W1-BM-H3K9me3-1_213	-6.17372399585296	-28.4122583416154	Old	Granulocytes	#D55E00
B6-13W1-BM-H3K9me3-3_164	-5.95606204922392	-25.5357054769957	Old	Granulocytes	#D55E00
B6-13W1-BM-H3K9me3-2_138	-31.0334845129258	-5.57800993691269	Old	Bcells	#56B4E9
B6-13W1-BM-H3K9me3-3_104	-23.4855360102539	-5.35120653769398	Old	Bcells	#56B4E9
B6-13W1-BM-H3K9me3-1_75	-28.1159387319066	-3.71246966426289	Old	Bcells	#56B4E9
B6-13W1-BM-H3K9me3-1_234	-29.0968722414779	-7.72474922781063	Old	Bcells	#56B4E9
B6-13W1-BM-H3K9me3-2_243	-19.1559625260454	-8.82725517519547	Old	Bcells	#56B4E9
PZ-ChIC-B6BMSC-H3K9me3-2_55	7.25825044872375	35.0074704814072	Old	LT	#d093b5
B6-13W1-BM-H3K9me3-3_125	-1.76433155652149	-23.7096381314564	Old	Granulocytes	#D55E00
PZ-Bl6-BM-Linneg-H3K9me3-1_330	-29.8866415504646	-13.385703039411	Old	Bcells	#56B4E9
B6-13W1-BM-H3K9me3-3_234	-3.03064818533465	-14.890912746558	Old	Granulocytes	#D55E00
B6-13W1-BM-H3K9me3-1_320	28.4424201377756	-10.4329590002653	Old	Eryths	#0072B2
B6-13W1-BM-H3K9me3-3_152	-2.06884203096743	-19.0366776874082	Old	Granulocytes	#D55E00
B6-13W1-BM-H3K9me3-2_25	-33.4856521208403	-11.0877432487282	Old	Bcells	#56B4E9
PZ-ChIC-B6BMSC-H3K9me3-2_308	13.9986394154694	29.4822941308694	Old	LT	#d093b5
B6-13W1-BM-H3K9me3-1_326	-5.70558328261133	-25.5040780818186	Old	Granulocytes	#D55E00
PZ-ChIC-Bl6BMSC-H3K9me3-1_273	3.94357123800924	32.6419940993209	Old	HSCs	#CC79A7
B6-13W1-BM-H3K9me3-1_182	-30.8476682574145	-11.8030035542909	Old	Bcells	#56B4E9
PZ-ChIC-Bl6BMSC-H3K9me3-1_79	11.2179037542846	28.9907347439571	Old	ST	#fd87c9
PZ-ChIC-Bl6BMSC-H3K9me3-1_97	-9.40334302662397	23.5454736985533	Old	MPPs	#d02b87
B6-13W1-BM-H3K9me3-3_147	-4.47623836008746	-25.7704988872664	Old	Granulocytes	#D55E00
B6-13W1-BM-H3K9me3-1_293	-5.44329123236658	-26.9433019545917	Old	Granulocytes	#D55E00
B6-13W1-BM-H3K9me3-3_84	-5.15229837213219	-29.8096972553243	Old	Granulocytes	#D55E00
PZ-ChIC-B6BMSC-H3K9me3-2_130	14.7211319940008	32.7622847066198	Old	HSCs	#CC79A7
B6-13W1-BM-H3K9me3-2_169	-3.41616557914008	-28.7529916639459	Old	Granulocytes	#D55E00
B6-13W1-BM-H3K9me3-2_132	-1.97836998742147	-29.9331078230684	Old	Granulocytes	#D55E00
B6-13W1-BM-H3K9me3-2_15	-29.6991739927028	-6.26249750162137	Old	Bcells	#56B4E9
PZ-ChIC-Bl6BMSC-H3K9me3-1_195	3.91838334450399	33.5071547561575	Old	LT	#d093b5
PZ-Bl6-BM-Linneg-H3K9me3-1_239	6.22076070516364	31.4154885217212	Old	CMP	#daac89
B6-13W1-BM-H3K9me3-1_145	-4.11132014317738	-29.9560879013793	Old	Granulocytes	#D55E00
B6-13W1-BM-H3K9me3-1_19	-27.9213421265491	-5.26501031305167	Old	Bcells	#56B4E9
B6-13W1-BM-H3K9me3-2_167	-29.4795938107104	-7.86058491477971	Old	Bcells	#56B4E9
B6-13W1-BM-H3K9me3-1_286	-2.14697024982967	-19.8056996396302	Old	Granulocytes	#D55E00
B6-13W1-BM-H3K9me3-1_91	8.7712488480771	33.0087876575521	Old	MPPs	#d02b87
B6-13W1-BM-H3K9me3-1_65	-8.08417664649081	-25.3424079037974	Old	Granulocytes	#D55E00
PZ-Bl6-BM-Linneg-H3K9me3-2_335	33.9963350910354	-16.5719437101094	Old	Eryths	#0072B2
PZ-ChIC-B6BMSC-H3K9me3-2_288	11.2910016987924	31.8882589675619	Old	LT	#d093b5
PZ-ChIC-Bl6BMSC-H3K9me3-1_65	10.9505822595835	33.9917119684428	Old	LT	#d093b5
PZ-ChIC-Bl6BMSC-H3K9me3-1_218	8.13660848078347	27.0998861047055	Old	LT	#d093b5
PZ-ChIC-B6BMSC-H3K9me3-2_3	11.1242894065391	34.5584560233439	Old	HSCs	#CC79A7
PZ-ChIC-B6BMSC-H3K9me3-2_41	7.30485647235884	33.0808059141948	Old	LT	#d093b5
PZ-ChIC-Bl6BMSC-H3K9me3-1_60	9.27087337912642	34.9569602737781	Old	HSCs	#CC79A7
PZ-ChIC-Bl6BMSC-H3K9me3-1_47	13.6029267061431	33.7566731342	Old	HSCs	#CC79A7
B6-13W1-BM-H3K9me3-3_289	-5.77544345183024	-29.1533925111589	Old	Granulocytes	#D55E00
B6-13W1-BM-H3K9me3-3_300	-6.22841123458538	-28.2329815385751	Old	Granulocytes	#D55E00
B6-13W1-BM-H3K9me3-2_179	-31.4226817357202	-5.71977076261603	Old	Bcells	#56B4E9
PZ-ChIC-B6BMSC-H3K9me3-2_58	11.2355211521578	32.4788909819909	Old	LT	#d093b5
B6-13W1-BM-H3K9me3-1_346	-5.65565398533932	-29.9733561322075	Old	Granulocytes	#D55E00
PZ-ChIC-B6BMSC-H3K9me3-2_176	10.8062913928048	35.2604641826245	Old	HSCs	#CC79A7
PZ-ChIC-Bl6BMSC-H3K9me3-1_13	7.1174938278861	35.6035938175032	Old	HSCs	#CC79A7
PZ-ChIC-B6BMSC-H3K9me3-2_89	8.59172288503509	36.6241969382437	Old	HSCs	#CC79A7
B6-13W1-BM-H3K9me3-3_175	-6.81660731446954	-26.8578867667702	Old	Granulocytes	#D55E00
PZ-ChIC-B6BMSC-H3K9me3-2_327	8.56791334032516	27.2329103381474	Old	LT	#d093b5
PZ-ChIC-B6BMSC-H3K9me3-2_81	9.91588066171942	34.5322881637583	Old	HSCs	#CC79A7
B6-13W1-BM-H3K9me3-1_158	-4.1841192482144	-28.1473305221915	Old	Granulocytes	#D55E00
PZ-ChIC-Bl6BMSC-H3K9me3-1_141	4.67648459728019	30.9770678853392	Old	HSCs	#CC79A7
B6-13W1-BM-H3K9me3-3_281	-29.0602667296195	-5.61792564038238	Old	Bcells	#56B4E9
PZ-Bl6-BM-Linneg-H3K9me3-3_313	35.1916033479134	-15.3001271928436	Old	Eryths	#0072B2
B6-13W1-BM-H3K9me3-3_116	-4.29722586845375	-28.9584633025882	Old	Granulocytes	#D55E00
PZ-ChIC-Bl6BMSC-H3K9me3-1_318	11.2035492999026	33.4950446232634	Old	LT	#d093b5
PZ-ChIC-Bl6BMSC-H3K9me3-1_111	12.2802533745072	34.7148462045269	Old	HSCs	#CC79A7
PZ-ChIC-Bl6BMSC-H3K9me3-1_2	8.03214981237985	25.9669257654851	Old	LT	#d093b5
PZ-ChIC-Bl6BMSC-H3K9me3-1_94	11.8090781392664	33.8395712472903	Old	LT	#d093b5
B6-13W1-BM-H3K9me3-2_304	-7.09304422991541	-29.8592122598886	Old	Granulocytes	#D55E00
PZ-ChIC-B6BMSC-H3K9me3-2_276	7.29275180681381	33.8692525403941	Old	HSCs	#CC79A7
PZ-Bl6-BM-Linneg-H3K9me3-3_103	32.0224148120228	-12.6004710127871	Old	Eryths	#0072B2
B6-13W1-BM-H3K9me3-2_67	5.15335780031979	-19.459999720418	Old	Granulocytes	#D55E00
PZ-ChIC-B6BMSC-H3K9me3-2_196	10.6653544401798	35.3620340178208	Old	HSCs	#CC79A7
B6-13W1-BM-H3K9me3-1_17	-6.71872634771208	-21.9749187882561	Old	Granulocytes	#D55E00
B6-13W1-BM-H3K9me3-2_372	-2.78957646769953	-30.3604605280048	Old	Granulocytes	#D55E00
B6-13W1-BM-H3K9me3-3_280	4.45708123954329	-25.8008418983136	Old	Granulocytes	#D55E00
B6-13W1-BM-H3K9me3-3_343	-30.998542806925	-8.47601745578162	Old	Bcells	#56B4E9
PZ-ChIC-B6BMSC-H3K9me3-2_26	11.9471638182538	35.4668164974407	Old	HSCs	#CC79A7
PZ-ChIC-Bl6BMSC-H3K9me3-1_18	13.8301367703038	30.1810140973733	Old	LT	#d093b5
B6-13W1-BM-H3K9me3-1_313	-5.45728406179607	-28.6669491228413	Old	Granulocytes	#D55E00
B6-13W1-BM-H3K9me3-2_181	-7.79106009678123	-29.0752790403158	Old	Granulocytes	#D55E00
B6-13W1-BM-H3K9me3-2_373	-7.67788008496236	-29.1376214878864	Old	Granulocytes	#D55E00
B6-13W1-BM-H3K9me3-1_330	-5.48191921725553	-28.7785072011874	Old	Granulocytes	#D55E00
PZ-ChIC-Bl6BMSC-H3K9me3-1_225	12.2450673781912	31.03956305337	Old	LT	#d093b5
B6-13W1-BM-H3K9me3-1_332	-26.7532402275104	-5.86517874239287	Old	Bcells	#56B4E9
PZ-ChIC-Bl6BMSC-H3K9me3-1_232	14.8350985303488	31.0718724081312	Old	LT	#d093b5
B6-13W1-BM-H3K9me3-1_90	-5.34520091483176	-26.4957587478776	Old	Granulocytes	#D55E00
PZ-ChIC-Bl6BMSC-H3K9me3-1_253	10.4783399014429	31.598673704943	Old	LT	#d093b5
B6-13W1-BM-H3K9me3-2_207	-30.1098159038683	-5.94554764684886	Old	Bcells	#56B4E9
B6-13W1-BM-H3K9me3-3_278	-25.6538431768618	-3.45154009462479	Old	Bcells	#56B4E9
B6-13W1-BM-H3K9me3-1_181	-3.63416926670851	-22.8238149357868	Old	Granulocytes	#D55E00
B6-13W1-BM-H3K9me3-3_79	-28.5500809088299	-5.75155968233028	Old	Bcells	#56B4E9
B6-13W1-BM-H3K9me3-2_94	-2.44194160445425	-23.9196714856538	Old	Granulocytes	#D55E00
PZ-ChIC-B6BMSC-H3K9me3-2_363	11.767804037066	32.521575768571	Old	LT	#d093b5
PZ-ChIC-B6BMSC-H3K9me3-2_272	4.60814815372888	30.1676160533043	Old	MPPs	#d02b87
B6-13W1-BM-H3K9me3-3_192	-2.38885039917926	-7.5724994181689	Old	Granulocytes	#D55E00
PZ-Bl6-BM-Linneg-H3K9me3-1_136	-0.0746532178805146	22.7318798525792	Old	LT	#d093b5
PZ-Bl6-BM-Linneg-H3K9me3-1_184	-31.6996600730723	-13.8175624577118	Old	Bcells	#56B4E9
B6-13W1-BM-H3K9me3-2_58	-29.5648425408736	-4.91048643525737	Old	Bcells	#56B4E9
B6-13W1-BM-H3K9me3-2_164	-5.01872750626735	-28.3657227716425	Old	Granulocytes	#D55E00
PZ-Bl6-BM-Linneg-H3K9me3-3_136	-31.9290410759126	-13.1282202946628	Old	Bcells	#56B4E9
B6-13W1-BM-H3K9me3-2_130	-4.73362876417454	-28.4597348458781	Old	Granulocytes	#D55E00
B6-13W1-BM-H3K9me3-2_266	-31.5085444226874	-4.95589690599315	Old	Bcells	#56B4E9
PZ-ChIC-Bl6BMSC-H3K9me3-1_101	1.99373339972374	33.5201480055843	Old	HSCs	#CC79A7
PZ-Bl6-BM-Linneg-H3K9me3-3_9	-7.25706310471914	-20.5967728932374	Old	Granulocytes	#D55E00
B6-13W1-BM-H3K9me3-2_226	-4.87657162644624	-29.8541753854113	Old	Granulocytes	#D55E00
B6-13W1-BM-H3K9me3-2_172	-6.77660899541377	-28.8316391555534	Old	Granulocytes	#D55E00
PZ-Bl6-BM-Linneg-H3K9me3-2_271	13.4955799443644	32.6907969390489	Old	LT	#d093b5
PZ-ChIC-Bl6BMSC-H3K9me3-1_62	5.10691736164601	14.7248771140147	Old	LT	#d093b5
PZ-ChIC-B6BMSC-H3K9me3-2_215	8.39048019972536	34.8797203617097	Old	LT	#d093b5
B6-13W1-BM-H3K9me3-1_143	-20.40828161296	-6.83700651764942	Old	Bcells	#56B4E9
B6-13W1-BM-H3K9me3-1_104	-6.16111173339098	-29.9626696515299	Old	Granulocytes	#D55E00
PZ-ChIC-Bl6BMSC-H3K9me3-1_118	13.2904586066107	28.6585623035379	Old	HSCs	#CC79A7
PZ-ChIC-B6BMSC-H3K9me3-2_2	5.60805120980813	31.8741140835954	Old	LT	#d093b5
PZ-ChIC-B6BMSC-H3K9me3-2_180	13.4096702420441	33.858306102494	Old	HSCs	#CC79A7
PZ-ChIC-B6BMSC-H3K9me3-2_17	12.8512061133593	29.8709538738229	Old	LT	#d093b5
PZ-Bl6-BM-Linneg-H3K9me3-2_158	35.5223240357808	-14.2131191209095	Old	Eryths	#0072B2
PZ-ChIC-Bl6BMSC-H3K9me3-1_103	4.95750791056917	34.7785541436492	Old	HSCs	#CC79A7
PZ-Bl6-BM-Linneg-H3K9me3-3_33	32.1145317657143	-14.2006334862785	Old	Eryths	#0072B2
B6-13W1-BM-H3K9me3-3_313	-30.5151755084032	-12.3190525133131	Old	Bcells	#56B4E9
B6-13W1-BM-H3K9me3-1_127	25.8353720412778	-9.55344196638643	Old	Eryths	#0072B2
B6-13W1-BM-H3K9me3-2_35	-5.41399165679946	-26.0130868001855	Old	Granulocytes	#D55E00
B6-13W1-BM-H3K9me3-2_38	-5.3414787716583	-28.8379467918426	Old	Granulocytes	#D55E00
PZ-Bl6-BM-Linneg-H3K9me3-2_41	18.8198555898976	-7.20868707416217	Old	Eryths	#0072B2
PZ-Bl6-BM-Linneg-H3K9me3-2_159	28.9872631074119	-13.4938767163393	Old	Eryths	#0072B2
PZ-ChIC-B6BMSC-H3K9me3-2_91	12.683789273315	33.3305338520315	Old	LT	#d093b5
B6-13W1-BM-H3K9me3-1_238	-4.51816922447547	-30.0123429054525	Old	Granulocytes	#D55E00
B6-13W1-BM-H3K9me3-3_165	-6.11645073131238	-20.9636013454703	Old	Granulocytes	#D55E00
B6-13W1-BM-H3K9me3-1_16	-7.92716778565084	-26.3815385029617	Old	Granulocytes	#D55E00
B6-13W1-BM-H3K9me3-2_324	-7.16948214420292	-28.5387333898736	Old	Granulocytes	#D55E00
PZ-ChIC-Bl6BMSC-H3K9me3-1_283	10.9472710299368	31.8921757115849	Old	ST	#fd87c9
B6-13W1-BM-H3K9me3-1_99	-5.11199996084854	-25.3039167096271	Old	Granulocytes	#D55E00
B6-13W1-BM-H3K9me3-2_150	-6.31840077367212	-29.9472162874115	Old	Granulocytes	#D55E00
B6-13W1-BM-H3K9me3-3_305	-20.3332728637524	-7.64124944014451	Old	Bcells	#56B4E9
B6-13W1-BM-H3K9me3-3_49	-29.1174165815388	-9.0956608065582	Old	Bcells	#56B4E9
PZ-ChIC-Bl6BMSC-H3K9me3-1_231	11.5545791532552	30.5311342610933	Old	LT	#d093b5
PZ-Bl6-BM-Linneg-H3K9me3-3_216	32.108744099841	-14.8826315306745	Old	Eryths	#0072B2
PZ-ChIC-Bl6BMSC-H3K9me3-1_191	7.05722268694111	33.1475311405589	Old	HSCs	#CC79A7
B6-13W1-BM-H3K9me3-3_223	-26.3853138246426	-3.38333706018995	Old	Bcells	#56B4E9
B6-13W1-BM-H3K9me3-3_314	-27.4252230277817	-5.96955537333436	Old	Bcells	#56B4E9
B6-13W1-BM-H3K9me3-3_120	-27.3922237141673	-7.57291479002605	Old	Bcells	#56B4E9
PZ-ChIC-Bl6BMSC-H3K9me3-1_149	8.39915553110232	16.1332108314976	Old	LT	#d093b5
PZ-ChIC-B6BMSC-H3K9me3-2_4	9.00906128642091	28.6621363132268	Old	ST	#fd87c9
B6-13W1-BM-H3K9me3-3_37	-2.79574676445577	-23.0850320002432	Old	Granulocytes	#D55E00
B6-13W1-BM-H3K9me3-1_311	-6.04317686310321	-29.2405797389431	Old	Granulocytes	#D55E00
PZ-ChIC-B6BMSC-H3K9me3-2_14	11.3045928194245	31.1061205408501	Old	pDCs	#32CD32
PZ-Bl6-BM-Linneg-H3K9me3-3_183	8.51628484433334	27.9351307809835	Old	pDCs	#32CD32
PZ-ChIC-Bl6BMSC-H3K9me3-1_251	13.9281179874476	31.9977798592204	Old	HSCs	#CC79A7
PZ-ChIC-Bl6BMSC-H3K9me3-1_332	9.97818107391955	33.1276001481813	Old	HSCs	#CC79A7
B6-13W1-BM-H3K9me3-2_223	-27.7320437735639	-7.33898770283976	Old	Bcells	#56B4E9
PZ-ChIC-Bl6BMSC-H3K9me3-1_315	8.565814843577	29.6187825398971	Old	ST	#fd87c9
B6-13W1-BM-H3K9me3-3_229	-30.6970329573817	-4.80658357739538	Old	Bcells	#56B4E9
B6-13W1-BM-H3K9me3-3_283	-27.5377231205872	-3.94149215412344	Old	Bcells	#56B4E9
B6-13W1-BM-H3K9me3-1_241	-2.72153525400168	-22.4350893035122	Old	Granulocytes	#D55E00
PZ-Bl6-BM-Linneg-H3K9me3-1_134	11.6549083637406	29.2751715603221	Old	ST	#fd87c9
B6-13W1-BM-H3K9me3-3_336	-6.41951723013333	-24.6030906737079	Old	Granulocytes	#D55E00
PZ-ChIC-B6BMSC-H3K9me3-2_74	10.9927274317317	30.118303404964	Old	HSCs	#CC79A7
PZ-Bl6-BM-Linneg-H3K9me3-1_24	-9.40039267421668	-11.6229748201728	Old	Bcells	#56B4E9
B6-13W1-BM-H3K9me3-3_174	-6.86399359871254	-22.4783636523991	Old	Granulocytes	#D55E00
PZ-ChIC-B6BMSC-H3K9me3-2_187	11.3150078396332	34.7473190761717	Old	HSCs	#CC79A7
B6-13W1-BM-H3K9me3-1_323	-21.550169691545	-6.80055309974702	Old	Bcells	#56B4E9
PZ-Bl6-BM-Linneg-H3K9me3-3_288	34.7475373146449	-13.1648762079137	Old	Eryths	#0072B2
B6-13W1-BM-H3K9me3-1_226	-5.43603072204491	-27.9742617343785	Old	Granulocytes	#D55E00
PZ-ChIC-Bl6BMSC-H3K9me3-1_200	12.8439263025648	29.0736912554502	Old	HSCs	#CC79A7
B6-13W1-BM-H3K9me3-2_303	6.71873867844086	-12.5197102340808	Old	Granulocytes	#D55E00
PZ-ChIC-Bl6BMSC-H3K9me3-1_363	7.57203970941504	33.9219079705901	Old	HSCs	#CC79A7
PZ-ChIC-B6BMSC-H3K9me3-2_321	12.2428443122517	31.9338944917086	Old	LT	#d093b5
PZ-Bl6-BM-Linneg-H3K9me3-1_181	10.8805689016008	31.2243816920568	Old	LT	#d093b5
B6-13W1-BM-H3K9me3-2_82	-6.81501812623171	-24.6983866253864	Old	Granulocytes	#D55E00
PZ-ChIC-Bl6BMSC-H3K9me3-1_33	9.22994579111189	30.6500931542289	Old	HSCs	#CC79A7
PZ-ChIC-Bl6BMSC-H3K9me3-1_322	7.53067926328724	36.4581335086398	Old	LT	#d093b5
PZ-Bl6-BM-Linneg-H3K9me3-3_291	31.5374665696385	-14.9500499384908	Old	Eryths	#0072B2
B6-13W1-BM-H3K9me3-2_39	-28.2403941837468	-3.12701607654781	Old	Bcells	#56B4E9
PZ-Bl6-BM-Linneg-H3K9me3-2_209	33.6124924386453	-15.0328456991355	Old	Eryths	#0072B2
PZ-ChIC-B6BMSC-H3K9me3-2_228	9.42923869579411	30.0525199801863	Old	LT	#d093b5
B6-13W1-BM-H3K9me3-3_169	-27.974806303765	-8.39608957407114	Old	Bcells	#56B4E9
PZ-ChIC-B6BMSC-H3K9me3-2_53	8.77686409513568	33.5471613395494	Old	LT	#d093b5
PZ-Bl6-BM-Linneg-H3K9me3-3_0	33.0532922503231	-13.9028732551728	Old	Eryths	#0072B2
PZ-ChIC-Bl6BMSC-H3K9me3-1_329	-7.25887076745061	22.9353153089852	Old	LT	#d093b5
B6-13W1-BM-H3K9me3-3_44	-7.02542364418368	-23.7400390761429	Old	Granulocytes	#D55E00
B6-13W1-BM-H3K9me3-2_30	-8.5872532652862	-26.5722177257666	Old	Granulocytes	#D55E00
PZ-ChIC-B6BMSC-H3K9me3-2_13	12.3894421387673	29.5523394845682	Old	LT	#d093b5
B6-13W1-BM-H3K9me3-2_302	-2.07464221453013	-29.2687094933067	Old	Granulocytes	#D55E00
B6-13W1-BM-H3K9me3-2_288	0.0147827997779173	-23.3537995679517	Old	Granulocytes	#D55E00
PZ-ChIC-Bl6BMSC-H3K9me3-1_262	10.8738417756267	32.3322279434167	Old	HSCs	#CC79A7
B6-13W1-BM-H3K9me3-1_138	-4.65936907073805	-27.2323711092862	Old	Granulocytes	#D55E00
B6-13W1-BM-H3K9me3-2_69	29.8060539740905	-13.9076255913389	Old	Eryths	#0072B2
B6-13W1-BM-H3K9me3-1_157	-6.01700176454945	-18.1851785175466	Old	Granulocytes	#D55E00
B6-13W1-BM-H3K9me3-2_325	0.0380539520573262	-28.5952485964059	Old	Granulocytes	#D55E00
B6-13W1-BM-H3K9me3-3_355	-1.95404953680958	-28.7500798739831	Old	Granulocytes	#D55E00
PZ-ChIC-B6BMSC-H3K9me3-2_141	11.3729912455118	29.6964822854708	Old	LT	#d093b5
B6-13W1-BM-H3K9me3-1_223	-21.6193591181669	-6.85576615632257	Old	Bcells	#56B4E9
PZ-Bl6-BM-Linneg-H3K9me3-1_51	-1.01069954620234	-18.2967654362895	Old	Granulocytes	#D55E00
PZ-Bl6-BM-Linneg-H3K9me3-3_84	-31.565481732212	-11.6589186013477	Old	Bcells	#56B4E9
B6-13W1-BM-H3K9me3-3_123	-30.511051699933	-6.00009471105305	Old	Bcells	#56B4E9
B6-13W1-BM-H3K9me3-2_282	-2.72183844300293	-25.4586364006614	Old	Granulocytes	#D55E00
PZ-Bl6-BM-Linneg-H3K9me3-1_29	-30.0094012960762	-9.85999225317667	Old	Bcells	#56B4E9
B6-13W1-BM-H3K9me3-1_246	-16.4386736733159	-6.40540050343324	Old	Bcells	#56B4E9
B6-13W1-BM-H3K9me3-1_108	-23.7813851677437	-7.2514534904706	Old	Bcells	#56B4E9
PZ-ChIC-Bl6BMSC-H3K9me3-1_48	3.23728029042416	31.4318053027762	Old	HSCs	#CC79A7
PZ-ChIC-Bl6BMSC-H3K9me3-1_323	12.1159817929498	32.6457169742222	Old	LT	#d093b5
PZ-Bl6-BM-Linneg-H3K9me3-1_372	-4.88201900580705	-22.321187505072	Old	Granulocytes	#D55E00
PZ-ChIC-B6BMSC-H3K9me3-2_255	12.5502061426401	31.2437243998852	Old	LT	#d093b5
PZ-ChIC-Bl6BMSC-H3K9me3-1_119	14.3647238440038	32.6916304145508	Old	LT	#d093b5
B6-13W1-BM-H3K9me3-2_37	-5.84288783875401	-28.8273944968844	Old	Granulocytes	#D55E00
PZ-ChIC-B6BMSC-H3K9me3-2_152	12.7526615093758	29.5740033585379	Old	LT	#d093b5
B6-13W1-BM-H3K9me3-2_355	-6.03442561158193	-26.3609002461143	Old	Granulocytes	#D55E00
PZ-Bl6-BM-Linneg-H3K9me3-3_306	33.7576274615282	-16.2414745270796	Old	Eryths	#0072B2
B6-13W1-BM-H3K9me3-1_50	-5.37491836106217	-21.3912410971247	Old	Granulocytes	#D55E00
PZ-Bl6-BM-Linneg-H3K9me3-1_133	-5.90476501172337	-24.2871357873783	Old	Granulocytes	#D55E00
B6-13W1-BM-H3K9me3-3_25	-4.47879802718768	-28.7210706420366	Old	Granulocytes	#D55E00
B6-13W1-BM-H3K9me3-2_168	-4.13234280512431	-14.32037876445	Old	Granulocytes	#D55E00
B6-13W1-BM-H3K9me3-1_132	-4.77740605179004	-17.6350316788582	Old	Granulocytes	#D55E00
B6-13W1-BM-H3K9me3-1_81	-4.31273420729215	-28.1822071113417	Old	Granulocytes	#D55E00
B6-13W1-BM-H3K9me3-2_185	-2.37483774703298	-26.5803041886043	Old	Granulocytes	#D55E00
PZ-ChIC-B6BMSC-H3K9me3-2_342	7.24733288305158	31.5714108938779	Old	MEP	#4c90b7
PZ-ChIC-Bl6BMSC-H3K9me3-1_236	11.8150921268426	34.6263482393124	Old	HSCs	#CC79A7
B6-13W1-BM-H3K9me3-3_216	2.33647512165805	-15.9798061367177	Old	Granulocytes	#D55E00
PZ-Bl6-BM-Linneg-H3K9me3-3_222	35.1785312594748	-13.2849214249431	Old	Eryths	#0072B2
PZ-ChIC-B6BMSC-H3K9me3-2_200	9.69755209431795	36.293218760993	Old	HSCs	#CC79A7
PZ-ChIC-B6BMSC-H3K9me3-2_257	13.0941220967438	20.7416847394056	Old	HSCs	#CC79A7
PZ-ChIC-Bl6BMSC-H3K9me3-1_4	14.265027976321	31.7850214265099	Old	HSCs	#CC79A7
PZ-ChIC-B6BMSC-H3K9me3-2_300	7.01607882640249	33.5844271595602	Old	LT	#d093b5
PZ-ChIC-B6BMSC-H3K9me3-2_227	14.3304291942755	23.0456964849184	Old	LT	#d093b5
PZ-ChIC-Bl6BMSC-H3K9me3-1_10	12.1408654481309	28.8012419993569	Old	ST	#fd87c9
PZ-ChIC-Bl6BMSC-H3K9me3-1_227	10.1093173851693	31.3537545546077	Old	HSCs	#CC79A7
B6-13W1-BM-H3K9me3-3_134	-8.6831436640613	-23.25932339477	Old	Granulocytes	#D55E00
PZ-ChIC-Bl6BMSC-H3K9me3-1_91	10.6329374323262	32.9819142906399	Old	HSCs	#CC79A7
PZ-Bl6-BM-Linneg-H3K9me3-1_69	-5.7034319714052	-30.1110288609426	Old	Granulocytes	#D55E00
B6-13W1-BM-H3K9me3-2_19	-6.97724794592161	-27.2408995340906	Old	Granulocytes	#D55E00
B6-13W1-BM-H3K9me3-2_135	-2.99329672045359	-21.5568761194655	Old	Granulocytes	#D55E00
PZ-ChIC-B6BMSC-H3K9me3-2_333	8.5098809577616	15.6348386833925	Old	HSCs	#CC79A7
PZ-ChIC-B6BMSC-H3K9me3-2_107	8.04507286773355	32.8888431503704	Old	ST	#fd87c9
PZ-ChIC-Bl6BMSC-H3K9me3-1_219	12.5551289647509	33.8516406159921	Old	HSCs	#CC79A7
PZ-ChIC-B6BMSC-H3K9me3-2_319	11.7376790860689	31.070839124205	Old	LT	#d093b5
PZ-Bl6-BM-Linneg-H3K9me3-2_251	34.1991301575748	-13.4587577920182	Old	Eryths	#0072B2
B6-13W1-BM-H3K9me3-1_129	-5.88028690791679	-29.111303468312	Old	Granulocytes	#D55E00
B6-13W1-BM-H3K9me3-3_232	-6.24826013364915	-26.4388586895119	Old	Granulocytes	#D55E00
PZ-Bl6-BM-Linneg-H3K9me3-2_368	-4.60542650633884	23.0251480777586	Old	MEP	#4c90b7
B6-13W1-BM-H3K9me3-2_77	-6.77609706206872	-27.6994094716556	Old	Granulocytes	#D55E00
PZ-Bl6-BM-Linneg-H3K9me3-2_95	-31.4093414703216	-12.7400718916989	Old	Bcells	#56B4E9
PZ-ChIC-Bl6BMSC-H3K9me3-1_27	10.5582535550435	29.5501880227923	Old	ST	#fd87c9
PZ-ChIC-Bl6BMSC-H3K9me3-1_137	7.77516621345242	33.1231602365318	Old	HSCs	#CC79A7
B6-13W1-BM-H3K9me3-3_108	-25.9328247241294	-6.38292167261565	Old	Bcells	#56B4E9
B6-13W1-BM-H3K9me3-2_350	-5.17377579672323	-24.7230446855899	Old	Granulocytes	#D55E00
B6-13W1-BM-H3K9me3-1_93	-6.84370473249097	-30.4599884999422	Old	Granulocytes	#D55E00
B6-13W1-BM-H3K9me3-1_362	-3.24739730150706	-29.6934122728529	Old	Granulocytes	#D55E00
PZ-Bl6-BM-Linneg-H3K9me3-1_112	32.7720906145309	-11.7985681485379	Old	Eryths	#0072B2
PZ-ChIC-B6BMSC-H3K9me3-2_19	9.62225737581359	36.5461495969425	Old	HSCs	#CC79A7
B6-13W1-BM-H3K9me3-2_188	-7.45998268743916	-25.2543261368454	Old	Granulocytes	#D55E00
B6-13W1-BM-H3K9me3-1_275	-6.65566394470937	-16.84729928563	Old	Granulocytes	#D55E00
PZ-ChIC-Bl6BMSC-H3K9me3-1_16	-9.54475066107194	23.5426969562241	Old	LT	#d093b5
B6-13W1-BM-H3K9me3-1_55	-6.58985625789343	-30.5860966379058	Old	Granulocytes	#D55E00
B6-13W1-BM-H3K9me3-1_344	-22.4755104302379	-13.5075465261825	Old	Bcells	#56B4E9
B6-13W1-BM-H3K9me3-1_309	2.45793064182069	-26.9081167963588	Old	Granulocytes	#D55E00
PZ-ChIC-B6BMSC-H3K9me3-2_133	7.21637193415653	32.3342415883889	Old	LT	#d093b5
B6-13W1-BM-H3K9me3-3_291	-29.100430540841	-8.29757171328196	Old	Bcells	#56B4E9
PZ-ChIC-Bl6BMSC-H3K9me3-1_324	9.00780249915723	34.0892402003156	Old	LT	#d093b5
PZ-ChIC-B6BMSC-H3K9me3-2_143	9.01842151764737	36.1845413480632	Old	HSCs	#CC79A7
B6-13W1-BM-H3K9me3-2_204	-5.17639663885951	-31.0639886496102	Old	Granulocytes	#D55E00
PZ-Bl6-BM-Linneg-H3K9me3-1_130	-3.95190734692001	-25.2376673629816	Old	Granulocytes	#D55E00
B6-13W1-BM-H3K9me3-2_334	-24.2748696371621	-5.27138295389762	Old	Bcells	#56B4E9
B6-13W1-BM-H3K9me3-3_364	-4.37438420828771	-25.2241170478126	Old	Granulocytes	#D55E00
PZ-Bl6-BM-Linneg-H3K9me3-1_23	3.45104858968596	-20.6878523328462	Old	Granulocytes	#D55E00
PZ-ChIC-Bl6BMSC-H3K9me3-1_360	8.98933181606411	26.08668919651	Old	ST	#fd87c9
PZ-Bl6-BM-Linneg-H3K9me3-3_90	33.4011538657213	-13.7900589528964	Old	Eryths	#0072B2
PZ-Bl6-BM-Linneg-H3K9me3-1_244	32.2191368839351	-16.686418833592	Old	Eryths	#0072B2
PZ-ChIC-Bl6BMSC-H3K9me3-1_187	9.74974694698288	32.6858625118165	Old	LT	#d093b5
B6-13W1-BM-H3K9me3-3_156	-27.8134282409389	-4.71368301297034	Old	Bcells	#56B4E9
B6-13W1-BM-H3K9me3-2_81	-30.2108440618084	-4.65313349517788	Old	Bcells	#56B4E9
B6-13W1-BM-H3K9me3-1_103	-0.733537382078886	-13.1448412905692	Old	Granulocytes	#D55E00
B6-13W1-BM-H3K9me3-2_219	-4.9886041483834	-17.2141583334864	Old	Granulocytes	#D55E00
B6-13W1-BM-H3K9me3-2_205	-3.82876124628824	-21.771325539727	Old	Granulocytes	#D55E00
PZ-ChIC-Bl6BMSC-H3K9me3-1_125	4.35737154187861	33.2352068579339	Old	HSCs	#CC79A7
B6-13W1-BM-H3K9me3-2_89	-5.57452728562308	-30.8593764899122	Old	Granulocytes	#D55E00
B6-13W1-BM-H3K9me3-1_149	-7.68372520337801	-26.0099985114391	Old	Granulocytes	#D55E00
PZ-ChIC-B6BMSC-H3K9me3-2_161	12.397051650794	30.0606103865885	Old	HSCs	#CC79A7
PZ-ChIC-Bl6BMSC-H3K9me3-1_343	8.54572605165628	30.7108663840554	Old	HSCs	#CC79A7
B6-13W1-BM-H3K9me3-1_24	-6.55549076091347	-30.4167178879128	Old	Granulocytes	#D55E00
B6-13W1-BM-H3K9me3-3_275	-25.7781697759239	-10.0255070298139	Old	Bcells	#56B4E9
B6-13W1-BM-H3K9me3-2_341	-4.75193360394634	-30.3837275993863	Old	Granulocytes	#D55E00
B6-13W1-BM-H3K9me3-2_362	-29.4405874994562	-4.21487201068955	Old	Bcells	#56B4E9
PZ-ChIC-Bl6BMSC-H3K9me3-1_169	11.9095122392412	32.4168728236325	Old	MPPs	#d02b87
PZ-ChIC-B6BMSC-H3K9me3-2_163	10.5402121367296	30.3395568733636	Old	pDCs	#32CD32
B6-13W1-BM-H3K9me3-1_289	-31.411143434652	-7.76165903309788	Old	Bcells	#56B4E9
B6-13W1-BM-H3K9me3-1_85	-29.8609074428697	-10.7101744994	Old	Bcells	#56B4E9
PZ-ChIC-B6BMSC-H3K9me3-2_240	13.7099400750548	32.0184181304615	Old	LT	#d093b5
B6-13W1-BM-H3K9me3-2_175	-28.4008076189839	-8.68975929421833	Old	Bcells	#56B4E9
B6-13W1-BM-H3K9me3-3_150	24.9165959261044	-8.8658200717918	Old	Eryths	#0072B2
PZ-Bl6-BM-Linneg-H3K9me3-2_147	34.8826317707706	-15.4933931529857	Old	Eryths	#0072B2
PZ-Bl6-BM-Linneg-H3K9me3-1_343	33.5070236844714	-15.3544502910802	Old	Eryths	#0072B2
B6-13W1-BM-H3K9me3-3_142	33.2214079085289	-13.9727135306639	Old	Eryths	#0072B2
B6-13W1-BM-H3K9me3-2_11	-24.2395839951171	-5.16968038782751	Old	Bcells	#56B4E9
PZ-ChIC-B6BMSC-H3K9me3-2_366	10.0368769228942	19.1433169457652	Old	ST	#fd87c9
B6-13W1-BM-H3K9me3-2_378	-31.3883256247595	-5.58131439447057	Old	Bcells	#56B4E9
B6-13W1-BM-H3K9me3-3_250	0.170569228098041	-11.9966018823497	Old	Granulocytes	#D55E00
PZ-Bl6-BM-Linneg-H3K9me3-2_349	24.5680179355977	-12.1959396508082	Old	Eryths	#0072B2
PZ-Bl6-BM-Linneg-H3K9me3-1_201	34.0050475913549	-14.4552312682192	Old	Eryths	#0072B2
B6-13W1-BM-H3K9me3-2_79	-3.25668271883148	-25.3466923089721	Old	Granulocytes	#D55E00
PZ-ChIC-B6BMSC-H3K9me3-2_86	7.27309457986649	34.6229603976651	Old	HSCs	#CC79A7
PZ-Bl6-BM-Linneg-H3K9me3-3_331	32.3204272856456	-15.565965864367	Old	Eryths	#0072B2
PZ-Bl6-BM-Linneg-H3K9me3-2_173	11.1710219504697	29.6589239143749	Old	pDCs	#32CD32
PZ-ChIC-B6BMSC-H3K9me3-2_205	0.0166901067302343	21.1016005421608	Old	LT	#d093b5
B6-13W1-BM-H3K9me3-3_301	-26.5856227438969	-3.72244030161422	Old	Bcells	#56B4E9
B6-13W1-BM-H3K9me3-3_140	-5.28298172166632	-23.8601842182039	Old	Granulocytes	#D55E00
PZ-ChIC-B6BMSC-H3K9me3-2_8	8.54966181948009	16.7004109155328	Old	ST	#fd87c9
PZ-ChIC-B6BMSC-H3K9me3-2_20	12.1627360727568	32.6537170743513	Old	LT	#d093b5
PZ-Bl6-BM-Linneg-H3K9me3-2_195	30.8074062066489	-9.75804872951426	Old	Eryths	#0072B2
PZ-ChIC-B6BMSC-H3K9me3-2_236	-3.30379670716463	8.03057764368621	Old	MEP	#4c90b7
B6-13W1-BM-H3K9me3-3_141	-23.2676256340101	-5.08963954929392	Old	Bcells	#56B4E9
PZ-Bl6-BM-Linneg-H3K9me3-3_155	35.213743858963	-14.9582192728085	Old	Eryths	#0072B2
B6-13W1-BM-H3K9me3-1_126	-6.43780590148106	-19.6488011151795	Old	Granulocytes	#D55E00
PZ-Bl6-BM-Linneg-H3K9me3-3_259	34.8033889463405	-15.6864502897452	Old	Eryths	#0072B2
B6-13W1-BM-H3K9me3-3_211	-7.48912821233797	-28.3808183200509	Old	Granulocytes	#D55E00
B6-13W1-BM-H3K9me3-1_83	-27.265133223112	-11.2556533463703	Old	Bcells	#56B4E9
PZ-ChIC-Bl6BMSC-H3K9me3-1_317	0.731220751893785	10.1812198727825	Old	ST	#fd87c9
B6-13W1-BM-H3K9me3-3_334	-27.5039567089549	-10.0019984496445	Old	Bcells	#56B4E9
B6-13W1-BM-H3K9me3-2_121	-6.55281379829008	-26.5119326818102	Old	Granulocytes	#D55E00
B6-13W1-BM-H3K9me3-1_4	-7.37679454254454	-27.0825963368446	Old	Granulocytes	#D55E00
B6-13W1-BM-H3K9me3-1_203	-2.94234103735795	-25.3989122586288	Old	Granulocytes	#D55E00
PZ-ChIC-B6BMSC-H3K9me3-2_21	9.06430248793549	34.121856055087	Old	LT	#d093b5
B6-13W1-BM-H3K9me3-1_325	-6.35675086235284	-26.894485115548	Old	Granulocytes	#D55E00
PZ-Bl6-BM-Linneg-H3K9me3-1_60	-7.9797327906051	11.2926074625539	Old	pDCs	#32CD32
B6-13W1-BM-H3K9me3-2_137	-4.37046372357325	-23.4983987444123	Old	Granulocytes	#D55E00
PZ-ChIC-B6BMSC-H3K9me3-2_230	13.5229344286821	31.0665104365814	Old	HSCs	#CC79A7
PZ-ChIC-Bl6BMSC-H3K9me3-1_205	12.073296585797	28.8385015683187	Old	MPPs	#d02b87
PZ-ChIC-B6BMSC-H3K9me3-2_290	13.336320761885	29.9069454087924	Old	LT	#d093b5
B6-13W1-BM-H3K9me3-3_1	31.2008587016443	-11.6548936000244	Old	Eryths	#0072B2
PZ-Bl6-BM-Linneg-H3K9me3-3_311	34.1785420584626	-15.0298097039533	Old	Eryths	#0072B2
PZ-ChIC-Bl6BMSC-H3K9me3-1_349	11.060420216881	32.8610361845437	Old	HSCs	#CC79A7
B6-13W1-BM-H3K9me3-2_48	-8.13163142941912	-28.0947326133748	Old	Granulocytes	#D55E00
B6-13W1-BM-H3K9me3-1_221	-5.89892460926216	-21.8734655813594	Old	Granulocytes	#D55E00
B6-13W1-BM-H3K9me3-3_312	-6.93645263223488	-30.1751856865552	Old	Granulocytes	#D55E00
B6-13W1-BM-H3K9me3-1_198	-23.635758646288	-5.0927759830334	Old	Bcells	#56B4E9
B6-13W1-BM-H3K9me3-2_292	-23.6791588073089	-6.69205990765179	Old	Bcells	#56B4E9
PZ-ChIC-B6BMSC-H3K9me3-2_244	8.3788863500063	16.5210548806148	Old	ST	#fd87c9
PZ-ChIC-B6BMSC-H3K9me3-2_22	9.10729025596901	32.4969511440763	Old	LT	#d093b5
B6-13W1-BM-H3K9me3-3_151	-30.0360110003913	-12.9872365500252	Old	Bcells	#56B4E9
B6-13W1-BM-H3K9me3-1_207	25.0893389239716	-10.8408346307785	Old	Eryths	#0072B2
B6-13W1-BM-H3K9me3-2_294	-28.9329515577638	-3.44748762740395	Old	Bcells	#56B4E9
PZ-ChIC-B6BMSC-H3K9me3-2_330	11.5819235189074	27.3996944065994	Old	LT	#d093b5
B6-13W1-BM-H3K9me3-3_294	30.3312936790112	-14.5242528327072	Old	Eryths	#0072B2
B6-13W1-BM-H3K9me3-3_82	-3.05063239053429	-24.6327128718068	Old	Granulocytes	#D55E00
PZ-ChIC-Bl6BMSC-H3K9me3-1_73	7.56609565118347	25.1960153154961	Old	LT	#d093b5
B6-13W1-BM-H3K9me3-2_52	-28.878923867525	-4.88341916155287	Old	Bcells	#56B4E9
B6-13W1-BM-H3K9me3-2_65	-7.62897995622841	-29.8097458219054	Old	Granulocytes	#D55E00
B6-13W1-BM-H3K9me3-2_258	-29.4600654890439	-13.4925915161742	Old	Bcells	#56B4E9
PZ-Bl6-BM-Linneg-H3K9me3-3_47	-8.62739355155757	22.5723964951622	Old	ST	#fd87c9
B6-13W1-BM-H3K9me3-1_250	-27.912535927667	-3.22723410243921	Old	Bcells	#56B4E9
B6-13W1-BM-H3K9me3-2_177	-31.7960968604706	-7.29640127090881	Old	Bcells	#56B4E9
PZ-ChIC-Bl6BMSC-H3K9me3-1_288	8.9254778685758	30.085974747514	Old	LT	#d093b5
B6-13W1-BM-H3K9me3-3_315	-5.35796976311623	-30.6937627096662	Old	Granulocytes	#D55E00
B6-13W1-BM-H3K9me3-1_249	-8.21531156522089	-26.3673311971516	Old	Granulocytes	#D55E00
PZ-ChIC-Bl6BMSC-H3K9me3-1_247	6.1643749971144	33.3742350303786	Old	HSCs	#CC79A7
B6-13W1-BM-H3K9me3-3_339	-4.1016502540911	-18.6129464038689	Old	Granulocytes	#D55E00
B6-13W1-BM-H3K9me3-1_192	-4.73043308283613	-26.2775793330292	Old	Granulocytes	#D55E00
B6-13W1-BM-H3K9me3-2_196	-7.24205131622646	-28.666272612406	Old	Granulocytes	#D55E00
B6-13W1-BM-H3K9me3-1_354	-28.4231011995191	-8.97595288520097	Old	Bcells	#56B4E9
PZ-ChIC-Bl6BMSC-H3K9me3-1_44	8.62040652678807	19.9810581534503	Old	HSCs	#CC79A7
PZ-ChIC-B6BMSC-H3K9me3-2_203	11.6344432941913	30.0224313898252	Old	LT	#d093b5
PZ-Bl6-BM-Linneg-H3K9me3-1_249	33.8056948590043	-11.3257830666165	Old	Eryths	#0072B2
PZ-Bl6-BM-Linneg-H3K9me3-1_113	-4.73017648176354	-21.2817677605782	Old	Granulocytes	#D55E00
B6-13W1-BM-H3K9me3-2_340	-3.11861712743757	-28.9830599057842	Old	Granulocytes	#D55E00
B6-13W1-BM-H3K9me3-1_347	-5.33796744749922	-29.2801735219182	Old	Granulocytes	#D55E00
PZ-Bl6-BM-Linneg-H3K9me3-1_93	-8.12340749335504	-11.928033272266	Old	NKs	#006400
PZ-ChIC-B6BMSC-H3K9me3-2_23	6.32279283375847	34.2635404656029	Old	HSCs	#CC79A7
PZ-ChIC-B6BMSC-H3K9me3-2_43	1.86781077130176	20.761373783411	Old	LT	#d093b5
PZ-ChIC-B6BMSC-H3K9me3-2_61	6.21165401981808	32.4344314663439	Old	ST	#fd87c9
PZ-ChIC-Bl6BMSC-H3K9me3-1_178	9.78094878255616	31.0459591256859	Old	HSCs	#CC79A7
B6-13W1-BM-H3K9me3-2_377	-4.41162515938392	-25.4006303350219	Old	Granulocytes	#D55E00
PZ-Bl6-BM-Linneg-H3K9me3-3_77	31.5365961090961	-15.8092016098473	Old	Eryths	#0072B2
PZ-ChIC-B6BMSC-H3K9me3-2_312	11.3628550039493	31.3123560024857	Old	LT	#d093b5
PZ-ChIC-Bl6BMSC-H3K9me3-1_59	10.1743780352923	34.433378259854	Old	HSCs	#CC79A7
B6-13W1-BM-H3K9me3-1_110	-27.1063808531108	-4.3308951439195	Old	Bcells	#56B4E9
PZ-ChIC-Bl6BMSC-H3K9me3-1_117	10.0176167376815	35.2397351075026	Old	HSCs	#CC79A7
PZ-Bl6-BM-Linneg-H3K9me3-2_48	34.027143648888	-12.6074864220019	Old	Eryths	#0072B2
PZ-ChIC-B6BMSC-H3K9me3-2_306	6.63340396593938	27.4461254226008	Old	ST	#fd87c9
B6-13W1-BM-H3K9me3-3_279	-6.64613159743731	-28.251655916929	Old	Granulocytes	#D55E00
B6-13W1-BM-H3K9me3-2_261	-29.7685695898913	-5.13312569449401	Old	Bcells	#56B4E9
PZ-Bl6-BM-Linneg-H3K9me3-2_269	34.1580915375862	-13.4911594321381	Old	Eryths	#0072B2
B6-13W1-BM-H3K9me3-1_43	-4.04901944830397	-5.83621261262095	Old	Granulocytes	#D55E00
B6-13W1-BM-H3K9me3-3_106	0.980040329972645	-25.022996980069	Old	Granulocytes	#D55E00
B6-13W1-BM-H3K9me3-2_272	-5.02759145310371	-24.5306181418888	Old	Granulocytes	#D55E00
PZ-ChIC-B6BMSC-H3K9me3-2_5	10.953348289963	26.7508755054268	Old	ST	#fd87c9
PZ-ChIC-Bl6BMSC-H3K9me3-1_361	5.23360275213902	13.192776368531	Old	ST	#fd87c9
B6-13W1-BM-H3K9me3-2_33	-25.2963284041404	-5.16472003993522	Old	Bcells	#56B4E9
PZ-ChIC-Bl6BMSC-H3K9me3-1_229	13.3669359799468	34.669737935032	Old	HSCs	#CC79A7
B6-13W1-BM-H3K9me3-2_95	-26.2565401477537	-8.76789433776565	Old	Bcells	#56B4E9
B6-13W1-BM-H3K9me3-1_266	-21.9065083219561	-7.34557903337195	Old	Bcells	#56B4E9
B6-13W1-BM-H3K9me3-2_361	-5.71040698853936	-29.7595920845665	Old	Granulocytes	#D55E00
B6-13W1-BM-H3K9me3-3_255	-1.98954024151975	-24.7422567975379	Old	Granulocytes	#D55E00
B6-13W1-BM-H3K9me3-1_154	2.84850008225681	-16.9425360625213	Old	Granulocytes	#D55E00
PZ-Bl6-BM-Linneg-H3K9me3-3_239	23.8887700285878	-12.2403044413956	Old	Eryths	#0072B2
B6-13W1-BM-H3K9me3-2_352	-2.96574911268054	-25.7124994520336	Old	Granulocytes	#D55E00
B6-13W1-BM-H3K9me3-3_352	-3.63580944268727	-12.2172339516539	Old	Granulocytes	#D55E00
B6-13W1-BM-H3K9me3-3_219	-4.98026394378345	-26.9930254545791	Old	Granulocytes	#D55E00
B6-13W1-BM-H3K9me3-1_78	6.49004169810063	-16.2060886135659	Old	Granulocytes	#D55E00
B6-13W1-BM-H3K9me3-3_373	14.8842599629216	-8.59264926166323	Old	Eryths	#0072B2
B6-13W1-BM-H3K9me3-1_285	-4.81853276421556	-19.5066187795276	Old	Granulocytes	#D55E00
B6-13W1-BM-H3K9me3-1_119	-32.7125083028452	-9.41801978721407	Old	Bcells	#56B4E9
PZ-ChIC-B6BMSC-H3K9me3-2_186	5.4018901422811	25.3696706829933	Old	ST	#fd87c9
PZ-ChIC-B6BMSC-H3K9me3-2_66	5.60677301849282	32.0433215410134	Old	LT	#d093b5
PZ-Bl6-BM-Linneg-H3K9me3-2_321	32.8483312134177	-12.8230521971212	Old	Eryths	#0072B2
B6-13W1-BM-H3K9me3-3_271	-6.50518117405985	-27.9555647275906	Old	Granulocytes	#D55E00
B6-13W1-BM-H3K9me3-1_211	-30.2680800949169	-6.35311278601795	Old	Bcells	#56B4E9
B6-13W1-BM-H3K9me3-1_105	-5.27683702125012	-2.73539974086375	Old	Bcells	#56B4E9
B6-13W1-BM-H3K9me3-1_294	-24.6755426831123	-3.40658417046447	Old	Bcells	#56B4E9
PZ-Bl6-BM-Linneg-H3K9me3-3_271	34.401320182727	-14.1157210301321	Old	Eryths	#0072B2
B6-13W1-BM-H3K9me3-2_195	-5.94192166205579	-30.7339238234054	Old	Granulocytes	#D55E00
B6-13W1-BM-H3K9me3-3_235	-2.07036722343126	-25.2451153951528	Old	Granulocytes	#D55E00
B6-13W1-BM-H3K9me3-2_360	-27.4872226761898	-3.3009630807401	Old	Bcells	#56B4E9
PZ-ChIC-Bl6BMSC-H3K9me3-1_308	15.6226278620274	22.6264878826596	Old	HSCs	#CC79A7
PZ-ChIC-B6BMSC-H3K9me3-2_25	8.7714232003993	33.9111103046101	Old	LT	#d093b5
PZ-ChIC-Bl6BMSC-H3K9me3-1_38	11.6277270870267	33.6102445475664	Old	HSCs	#CC79A7
B6-13W1-BM-H3K9me3-3_324	-28.276747791955	-11.9400814351455	Old	Bcells	#56B4E9
PZ-ChIC-B6BMSC-H3K9me3-2_7	6.19746177154861	27.3604534788409	Old	LT	#d093b5
PZ-ChIC-Bl6BMSC-H3K9me3-1_8	11.5723236319706	31.1255486344376	Old	ST	#fd87c9
PZ-ChIC-B6BMSC-H3K9me3-2_234	5.67080873258119	30.7752108504166	Old	MPPs	#d02b87
PZ-ChIC-Bl6BMSC-H3K9me3-1_184	2.92763743881693	31.1087551268523	Old	HSCs	#CC79A7
PZ-ChIC-B6BMSC-H3K9me3-2_349	8.78586288579741	29.9257086511481	Old	ST	#fd87c9
PZ-ChIC-Bl6BMSC-H3K9me3-1_24	13.4513215091135	28.1414989441036	Old	HSCs	#CC79A7
B6-13W1-BM-H3K9me3-3_205	-28.9412130629704	-10.0237272905821	Old	Bcells	#56B4E9
B6-13W1-BM-H3K9me3-1_252	-4.24712858759107	-24.7723841053631	Old	Granulocytes	#D55E00
B6-13W1-BM-H3K9me3-1_349	25.0930753169086	-9.72575848657414	Old	Eryths	#0072B2
B6-13W1-BM-H3K9me3-3_201	-29.4440533585525	-5.2073675419058	Old	Bcells	#56B4E9
PZ-Bl6-BM-Linneg-H3K9me3-2_193	34.4118029156993	-13.4224806001448	Old	Eryths	#0072B2
PZ-Bl6-BM-Linneg-H3K9me3-3_64	-4.41552608685793	3.88546553899794	Old	pDCs	#32CD32
PZ-ChIC-B6BMSC-H3K9me3-2_261	12.4344937876239	33.0744685663388	Old	LT	#d093b5
B6-13W1-BM-H3K9me3-3_23	-5.03393630301662	-30.1920276017421	Old	Granulocytes	#D55E00
B6-13W1-BM-H3K9me3-3_239	-21.1910019606531	-7.80351549540932	Old	Bcells	#56B4E9
B6-13W1-BM-H3K9me3-1_282	-33.1841015892965	-9.8107902936443	Old	Bcells	#56B4E9
B6-13W1-BM-H3K9me3-1_1	-7.29620910442141	-25.0284834035311	Old	Granulocytes	#D55E00
B6-13W1-BM-H3K9me3-3_195	7.0571785957791	-25.3957809969162	Old	Granulocytes	#D55E00
PZ-Bl6-BM-Linneg-H3K9me3-1_173	4.5499763159266	18.9216764420744	Old	LT	#d093b5
B6-13W1-BM-H3K9me3-1_100	-5.12773094138331	-18.4697526093302	Old	Granulocytes	#D55E00
B6-13W1-BM-H3K9me3-3_80	-4.31095213271912	-21.7966088297726	Old	Granulocytes	#D55E00
PZ-ChIC-B6BMSC-H3K9me3-2_274	12.5173627577552	31.8506881038603	Old	LT	#d093b5
B6-13W1-BM-H3K9me3-2_221	-6.799691270721	-25.5302271888628	Old	Granulocytes	#D55E00
B6-13W1-BM-H3K9me3-2_73	-28.1337650433335	-5.09225930550415	Old	Bcells	#56B4E9
B6-13W1-BM-H3K9me3-2_161	-4.50644451210385	-29.7679586369785	Old	Granulocytes	#D55E00
PZ-ChIC-B6BMSC-H3K9me3-2_268	12.3036503578929	32.9631615365466	Old	HSCs	#CC79A7
PZ-ChIC-Bl6BMSC-H3K9me3-1_186	-0.541206025499653	23.5538543140599	Old	HSCs	#CC79A7
PZ-ChIC-Bl6BMSC-H3K9me3-1_269	1.87333519589901	28.8747483232845	Old	LT	#d093b5
PZ-Bl6-BM-Linneg-H3K9me3-3_366	35.3560542287342	-13.7097124851808	Old	Eryths	#0072B2
PZ-Bl6-BM-Linneg-H3K9me3-3_340	35.1843686954561	-15.4653321691119	Old	Eryths	#0072B2
B6-13W1-BM-H3K9me3-1_3	-4.95545526805715	-28.241873575774	Old	Granulocytes	#D55E00
B6-13W1-BM-H3K9me3-2_91	-33.2054343613073	-11.7023693704409	Old	Bcells	#56B4E9
PZ-Bl6-BM-Linneg-H3K9me3-2_202	35.697037945263	-15.4163813850867	Old	Eryths	#0072B2
PZ-ChIC-B6BMSC-H3K9me3-2_344	9.69186589644704	36.3973043733749	Old	LT	#d093b5
B6-13W1-BM-H3K9me3-1_153	-19.6570478752871	-6.64266219112387	Old	Bcells	#56B4E9
B6-13W1-BM-H3K9me3-1_193	-8.7736253035086	-20.9453188420883	Old	Bcells	#56B4E9
PZ-ChIC-Bl6BMSC-H3K9me3-1_342	9.67801024271951	16.8274839683074	Old	LT	#d093b5
PZ-Bl6-BM-Linneg-H3K9me3-1_123	-1.92265041696541	-11.4825779070921	Old	Granulocytes	#D55E00
B6-13W1-BM-H3K9me3-1_345	-28.6476315115192	-9.9408660586397	Old	Bcells	#56B4E9
B6-13W1-BM-H3K9me3-3_308	-5.61185746238135	-17.7047470098311	Old	Granulocytes	#D55E00
PZ-ChIC-Bl6BMSC-H3K9me3-1_75	4.40470407376748	30.8983802605838	Old	MPPs	#d02b87
B6-13W1-BM-H3K9me3-1_315	-1.34454252272519	-24.112614737731	Old	Granulocytes	#D55E00
B6-13W1-BM-H3K9me3-2_45	-30.4089307445322	-5.49260768815588	Old	Bcells	#56B4E9
PZ-ChIC-Bl6BMSC-H3K9me3-1_21	14.9699358190366	26.6153427538763	Old	HSCs	#CC79A7
B6-13W1-BM-H3K9me3-3_90	-30.688536589377	-9.34669661652681	Old	Bcells	#56B4E9
B6-13W1-BM-H3K9me3-1_47	-3.55125742696794	-29.5594298002732	Old	Granulocytes	#D55E00
B6-13W1-BM-H3K9me3-2_220	-28.7670600894032	-6.22165926337482	Old	Bcells	#56B4E9
PZ-Bl6-BM-Linneg-H3K9me3-2_177	-0.0765889359030105	-21.5468149322782	Old	Granulocytes	#D55E00
B6-13W1-BM-H3K9me3-3_103	-30.554244589213	-7.55745120855828	Old	Bcells	#56B4E9
B6-13W1-BM-H3K9me3-2_108	-26.1281129441365	-3.06639435311348	Old	Bcells	#56B4E9
B6-13W1-BM-H3K9me3-3_293	-6.86137525028057	-29.1854563394022	Old	Granulocytes	#D55E00
PZ-ChIC-Bl6BMSC-H3K9me3-1_190	4.21539963593343	30.0701511237663	Old	HSCs	#CC79A7
B6-13W1-BM-H3K9me3-2_117	-7.92161217536019	-25.1656252528529	Old	Granulocytes	#D55E00
B6-13W1-BM-H3K9me3-2_122	-28.1830268891524	-4.11044715796796	Old	Bcells	#56B4E9
B6-13W1-BM-H3K9me3-3_66	1.36115115461608	-24.3296636589815	Old	Granulocytes	#D55E00
PZ-ChIC-B6BMSC-H3K9me3-2_165	6.73719101772475	30.5178539635569	Old	LT	#d093b5
B6-13W1-BM-H3K9me3-1_125	-6.09414386872387	-27.7032673700267	Old	Granulocytes	#D55E00
B6-13W1-BM-H3K9me3-2_1	28.1142528026761	-12.5768420657054	Old	Eryths	#0072B2
PZ-ChIC-Bl6BMSC-H3K9me3-1_130	3.62386497025511	32.7145702844359	Old	HSCs	#CC79A7
PZ-Bl6-BM-Linneg-H3K9me3-2_256	33.9952765407727	-16.041809136779	Old	Eryths	#0072B2
PZ-ChIC-Bl6BMSC-H3K9me3-1_88	9.04113556056431	32.6235623521157	Old	ST	#fd87c9
B6-13W1-BM-H3K9me3-3_297	-28.7287503836595	-5.33910190567284	Old	Bcells	#56B4E9
PZ-ChIC-B6BMSC-H3K9me3-2_142	11.4164758920797	31.4620752261529	Old	ST	#fd87c9
B6-13W1-BM-H3K9me3-3_194	-26.1838084796275	-8.6552684664133	Old	Bcells	#56B4E9
B6-13W1-BM-H3K9me3-1_131	-5.58121065336434	-26.1875979078267	Old	Granulocytes	#D55E00
PZ-ChIC-Bl6BMSC-H3K9me3-1_334	7.65814610423511	19.2519623622032	Old	LT	#d093b5
PZ-ChIC-B6BMSC-H3K9me3-2_82	10.8820772344585	30.5122222720067	Old	HSCs	#CC79A7
B6-13W1-BM-H3K9me3-3_307	-24.2247395042259	-4.49940204529567	Old	Bcells	#56B4E9
B6-13W1-BM-H3K9me3-1_167	23.6098315300244	-10.1818131579366	Old	Eryths	#0072B2
PZ-ChIC-B6BMSC-H3K9me3-2_246	12.0334453247421	29.8725081764129	Old	HSCs	#CC79A7
PZ-ChIC-Bl6BMSC-H3K9me3-1_353	10.2178235050878	29.590263832735	Old	LT	#d093b5
PZ-ChIC-B6BMSC-H3K9me3-2_201	5.59562092565532	32.783314715008	Old	HSCs	#CC79A7
PZ-Bl6-BM-Linneg-H3K9me3-2_278	31.1767841202905	-13.9142704634611	Old	Eryths	#0072B2
B6-13W1-BM-H3K9me3-3_91	-27.6588238108748	-5.31351752478326	Old	Bcells	#56B4E9
B6-13W1-BM-H3K9me3-3_6	-12.9386818394148	-11.2342383571251	Old	Bcells	#56B4E9
B6-13W1-BM-H3K9me3-2_218	-27.1122130915819	-4.21631051571693	Old	Bcells	#56B4E9
PZ-ChIC-B6BMSC-H3K9me3-2_242	4.91903594424793	34.9759805085454	Old	HSCs	#CC79A7
B6-13W1-BM-H3K9me3-3_277	-6.66712838882289	-27.7936370446368	Old	Granulocytes	#D55E00
B6-13W1-BM-H3K9me3-2_259	-21.371177644907	-7.67199365670758	Old	Bcells	#56B4E9
B6-13W1-BM-H3K9me3-2_18	-29.2540916650522	-9.30278814175402	Old	Bcells	#56B4E9
B6-13W1-BM-H3K9me3-2_60	-4.62019041526047	-27.233923560381	Old	Granulocytes	#D55E00
PZ-ChIC-B6BMSC-H3K9me3-2_16	3.8156619473643	28.9068614145307	Old	MPPs	#d02b87
B6-13W1-BM-H3K9me3-2_148	19.5705205273357	-9.4353787418155	Old	Eryths	#0072B2
B6-13W1-BM-H3K9me3-2_370	-8.09719934934584	-26.4528908623418	Old	Granulocytes	#D55E00
B6-13W1-BM-H3K9me3-1_89	-5.86696929334339	-27.8599417174939	Old	Granulocytes	#D55E00
B6-13W1-BM-H3K9me3-1_52	-27.8973440866725	-9.95456507582726	Old	Bcells	#56B4E9
PZ-ChIC-Bl6BMSC-H3K9me3-1_223	6.99599491106014	34.298287849509	Old	HSCs	#CC79A7
B6-13W1-BM-H3K9me3-1_31	-23.94282263291	-7.24806153524388	Old	Bcells	#56B4E9
PZ-Bl6-BM-Linneg-H3K9me3-2_128	32.8403271520157	-14.1671876073894	Old	Eryths	#0072B2
B6-13W1-BM-H3K9me3-1_67	-5.6909449306377	-25.5123006771403	Old	Granulocytes	#D55E00
PZ-Bl6-BM-Linneg-H3K9me3-2_131	-8.49308595100906	16.6682251062763	Old	pDCs	#32CD32
B6-13W1-BM-H3K9me3-1_352	-24.1096145739963	-8.15185935836189	Old	Bcells	#56B4E9
B6-13W1-BM-H3K9me3-3_119	-30.4469294047018	-6.23679460273395	Old	Bcells	#56B4E9
PZ-ChIC-Bl6BMSC-H3K9me3-1_264	12.8927021738141	31.0704381732922	Old	ST	#fd87c9
B6-13W1-BM-H3K9me3-3_188	-31.6858489873404	-6.60858909258839	Old	Bcells	#56B4E9
B6-13W1-BM-H3K9me3-2_55	-7.85028258352684	-27.676725387855	Old	Granulocytes	#D55E00
B6-13W1-BM-H3K9me3-3_61	-1.68548677683142	-15.1247692050302	Old	Granulocytes	#D55E00
PZ-ChIC-Bl6BMSC-H3K9me3-1_335	3.04069606793439	34.4554213019333	Old	HSCs	#CC79A7
PZ-ChIC-B6BMSC-H3K9me3-2_292	8.94146042040528	35.5355637889041	Old	HSCs	#CC79A7
PZ-Bl6-BM-Linneg-H3K9me3-1_28	8.70144782033656	-10.7486552918294	Old	Granulocytes	#D55E00
PZ-Bl6-BM-Linneg-H3K9me3-1_288	34.9364524375366	-13.3875097722574	Old	Eryths	#0072B2
B6-13W1-BM-H3K9me3-1_222	-8.07789424757816	-26.7306031989075	Old	Granulocytes	#D55E00
PZ-ChIC-Bl6BMSC-H3K9me3-1_312	11.7182366093652	34.0321683605723	Old	MPPs	#d02b87
B6-13W1-BM-H3K9me3-1_219	-4.8863056291211	-29.3684707583011	Old	Granulocytes	#D55E00
PZ-ChIC-B6BMSC-H3K9me3-2_123	15.0589289546721	26.2846359179995	Old	HSCs	#CC79A7
PZ-ChIC-Bl6BMSC-H3K9me3-1_221	12.4755821555809	33.7759731348511	Old	HSCs	#CC79A7
B6-13W1-BM-H3K9me3-3_39	-6.32043164741553	-29.9834357456439	Old	Granulocytes	#D55E00
PZ-Bl6-BM-Linneg-H3K9me3-1_253	-2.8440036207746	8.47301629336794	Old	CMP	#daac89
PZ-Bl6-BM-Linneg-H3K9me3-3_137	31.8007300118721	-10.8319653899869	Old	Eryths	#0072B2
PZ-ChIC-B6BMSC-H3K9me3-2_320	10.7589991934531	33.802397417892	Old	LT	#d093b5
PZ-ChIC-Bl6BMSC-H3K9me3-1_258	11.0918117388939	32.9672707771645	Old	HSCs	#CC79A7
PZ-ChIC-Bl6BMSC-H3K9me3-1_150	12.819946009731	19.2426333007339	Old	LT	#d093b5
PZ-Bl6-BM-Linneg-H3K9me3-1_224	9.7223022927413	29.5801375319378	Old	LT	#d093b5
PZ-ChIC-Bl6BMSC-H3K9me3-1_40	8.36147747063113	36.6993185944918	Old	HSCs	#CC79A7
PZ-ChIC-Bl6BMSC-H3K9me3-1_19	5.46468494626391	31.6432636215782	Old	HSCs	#CC79A7
B6-13W1-BM-H3K9me3-1_259	-27.5945972944353	-3.55236171028619	Old	Bcells	#56B4E9
PZ-ChIC-Bl6BMSC-H3K9me3-1_285	15.0009081072603	32.9568251541748	Old	HSCs	#CC79A7
PZ-Bl6-BM-Linneg-H3K9me3-1_42	29.1181024661621	-11.3292371486842	Old	Eryths	#0072B2
PZ-ChIC-Bl6BMSC-H3K9me3-1_99	9.6591340723339	32.0364660052601	Old	HSCs	#CC79A7
B6-13W1-BM-H3K9me3-2_27	-30.5079020791381	-4.61179587469529	Old	Bcells	#56B4E9
B6-13W1-BM-H3K9me3-2_344	-1.40627630669661	-20.7119749040508	Old	Granulocytes	#D55E00
PZ-ChIC-B6BMSC-H3K9me3-2_245	11.4684596668384	27.8062701076092	Old	HSCs	#CC79A7
PZ-ChIC-B6BMSC-H3K9me3-2_54	5.07610726562564	32.4586861964423	Old	HSCs	#CC79A7
PZ-ChIC-B6BMSC-H3K9me3-2_373	9.17079023301267	20.5685435928594	Old	MPPs	#d02b87
B6-13W1-BM-H3K9me3-1_217	-3.27636906863673	-19.4124826482811	Old	Granulocytes	#D55E00
PZ-ChIC-Bl6BMSC-H3K9me3-1_53	10.1199045310027	33.2684497682358	Old	HSCs	#CC79A7
PZ-ChIC-Bl6BMSC-H3K9me3-1_193	-3.54737676887359	23.2294128341705	Old	ST	#fd87c9
PZ-Bl6-BM-Linneg-H3K9me3-3_74	4.67474981923036	-11.1696873540241	Old	DCs	#AF7C6E
PZ-ChIC-Bl6BMSC-H3K9me3-1_292	11.8438016563046	29.0897844708475	Old	LT	#d093b5
PZ-ChIC-B6BMSC-H3K9me3-2_289	10.1520236223017	33.5317524669683	Old	MPPs	#d02b87
B6-13W1-BM-H3K9me3-2_134	-7.58787714111519	-26.4768797497918	Old	Granulocytes	#D55E00
PZ-Bl6-BM-Linneg-H3K9me3-3_37	32.6472825849204	-13.7772821832398	Old	Eryths	#0072B2
B6-13W1-BM-H3K9me3-2_265	-20.467258100272	-8.14378141872548	Old	Bcells	#56B4E9
B6-13W1-BM-H3K9me3-1_350	-23.2665210104365	-7.77935434802194	Old	Bcells	#56B4E9
B6-13W1-BM-H3K9me3-2_154	-6.5476626691084	-28.4578640988992	Old	Granulocytes	#D55E00
PZ-Bl6-BM-Linneg-H3K9me3-2_154	34.9766801573817	-14.6060019111195	Old	Eryths	#0072B2
B6-13W1-BM-H3K9me3-3_266	-7.31926360056765	-27.9274541600927	Old	Granulocytes	#D55E00
PZ-ChIC-B6BMSC-H3K9me3-2_118	11.2511665545682	33.1541796639961	Old	LT	#d093b5
B6-13W1-BM-H3K9me3-1_371	-31.5324902386039	-8.04670843505185	Old	Bcells	#56B4E9
PZ-Bl6-BM-Linneg-H3K9me3-3_256	33.0951309777762	-11.6579193325436	Old	Eryths	#0072B2
PZ-Bl6-BM-Linneg-H3K9me3-2_307	34.8913984452417	-14.2887508995825	Old	Eryths	#0072B2
PZ-ChIC-Bl6BMSC-H3K9me3-1_340	13.4338295223566	30.1860101669762	Old	ST	#fd87c9
B6-13W1-BM-H3K9me3-3_318	-0.827284893151952	-20.0723009735011	Old	Granulocytes	#D55E00
PZ-ChIC-Bl6BMSC-H3K9me3-1_261	12.9496085734533	28.2174642229411	Old	LT	#d093b5
PZ-ChIC-B6BMSC-H3K9me3-2_68	11.1034029965676	34.6918616774102	Old	HSCs	#CC79A7
B6-13W1-BM-H3K9me3-1_187	-29.0004368827407	-4.51722017799398	Old	Bcells	#56B4E9
B6-13W1-BM-H3K9me3-2_90	-5.16887715255964	-20.2702907211804	Old	Granulocytes	#D55E00
PZ-Bl6-BM-Linneg-H3K9me3-2_305	-8.34821977424198	12.9266566277657	Old	MPPs	#d02b87
B6-13W1-BM-H3K9me3-2_72	2.10524250503044	-25.2690776125856	Old	Granulocytes	#D55E00
B6-13W1-BM-H3K9me3-1_319	-6.42944289538967	-27.583619990394	Old	Granulocytes	#D55E00
B6-13W1-BM-H3K9me3-1_9	-3.74594060828012	-21.6972329504146	Old	Bcells	#56B4E9
PZ-Bl6-BM-Linneg-H3K9me3-1_301	-25.4196675044409	-12.5659182424398	Old	Bcells	#56B4E9
PZ-Bl6-BM-Linneg-H3K9me3-2_291	31.1086309356513	-10.7636848669319	Old	Eryths	#0072B2
B6-13W1-BM-H3K9me3-3_38	-2.62832644166282	-30.3607130025012	Old	Granulocytes	#D55E00
B6-13W1-BM-H3K9me3-3_153	-6.40194877541371	-30.3901081362705	Old	Granulocytes	#D55E00
B6-13W1-BM-H3K9me3-1_25	-27.1456185196952	-8.95129461381684	Old	Bcells	#56B4E9
PZ-Bl6-BM-Linneg-H3K9me3-2_94	35.4165151975422	-15.9932108416906	Old	Eryths	#0072B2
B6-13W1-BM-H3K9me3-2_142	-22.8899569840221	-7.08568867680146	Old	Bcells	#56B4E9
B6-13W1-BM-H3K9me3-1_377	-4.57921104809099	-16.2178813178554	Old	Granulocytes	#D55E00
PZ-ChIC-Bl6BMSC-H3K9me3-1_31	8.27059243282786	18.479245589515	Old	LT	#d093b5
PZ-ChIC-Bl6BMSC-H3K9me3-1_115	4.38199663368798	13.7498895753951	Old	LT	#d093b5
B6-13W1-BM-H3K9me3-1_116	-25.3348328034171	-6.6864348412485	Old	Bcells	#56B4E9
B6-13W1-BM-H3K9me3-1_27	-18.4675612278376	-5.68696834016288	Old	Bcells	#56B4E9
B6-13W1-BM-H3K9me3-2_216	3.48179013188385	-25.6599780347475	Old	Granulocytes	#D55E00
B6-13W1-BM-H3K9me3-3_161	-31.9856839101458	-9.57416888200342	Old	Bcells	#56B4E9
PZ-ChIC-Bl6BMSC-H3K9me3-1_29	15.4815702080832	28.326669728072	Old	HSCs	#CC79A7
B6-13W1-BM-H3K9me3-2_314	-3.85261239471061	-27.2127039982253	Old	Granulocytes	#D55E00
B6-13W1-BM-H3K9me3-2_78	-2.36507002836234	-24.6468082037905	Old	Granulocytes	#D55E00
PZ-ChIC-B6BMSC-H3K9me3-2_188	13.8379216369296	33.7920027014459	Old	HSCs	#CC79A7
B6-13W1-BM-H3K9me3-3_35	-25.7683279906294	-10.8264489436328	Old	Bcells	#56B4E9
B6-13W1-BM-H3K9me3-1_199	-3.15653757143595	-25.2097937929147	Old	Granulocytes	#D55E00
PZ-Bl6-BM-Linneg-H3K9me3-1_365	-1.18332427825014	-16.5825785208455	Old	Granulocytes	#D55E00
B6-13W1-BM-H3K9me3-2_289	-0.104068496242668	-27.5261042831198	Old	Granulocytes	#D55E00
B6-13W1-BM-H3K9me3-3_217	-6.14364976852189	-28.2358250174409	Old	Granulocytes	#D55E00
B6-13W1-BM-H3K9me3-1_33	-4.45468922555622	-24.8317831419218	Old	Granulocytes	#D55E00
B6-13W1-BM-H3K9me3-2_85	-33.5666202703679	-8.94673414884206	Old	Bcells	#56B4E9
B6-13W1-BM-H3K9me3-1_183	-0.944813320540601	-24.4887772571185	Old	Granulocytes	#D55E00
PZ-ChIC-Bl6BMSC-H3K9me3-1_366	2.97803074796266	27.200445961754	Old	LT	#d093b5
B6-13W1-BM-H3K9me3-2_149	-4.29358385505538	-28.8056895017479	Old	Granulocytes	#D55E00
B6-13W1-BM-H3K9me3-3_371	-23.3825845611665	-7.897687720208	Old	Bcells	#56B4E9
B6-13W1-BM-H3K9me3-1_235	-7.60876111052175	-24.6727460949975	Old	Granulocytes	#D55E00
B6-13W1-BM-H3K9me3-1_322	-31.6131581513022	-9.47240727538685	Old	Bcells	#56B4E9
B6-13W1-BM-H3K9me3-1_111	-28.074856501596	-8.09856825918435	Old	Bcells	#56B4E9
B6-13W1-BM-H3K9me3-2_335	31.2594491622016	-16.1697215462423	Old	Eryths	#0072B2
PZ-ChIC-B6BMSC-H3K9me3-2_77	-2.78239524270496	14.4714064022563	Old	MPPs	#d02b87
B6-13W1-BM-H3K9me3-2_277	-8.38921013533676	-28.7433357976142	Old	Granulocytes	#D55E00
PZ-ChIC-B6BMSC-H3K9me3-2_97	11.6865830580178	30.1094618045084	Old	LT	#d093b5
B6-13W1-BM-H3K9me3-3_57	-2.74580947157267	-24.0476636718312	Old	Granulocytes	#D55E00
B6-13W1-BM-H3K9me3-1_361	-26.3833465274847	-7.47119845267731	Old	Bcells	#56B4E9
B6-13W1-BM-H3K9me3-3_199	-2.9897808285173	-29.3810882044063	Old	Granulocytes	#D55E00
B6-13W1-BM-H3K9me3-3_309	-7.63181491075753	-26.7254129153716	Old	Granulocytes	#D55E00
B6-13W1-BM-H3K9me3-2_186	-26.1541472454343	-3.77039908367909	Old	Bcells	#56B4E9
B6-13W1-BM-H3K9me3-2_80	-4.80783313072529	-20.5059592940053	Old	Granulocytes	#D55E00
B6-13W1-BM-H3K9me3-3_76	-11.4737553692573	-4.90438507186234	Old	Bcells	#56B4E9
PZ-Bl6-BM-Linneg-H3K9me3-1_297	32.9906685732186	-16.5742518465622	Old	Eryths	#0072B2
B6-13W1-BM-H3K9me3-3_162	-28.0471437192952	-5.42288232451822	Old	Bcells	#56B4E9
PZ-Bl6-BM-Linneg-H3K9me3-2_252	33.5778429761381	-13.261021500818	Old	Eryths	#0072B2
PZ-Bl6-BM-Linneg-H3K9me3-3_6	-7.88016122883068	15.3941064703082	Old	CMP	#daac89
PZ-Bl6-BM-Linneg-H3K9me3-3_211	-3.94869851710847	-18.0395750085403	Old	Granulocytes	#D55E00
B6-13W1-BM-H3K9me3-1_290	-4.78659822100516	-23.9255020349452	Old	Granulocytes	#D55E00
PZ-Bl6-BM-Linneg-H3K9me3-2_24	34.3739486808694	-12.4671472497043	Old	Eryths	#0072B2
PZ-ChIC-Bl6BMSC-H3K9me3-1_371	13.435234955517	31.2119802483613	Old	LT	#d093b5
B6-13W1-BM-H3K9me3-3_330	-26.8902709797211	-10.4688972156513	Old	Bcells	#56B4E9
PZ-ChIC-B6BMSC-H3K9me3-2_277	13.4394935678046	23.1503169832225	Old	LT	#d093b5
B6-13W1-BM-H3K9me3-2_49	24.5103950993302	-9.51904626459236	Old	Eryths	#0072B2
PZ-ChIC-Bl6BMSC-H3K9me3-1_282	10.4881906123051	29.1904334580538	Old	LT	#d093b5
B6-13W1-BM-H3K9me3-1_177	27.2170036909098	-8.27007076999113	Old	Eryths	#0072B2
PZ-ChIC-Bl6BMSC-H3K9me3-1_281	4.70526367672914	26.7116792880077	Old	LT	#d093b5
B6-13W1-BM-H3K9me3-3_299	-2.62219621637325	-23.8936368406054	Old	Granulocytes	#D55E00
B6-13W1-BM-H3K9me3-3_267	-4.72064625039556	-27.8154348208784	Old	Granulocytes	#D55E00
B6-13W1-BM-H3K9me3-3_366	-32.2772138203532	-11.8293917012239	Old	Bcells	#56B4E9
B6-13W1-BM-H3K9me3-2_339	-31.6472425018828	-11.8407339391085	Old	Bcells	#56B4E9
B6-13W1-BM-H3K9me3-3_94	-2.77003580952738	-29.0200919030797	Old	Granulocytes	#D55E00
B6-13W1-BM-H3K9me3-3_132	-7.20629321319017	-24.1296227696108	Old	Granulocytes	#D55E00
PZ-ChIC-Bl6BMSC-H3K9me3-1_300	9.25230140153898	35.5044403231329	Old	HSCs	#CC79A7
B6-13W1-BM-H3K9me3-3_288	-4.88430865862486	-28.0692193709301	Old	Granulocytes	#D55E00
PZ-ChIC-Bl6BMSC-H3K9me3-1_303	12.1682605649664	33.1806156296407	Old	HSCs	#CC79A7
PZ-Bl6-BM-Linneg-H3K9me3-3_180	-9.21026807950796	19.6424265517419	Old	pDCs	#32CD32
B6-13W1-BM-H3K9me3-1_168	-26.2251617259042	-6.1642672148299	Old	Bcells	#56B4E9
B6-13W1-BM-H3K9me3-1_107	-6.07776765887712	-30.1515693875812	Old	Granulocytes	#D55E00
B6-13W1-BM-H3K9me3-3_256	-21.9217282415374	-5.90872439333949	Old	Bcells	#56B4E9
B6-13W1-BM-H3K9me3-3_261	-3.40565070933647	-28.7303536269315	Old	Granulocytes	#D55E00
B6-13W1-BM-H3K9me3-3_344	3.08021805489326	-9.32203280719717	Old	Granulocytes	#D55E00
B6-13W1-BM-H3K9me3-2_110	-30.9783195011928	-9.15434583635886	Old	Bcells	#56B4E9
B6-13W1-BM-H3K9me3-3_163	2.94924306371502	-23.462034697531	Old	Granulocytes	#D55E00
PZ-Bl6-BM-Linneg-H3K9me3-3_38	32.7943921669525	-12.2646461198766	Old	Eryths	#0072B2
B6-13W1-BM-H3K9me3-3_186	-5.03165565993885	-23.4007680663788	Old	Granulocytes	#D55E00
B6-13W1-BM-H3K9me3-1_72	-5.68034386911041	-21.9712152969324	Old	Granulocytes	#D55E00
PZ-ChIC-Bl6BMSC-H3K9me3-1_320	9.65652372138507	26.7729627431444	Old	HSCs	#CC79A7
B6-13W1-BM-H3K9me3-2_100	27.1717511046507	-11.0216044743833	Old	Eryths	#0072B2
B6-13W1-BM-H3K9me3-2_102	-26.369881984605	-7.94177564619874	Old	Bcells	#56B4E9
B6-13W1-BM-H3K9me3-1_245	-27.5233361447728	-7.24236254278985	Old	Bcells	#56B4E9
B6-13W1-BM-H3K9me3-1_360	-16.8824661222117	-11.2820221201764	Old	Bcells	#56B4E9
B6-13W1-BM-H3K9me3-3_310	-7.36462239489238	-30.1567238941053	Old	Granulocytes	#D55E00
B6-13W1-BM-H3K9me3-1_209	-8.0571935118856	-28.97027078862	Old	Granulocytes	#D55E00
B6-13W1-BM-H3K9me3-1_32	-0.858784647732675	-20.4608607902694	Old	Granulocytes	#D55E00
B6-13W1-BM-H3K9me3-2_147	-27.1461710237498	-6.11619621198183	Old	Bcells	#56B4E9
B6-13W1-BM-H3K9me3-1_201	-2.24855391305193	-26.0212645593584	Old	Granulocytes	#D55E00
B6-13W1-BM-H3K9me3-1_61	-1.26773320201022	-29.9796590829768	Old	Granulocytes	#D55E00
B6-13W1-BM-H3K9me3-1_342	24.6066803252083	-10.6938641455169	Old	Eryths	#0072B2
PZ-Bl6-BM-Linneg-H3K9me3-3_267	-4.72434108787888	-27.374745072841	Old	Granulocytes	#D55E00
PZ-ChIC-Bl6BMSC-H3K9me3-1_202	5.0059009130221	32.8672468355107	Old	HSCs	#CC79A7
B6-13W1-BM-H3K9me3-2_59	-31.4879936027664	-5.01770190629825	Old	Bcells	#56B4E9
B6-13W1-BM-H3K9me3-3_244	-1.94773247795389	-27.5749208607959	Old	Granulocytes	#D55E00
PZ-ChIC-Bl6BMSC-H3K9me3-1_133	12.564676699104	33.3623838441946	Old	LT	#d093b5
B6-13W1-BM-H3K9me3-1_44	-6.06332782329351	-24.2644103134505	Old	Granulocytes	#D55E00
PZ-ChIC-B6BMSC-H3K9me3-2_131	6.23786279206153	32.4105153441617	Old	HSCs	#CC79A7
PZ-Bl6-BM-Linneg-H3K9me3-2_268	-30.0126248552405	-11.7795177523905	Old	Bcells	#56B4E9
B6-13W1-BM-H3K9me3-1_306	-6.36925747215658	-20.3800195101871	Old	Granulocytes	#D55E00
PZ-ChIC-B6BMSC-H3K9me3-2_301	4.66098201274337	33.4874881869911	Old	LT	#d093b5
B6-13W1-BM-H3K9me3-1_171	-24.499692179637	-8.01200756388117	Old	Bcells	#56B4E9
PZ-ChIC-Bl6BMSC-H3K9me3-1_7	3.11850680072031	28.9668254812106	Old	HSCs	#CC79A7
B6-13W1-BM-H3K9me3-1_151	-22.913055087624	-8.49848865658839	Old	Bcells	#56B4E9
B6-13W1-BM-H3K9me3-3_86	-26.9325609236376	-7.66336741995182	Old	Bcells	#56B4E9
B6-13W1-BM-H3K9me3-1_30	-28.4809417889959	-8.53243758963313	Old	Bcells	#56B4E9
B6-13W1-BM-H3K9me3-3_54	-0.017072208643903	-8.19272682835992	Old	Granulocytes	#D55E00
B6-13W1-BM-H3K9me3-3_320	-6.89563818848869	-29.3034330167744	Old	Granulocytes	#D55E00
PZ-ChIC-B6BMSC-H3K9me3-2_266	31.0477604502398	-17.0031141477434	Old	Bcells	#56B4E9
B6-13W1-BM-H3K9me3-1_292	-31.909583813315	-11.516930363043	Old	Bcells	#56B4E9
PZ-Bl6-BM-Linneg-H3K9me3-1_33	33.2613162568739	-16.3548020920091	Old	Eryths	#0072B2
B6-13W1-BM-H3K9me3-3_306	-21.4385632260822	-6.67412102117751	Old	Bcells	#56B4E9
B6-13W1-BM-H3K9me3-2_61	-3.30964820336967	-21.5865693260924	Old	Granulocytes	#D55E00
PZ-Bl6-BM-Linneg-H3K9me3-2_257	33.0614539884806	-15.0063238843102	Old	Eryths	#0072B2
B6-13W1-BM-H3K9me3-1_58	-4.91899069509073	-29.0558990852486	Old	Granulocytes	#D55E00
PZ-ChIC-Bl6BMSC-H3K9me3-1_286	12.9965469149562	32.2494960998961	Old	LT	#d093b5
PZ-Bl6-BM-Linneg-H3K9me3-1_212	1.98323220493287	13.7992862088238	Old	MEP	#4c90b7
PZ-ChIC-B6BMSC-H3K9me3-2_247	6.61080486419902	29.8856169799607	Old	LT	#d093b5
B6-13W1-BM-H3K9me3-1_114	-4.69975099926745	-29.6668476241422	Old	Granulocytes	#D55E00
B6-13W1-BM-H3K9me3-3_351	-0.235418877031687	-13.0537611433279	Old	Granulocytes	#D55E00
B6-13W1-BM-H3K9me3-2_111	31.2958533667724	-9.52267505612609	Old	Eryths	#0072B2
B6-13W1-BM-H3K9me3-2_202	-6.98443802959578	-20.7792933930366	Old	NKs	#006400
PZ-ChIC-Bl6BMSC-H3K9me3-1_85	-0.679623869540018	3.25344565487486	Old	pDCs	#32CD32
B6-13W1-BM-H3K9me3-3_183	-4.29778313553421	-24.6277130606554	Old	Granulocytes	#D55E00
PZ-ChIC-B6BMSC-H3K9me3-2_59	16.1623464330681	23.8755727341931	Old	HSCs	#CC79A7
B6-13W1-BM-H3K9me3-2_367	-30.6622164746152	-4.96792158609979	Old	Bcells	#56B4E9
PZ-ChIC-B6BMSC-H3K9me3-2_354	8.88576296898827	32.7127188220334	Old	MPPs	#d02b87
PZ-Bl6-BM-Linneg-H3K9me3-1_39	33.8871596622479	-13.1753976616415	Old	Eryths	#0072B2
PZ-ChIC-Bl6BMSC-H3K9me3-1_104	13.8160907399004	32.1209998923547	Old	HSCs	#CC79A7
PZ-ChIC-B6BMSC-H3K9me3-2_167	6.17219467968691	14.3918932945073	Old	ST	#fd87c9
B6-13W1-BM-H3K9me3-3_369	-5.64117024072713	-21.7405828588279	Old	Granulocytes	#D55E00
B6-13W1-BM-H3K9me3-2_227	1.36191076298111	-7.45429783431856	Old	Granulocytes	#D55E00
PZ-ChIC-Bl6BMSC-H3K9me3-1_78	-2.04360364087178	28.313090383225	Old	LT	#d093b5
B6-13W1-BM-H3K9me3-1_135	-1.48392539741059	-21.2259059362403	Old	Granulocytes	#D55E00
B6-13W1-BM-H3K9me3-3_265	-28.7234915887502	-13.067741759511	Old	Bcells	#56B4E9
B6-13W1-BM-H3K9me3-1_242	26.0237532386171	-11.3355969323214	Old	Eryths	#0072B2
B6-13W1-BM-H3K9me3-2_275	-5.6284262541116	-29.4444039934145	Old	Granulocytes	#D55E00
B6-13W1-BM-H3K9me3-2_224	-3.88736606224487	-14.4746551906884	Old	Granulocytes	#D55E00
B6-13W1-BM-H3K9me3-3_338	-27.2949510350396	-2.98567242840046	Old	Bcells	#56B4E9
B6-13W1-BM-H3K9me3-1_376	1.21416322634302	-24.7376268661735	Old	Granulocytes	#D55E00
B6-13W1-BM-H3K9me3-3_272	32.6344857225025	-10.1499520564141	Old	Eryths	#0072B2
B6-13W1-BM-H3K9me3-1_216	-0.694284334128265	-24.3565750515823	Old	Granulocytes	#D55E00
PZ-ChIC-B6BMSC-H3K9me3-2_341	7.7304540507628	30.125589351847	Old	ST	#fd87c9
B6-13W1-BM-H3K9me3-1_69	-26.0644330842301	-4.2335272846458	Old	Bcells	#56B4E9
PZ-Bl6-BM-Linneg-H3K9me3-3_18	-1.83352944889301	-26.8519797814863	Old	Granulocytes	#D55E00
B6-13W1-BM-H3K9me3-3_143	31.1226499776389	-10.4556887162048	Old	Eryths	#0072B2
PZ-Bl6-BM-Linneg-H3K9me3-1_240	35.7330354652997	-14.9976785852111	Old	Eryths	#0072B2
B6-13W1-BM-H3K9me3-3_171	-30.2875884131586	-9.91797402671094	Old	Bcells	#56B4E9
B6-13W1-BM-H3K9me3-3_190	-24.4984294531141	-13.8306361762834	Old	Bcells	#56B4E9
B6-13W1-BM-H3K9me3-1_324	-25.7589728938308	-7.7671211820114	Old	Bcells	#56B4E9
B6-13W1-BM-H3K9me3-1_36	-5.63603804910885	-28.8683126943415	Old	Granulocytes	#D55E00
B6-13W1-BM-H3K9me3-2_103	-3.1135110697801	-29.8368534276582	Old	Granulocytes	#D55E00
B6-13W1-BM-H3K9me3-3_46	-27.110920498434	-12.8923868096667	Old	Bcells	#56B4E9
B6-13W1-BM-H3K9me3-1_102	-16.4101232219877	-7.63446678170476	Old	Bcells	#56B4E9
B6-13W1-BM-H3K9me3-1_331	-7.2803737838947	-22.4118816167052	Old	NKs	#006400
B6-13W1-BM-H3K9me3-1_2	-24.7791393916829	-3.48352226627032	Old	Bcells	#56B4E9
PZ-ChIC-Bl6BMSC-H3K9me3-1_55	3.08438459500115	5.2093645049712	Old	pDCs	#32CD32
B6-13W1-BM-H3K9me3-1_5	-24.8398540445065	-5.40808069993011	Old	Bcells	#56B4E9
PZ-ChIC-Bl6BMSC-H3K9me3-1_132	11.8558234292358	30.8868741143411	Old	HSCs	#CC79A7
B6-13W1-BM-H3K9me3-1_254	29.0952958139441	-12.0016782557362	Old	Eryths	#0072B2
B6-13W1-BM-H3K9me3-1_136	-32.1495388478839	-9.73877847259361	Old	Bcells	#56B4E9
B6-13W1-BM-H3K9me3-3_126	-5.46464824982339	-24.3355507973167	Old	Granulocytes	#D55E00
B6-13W1-BM-H3K9me3-1_189	-6.52462335997497	-24.6507384309189	Old	Granulocytes	#D55E00
B6-13W1-BM-H3K9me3-3_354	-27.6105691619659	-4.67575093470818	Old	Bcells	#56B4E9
PZ-Bl6-BM-Linneg-H3K9me3-1_25	-26.1857566522953	-12.3979794515101	Old	Bcells	#56B4E9
B6-13W1-BM-H3K9me3-3_59	-5.61608976233191	-27.7443299970644	Old	Granulocytes	#D55E00
PZ-Bl6-BM-Linneg-H3K9me3-2_265	34.450011439414	-16.1287335713105	Old	Eryths	#0072B2
PZ-ChIC-B6BMSC-H3K9me3-2_229	9.30139391134301	32.7480481777921	Old	HSCs	#CC79A7
B6-13W1-BM-H3K9me3-1_317	-4.5486765398661	-3.94647082946461	Old	Bcells	#56B4E9
PZ-ChIC-Bl6BMSC-H3K9me3-1_230	10.8952343503389	30.8993179291027	Old	LT	#d093b5
PZ-Bl6-BM-Linneg-H3K9me3-3_189	32.9214652423191	-11.1551825912989	Old	Eryths	#0072B2
B6-13W1-BM-H3K9me3-3_290	-14.2023336546896	-5.67543496342477	Old	Bcells	#56B4E9
PZ-Bl6-BM-Linneg-H3K9me3-3_92	34.3461288748646	-15.2290498664031	Old	Eryths	#0072B2
B6-13W1-BM-H3K9me3-3_237	-4.03816322288464	-26.4989185303845	Old	Granulocytes	#D55E00
PZ-ChIC-Bl6BMSC-H3K9me3-1_164	6.06031497593586	28.6974751880736	Old	MPPs	#d02b87
PZ-Bl6-BM-Linneg-H3K9me3-1_82	22.9684373184912	-10.5429540559205	Old	Eryths	#0072B2
PZ-ChIC-Bl6BMSC-H3K9me3-1_369	14.3449094502866	31.2502012674496	Old	HSCs	#CC79A7
B6-13W1-BM-H3K9me3-1_164	-28.1273503619179	-7.51684896077608	Old	Bcells	#56B4E9
B6-13W1-BM-H3K9me3-2_247	14.2823085348529	-15.0257959110627	Old	Granulocytes	#D55E00
PZ-ChIC-Bl6BMSC-H3K9me3-1_9	6.10552733286136	31.178147254356	Old	HSCs	#CC79A7
PZ-ChIC-Bl6BMSC-H3K9me3-1_192	5.75255575551169	32.0753403465899	Old	HSCs	#CC79A7
PZ-ChIC-B6BMSC-H3K9me3-2_127	9.67845163164773	27.2224668292629	Old	HSCs	#CC79A7
B6-13W1-BM-H3K9me3-1_0	-30.3243554637093	-7.44110243217693	Old	Bcells	#56B4E9
B6-13W1-BM-H3K9me3-2_63	-4.34907456406009	-27.9288520106422	Old	Granulocytes	#D55E00
B6-13W1-BM-H3K9me3-3_148	-24.5198020771237	-11.4140308439377	Old	Bcells	#56B4E9
PZ-ChIC-B6BMSC-H3K9me3-2_352	8.76547635595364	24.7001138912893	Old	LT	#d093b5
PZ-Bl6-BM-Linneg-H3K9me3-1_62	4.9505452285877	-6.52317476882808	Old	Monocytes	#F0E422
B6-13W1-BM-H3K9me3-1_195	-1.36967830983507	-25.6863406990801	Old	Granulocytes	#D55E00
B6-13W1-BM-H3K9me3-3_62	-29.5423932662047	-7.45395557779444	Old	Bcells	#56B4E9
PZ-Bl6-BM-Linneg-H3K9me3-3_56	12.7972358405015	-10.3591002011141	Old	Eryths	#0072B2
B6-13W1-BM-H3K9me3-2_170	-27.6283183426465	-3.70319915429686	Old	Bcells	#56B4E9
B6-13W1-BM-H3K9me3-3_189	-4.91289171709513	-29.1563334485799	Old	Granulocytes	#D55E00
B6-13W1-BM-H3K9me3-1_279	-6.97529660996956	-23.886945536999	Old	Granulocytes	#D55E00
B6-13W1-BM-H3K9me3-3_298	-30.3465277381051	-12.6491201646071	Old	Bcells	#56B4E9
B6-13W1-BM-H3K9me3-1_40	-32.5333463551882	-7.05049769280245	Old	Bcells	#56B4E9
B6-13W1-BM-H3K9me3-1_155	-8.2343084918723	-25.3903029149233	Old	Granulocytes	#D55E00
PZ-ChIC-B6BMSC-H3K9me3-2_84	12.2202607381832	32.0090328065217	Old	HSCs	#CC79A7
PZ-Bl6-BM-Linneg-H3K9me3-2_146	31.9620646422076	-13.2385496437435	Old	Eryths	#0072B2
B6-13W1-BM-H3K9me3-3_215	1.31316133972739	-23.9124948872771	Old	Granulocytes	#D55E00
PZ-Bl6-BM-Linneg-H3K9me3-1_205	31.7906599011784	-13.6771156789955	Old	Eryths	#0072B2
PZ-ChIC-Bl6BMSC-H3K9me3-1_17	9.56920811586332	32.4075240568557	Old	HSCs	#CC79A7
B6-13W1-BM-H3K9me3-2_189	-24.1531171346198	-13.6054471202451	Old	Bcells	#56B4E9
B6-13W1-BM-H3K9me3-3_3	-6.70165371636185	-28.6390749342979	Old	Granulocytes	#D55E00
PZ-ChIC-Bl6BMSC-H3K9me3-1_170	12.8574691406838	27.8466352660439	Old	pDCs	#32CD32
B6-13W1-BM-H3K9me3-2_312	-8.34318139127239	-29.2490098525693	Old	Granulocytes	#D55E00
PZ-ChIC-Bl6BMSC-H3K9me3-1_311	8.35268280896745	32.5679156776823	Old	HSCs	#CC79A7
B6-13W1-BM-H3K9me3-2_118	-7.90856914016157	-24.0606543707765	Old	Granulocytes	#D55E00
PZ-ChIC-B6BMSC-H3K9me3-2_6	7.01239335771984	33.6552040881374	Old	LT	#d093b5
B6-13W1-BM-H3K9me3-3_30	32.0741520221249	-10.8360501471563	Old	Eryths	#0072B2
PZ-Bl6-BM-Linneg-H3K9me3-1_67	-9.55782279999287	-8.60326070866563	Old	Bcells	#56B4E9
B6-13W1-BM-H3K9me3-2_257	-5.64002827806556	-13.8927951416079	Old	Granulocytes	#D55E00
PZ-ChIC-Bl6BMSC-H3K9me3-1_331	11.9631556056232	32.0166885465228	Old	LT	#d093b5
B6-13W1-BM-H3K9me3-2_351	-28.5222742867608	-3.72051892865408	Old	Bcells	#56B4E9
B6-13W1-BM-H3K9me3-3_60	-4.52960790670728	-25.60607924559	Old	Granulocytes	#D55E00
PZ-ChIC-B6BMSC-H3K9me3-2_264	12.8934893854409	33.0878402671534	Old	LT	#d093b5
PZ-Bl6-BM-Linneg-H3K9me3-2_261	2.48003825437721	10.051761498297	Old	ST	#fd87c9
B6-13W1-BM-H3K9me3-3_99	3.6764251310133	-18.9643016930579	Old	Granulocytes	#D55E00
B6-13W1-BM-H3K9me3-2_242	25.4028107970107	-9.43318732049728	Old	Eryths	#0072B2
PZ-ChIC-Bl6BMSC-H3K9me3-1_245	11.0611056906184	19.8734844827818	Old	MPPs	#d02b87
PZ-ChIC-Bl6BMSC-H3K9me3-1_338	13.2835473170887	30.7743833105729	Old	HSCs	#CC79A7
PZ-Bl6-BM-Linneg-H3K9me3-1_104	-1.03128649945902	24.2332883248925	Old	MPPs	#d02b87
B6-13W1-BM-H3K9me3-3_197	-1.47380037817034	-16.3209648293523	Old	Granulocytes	#D55E00
B6-13W1-BM-H3K9me3-1_163	-12.5972389959293	-6.43485733102436	Old	Bcells	#56B4E9
PZ-ChIC-Bl6BMSC-H3K9me3-1_116	6.46056910023846	34.4056109248985	Old	HSCs	#CC79A7
PZ-Bl6-BM-Linneg-H3K9me3-3_143	7.46412836161768	29.4133579847562	Old	pDCs	#32CD32
B6-13W1-BM-H3K9me3-1_68	-3.03220280202598	-21.7491200936268	Old	Granulocytes	#D55E00
PZ-Bl6-BM-Linneg-H3K9me3-2_282	-1.00401515022837	-28.4797070103716	Old	Granulocytes	#D55E00
B6-13W1-BM-H3K9me3-3_101	27.7833955939374	-9.16709798363559	Old	Eryths	#0072B2
B6-13W1-BM-H3K9me3-2_371	-2.61600615088708	-7.9309996598793	Old	Eryths	#0072B2
B6-13W1-BM-H3K9me3-1_59	-1.59372459198098	-26.4965980339543	Old	Granulocytes	#D55E00
B6-13W1-BM-H3K9me3-3_100	-0.901822360189627	-24.6511746285312	Old	Granulocytes	#D55E00
PZ-Bl6-BM-Linneg-H3K9me3-1_150	2.84439333704685	11.8765546753238	Old	LT	#d093b5
PZ-Bl6-BM-Linneg-H3K9me3-1_72	-27.6210307929006	-12.1140459917931	Old	Bcells	#56B4E9
PZ-ChIC-Bl6BMSC-H3K9me3-1_80	13.4696423548146	26.9669014682354	Old	HSCs	#CC79A7
B6-13W1-BM-H3K9me3-3_28	24.8915299518162	-8.14103597135139	Old	Eryths	#0072B2
B6-13W1-BM-H3K9me3-1_84	-4.77641144800535	-18.727629825232	Old	Granulocytes	#D55E00
B6-13W1-BM-H3K9me3-1_144	-29.4209392747072	-10.592457061116	Old	Bcells	#56B4E9
B6-13W1-BM-H3K9me3-2_71	-23.3444397920746	-6.19514180793066	Old	Bcells	#56B4E9
B6-13W1-BM-H3K9me3-2_336	8.6577215674679	-10.8361669240607	Old	Eryths	#0072B2
PZ-ChIC-B6BMSC-H3K9me3-2_214	14.2304412158295	32.60197205805	Old	LT	#d093b5
B6-13W1-BM-H3K9me3-2_326	-5.53960390083239	-26.1414391925029	Old	Granulocytes	#D55E00
B6-13W1-BM-H3K9me3-3_166	-5.62421108683141	-23.1151675044887	Old	Granulocytes	#D55E00
PZ-Bl6-BM-Linneg-H3K9me3-1_195	31.6353049956202	-16.8511479876786	Old	Eryths	#0072B2
B6-13W1-BM-H3K9me3-3_222	-1.517779674923	-22.7990145841131	Old	Granulocytes	#D55E00
PZ-ChIC-B6BMSC-H3K9me3-2_379	11.0333839813687	29.8406505165556	Old	MPPs	#d02b87
PZ-Bl6-BM-Linneg-H3K9me3-1_138	-10.128938000417	-12.0578896133005	Old	Granulocytes	#D55E00
B6-13W1-BM-H3K9me3-3_135	-3.14269042058018	-14.3182473447446	Old	Granulocytes	#D55E00
B6-13W1-BM-H3K9me3-1_106	-29.6079625726439	-10.3863830820673	Old	Bcells	#56B4E9
B6-13W1-BM-H3K9me3-3_238	31.5859764267618	-9.25077396084714	Old	Eryths	#0072B2
B6-13W1-BM-H3K9me3-3_263	-8.04994954668534	-29.0827727751401	Old	Granulocytes	#D55E00
B6-13W1-BM-H3K9me3-2_70	28.6757970321942	-7.20369916705123	Old	Eryths	#0072B2
B6-13W1-BM-H3K9me3-1_310	-4.74908932392474	-19.017982951867	Old	Granulocytes	#D55E00
PZ-Bl6-BM-Linneg-H3K9me3-1_80	-7.08872118896068	-29.0288079812072	Old	Granulocytes	#D55E00
B6-13W1-BM-H3K9me3-2_160	-30.4660657665635	-4.07463823047268	Old	Bcells	#56B4E9
B6-13W1-BM-H3K9me3-2_41	-7.13875858429312	-18.2747654505828	Old	Granulocytes	#D55E00
PZ-ChIC-Bl6BMSC-H3K9me3-1_64	4.96331651452238	0.141965231856414	Old	ST	#fd87c9
B6-13W1-BM-H3K9me3-2_7	-9.61556795443421	-6.82073519729984	Old	Bcells	#56B4E9
B6-13W1-BM-H3K9me3-3_24	-24.0871628968904	-9.55821460544086	Old	Bcells	#56B4E9
B6-13W1-BM-H3K9me3-1_194	-32.5777648032656	-10.3773380726451	Old	Bcells	#56B4E9
PZ-ChIC-Bl6BMSC-H3K9me3-1_203	11.3855075666446	28.0173525022419	Old	LT	#d093b5
B6-13W1-BM-H3K9me3-1_64	-0.0638277146196122	-22.6822445853794	Old	Granulocytes	#D55E00
B6-13W1-BM-H3K9me3-1_308	-7.00521122584981	-19.2978318074888	Old	Granulocytes	#D55E00
PZ-Bl6-BM-Linneg-H3K9me3-1_319	-2.10924885036801	-11.0311524180126	Old	Granulocytes	#D55E00
PZ-ChIC-Bl6BMSC-H3K9me3-1_179	-6.34199284715841	13.7758194851526	Old	LT	#d093b5
B6-13W1-BM-H3K9me3-3_15	-6.8242399681871	-29.2749838148702	Old	Granulocytes	#D55E00
PZ-ChIC-Bl6BMSC-H3K9me3-1_135	10.1479414806982	20.7194383422248	Old	MPPs	#d02b87
B6-13W1-BM-H3K9me3-3_130	31.3480353493585	-12.5090402186776	Old	Eryths	#0072B2
PZ-ChIC-B6BMSC-H3K9me3-2_0	13.3329013028142	34.1760039237451	Old	HSCs	#CC79A7
B6-13W1-BM-H3K9me3-3_379	-9.36657564429212	-14.8882624560011	Old	Bcells	#56B4E9
PZ-Bl6-BM-Linneg-H3K9me3-1_309	33.8637274068701	-14.2574917954919	Old	Eryths	#0072B2
PZ-Bl6-BM-Linneg-H3K9me3-3_355	1.00469137344804	15.152344040982	Old	MPPs	#d02b87
PZ-Bl6-BM-Linneg-H3K9me3-1_64	29.9747824970295	-13.4668615805685	Old	Eryths	#0072B2
B6-13W1-BM-H3K9me3-2_346	-7.31729761536944	-14.4053752236644	Old	Granulocytes	#D55E00
PZ-ChIC-B6BMSC-H3K9me3-2_369	13.9400811674367	32.9143637255355	Old	HSCs	#CC79A7
B6-13W1-BM-H3K9me3-2_99	-5.81037420837847	-20.3561565089468	Old	Granulocytes	#D55E00
PZ-ChIC-B6BMSC-H3K9me3-2_34	7.99798266191105	34.261677666649	Old	MPPs	#d02b87
PZ-ChIC-Bl6BMSC-H3K9me3-1_102	10.9168565131094	32.1319671628174	Old	HSCs	#CC79A7
B6-13W1-BM-H3K9me3-2_12	25.4365600109955	-11.3333395959595	Old	Eryths	#0072B2
B6-13W1-BM-H3K9me3-3_85	-26.8973842210032	-3.18859281848234	Old	Bcells	#56B4E9
B6-13W1-BM-H3K9me3-1_156	-0.180852711912635	-2.87555132414413	Old	Eryths	#0072B2
B6-13W1-BM-H3K9me3-2_184	31.6481659401326	-8.95329015460669	Old	Eryths	#0072B2
PZ-ChIC-Bl6BMSC-H3K9me3-1_199	6.46393337417105	19.9452957547995	Old	ST	#fd87c9
B6-13W1-BM-H3K9me3-3_252	-1.31257712333932	-17.804009647543	Old	Bcells	#56B4E9
PZ-Bl6-BM-Linneg-H3K9me3-1_102	15.3460106991742	-6.9976396768304	Old	Bcells	#56B4E9
B6-13W1-BM-H3K9me3-3_180	-1.67714573382803	-22.9276384757075	Old	Granulocytes	#D55E00
PZ-ChIC-Bl6BMSC-H3K9me3-1_1	11.1421012149573	34.9391283276756	Old	HSCs	#CC79A7
B6-13W1-BM-H3K9me3-3_349	-29.6351648047395	-5.80460176272641	Old	Bcells	#56B4E9
PZ-Bl6-BM-Linneg-H3K9me3-2_107	-8.30483422834709	-7.27906052216862	Old	Bcells	#56B4E9
PZ-ChIC-Bl6BMSC-H3K9me3-1_304	10.7482653812798	31.062791220337	Old	HSCs	#CC79A7
PZ-ChIC-Bl6BMSC-H3K9me3-1_37	10.4633436215102	36.262542180244	Old	HSCs	#CC79A7
PZ-Bl6-BM-Linneg-H3K9me3-3_260	32.4776318880717	-14.4857001042923	Old	Eryths	#0072B2
PZ-ChIC-B6BMSC-H3K9me3-2_190	8.79850376664222	21.5769171653746	Old	MPPs	#d02b87
PZ-ChIC-Bl6BMSC-H3K9me3-1_69	11.3819648463357	34.959630374533	Old	LT	#d093b5
PZ-Bl6-BM-Linneg-H3K9me3-1_336	32.6414067577285	-15.5973355874509	Old	Eryths	#0072B2
B6-13W1-BM-H3K9me3-3_83	-28.6553306786065	-10.9798874353839	Old	Bcells	#56B4E9
PZ-Bl6-BM-Linneg-H3K9me3-3_335	6.66230573408585	33.1264092168424	Old	MPPs	#d02b87
PZ-Bl6-BM-Linneg-H3K9me3-2_189	9.56776690890301	31.4324872564743	Old	pDCs	#32CD32
PZ-ChIC-B6BMSC-H3K9me3-2_282	17.5371311671783	22.4591356698397	Old	MPPs	#d02b87
B6-13W1-BM-H3K9me3-3_372	2.82344598293343	-26.369157233691	Old	Granulocytes	#D55E00
B6-13W1-BM-H3K9me3-3_167	30.1546524219038	-8.59852774425591	Old	Eryths	#0072B2
B6-13W1-BM-H3K9me3-1_337	-1.79369840897379	-23.8971344242582	Old	Granulocytes	#D55E00
B6-13W1-BM-H3K9me3-3_34	-5.23407881991953	-29.1687592045837	Old	Granulocytes	#D55E00
B6-13W1-BM-H3K9me3-2_264	-25.4023537457644	-4.7739262577735	Old	Bcells	#56B4E9
B6-13W1-BM-H3K9me3-2_331	-14.436510325511	-11.3717630979498	Old	Eryths	#0072B2
PZ-ChIC-Bl6BMSC-H3K9me3-1_107	5.09283642618284	9.62704413209542	Old	ST	#fd87c9
B6-13W1-BM-H3K9me3-1_243	12.5208101504835	18.5439496533628	Old	LT	#d093b5
PZ-ChIC-B6BMSC-H3K9me3-2_146	-1.5958061759625	24.038038042638	Old	HSCs	#CC79A7
B6-13W1-BM-H3K9me3-1_374	-8.46592596643072	-26.1341085369308	Old	Granulocytes	#D55E00
B6-13W1-BM-H3K9me3-3_326	13.3211021155651	-10.369131597108	Old	Eryths	#0072B2
PZ-Bl6-BM-Linneg-H3K9me3-2_196	33.3320414556159	-9.98698847004479	Old	Eryths	#0072B2
PZ-ChIC-Bl6BMSC-H3K9me3-1_367	10.9836027865274	24.7003103410581	Old	HSCs	#CC79A7
B6-13W1-BM-H3K9me3-1_74	-8.48103082782136	-23.203326415732	Old	Granulocytes	#D55E00
PZ-ChIC-Bl6BMSC-H3K9me3-1_157	6.09035154537413	30.4814278841229	Old	HSCs	#CC79A7
PZ-Bl6-BM-Linneg-H3K9me3-2_331	31.8714530722823	-14.1837574469746	Old	Eryths	#0072B2
B6-13W1-BM-H3K9me3-2_348	-19.5809285049753	-5.2538595604156	Old	Bcells	#56B4E9
PZ-ChIC-B6BMSC-H3K9me3-2_326	3.91240078991448	33.3275398271131	Old	HSCs	#CC79A7
B6-13W1-BM-H3K9me3-3_362	30.934939301445	-12.5984643248913	Old	Eryths	#0072B2
PZ-Bl6-BM-Linneg-H3K9me3-3_21	33.5714774535347	-14.4537184789321	Old	Eryths	#0072B2
B6-13W1-BM-H3K9me3-1_379	-8.31187917511718	-28.1498966229325	Old	Granulocytes	#D55E00
B6-13W1-BM-H3K9me3-2_158	25.6956704759413	-11.7399375844447	Old	Eryths	#0072B2
B6-13W1-BM-H3K9me3-1_355	-4.33266006896943	-11.9994936342765	Old	NKs	#006400
B6-13W1-BM-H3K9me3-2_98	-24.0471957675725	-5.14235777006671	Old	Bcells	#56B4E9
B6-13W1-BM-H3K9me3-3_27	27.049336380675	-11.5195667587241	Old	Eryths	#0072B2
B6-13W1-BM-H3K9me3-1_162	-1.5801512870347	-9.9751017568948	Old	NKs	#006400
B6-13W1-BM-H3K9me3-1_152	-21.9832100701122	-9.28347014847783	Old	Bcells	#56B4E9
PZ-ChIC-Bl6BMSC-H3K9me3-1_220	14.1041166743279	28.5834182330072	Old	HSCs	#CC79A7
PZ-ChIC-B6BMSC-H3K9me3-2_334	-5.52828890616983	21.1015307793504	Old	ST	#fd87c9
PZ-Bl6-BM-Linneg-H3K9me3-1_161	34.0300682187609	-12.1680669987314	Old	Eryths	#0072B2
PZ-ChIC-B6BMSC-H3K9me3-2_148	12.8096154000438	27.3731426167092	Old	ST	#fd87c9
PZ-ChIC-Bl6BMSC-H3K9me3-1_372	4.65181850628667	34.5040410907411	Old	HSCs	#CC79A7
B6-13W1-BM-H3K9me3-1_348	-0.639860868261918	-7.79670892829404	Old	Granulocytes	#D55E00
B6-13W1-BM-H3K9me3-2_21	8.28250548565271	-6.96333670367738	Old	Granulocytes	#D55E00
B6-13W1-BM-H3K9me3-2_143	-6.00958256118913	-25.4621894418181	Old	Granulocytes	#D55E00
B6-13W1-BM-H3K9me3-1_166	-22.0037948449347	-9.62400844527175	Old	Eryths	#0072B2
B6-13W1-BM-H3K9me3-1_73	-4.01463255993644	-25.0810011344988	Old	Granulocytes	#D55E00
PZ-ChIC-Bl6BMSC-H3K9me3-1_143	10.9538040543634	17.3356695725423	Old	HSCs	#CC79A7
B6-13W1-BM-H3K9me3-2_379	4.33712351391824	-13.7196998852576	Old	Granulocytes	#D55E00
B6-13W1-BM-H3K9me3-1_115	-6.07825498953794	-14.2501956293138	Old	Bcells	#56B4E9
PZ-Bl6-BM-Linneg-H3K9me3-3_170	25.8432378899557	-7.60495564571053	Old	Eryths	#0072B2
B6-13W1-BM-H3K9me3-2_298	4.36414574393074	-11.5040261420788	Old	Eryths	#0072B2
PZ-ChIC-Bl6BMSC-H3K9me3-1_198	3.03673622703942	27.9488402105949	Old	HSCs	#CC79A7
PZ-Bl6-BM-Linneg-H3K9me3-3_13	-6.78008320206101	-20.4113963108717	Old	Granulocytes	#D55E00
PZ-ChIC-B6BMSC-H3K9me3-2_160	2.25353566554536	20.285550534085	Old	HSCs	#CC79A7
PZ-ChIC-B6BMSC-H3K9me3-2_294	12.4545179780529	29.426949605886	Old	LT	#d093b5
B6-13W1-BM-H3K9me3-1_256	-5.40470316398887	-19.1820602374813	Old	Granulocytes	#D55E00
PZ-ChIC-B6BMSC-H3K9me3-2_325	9.60112456180065	17.9660655449287	Old	LT	#d093b5
B6-13W1-BM-H3K9me3-1_336	-30.1924844758561	-5.52164901370835	Old	Bcells	#56B4E9
B6-13W1-BM-H3K9me3-3_68	30.4542021435192	-14.6821082610774	Old	Eryths	#0072B2
B6-13W1-BM-H3K9me3-1_34	-4.61325857122987	-1.49096685141443	Old	Bcells	#56B4E9
B6-13W1-BM-H3K9me3-2_208	2.67097645369159	-8.66271158004817	Old	Bcells	#56B4E9
PZ-ChIC-B6BMSC-H3K9me3-2_197	2.15687129562982	22.3119262705176	Old	LT	#d093b5
B6-13W1-BM-H3K9me3-1_80	-6.41570526359134	-21.1247235276199	Old	Granulocytes	#D55E00
PZ-ChIC-B6BMSC-H3K9me3-2_106	15.2699355399124	27.3189976779079	Old	LT	#d093b5
B6-13W1-BM-H3K9me3-3_69	32.8392897654334	-11.0878017320008	Old	Eryths	#0072B2
B6-13W1-BM-H3K9me3-2_140	-27.4392719100328	-3.97293747079001	Old	Bcells	#56B4E9
B6-13W1-BM-H3K9me3-3_341	24.4408375695386	-9.851467891751	Old	Eryths	#0072B2
PZ-ChIC-Bl6BMSC-H3K9me3-1_373	5.11345583025858	30.9571269426256	Old	HSCs	#CC79A7
PZ-ChIC-Bl6BMSC-H3K9me3-1_374	8.54598151994474	34.6452920668409	Old	HSCs	#CC79A7
B6-13W1-BM-H3K9me3-1_257	32.0153865797631	-11.1783866635231	Old	Eryths	#0072B2
PZ-ChIC-Bl6BMSC-H3K9me3-1_61	7.6304908842159	15.7252029979332	Old	HSCs	#CC79A7
B6-13W1-BM-H3K9me3-2_42	7.56775236241005	19.5959135893032	Old	HSCs	#CC79A7
PZ-ChIC-B6BMSC-H3K9me3-2_347	5.80742311966025	33.909411228788	Old	HSCs	#CC79A7
B6-13W1-BM-H3K9me3-2_305	22.8964767190579	-11.1970892883605	Old	Eryths	#0072B2
B6-13W1-BM-H3K9me3-3_226	32.478412077954	-12.5955965161372	Old	Eryths	#0072B2
PZ-ChIC-Bl6BMSC-H3K9me3-1_114	6.69249433158444	32.7735147557857	Old	LT	#d093b5
B6-13W1-BM-H3K9me3-3_376	24.760566799093	-7.78471186240315	Old	Eryths	#0072B2
PZ-ChIC-Bl6BMSC-H3K9me3-1_153	-5.3696049090654	26.1622554857128	Old	MPPs	#d02b87
PZ-ChIC-Bl6BMSC-H3K9me3-1_106	14.3037404153203	29.7319663918034	Old	ST	#fd87c9
PZ-ChIC-Bl6BMSC-H3K9me3-1_345	16.0624136483671	21.1501699568724	Old	LT	#d093b5
B6-13W1-BM-H3K9me3-3_10	-7.65972988259066	-6.95531762314293	Old	Granulocytes	#D55E00
PZ-Bl6-BM-Linneg-H3K9me3-1_73	-24.1074127198132	-13.5101978276104	Old	Bcells	#56B4E9
B6-13W1-BM-H3K9me3-2_54	28.3547250607045	-11.0551096905878	Old	Eryths	#0072B2
PZ-Bl6-BM-Linneg-H3K9me3-2_240	32.8095516975831	-15.3072306434038	Old	Eryths	#0072B2
PZ-ChIC-B6BMSC-H3K9me3-2_224	6.99462924041698	33.3170969631167	Old	HSCs	#CC79A7
B6-13W1-BM-H3K9me3-2_286	-2.80462910768359	-13.7511944105229	Old	Granulocytes	#D55E00
PZ-Bl6-BM-Linneg-H3K9me3-1_92	-25.5536754531088	-12.6422542110894	Old	Bcells	#56B4E9
PZ-ChIC-Bl6BMSC-H3K9me3-1_275	-2.14498512140374	29.1735083803403	Old	HSCs	#CC79A7
B6-13W1-BM-H3K9me3-2_97	21.5369457420351	-7.9038155890533	Old	Eryths	#0072B2
PZ-ChIC-Bl6BMSC-H3K9me3-1_234	7.86897702944188	24.7875871912617	Old	LT	#d093b5
PZ-ChIC-Bl6BMSC-H3K9me3-1_209	3.08023010097036	14.4624601137155	Old	MPPs	#d02b87
PZ-Bl6-BM-Linneg-H3K9me3-2_7	-6.21119495483463	-21.2354512594223	Old	Granulocytes	#D55E00
B6-13W1-BM-H3K9me3-3_72	-4.54382787060803	-4.08644984769623	Old	Bcells	#56B4E9
PZ-Bl6-BM-Linneg-H3K9me3-2_21	-10.8146030139604	-9.15625595942699	Old	Granulocytes	#D55E00
PZ-ChIC-Bl6BMSC-H3K9me3-1_189	6.91228669873456	11.7884481703952	Old	MPPs	#d02b87
PZ-ChIC-Bl6BMSC-H3K9me3-1_255	0.96026069804679	28.8593507810547	Old	HSCs	#CC79A7
PZ-ChIC-B6BMSC-H3K9me3-2_233	14.2614445766716	23.0406988515699	Old	ST	#fd87c9
PZ-Bl6-BM-Linneg-H3K9me3-1_32	7.90635833059722	-15.9455723405464	Old	Granulocytes	#D55E00
B6-13W1-BM-H3K9me3-2_245	10.5973730521537	14.9552847164885	Old	ST	#fd87c9
PZ-ChIC-B6BMSC-H3K9me3-2_185	1.71262532033674	22.6001310113955	Old	HSCs	#CC79A7
PZ-ChIC-Bl6BMSC-H3K9me3-1_68	-3.4430369343425	16.3481095441893	Old	HSCs	#CC79A7
B6-13W1-BM-H3K9me3-3_257	-7.51190810590049	-8.17249392268212	Old	Bcells	#56B4E9
B6-13W1-BM-H3K9me3-3_303	-2.75026173154879	-15.3365150575067	Old	Granulocytes	#D55E00
PZ-ChIC-Bl6BMSC-H3K9me3-1_188	7.41195874009975	26.4745370290855	Old	ST	#fd87c9
B6-13W1-BM-H3K9me3-1_170	-13.8450541398577	-9.04104116206317	Old	Bcells	#56B4E9
PZ-Bl6-BM-Linneg-H3K9me3-1_308	-1.8380702114035	-3.80478766531968	Old	Eryths	#0072B2
B6-13W1-BM-H3K9me3-3_129	4.24228557874691	-5.41537756398079	Old	Monocytes	#F0E422
PZ-ChIC-B6BMSC-H3K9me3-2_11	10.4556541026084	25.8397451882908	Old	MPPs	#d02b87
PZ-ChIC-B6BMSC-H3K9me3-2_348	10.4407608818911	14.5841881597736	Old	MEP	#4c90b7
B6-13W1-BM-H3K9me3-2_114	28.209310824533	-11.4499948611242	Old	Eryths	#0072B2
PZ-ChIC-B6BMSC-H3K9me3-2_335	12.1872276454123	28.6689419604459	Old	HSCs	#CC79A7
PZ-Bl6-BM-Linneg-H3K9me3-3_36	26.5487776120825	-12.8171519709211	Old	Eryths	#0072B2
B6-13W1-BM-H3K9me3-3_253	-23.9713943858969	-4.10604638791017	Old	Bcells	#56B4E9
PZ-Bl6-BM-Linneg-H3K9me3-3_16	3.02472986053228	-6.12928524863704	Old	Granulocytes	#D55E00
PZ-ChIC-Bl6BMSC-H3K9me3-1_163	8.74788019268962	16.5445224155877	Old	LT	#d093b5
PZ-ChIC-Bl6BMSC-H3K9me3-1_305	3.89841778375413	10.3506794619582	Old	LT	#d093b5
PZ-Bl6-BM-Linneg-H3K9me3-1_172	-6.95802151122641	-16.7130977255348	Old	Granulocytes	#D55E00
B6-13W1-BM-H3K9me3-2_50	29.8424760622215	-8.04029330935985	Old	Eryths	#0072B2
B6-13W1-BM-H3K9me3-3_98	-1.78545333220784	-13.630986968711	Old	Granulocytes	#D55E00
B6-13W1-BM-H3K9me3-1_13	29.1803937288107	-9.84024223094521	Old	Eryths	#0072B2
PZ-Bl6-BM-Linneg-H3K9me3-1_145	28.1836224308101	-9.99588780067643	Old	Eryths	#0072B2
PZ-ChIC-Bl6BMSC-H3K9me3-1_151	7.72410810285151	28.4169160688955	Old	HSCs	#CC79A7
B6-13W1-BM-H3K9me3-3_77	18.0717655149001	-10.4014703863172	Old	Eryths	#0072B2
PZ-ChIC-Bl6BMSC-H3K9me3-1_124	0.470613837645998	31.432799093387	Old	HSCs	#CC79A7
PZ-ChIC-Bl6BMSC-H3K9me3-1_348	8.33066972610565	30.7916959605165	Old	MPPs	#d02b87
PZ-ChIC-Bl6BMSC-H3K9me3-1_260	9.85740961694676	29.6429400488801	Old	HSCs	#CC79A7
PZ-ChIC-B6BMSC-H3K9me3-2_375	11.3412750393127	23.0196686694569	Old	HSCs	#CC79A7
PZ-Bl6-BM-Linneg-H3K9me3-2_292	31.4510163798955	-16.0222091358586	Old	Eryths	#0072B2
PZ-ChIC-Bl6BMSC-H3K9me3-1_28	12.9650606124758	19.2011971656071	Old	MPPs	#d02b87
PZ-ChIC-Bl6BMSC-H3K9me3-1_160	-1.33140943147143	22.6192855826658	Old	HSCs	#CC79A7
PZ-ChIC-Bl6BMSC-H3K9me3-1_341	9.79867396960033	16.7807299606784	Old	HSCs	#CC79A7
PZ-Bl6-BM-Linneg-H3K9me3-1_68	-3.66669624526952	0.163284804637686	Old	NKs	#006400
B6-13W1-BM-H3K9me3-2_116	-0.676302941646766	-26.3543656657581	Old	Granulocytes	#D55E00
B6-13W1-BM-H3K9me3-1_351	-18.4839971186094	-11.0795852895527	Old	Bcells	#56B4E9
PZ-BM-rep2-H3K9me3-1_75	0.449368834402398	-7.37091243849767	Old	Granulocytes	#D55E00
PZ-BM-rep2-H3K9me3-1_297	5.98847021813013	-15.594559949398	Old	Granulocytes	#D55E00
PZ-BM-rep2-H3K9me3-1_82	-0.937501640928195	-24.0288024354283	Old	Granulocytes	#D55E00
PZ-BM-rep2-H3K9me3-1_215	11.284563881037	25.8978383052529	Old	MPPs	#d02b87
PZ-BM-rep2-H3K9me3-1_249	6.55007650317063	-24.9388332673748	Old	Granulocytes	#D55E00
PZ-BM-rep2-H3K9me3-1_179	5.98287584935894	-13.4696128658311	Old	Granulocytes	#D55E00
PZ-BM-rep2-H3K9me3-1_298	-2.13151766148559	-25.8509577626798	Old	Granulocytes	#D55E00
PZ-BM-rep2-H3K9me3-1_275	9.08432568889096	-22.2144934622253	Old	Granulocytes	#D55E00
PZ-BM-rep2-H3K9me3-1_9	5.89507714520885	21.3229468835976	Old	ST	#fd87c9
PZ-BM-rep2-H3K9me3-1_217	-5.34970607534403	-14.7857883260651	Old	Granulocytes	#D55E00
PZ-BM-rep2-H3K9me3-1_382	5.97474973420231	35.4601570755542	Old	HSCs	#CC79A7
PZ-BM-rep2-H3K9me3-1_54	-2.27759608537782	-10.3274715227134	Old	Granulocytes	#D55E00
PZ-BM-rep2-H3K9me3-1_270	-2.37365495064487	-19.6171126923673	Old	Granulocytes	#D55E00
PZ-BM-rep2-H3K9me3-1_244	1.80936237041269	-21.4500578192818	Old	Granulocytes	#D55E00
PZ-BM-rep2-H3K9me3-1_346	-8.44715859259136	-19.4419768220682	Old	Granulocytes	#D55E00
PZ-BM-rep2-H3K9me3-1_372	-3.77836066791401	-10.6774642174357	Old	Granulocytes	#D55E00
PZ-BM-rep2-H3K9me3-1_347	0.438322438528357	-18.9200468644072	Old	Granulocytes	#D55E00
PZ-BM-rep2-H3K9me3-1_358	16.0785267667409	26.4373842963216	Old	HSCs	#CC79A7
PZ-BM-rep2-H3K9me3-1_380	7.1797057860746	22.6706995731804	Old	HSCs	#CC79A7
PZ-BM-rep2-H3K9me3-1_313	-0.545303817489757	-19.1522632404106	Old	Granulocytes	#D55E00
PZ-BM-rep2-H3K9me3-1_334	14.0867674612153	21.4132846080125	Old	LT	#d093b5
PZ-BM-rep2-H3K9me3-1_27	5.53793150778689	-13.2938282535216	Old	Granulocytes	#D55E00
PZ-BM-rep2-H3K9me3-1_32	5.63151323844588	-11.4722546663271	Old	Granulocytes	#D55E00
PZ-BM-rep2-H3K9me3-1_80	-2.51817323674534	-21.1658872877224	Old	Granulocytes	#D55E00
PZ-BM-rep2-H3K9me3-1_191	8.96577536220173	35.3758227215595	Old	MPPs	#d02b87
PZ-BM-rep2-H3K9me3-1_359	15.1733299201572	24.3151540535552	Old	MPPs	#d02b87
PZ-BM-rep2-H3K9me3-1_149	3.76684342409216	-21.4284585808264	Old	Granulocytes	#D55E00
PZ-BM-rep2-H3K9me3-1_322	0.391349618774666	-18.6647209282768	Old	Granulocytes	#D55E00
PZ-BM-rep2-H3K9me3-1_273	1.62050700620888	-19.8619636116494	Old	Granulocytes	#D55E00
PZ-BM-rep2-H3K9me3-1_57	3.25702019494365	-21.6072827873541	Old	Granulocytes	#D55E00
PZ-BM-rep2-H3K9me3-1_290	1.09253375930291	-26.2506745672796	Old	Granulocytes	#D55E00
PZ-BM-rep2-H3K9me3-1_251	8.6067845375603	-23.7692700230521	Old	Granulocytes	#D55E00
PZ-BM-rep2-H3K9me3-1_259	-6.30824545335526	-19.0145092487928	Old	Granulocytes	#D55E00
PZ-BM-rep2-H3K9me3-1_200	-19.8584223789502	-9.67190140564767	Old	Bcells	#56B4E9
PZ-BM-rep2-H3K9me3-1_11	3.14427759027574	-24.698199018589	Old	Granulocytes	#D55E00
PZ-BM-rep2-H3K9me3-1_208	-19.9559692685627	-13.5399414811316	Old	Bcells	#56B4E9
PZ-BM-rep2-H3K9me3-1_285	11.6843865877475	26.8233550261848	Old	MPPs	#d02b87
PZ-BM-rep2-H3K9me3-1_207	17.2199717992604	22.7416388757358	Old	HSCs	#CC79A7
PZ-BM-rep2-H3K9me3-1_266	-3.12758085360764	-17.3731190304103	Old	Granulocytes	#D55E00
PZ-BM-rep2-H3K9me3-1_188	10.1610764656004	22.6505408337829	Old	ST	#fd87c9
PZ-BM-rep2-H3K9me3-1_148	6.72063180104421	-19.8386554763958	Old	Granulocytes	#D55E00
PZ-BM-rep2-H3K9me3-1_254	-23.8881264556994	-6.12702416089399	Old	Bcells	#56B4E9
PZ-BM-rep2-H3K9me3-1_381	11.842742569932	25.5640821283607	Old	HSCs	#CC79A7
PZ-BM-rep2-H3K9me3-1_370	-22.6366222180873	-13.2998257207886	Old	Bcells	#56B4E9
PZ-BM-rep2-H3K9me3-1_315	4.42108577676839	-12.3873176322607	Old	Granulocytes	#D55E00
PZ-BM-rep2-H3K9me3-1_193	-2.37439033227054	-17.3938601959712	Old	Granulocytes	#D55E00
PZ-BM-rep2-H3K9me3-1_369	-21.7328859026792	-8.78371726826646	Old	Bcells	#56B4E9
PZ-BM-rep2-H3K9me3-1_48	16.1034246745107	21.7857343662198	Old	MPPs	#d02b87
PZ-BM-rep2-H3K9me3-1_132	-22.2920141635237	-3.56120205601009	Old	Bcells	#56B4E9
PZ-BM-rep2-H3K9me3-1_268	-23.4365409718701	-6.50535058062418	Old	Bcells	#56B4E9
PZ-BM-rep2-H3K9me3-1_79	5.79970469744933	-20.5226164821527	Old	Granulocytes	#D55E00
PZ-BM-rep2-H3K9me3-1_383	16.5371470839502	22.2077915610415	Old	HSCs	#CC79A7
PZ-BM-rep2-H3K9me3-1_248	-15.7720518158788	-6.98442371989824	Old	Bcells	#56B4E9
PZ-BM-rep2-H3K9me3-1_53	4.71791727858122	-16.6893128252034	Old	Monocytes	#F0E422
PZ-BM-rep2-H3K9me3-1_343	6.84645424847825	-19.768273894095	Old	Granulocytes	#D55E00
PZ-BM-rep2-H3K9me3-1_100	3.92261625016265	-15.0425641712732	Old	Granulocytes	#D55E00
PZ-BM-rep2-H3K9me3-1_267	-4.78877634133197	-21.6918539361457	Old	Granulocytes	#D55E00
PZ-BM-rep2-H3K9me3-1_246	2.08461678741787	-9.54399453560865	Old	Granulocytes	#D55E00
PZ-BM-rep2-H3K9me3-1_378	25.3073028341053	-7.81915124781791	Old	Eryths	#0072B2
PZ-BM-rep2-H3K9me3-1_373	19.5457892797108	-10.1454433948768	Old	Eryths	#0072B2
PZ-BM-rep2-H3K9me3-1_367	2.8714140728984	-16.9690714241988	Old	Granulocytes	#D55E00
PZ-BM-rep2-H3K9me3-1_326	19.0831787975245	21.7527043949768	Old	MPPs	#d02b87
PZ-BM-rep2-H3K9me3-1_316	6.68669689620757	-24.7589962739794	Old	Granulocytes	#D55E00
PZ-BM-rep2-H3K9me3-1_50	-7.23614817269025	-25.8248195862864	Old	Granulocytes	#D55E00
PZ-BM-rep2-H3K9me3-1_366	-25.7141773877075	-7.5119608992436	Old	Bcells	#56B4E9
PZ-BM-rep2-H3K9me3-1_325	-19.7938664646783	-5.84718875235635	Old	Bcells	#56B4E9
PZ-BM-rep2-H3K9me3-1_289	8.06308007437473	-12.2427808044418	Old	Granulocytes	#D55E00
PZ-BM-rep2-H3K9me3-1_228	4.65274166753331	-7.60296191544886	Old	Monocytes	#F0E422
PZ-BM-rep2-H3K9me3-1_77	-22.7725581047219	-4.30414197886916	Old	Bcells	#56B4E9
PZ-BM-rep2-H3K9me3-1_28	-1.15256946684218	-23.6648523534738	Old	Granulocytes	#D55E00
PZ-BM-rep2-H3K9me3-1_282	32.1508971265115	-10.1567074481624	Old	Eryths	#0072B2
PZ-BM-rep2-H3K9me3-1_324	-6.89096517531347	-14.3815400542547	Old	Granulocytes	#D55E00
PZ-BM-rep2-H3K9me3-1_212	16.7241432821392	21.9444551764344	Old	HSCs	#CC79A7
PZ-BM-rep2-H3K9me3-1_6	2.32587959601828	-18.6690087306178	Old	Granulocytes	#D55E00
PZ-BM-rep2-H3K9me3-1_8	-5.53484791424305	-20.4087854370535	Old	Granulocytes	#D55E00
PZ-BM-rep2-H3K9me3-1_237	14.9046695965427	24.1031428542211	Old	HSCs	#CC79A7
PZ-BM-rep2-H3K9me3-1_152	7.94448089329181	-14.7181574652851	Old	Granulocytes	#D55E00
PZ-BM-rep2-H3K9me3-1_96	17.1413227187331	22.1694758363164	Old	MPPs	#d02b87
PZ-BM-rep2-H3K9me3-1_265	1.5328817493187	-24.8379994432114	Old	Granulocytes	#D55E00
PZ-BM-rep2-H3K9me3-1_2	-6.13441333442588	-11.8278273171358	Old	Bcells	#56B4E9
PZ-BM-rep2-H3K9me3-1_196	-3.36327703732547	-11.0432287700257	Old	Granulocytes	#D55E00
PZ-BM-rep2-H3K9me3-1_245	-22.6090000058937	-11.7468294490012	Old	Bcells	#56B4E9
PZ-BM-rep2-H3K9me3-1_223	8.18711639284645	-10.2354981517453	Old	Granulocytes	#D55E00
PZ-BM-rep2-H3K9me3-1_108	-16.1218497396945	-9.80127543949105	Old	Bcells	#56B4E9
PZ-BM-rep2-H3K9me3-1_4	4.94125238247087	-23.7634370088573	Old	Granulocytes	#D55E00
PZ-BM-rep2-H3K9me3-1_314	2.2851685292701	-8.57254600882829	Old	Bcells	#56B4E9
PZ-BM-rep2-H3K9me3-1_219	-5.16130842508701	-17.6200331162308	Old	Bcells	#56B4E9
PZ-BM-rep2-H3K9me3-1_293	7.04230124987442	-22.6627718838819	Old	Granulocytes	#D55E00
PZ-BM-rep2-H3K9me3-1_272	2.59165019985646	-21.9245322033854	Old	Granulocytes	#D55E00
PZ-BM-rep2-H3K9me3-1_190	10.7977125936904	17.9046115234885	Old	MPPs	#d02b87
PZ-BM-rep2-H3K9me3-1_106	4.51941592199834	-15.4288449034764	Old	Granulocytes	#D55E00
PZ-BM-rep2-H3K9me3-1_102	3.17651100126206	-5.76608329852379	Old	Granulocytes	#D55E00
PZ-BM-rep2-H3K9me3-1_147	-3.68014708905778	-23.9210995273652	Old	Granulocytes	#D55E00
PZ-BM-rep2-H3K9me3-1_205	24.4738416093379	-9.35013651379496	Old	Granulocytes	#D55E00
PZ-BM-rep2-H3K9me3-1_125	0.265130238733455	-5.13036908184828	Old	Monocytes	#F0E422
PZ-BM-rep2-H3K9me3-1_34	2.61065427721005	-16.252194546534	Old	Granulocytes	#D55E00
PZ-BM-rep2-H3K9me3-1_241	5.95736131956053	-12.4219897662577	Old	Granulocytes	#D55E00
PZ-BM-rep2-H3K9me3-1_103	3.91016828449748	-9.04701431061018	Old	Bcells	#56B4E9
PZ-BM-rep2-H3K9me3-1_224	-2.76046752324961	-25.9041627346085	Old	Granulocytes	#D55E00
PZ-BM-rep2-H3K9me3-1_376	-11.0943872453109	-12.7692882419396	Old	Bcells	#56B4E9
PZ-BM-rep2-H3K9me3-1_83	-23.5855931172332	-11.94374089357	Old	Bcells	#56B4E9
PZ-BM-rep2-H3K9me3-1_344	-0.1612821416148	-12.927057204318	Old	Bcells	#56B4E9
PZ-BM-rep2-H3K9me3-1_158	-3.54837372881228	-11.5499991603541	Old	Bcells	#56B4E9
PZ-BM-rep2-H3K9me3-1_338	3.02472864736892	-0.419674140419711	Old	MEP	#4c90b7
PZ-BM-rep2-H3K9me3-1_156	0.424228440270808	-12.4338772982381	Old	Bcells	#56B4E9
PZ-BM-rep2-H3K9me3-1_236	16.4218415081383	22.2343636598005	Old	HSCs	#CC79A7
PZ-BM-rep2-H3K9me3-1_176	5.60088200246362	-5.33201604500454	Old	Granulocytes	#D55E00
PZ-BM-rep2-H3K9me3-1_12	-6.02178375230139	-17.1230898576245	Old	Granulocytes	#D55E00
PZ-BM-rep2-H3K9me3-1_131	0.264069937010416	-16.1759297671065	Old	Granulocytes	#D55E00
PZ-BM-rep2-H3K9me3-1_342	-3.0520508725359	-11.3279570379582	Old	Bcells	#56B4E9
PZ-BM-rep2-H3K9me3-1_198	-2.37372720366683	-9.32128772988255	Old	Granulocytes	#D55E00
PZ-BM-rep2-H3K9me3-1_172	-1.25598430205157	-5.45407344061798	Old	Bcells	#56B4E9
PZ-BM-rep2-H3K9me3-1_81	-4.04395145220226	-21.3183580660457	Old	Granulocytes	#D55E00
PZ-BM-rep2-H3K9me3-1_26	-0.245560675503647	-9.50142269980889	Old	DCs	#AF7C6E
PZ-BM-rep2-H3K9me3-2_98	1.07138628895085	-17.3273884674207	Old	Granulocytes	#D55E00
PZ-BM-rep2-H3K9me3-2_311	3.93168080611756	22.2147077976184	Old	LT	#d093b5
PZ-BM-rep2-H3K9me3-2_144	16.7642205427236	23.4952769054977	Old	HSCs	#CC79A7
PZ-BM-rep2-H3K9me3-2_80	4.14813292287949	-12.8320668070713	Old	Granulocytes	#D55E00
PZ-BM-rep2-H3K9me3-2_227	8.07318589744157	-12.2597980052802	Old	Bcells	#56B4E9
PZ-BM-rep2-H3K9me3-2_216	17.5101857353405	23.2277901401015	Old	LT	#d093b5
PZ-BM-rep2-H3K9me3-2_278	18.3766462678407	22.1210964798438	Old	HSCs	#CC79A7
PZ-BM-rep2-H3K9me3-2_192	17.6242454798945	22.7791256777401	Old	MPPs	#d02b87
PZ-BM-rep2-H3K9me3-2_285	18.661612052114	21.976159390894	Old	MPPs	#d02b87
PZ-BM-rep2-H3K9me3-2_30	5.60552274511151	-22.544418564931	Old	Granulocytes	#D55E00
PZ-BM-rep2-H3K9me3-2_84	8.0445436653223	-16.7649163921107	Old	Granulocytes	#D55E00
PZ-BM-rep2-H3K9me3-2_296	2.2223411624466	-1.7491153858767	Old	DCs	#AF7C6E
PZ-BM-rep2-H3K9me3-2_374	28.1469992326202	-8.03717525674653	Old	Eryths	#0072B2
PZ-BM-rep2-H3K9me3-2_189	18.5045427245806	21.8078504715409	Old	HSCs	#CC79A7
PZ-BM-rep2-H3K9me3-2_4	7.82421468173865	-23.2311927125945	Old	Granulocytes	#D55E00
PZ-BM-rep2-H3K9me3-2_31	5.52622212987399	-23.446297498048	Old	Granulocytes	#D55E00
PZ-BM-rep2-H3K9me3-2_251	-1.14656525575333	-12.13102998001	Old	Granulocytes	#D55E00
PZ-BM-rep2-H3K9me3-2_289	1.78617790446133	-16.2997411265641	Old	Granulocytes	#D55E00
PZ-BM-rep2-H3K9me3-2_221	7.48161699012859	-18.5889527591049	Old	Granulocytes	#D55E00
PZ-BM-rep2-H3K9me3-2_96	8.40183746733439	22.3750052308836	Old	HSCs	#CC79A7
PZ-BM-rep2-H3K9me3-2_249	-0.506351084890086	-25.1599141842259	Old	Granulocytes	#D55E00
PZ-BM-rep2-H3K9me3-2_367	3.00646921490401	-20.1628798822314	Old	Granulocytes	#D55E00
PZ-BM-rep2-H3K9me3-2_9	1.93418427026552	-18.4319457776574	Old	Granulocytes	#D55E00
PZ-BM-rep2-H3K9me3-2_381	10.3049228123069	18.7953825691325	Old	ST	#fd87c9
PZ-BM-rep2-H3K9me3-2_143	12.9924463851537	23.6576363321961	Old	LT	#d093b5
PZ-BM-rep2-H3K9me3-2_118	11.7664988731794	21.6273267277441	Old	HSCs	#CC79A7
PZ-BM-rep2-H3K9me3-2_117	16.5694575283385	22.0759331707581	Old	LT	#d093b5
PZ-BM-rep2-H3K9me3-2_102	-2.5774648014508	-15.2123385081614	Old	Granulocytes	#D55E00
PZ-BM-rep2-H3K9me3-2_29	-1.55464293665549	-25.980511203539	Old	Granulocytes	#D55E00
PZ-BM-rep2-H3K9me3-2_336	12.1952092419919	19.4953838994647	Old	MPPs	#d02b87
PZ-BM-rep2-H3K9me3-2_242	-8.99974407552443	-7.84846050190745	Old	Granulocytes	#D55E00
PZ-BM-rep2-H3K9me3-2_350	26.3435061763104	-8.26439359270083	Old	Eryths	#0072B2
PZ-BM-rep2-H3K9me3-2_332	15.4427546348891	21.641182050175	Old	HSCs	#CC79A7
PZ-BM-rep2-H3K9me3-2_103	1.40371418269524	-11.9340527173807	Old	DCs	#AF7C6E
PZ-BM-rep2-H3K9me3-2_53	3.11228329485339	-20.3826483991018	Old	Granulocytes	#D55E00
PZ-BM-rep2-H3K9me3-2_14	11.4379822263593	22.0258170180503	Old	ST	#fd87c9
PZ-BM-rep2-H3K9me3-2_277	11.6983072798944	17.8925857846352	Old	MPPs	#d02b87
PZ-BM-rep2-H3K9me3-2_107	6.78843726459424	-21.0369131689549	Old	Granulocytes	#D55E00
PZ-BM-rep2-H3K9me3-2_69	-2.69667539056156	14.4570479402121	Old	ST	#fd87c9
PZ-BM-rep2-H3K9me3-2_50	-30.582995608447	-7.73867906364102	Old	Bcells	#56B4E9
PZ-BM-rep2-H3K9me3-2_54	1.91947124386975	-18.5838352834371	Old	Granulocytes	#D55E00
PZ-BM-rep2-H3K9me3-2_335	17.7908126802633	22.6017024786022	Old	LT	#d093b5
PZ-BM-rep2-H3K9me3-2_310	6.01743005977628	29.3655074646988	Old	LT	#d093b5
PZ-BM-rep2-H3K9me3-2_5	5.68336592422801	-22.5911500612111	Old	Granulocytes	#D55E00
PZ-BM-rep2-H3K9me3-2_76	0.783605612983023	-15.8726759054262	Old	Granulocytes	#D55E00
PZ-BM-rep2-H3K9me3-2_344	2.06077741832781	-17.2754103274637	Old	Granulocytes	#D55E00
PZ-BM-rep2-H3K9me3-2_237	18.8379547617393	21.8170827666638	Old	HSCs	#CC79A7
PZ-BM-rep2-H3K9me3-2_340	-0.193750968904812	-24.6862058830053	Old	Granulocytes	#D55E00
PZ-BM-rep2-H3K9me3-2_319	-2.58061687598027	-23.9309996168995	Old	Granulocytes	#D55E00
PZ-BM-rep2-H3K9me3-2_77	-24.3127128208316	-7.69882118171578	Old	Bcells	#56B4E9
PZ-BM-rep2-H3K9me3-2_342	-22.8009965330601	-4.42830411481199	Old	Bcells	#56B4E9
PZ-BM-rep2-H3K9me3-2_365	-30.9445925590259	-10.0091967886697	Old	Bcells	#56B4E9
PZ-BM-rep2-H3K9me3-2_236	16.3172138772071	23.9944000245252	Old	HSCs	#CC79A7
PZ-BM-rep2-H3K9me3-2_383	17.9845257074856	22.6554567043367	Old	MPPs	#d02b87
PZ-BM-rep2-H3K9me3-2_345	2.31111208607394	-21.5824779413461	Old	Granulocytes	#D55E00
PZ-BM-rep2-H3K9me3-2_44	17.721163765589	23.6449667645623	Old	HSCs	#CC79A7
PZ-BM-rep2-H3K9me3-2_130	-3.09599757129698	-16.7806478622145	Old	Granulocytes	#D55E00
PZ-BM-rep2-H3K9me3-2_361	2.58552231727631	-11.544772087399	Old	Granulocytes	#D55E00
PZ-BM-rep2-H3K9me3-2_202	-23.3018863571889	-10.8756776792924	Old	Bcells	#56B4E9
PZ-BM-rep2-H3K9me3-2_347	-29.3023629913064	-7.0978122770985	Old	Bcells	#56B4E9
PZ-BM-rep2-H3K9me3-2_51	2.32746717182251	-16.8570380049209	Old	Granulocytes	#D55E00
PZ-BM-rep2-H3K9me3-2_179	10.6120842097658	-17.9516761528587	Old	Granulocytes	#D55E00
PZ-BM-rep2-H3K9me3-2_359	17.0316600577331	23.699034679054	Old	HSCs	#CC79A7
PZ-BM-rep2-H3K9me3-2_291	5.75114613992661	-16.8425011731991	Old	Granulocytes	#D55E00
PZ-BM-rep2-H3K9me3-2_371	-25.8283831022648	-12.9858753486828	Old	Bcells	#56B4E9
PZ-BM-rep2-H3K9me3-2_270	-0.0649001700944056	-15.7691533563194	Old	Granulocytes	#D55E00
PZ-BM-rep2-H3K9me3-2_338	1.05737465856602	-18.6631279115588	Old	Granulocytes	#D55E00
PZ-BM-rep2-H3K9me3-2_309	15.4856505759554	24.2693703017783	Old	HSCs	#CC79A7
PZ-BM-rep2-H3K9me3-2_353	3.86655527014303	-20.3435412849492	Old	Granulocytes	#D55E00
PZ-BM-rep2-H3K9me3-2_166	15.5794292760245	22.5830379853606	Old	HSCs	#CC79A7
PZ-BM-rep2-H3K9me3-2_150	0.155149827080986	-7.45907035762797	Old	Granulocytes	#D55E00
PZ-BM-rep2-H3K9me3-2_238	7.66405097401377	35.0529892507524	Old	HSCs	#CC79A7
PZ-BM-rep2-H3K9me3-2_82	4.54195588282188	-22.747528275777	Old	Granulocytes	#D55E00
PZ-BM-rep2-H3K9me3-2_11	-1.22666691316543	-22.4780541486217	Old	Granulocytes	#D55E00
PZ-BM-rep2-H3K9me3-2_47	12.004562203784	23.2566204079989	Old	LT	#d093b5
PZ-BM-rep2-H3K9me3-2_165	15.6190215152403	22.8863393736177	Old	HSCs	#CC79A7
PZ-BM-rep2-H3K9me3-2_191	17.7184718826721	21.5716259485164	Old	HSCs	#CC79A7
PZ-BM-rep2-H3K9me3-2_140	17.0488614973699	22.1922816000704	Old	HSCs	#CC79A7
PZ-BM-rep2-H3K9me3-2_248	4.83335040836347	-19.9039370737312	Old	Granulocytes	#D55E00
PZ-BM-rep2-H3K9me3-2_299	6.1323883597196	-23.4070090969991	Old	Granulocytes	#D55E00
PZ-BM-rep2-H3K9me3-2_26	-0.104395993917864	-28.4599453429139	Old	Granulocytes	#D55E00
PZ-BM-rep2-H3K9me3-2_263	12.7127507941902	21.6966095070734	Old	HSCs	#CC79A7
PZ-BM-rep2-H3K9me3-2_134	9.80615471026807	-7.24349188917184	Old	Granulocytes	#D55E00
PZ-BM-rep2-H3K9me3-2_226	4.02093561327862	-12.0698695168887	Old	Granulocytes	#D55E00
PZ-BM-rep2-H3K9me3-2_195	-1.19010470515582	1.67763476277109	Old	Monocytes	#F0E422
PZ-BM-rep2-H3K9me3-2_380	16.565220708855	25.6374851852493	Old	LT	#d093b5
PZ-BM-rep2-H3K9me3-2_6	-18.0167912643392	-7.72142897072659	Old	Bcells	#56B4E9
PZ-BM-rep2-H3K9me3-2_147	2.44937848499999	-9.82420297268728	Old	Granulocytes	#D55E00
PZ-BM-rep2-H3K9me3-2_126	-6.03810878550266	-13.3817611641388	Old	Granulocytes	#D55E00
PZ-BM-rep2-H3K9me3-2_215	12.1599711218662	21.6711173595571	Old	MPPs	#d02b87
PZ-BM-rep2-H3K9me3-2_307	3.31909392234354	10.3425941102656	Old	MPPs	#d02b87
PZ-BM-rep2-H3K9me3-2_261	15.1591920725036	23.3974329959218	Old	MPPs	#d02b87
PZ-BM-rep2-H3K9me3-2_298	4.82917576047699	-19.0706659986547	Old	Granulocytes	#D55E00
PZ-BM-rep2-H3K9me3-2_100	-15.9204552200285	-8.7607507217145	Old	Bcells	#56B4E9
PZ-BM-rep2-H3K9me3-2_308	1.11879453082891	16.761998911069	Old	LT	#d093b5
PZ-BM-rep2-H3K9me3-2_92	17.3771529337991	22.837495300617	Old	HSCs	#CC79A7
PZ-BM-rep2-H3K9me3-2_239	12.5842547514858	21.7145553182417	Old	MPPs	#d02b87
PZ-BM-rep2-H3K9me3-2_55	-6.24925186168585	-19.9789842396609	Old	Granulocytes	#D55E00
PZ-BM-rep2-H3K9me3-2_39	14.6617942221996	21.7392584807565	Old	MPPs	#d02b87
PZ-BM-rep2-H3K9me3-2_201	9.44944495385058	-20.1112977658524	Old	Granulocytes	#D55E00
PZ-BM-rep2-H3K9me3-2_142	15.2379921153055	24.7765799786199	Old	HSCs	#CC79A7
PZ-BM-rep2-H3K9me3-2_328	3.66279445726728	-1.34690706171496	Old	ST	#fd87c9
PZ-BM-rep2-H3K9me3-2_370	-2.98297937955376	-11.0592243778182	Old	Granulocytes	#D55E00
PZ-BM-rep2-H3K9me3-2_368	5.14256633180357	24.2130958987584	Old	MPPs	#d02b87
PZ-BM-rep2-H3K9me3-2_333	15.3814607778332	22.3958034247986	Old	LT	#d093b5
PZ-BM-rep2-H3K9me3-2_284	6.56860402230484	35.3927678526766	Old	HSCs	#CC79A7
PZ-BM-rep2-H3K9me3-2_229	21.060785853932	-7.34483370608448	Old	DCs	#AF7C6E
PZ-BM-rep2-H3K9me3-2_213	10.4658264409608	21.309789699738	Old	HSCs	#CC79A7
PZ-BM-rep2-H3K9me3-2_68	12.7552688684162	25.0059152485534	Old	HSCs	#CC79A7
PZ-BM-rep2-H3K9me3-2_173	4.10264792960234	-11.3122817594878	Old	Granulocytes	#D55E00
PZ-BM-rep2-H3K9me3-2_196	6.52258689713492	-11.160472200797	Old	Granulocytes	#D55E00
PZ-BM-rep2-H3K9me3-2_75	-14.0266706872719	-9.95351667877191	Old	Bcells	#56B4E9
PZ-BM-rep2-H3K9me3-2_61	30.0958409159039	-7.43721386733625	Old	Eryths	#0072B2
PZ-BM-rep2-H3K9me3-2_99	-0.017816904075636	-19.8966744535568	Old	Granulocytes	#D55E00
PZ-BM-rep2-H3K9me3-2_167	10.7292823959376	22.0578144826822	Old	MPPs	#d02b87
PZ-BM-rep2-H3K9me3-2_205	-14.0359215130641	-10.3470230591422	Old	Bcells	#56B4E9
PZ-BM-rep2-H3K9me3-2_155	3.83083277126687	-8.41247263308362	Old	CMP	#daac89
PZ-BM-rep2-H3K9me3-2_250	-5.24967153580656	-16.7045431190215	Old	Granulocytes	#D55E00
PZ-BM-rep2-H3K9me3-2_101	-3.38640989913608	-13.121407332742	Old	Bcells	#56B4E9
PZ-BM-rep2-H3K9me3-2_244	2.44378485732236	-14.9902043518883	Old	Granulocytes	#D55E00
PZ-BM-rep2-H3K9me3-2_125	-1.13471451708033	-13.8016802298169	Old	Granulocytes	#D55E00
PZ-BM-rep2-H3K9me3-2_57	-24.1050611496546	-9.48008314078285	Old	Bcells	#56B4E9
PZ-BM-rep2-H3K9me3-2_177	1.92894372822445	-8.19066497973466	Old	Granulocytes	#D55E00
PZ-BM-rep2-H3K9me3-2_360	9.66554423919111	14.5384826910906	Old	HSCs	#CC79A7
PZ-BM-rep2-H3K9me3-2_153	-0.790637545425593	-19.5750784354968	Old	Granulocytes	#D55E00
PZ-BM-rep2-H3K9me3-2_74	2.59147511855277	-3.33923591554687	Old	Bcells	#56B4E9
PZ-BM-rep2-H3K9me3-2_87	26.1993869758599	-8.80418430482248	Old	Eryths	#0072B2
PZ-BM-rep2-H3K9me3-2_198	2.21156414018726	-1.33174389560743	Old	Eryths	#0072B2
PZ-BM-rep2-H3K9me3-2_180	2.51398087494021	-9.9157552465066	Old	Granulocytes	#D55E00
PZ-BM-rep2-H3K9me3-2_355	25.073945785826	-8.36915868511183	Old	Eryths	#0072B2
PZ-BM-rep2-H3K9me3-2_235	0.924248002437941	0.520211974764795	Old	DCs	#AF7C6E
PZ-BM-rep2-H3K9me3-2_362	1.08681366604118	-5.38850184539481	Old	Granulocytes	#D55E00
PZ-BM-rep2-H3K9me3-2_295	0.194216103883172	-11.8917870663587	Old	Granulocytes	#D55E00
PZ-BM-rep2-H3K9me3-2_40	21.1353574793515	-7.27941431279385	Old	Eryths	#0072B2
PZ-BM-rep2-H3K9me3-2_146	2.42157326463108	-10.4910462049225	Old	Granulocytes	#D55E00
PZ-BM-rep2-H3K9me3-2_152	-21.3483453506316	-7.18393840483299	Old	Bcells	#56B4E9
PZ-BM-rep2-H3K9me3-2_149	1.6220797296613	-9.17841962161888	Old	Granulocytes	#D55E00
PZ-BM-rep2-H3K9me3-2_304	17.102657988813	-6.30597443720985	Old	Eryths	#0072B2
PZ-BM-rep2-H3K9me3-2_337	-4.59524533776254	-4.97106602510535	Old	Granulocytes	#D55E00
PZ-BM-rep2-H3K9me3-2_131	-0.0218133476168458	-14.4198956903536	Old	Granulocytes	#D55E00
PZ-BM-rep2-H3K9me3-2_106	10.7642116357581	-14.7380592517095	Old	Eryths	#0072B2
PZ-BM-rep2-H3K9me3-3_264	17.7104492097404	23.3803081899887	Old	MPPs	#d02b87
PZ-BM-rep2-H3K9me3-3_251	-2.09604858250511	-21.8807064640883	Old	Granulocytes	#D55E00
PZ-BM-rep2-H3K9me3-3_124	-31.235958107689	-8.74161425130696	Old	Bcells	#56B4E9
PZ-BM-rep2-H3K9me3-3_311	15.8310434038655	23.0354287734937	Old	MPPs	#d02b87
PZ-BM-rep2-H3K9me3-3_286	16.0459483920331	21.7537382840491	Old	ST	#fd87c9
PZ-BM-rep2-H3K9me3-3_380	7.52957624651746	28.3097134449206	Old	MPPs	#d02b87
PZ-BM-rep2-H3K9me3-3_267	2.46259006297073	-16.6247417823342	Old	Granulocytes	#D55E00
PZ-BM-rep2-H3K9me3-3_53	-26.2392436018766	-5.57168310720341	Old	Bcells	#56B4E9
PZ-BM-rep2-H3K9me3-3_346	-31.8105224693132	-8.654130314301	Old	Bcells	#56B4E9
PZ-BM-rep2-H3K9me3-3_356	16.4309969792324	24.8439313998882	Old	LT	#d093b5
PZ-BM-rep2-H3K9me3-3_287	2.40919549801614	17.3177869087699	Old	LT	#d093b5
PZ-BM-rep2-H3K9me3-3_333	16.1992215637659	25.052195750874	Old	HSCs	#CC79A7
PZ-BM-rep2-H3K9me3-3_68	13.8513301323624	21.830888211877	Old	MPPs	#d02b87
PZ-BM-rep2-H3K9me3-3_298	-0.526443940876657	-24.1952039197198	Old	Granulocytes	#D55E00
PZ-BM-rep2-H3K9me3-3_84	-26.7713946083374	-12.9791806146394	Old	Bcells	#56B4E9
PZ-BM-rep2-H3K9me3-3_55	-6.51873191579596	-18.7752150679543	Old	Granulocytes	#D55E00
PZ-BM-rep2-H3K9me3-3_33	-4.44681387436176	-25.9828177698791	Old	Granulocytes	#D55E00
PZ-BM-rep2-H3K9me3-3_236	15.5595791095803	21.9066790392394	Old	HSCs	#CC79A7
PZ-BM-rep2-H3K9me3-3_75	0.476893392035936	-21.6240895544293	Old	Granulocytes	#D55E00
PZ-BM-rep2-H3K9me3-3_244	5.29890231169841	-14.4750490400341	Old	Granulocytes	#D55E00
PZ-BM-rep2-H3K9me3-3_186	3.90865897919359	-10.3903906211516	Old	Granulocytes	#D55E00
PZ-BM-rep2-H3K9me3-3_177	5.94568880216431	-15.4915716339277	Old	Granulocytes	#D55E00
PZ-BM-rep2-H3K9me3-3_312	3.74229370520782	34.4695734051244	Old	HSCs	#CC79A7
PZ-BM-rep2-H3K9me3-3_30	-0.865859716467952	-25.3834568589013	Old	Granulocytes	#D55E00
PZ-BM-rep2-H3K9me3-3_296	-25.4241439321462	-4.2646034562972	Old	Bcells	#56B4E9
PZ-BM-rep2-H3K9me3-3_331	12.8835863096202	19.9919604898325	Old	MPPs	#d02b87
PZ-BM-rep2-H3K9me3-3_95	17.7775087328794	22.2338196424441	Old	HSCs	#CC79A7
PZ-BM-rep2-H3K9me3-3_372	5.76401364887975	-17.4121565443099	Old	Granulocytes	#D55E00
PZ-BM-rep2-H3K9me3-3_52	-29.3460905867818	-4.40018667753657	Old	Bcells	#56B4E9
PZ-BM-rep2-H3K9me3-3_262	14.2559917414859	20.8672777126768	Old	ST	#fd87c9
PZ-BM-rep2-H3K9me3-3_335	12.7039422821477	20.5541198951991	Old	ST	#fd87c9
PZ-BM-rep2-H3K9me3-3_29	-12.6371487935429	-11.0868078245603	Old	Bcells	#56B4E9
PZ-BM-rep2-H3K9me3-3_345	-22.6387475449249	-12.7924162141769	Old	Bcells	#56B4E9
PZ-BM-rep2-H3K9me3-3_245	3.24596591178967	-23.5422275413451	Old	Granulocytes	#D55E00
PZ-BM-rep2-H3K9me3-3_288	-32.4253054633809	-7.31286458935693	Old	Bcells	#56B4E9
PZ-BM-rep2-H3K9me3-3_269	-4.97800259141111	-13.8698972541595	Old	Granulocytes	#D55E00
PZ-BM-rep2-H3K9me3-3_369	6.15040080481599	-24.4366162985017	Old	Granulocytes	#D55E00
PZ-BM-rep2-H3K9me3-3_34	7.08598861837283	-23.9162745604089	Old	Granulocytes	#D55E00
PZ-BM-rep2-H3K9me3-3_122	5.37960700453777	-10.4266505517351	Old	Granulocytes	#D55E00
PZ-BM-rep2-H3K9me3-3_371	-25.2155876323434	-11.1458908836928	Old	Bcells	#56B4E9
PZ-BM-rep2-H3K9me3-3_28	0.720200523224705	-17.6132859477591	Old	Granulocytes	#D55E00
PZ-BM-rep2-H3K9me3-3_82	-18.0397183905955	-8.0647455936337	Old	Bcells	#56B4E9
PZ-BM-rep2-H3K9me3-3_297	-3.05684248210923	-18.3787575925167	Old	Granulocytes	#D55E00
PZ-BM-rep2-H3K9me3-3_355	11.2858948260103	21.4046237804475	Old	ST	#fd87c9
PZ-BM-rep2-H3K9me3-3_308	17.9324667277367	21.8116230570748	Old	MPPs	#d02b87
PZ-BM-rep2-H3K9me3-3_360	3.5114791621221	32.0755502448389	Old	HSCs	#CC79A7
PZ-BM-rep2-H3K9me3-3_307	6.74475462497262	-13.2058776192838	Old	Granulocytes	#D55E00
PZ-BM-rep2-H3K9me3-3_293	21.0687933661347	-8.90260662538806	Old	Granulocytes	#D55E00
PZ-BM-rep2-H3K9me3-3_130	7.10205237512701	-20.5795718689658	Old	Granulocytes	#D55E00
PZ-BM-rep2-H3K9me3-3_325	18.9784466122447	-10.5364167427504	Old	Granulocytes	#D55E00
PZ-BM-rep2-H3K9me3-3_190	11.9308958204068	21.0373756879114	Old	MPPs	#d02b87
PZ-BM-rep2-H3K9me3-3_353	17.0563308419675	22.9778850081729	Old	HSCs	#CC79A7
PZ-BM-rep2-H3K9me3-3_367	0.226276014926941	-6.50333181757281	Old	Bcells	#56B4E9
PZ-BM-rep2-H3K9me3-3_60	-32.700512781538	-8.6467094433173	Old	Bcells	#56B4E9
PZ-BM-rep2-H3K9me3-3_54	7.21966049591269	-22.4129967630113	Old	Granulocytes	#D55E00
PZ-BM-rep2-H3K9me3-3_304	-13.0466696364687	-9.8425394385232	Old	Bcells	#56B4E9
PZ-BM-rep2-H3K9me3-3_265	1.22598571556569	-18.8998787931384	Old	Granulocytes	#D55E00
PZ-BM-rep2-H3K9me3-3_211	7.16195319710183	10.7142891370405	Old	LT	#d093b5
PZ-BM-rep2-H3K9me3-3_3	3.41016242869069	-14.5343665208338	Old	Granulocytes	#D55E00
PZ-BM-rep2-H3K9me3-3_357	17.8229241095015	21.3287154151206	Old	ST	#fd87c9
PZ-BM-rep2-H3K9me3-3_18	27.203313561691	-7.14979611291216	Old	Eryths	#0072B2
PZ-BM-rep2-H3K9me3-3_133	-24.8331389455388	-10.1952089905571	Old	Bcells	#56B4E9
PZ-BM-rep2-H3K9me3-3_50	-2.50469442185181	-9.44990611189474	Old	Granulocytes	#D55E00
PZ-BM-rep2-H3K9me3-3_120	13.6382231293304	20.2118104966034	Old	MPPs	#d02b87
PZ-BM-rep2-H3K9me3-3_22	13.1369601005335	23.0414726606583	Old	MPPs	#d02b87
PZ-BM-rep2-H3K9me3-3_64	-20.0461447292791	-11.9229890505248	Old	Bcells	#56B4E9
PZ-BM-rep2-H3K9me3-3_92	15.7508014162088	22.0268831861003	Old	HSCs	#CC79A7
PZ-BM-rep2-H3K9me3-3_347	-0.57414683457002	-19.1748905973994	Old	Granulocytes	#D55E00
PZ-BM-rep2-H3K9me3-3_332	6.69014320944614	28.3451211034815	Old	LT	#d093b5
PZ-BM-rep2-H3K9me3-3_79	0.706673317186628	-16.1657466400195	Old	Granulocytes	#D55E00
PZ-BM-rep2-H3K9me3-3_362	0.404950723747635	-19.2259559267079	Old	Granulocytes	#D55E00
PZ-BM-rep2-H3K9me3-3_310	15.1327829441765	22.2659167497252	Old	LT	#d093b5
PZ-BM-rep2-H3K9me3-3_343	-7.63960388252523	-19.0681653783303	Old	Granulocytes	#D55E00
PZ-BM-rep2-H3K9me3-3_361	7.02468611057327	-24.5016043368543	Old	Granulocytes	#D55E00
PZ-BM-rep2-H3K9me3-3_104	-6.19648460398678	-17.5046372331448	Old	Granulocytes	#D55E00
PZ-BM-rep2-H3K9me3-3_194	6.09696208645501	-9.975619441953	Old	Granulocytes	#D55E00
PZ-BM-rep2-H3K9me3-3_379	16.8686994276366	21.8799209850446	Old	MPPs	#d02b87
PZ-BM-rep2-H3K9me3-3_100	7.27134233815735	-16.7967273380534	Old	Granulocytes	#D55E00
PZ-BM-rep2-H3K9me3-3_364	-12.0196432799869	-11.8063929158011	Old	Bcells	#56B4E9
PZ-BM-rep2-H3K9me3-3_126	7.40363182035565	-22.0309386920721	Old	Granulocytes	#D55E00
PZ-BM-rep2-H3K9me3-3_57	7.98062327789522	18.885436768276	Old	LT	#d093b5
PZ-BM-rep2-H3K9me3-3_384	16.259379760059	22.5686160669391	Old	MPPs	#d02b87
PZ-BM-rep2-H3K9me3-3_329	-3.10098602590994	-12.3260451445237	Old	Granulocytes	#D55E00
PZ-BM-rep2-H3K9me3-3_7	-3.23532783786571	-14.011426077334	Old	Granulocytes	#D55E00
PZ-BM-rep2-H3K9me3-3_349	15.0767822447943	-15.2439353000457	Old	Eryths	#0072B2
PZ-BM-rep2-H3K9me3-3_382	13.1479751730974	22.3835938497585	Old	HSCs	#CC79A7
PZ-BM-rep2-H3K9me3-3_51	-3.48868107138513	-14.6821315236585	Old	Granulocytes	#D55E00
PZ-BM-rep2-H3K9me3-3_294	6.51922194245417	-12.5783448023519	Old	Granulocytes	#D55E00
PZ-BM-rep2-H3K9me3-3_159	17.0409576188405	21.1824082476106	Old	MPPs	#d02b87
PZ-BM-rep2-H3K9me3-3_102	4.11421790113898	-7.76297007059594	Old	Bcells	#56B4E9
PZ-BM-rep2-H3K9me3-3_375	7.31754441058787	-15.1532843573457	Old	Granulocytes	#D55E00
PZ-BM-rep2-H3K9me3-3_344	-19.9643496186809	-5.67516739798795	Old	Bcells	#56B4E9
PZ-BM-rep2-H3K9me3-3_132	5.5808590970198	-6.86730112554547	Old	Granulocytes	#D55E00
PZ-BM-rep2-H3K9me3-3_23	17.9233492814763	21.3557378951894	Old	MPPs	#d02b87
PZ-BM-rep2-H3K9me3-3_157	-12.6759234790955	-9.98455270308822	Old	Bcells	#56B4E9
PZ-BM-rep2-H3K9me3-3_248	0.831099811732361	-19.6883974118562	Old	Granulocytes	#D55E00
PZ-BM-rep2-H3K9me3-3_146	7.37194642642551	-18.1755004984727	Old	Granulocytes	#D55E00
PZ-BM-rep2-H3K9me3-3_257	-14.2194033454238	-12.0063308239741	Old	Granulocytes	#D55E00
PZ-BM-rep2-H3K9me3-3_295	-6.31368621036431	-4.99617436185508	Old	Bcells	#56B4E9
PZ-BM-rep2-H3K9me3-3_252	31.3074724683364	-8.34065588158078	Old	Eryths	#0072B2
PZ-BM-rep2-H3K9me3-4_341	0.393177784394538	-27.8338266025169	Old	Granulocytes	#D55E00
PZ-BM-rep2-H3K9me3-4_323	1.75941712871181	-28.2349700749278	Old	Granulocytes	#D55E00
PZ-BM-rep2-H3K9me3-4_225	-22.3449401032901	-10.3111498829644	Old	Bcells	#56B4E9
PZ-BM-rep2-H3K9me3-4_66	22.9412228839879	-9.34285988858703	Old	Eryths	#0072B2
PZ-BM-rep2-H3K9me3-4_364	4.43907299541209	-19.3018123306064	Old	Granulocytes	#D55E00
PZ-BM-rep2-H3K9me3-4_357	11.2016652260929	17.9157448737305	Old	ST	#fd87c9
PZ-BM-rep2-H3K9me3-4_382	15.9505187237561	26.5812226406522	Old	HSCs	#CC79A7
PZ-BM-rep2-H3K9me3-4_53	-0.304676486858249	-25.0275617925632	Old	Granulocytes	#D55E00
PZ-BM-rep2-H3K9me3-4_334	17.8733425923578	23.2004732237757	Old	MPPs	#d02b87
PZ-BM-rep2-H3K9me3-4_36	-6.59343020375015	-23.8157995730354	Old	Granulocytes	#D55E00
PZ-BM-rep2-H3K9me3-4_43	6.21122798459262	-20.8955997506578	Old	Granulocytes	#D55E00
PZ-BM-rep2-H3K9me3-4_20	11.6456868543898	20.7711996645228	Old	ST	#fd87c9
PZ-BM-rep2-H3K9me3-4_5	-24.5213570637453	-8.93193426668199	Old	Bcells	#56B4E9
PZ-BM-rep2-H3K9me3-4_21	10.2018398797766	25.6716614166146	Old	MPPs	#d02b87
PZ-BM-rep2-H3K9me3-4_285	18.0722760457689	23.2873152703896	Old	MPPs	#d02b87
PZ-BM-rep2-H3K9me3-4_264	10.9129530087863	26.0768637647489	Old	HSCs	#CC79A7
PZ-BM-rep2-H3K9me3-4_381	6.99910710810133	35.9541210622927	Old	LT	#d093b5
PZ-BM-rep2-H3K9me3-4_243	-1.07284342562525	-19.4675895510228	Old	Granulocytes	#D55E00
PZ-BM-rep2-H3K9me3-4_197	5.39200647278192	-8.63639747737197	Old	Granulocytes	#D55E00
PZ-BM-rep2-H3K9me3-4_46	14.7007401504202	24.9490972910611	Old	HSCs	#CC79A7
PZ-BM-rep2-H3K9me3-4_237	15.7061104544571	25.0778292843957	Old	MPPs	#d02b87
PZ-BM-rep2-H3K9me3-4_314	-2.76489666380438	-29.7594900305756	Old	Granulocytes	#D55E00
PZ-BM-rep2-H3K9me3-4_294	-5.02415555208815	-14.5825609292512	Old	Granulocytes	#D55E00
PZ-BM-rep2-H3K9me3-4_3	-2.51877012270924	-18.3428108677541	Old	Granulocytes	#D55E00
PZ-BM-rep2-H3K9me3-4_345	1.00572782937896	-25.2600405090737	Old	Granulocytes	#D55E00
PZ-BM-rep2-H3K9me3-4_313	1.27195983143988	-17.7474162983756	Old	Granulocytes	#D55E00
PZ-BM-rep2-H3K9me3-4_383	16.8720967469534	21.3902082792566	Old	LT	#d093b5
PZ-BM-rep2-H3K9me3-4_124	2.70131740205238	-2.3339149612609	Old	Bcells	#56B4E9
PZ-BM-rep2-H3K9me3-4_90	-2.92695783465268	-17.1365362369578	Old	Granulocytes	#D55E00
PZ-BM-rep2-H3K9me3-4_11	8.40514658463756	-11.6473634909299	Old	Granulocytes	#D55E00
PZ-BM-rep2-H3K9me3-4_378	10.9870373329601	-7.73828240253613	Old	Eryths	#0072B2
PZ-BM-rep2-H3K9me3-4_244	-3.23089547192848	-17.6642088886802	Old	Granulocytes	#D55E00
PZ-BM-rep2-H3K9me3-4_2	0.0769141495766896	-14.8955670153015	Old	Granulocytes	#D55E00
PZ-BM-rep2-H3K9me3-4_250	-5.08628130197593	-15.3052501852649	Old	Granulocytes	#D55E00
PZ-BM-rep2-H3K9me3-4_275	-5.48570600052349	-25.9208479125169	Old	Granulocytes	#D55E00
PZ-BM-rep2-H3K9me3-4_195	3.46936032039072	-24.2680274828661	Old	Granulocytes	#D55E00
PZ-BM-rep2-H3K9me3-4_274	-2.82967446769491	-5.59401323679274	Old	Granulocytes	#D55E00
PZ-BM-rep2-H3K9me3-4_339	1.19901115731803	-25.3025940696058	Old	Granulocytes	#D55E00
PZ-BM-rep2-H3K9me3-4_166	0.180381632386804	9.14345782937621	Old	HSCs	#CC79A7
PZ-BM-rep2-H3K9me3-4_35	-5.81240486224887	-13.3529764280996	Old	Bcells	#56B4E9
PZ-BM-rep2-H3K9me3-4_6	1.6064771643036	-18.1859625726453	Old	Granulocytes	#D55E00
PZ-BM-rep2-H3K9me3-4_233	16.195523587592	21.7663317881798	Old	HSCs	#CC79A7
PZ-BM-rep2-H3K9me3-4_273	-5.94156885205219	-19.8182573371497	Old	Granulocytes	#D55E00
PZ-BM-rep2-H3K9me3-4_380	13.6031434146025	25.1659197561902	Old	LT	#d093b5
PZ-BM-rep2-H3K9me3-4_337	2.7771228726915	-18.6678982909071	Old	Granulocytes	#D55E00
PZ-BM-rep2-H3K9me3-4_122	7.89828728322756	-15.719794206233	Old	Granulocytes	#D55E00
PZ-BM-rep2-H3K9me3-4_31	17.9715015766956	-7.85275917114301	Old	Eryths	#0072B2
PZ-BM-rep2-H3K9me3-4_374	-3.03417035696856	-20.2559706777415	Old	Granulocytes	#D55E00
PZ-BM-rep2-H3K9me3-4_177	2.61374067702653	-16.735479812533	Old	Granulocytes	#D55E00
PZ-BM-rep2-H3K9me3-4_290	3.21546219638158	-15.7712062305397	Old	Granulocytes	#D55E00
PZ-BM-rep2-H3K9me3-4_226	4.32212018065852	-18.243103184704	Old	Granulocytes	#D55E00
PZ-BM-rep2-H3K9me3-4_179	7.22422880016561	-7.45467317311166	Old	Monocytes	#F0E422
PZ-BM-rep2-H3K9me3-4_30	7.27257562069932	-7.34108536287825	Old	Bcells	#56B4E9
PZ-BM-rep2-H3K9me3-4_231	0.586881972043513	-15.465298960233	Old	Granulocytes	#D55E00
PZ-BM-rep2-H3K9me3-4_101	4.36958469640544	-21.6130831047298	Old	Granulocytes	#D55E00
PZ-BM-rep2-H3K9me3-4_242	9.77550330787441	-19.9786916698584	Old	Granulocytes	#D55E00
PZ-BM-rep2-H3K9me3-4_50	-1.74991042300572	-21.476086092131	Old	Granulocytes	#D55E00
PZ-BM-rep2-H3K9me3-4_372	-27.3156809367013	-3.3118607198359	Old	Bcells	#56B4E9
PZ-BM-rep2-H3K9me3-4_247	4.98739146829462	-20.9535925684794	Old	Granulocytes	#D55E00
PZ-BM-rep2-H3K9me3-4_230	4.623348008727	-2.90429087534195	Old	MEP	#4c90b7
PZ-BM-rep2-H3K9me3-4_324	-3.88776848789607	-16.381754154909	Old	Granulocytes	#D55E00
PZ-BM-rep2-H3K9me3-4_308	1.87258481533638	28.6008183777274	Old	LT	#d093b5
PZ-BM-rep2-H3K9me3-4_266	1.1307160640562	-11.3625166201607	Old	Granulocytes	#D55E00
PZ-BM-rep2-H3K9me3-4_295	-0.0551798425299546	-10.8689334438851	Old	NKs	#006400
PZ-BM-rep2-H3K9me3-4_33	2.77433683550384	-18.012258115841	Old	Granulocytes	#D55E00
PZ-BM-rep2-H3K9me3-4_87	6.6045840760796	-6.28956170735565	Old	DCs	#AF7C6E
PZ-BM-rep2-H3K9me3-4_277	5.8774993845481	-13.1371762522795	Old	Granulocytes	#D55E00
PZ-BM-rep2-H3K9me3-4_329	3.33166015283489	-8.85857997609405	Old	Eryths	#0072B2
PZ-BM-rep2-H3K9me3-4_110	-23.7197817755636	-8.09249643829141	Old	Bcells	#56B4E9
PZ-BM-rep2-H3K9me3-4_117	5.87981308834323	9.82726557240565	Old	MPPs	#d02b87
PZ-BM-rep2-H3K9me3-4_227	3.55666845443935	-7.12645495344104	Old	Granulocytes	#D55E00
PZ-BM-rep2-H3K9me3-4_204	-14.2439673455638	-8.91337667357028	Old	Bcells	#56B4E9
PZ-BM-rep2-H3K9me3-4_234	0.278425485684994	-15.4993459151099	Old	Granulocytes	#D55E00
PZ-BM-rep2-H3K9me3-4_278	23.4773592919728	-9.17500855988708	Old	DCs	#AF7C6E
PZ-BM-rep2-H3K9me3-4_223	-5.76110832588342	-13.8843333156882	Old	Granulocytes	#D55E00
PZ-BM-rep2-H3K9me3-4_316	7.75444996750844	-15.0649862882417	Old	Granulocytes	#D55E00
PZ-BM-rep2-H3K9me3-4_251	1.96856124475201	-13.3934716879591	Old	Granulocytes	#D55E00
PZ-BM-rep2-H3K9me3-4_220	-5.3393308903082	-5.08047594656031	Old	Granulocytes	#D55E00
[truncated: 6,887 more rows]
