# Supplementary material for: Single-cell sortChIC identifies hierarchical chromatin dynamics during hematopoiesis
Source: Nat Genet. 2022 Dec 20;55(2):333–45. doi: 10.1038/s41588-022-01260-3 (PMC9925381; doi:10.1038/s41588-022-01260-3)
Supplement: Supplementary file 9 — Metadata of bone marrow experiments for H3K27me3. [file 41588_2022_1260_MOESM9_ESM.txt]

cell	umap1	umap2	batch	ctype.from.LL	colcodenew
PZ-sortChIC-BM-SL1-k27me3-1_291	6.42400656994322	-4.4303873838039	New	CMP	#daac89
PZ-sortChIC-BM-SL1-k27me3-1_366	0.0999860942716945	-22.1368021128228	New	Bcells	#56B4E9
PZ-sortChIC-BM-SL1-k27me3-1_294	-5.27517564329819	-23.3158477314561	New	Bcells	#56B4E9
PZ-sortChIC-BM-SL1-k27me3-1_126	1.5430960626858	-13.4808222955947	New	NKs	#006400
PZ-sortChIC-BM-SL1-k27me3-1_188	-6.58462298431826	-21.492822822898	New	Bcells	#56B4E9
PZ-sortChIC-BM-SL1-k27me3-1_240	-17.4681580926004	12.4413994533084	New	Granulocytes	#D55E00
PZ-sortChIC-BM-SL1-k27me3-1_317	0.438460841756491	-23.1213989567933	New	Bcells	#56B4E9
PZ-sortChIC-BM-SL1-k27me3-1_318	0.323531817026974	-21.6942006066555	New	Bcells	#56B4E9
PZ-sortChIC-BM-SL1-k27me3-1_297	-0.658144732478062	-14.5611063473262	New	NKs	#006400
PZ-sortChIC-BM-SL1-k27me3-1_356	-19.9134022240708	12.9903083654516	New	Granulocytes	#D55E00
PZ-sortChIC-BM-SL1-k27me3-1_164	-19.7080779818494	10.1940187775367	New	Granulocytes	#D55E00
PZ-sortChIC-BM-SL1-k27me3-1_323	3.25673119237333	-7.05205308534305	New	CMP	#daac89
PZ-sortChIC-BM-SL1-k27me3-1_371	2.71384167666024	-12.9687222121264	New	NKs	#006400
PZ-sortChIC-BM-SL1-k27me3-1_322	0.418945660939842	-14.5252621407921	New	NKs	#006400
PZ-sortChIC-BM-SL1-k27me3-1_1	-13.8947417121242	12.0260510318874	New	DCs	#AF7C6E
PZ-sortChIC-BM-SL1-k27me3-1_252	0.727769671763501	-13.5045368640419	New	NKs	#006400
PZ-sortChIC-BM-SL1-k27me3-1_71	-16.369307908053	-3.26119605800877	New	Monocytes	#F0E422
PZ-sortChIC-BM-SL1-k27me3-1_123	-4.38585413401991	-0.746296874184048	New	MEP	#4c90b7
PZ-sortChIC-BM-SL1-k27me3-1_270	0.361535633801539	-23.4224011223998	New	Bcells	#56B4E9
PZ-sortChIC-BM-SL1-k27me3-1_300	3.65668346949289	-12.0160653298501	New	MEP	#4c90b7
PZ-sortChIC-BM-SL1-k27me3-1_51	0.558388879140586	-13.4096622277598	New	NKs	#006400
PZ-sortChIC-BM-SL1-k27me3-1_29	0.395809012487736	-23.5849391436092	New	Bcells	#56B4E9
PZ-sortChIC-BM-SL1-k27me3-1_104	-2.27070289463765	-22.2613067062324	New	Bcells	#56B4E9
PZ-sortChIC-BM-SL1-k27me3-1_191	-2.64546122257823	0.598025444429703	New	CMP	#daac89
PZ-sortChIC-BM-SL1-k27me3-1_304	27.5015322785169	-1.78536217583627	New	Eryths	#0072B2
PZ-sortChIC-BM-SL1-k27me3-1_174	1.888607659657	-20.3696237394178	New	Bcells	#56B4E9
PZ-sortChIC-BM-SL1-k27me3-1_241	-0.41941369822455	-14.4141956833604	New	NKs	#006400
PZ-sortChIC-BM-SL1-k27me3-1_335	-22.3329318962628	12.5145692878575	New	Granulocytes	#D55E00
PZ-sortChIC-BM-SL1-k27me3-1_141	-14.5339580907291	12.4730694216356	New	DCs	#AF7C6E
PZ-sortChIC-BM-SL1-k27me3-1_259	0.370611135173232	-14.9559882285625	New	NKs	#006400
PZ-sortChIC-BM-SL1-k27me3-1_384	19.7401262717998	-6.93833790477202	New	Eryths	#0072B2
PZ-sortChIC-BM-SL1-k27me3-1_169	-7.28308906704308	-18.4313711718166	New	Bcells	#56B4E9
PZ-sortChIC-BM-SL1-k27me3-1_341	0.301419002209215	-20.8219374920225	New	Bcells	#56B4E9
PZ-sortChIC-BM-SL1-k27me3-1_168	-12.8356325311666	13.0412004204813	New	DCs	#AF7C6E
PZ-sortChIC-BM-SL1-k27me3-1_113	-20.3364529052166	10.7030699088522	New	Granulocytes	#D55E00
PZ-sortChIC-BM-SL1-k27me3-1_337	2.49175380103873	-12.6643974531345	New	NKs	#006400
PZ-sortChIC-BM-SL1-k27me3-1_153	-12.6982599091394	12.7439584344474	New	DCs	#AF7C6E
PZ-sortChIC-BM-SL1-k27me3-1_370	-14.7919311282933	-2.17578161528902	New	Monocytes	#F0E422
PZ-sortChIC-BM-SL1-k27me3-1_293	-1.79238323068804	-21.5241989482115	New	Bcells	#56B4E9
PZ-sortChIC-BM-SL1-k27me3-1_265	1.10675989383984	-12.3492217954591	New	NKs	#006400
PZ-sortChIC-BM-SL1-k27me3-1_281	-6.47221058764003	-23.3165816740162	New	Bcells	#56B4E9
PZ-sortChIC-BM-SL1-k27me3-1_225	0.32010233251378	-14.427725837287	New	NKs	#006400
PZ-sortChIC-BM-SL1-k27me3-1_180	3.97133913573919	-11.8990239867147	New	NKs	#006400
PZ-sortChIC-BM-SL1-k27me3-1_309	-2.67372587569685	-24.4012950553268	New	Bcells	#56B4E9
PZ-sortChIC-BM-SL1-k27me3-1_360	-21.2829068045504	9.69184242034179	New	Granulocytes	#D55E00
PZ-sortChIC-BM-SL1-k27me3-1_342	-1.85612950098607	-25.1489559336795	New	Bcells	#56B4E9
PZ-sortChIC-BM-SL1-k27me3-1_348	3.3447217256251	-12.3455057446379	New	NKs	#006400
PZ-sortChIC-BM-SL1-k27me3-1_251	1.83636367670989	-12.1920905949159	New	NKs	#006400
PZ-sortChIC-BM-SL1-k27me3-1_266	-3.4176503213771	-0.0790484363265485	New	CMP	#daac89
PZ-sortChIC-BM-SL1-k27me3-1_238	-15.6170453258698	11.213330124481	New	Granulocytes	#D55E00
PZ-sortChIC-BM-SL1-k27me3-1_216	-24.1516668536372	10.2889762628228	New	Granulocytes	#D55E00
PZ-sortChIC-BM-SL1-k27me3-1_228	2.47764080924783	-7.06412364933616	New	CMP	#daac89
PZ-sortChIC-BM-SL1-k27me3-1_77	-0.808577486100699	-21.7421984784028	New	Bcells	#56B4E9
PZ-sortChIC-BM-SL1-k27me3-1_8	0.462964144161737	-21.3364812549325	New	Bcells	#56B4E9
PZ-sortChIC-BM-SL1-k27me3-1_76	-6.06383670385947	-19.9543254050678	New	Bcells	#56B4E9
PZ-sortChIC-BM-SL1-k27me3-1_59	-16.8987309529883	11.7688226542333	New	Granulocytes	#D55E00
PZ-sortChIC-BM-SL1-k27me3-1_201	4.12731900939977	-11.4439560710942	New	MEP	#4c90b7
PZ-sortChIC-BM-SL1-k27me3-1_102	-6.40761700889687	-24.7104405995444	New	Bcells	#56B4E9
PZ-sortChIC-BM-SL1-k27me3-1_202	1.37639051928045	-13.3924239085453	New	NKs	#006400
PZ-sortChIC-BM-SL1-k27me3-1_285	-16.6326822952944	-4.4736885524611	New	Monocytes	#F0E422
PZ-sortChIC-BM-SL1-k27me3-1_272	-8.53877267657142	-19.6303434619129	New	Bcells	#56B4E9
PZ-sortChIC-BM-SL1-k27me3-1_237	1.29210673432266	-21.7260933461674	New	Bcells	#56B4E9
PZ-sortChIC-BM-SL1-k27me3-1_92	-6.70536618315986	-6.86634693122672	New	CMP	#daac89
PZ-sortChIC-BM-SL1-k27me3-1_226	0.924360422781654	-13.6389563556806	New	NKs	#006400
PZ-sortChIC-BM-SL1-k27me3-1_271	-1.70565336695512	-22.1207324352294	New	Bcells	#56B4E9
PZ-sortChIC-BM-SL1-k27me3-1_204	2.63642390387559	-13.5558361360181	New	NKs	#006400
PZ-sortChIC-BM-SL1-k27me3-1_54	0.257966555296605	-20.6371073519786	New	Bcells	#56B4E9
PZ-sortChIC-BM-SL1-k27me3-1_199	0.0404632103209927	-22.3704762871592	New	Bcells	#56B4E9
PZ-sortChIC-BM-SL1-k27me3-1_220	4.80088147229564	-3.53220269440041	New	CMP	#daac89
PZ-sortChIC-BM-SL1-k27me3-1_310	-18.237920330629	12.6340828335242	New	Granulocytes	#D55E00
PZ-sortChIC-BM-SL1-k27me3-1_5	-0.186522518911093	-24.0138070065981	New	Bcells	#56B4E9
PZ-sortChIC-BM-SL1-k27me3-1_173	-4.92297214175495	-26.5058674405619	New	Bcells	#56B4E9
PZ-sortChIC-BM-SL1-k27me3-1_273	1.40729290568655	-14.5608232313488	New	NKs	#006400
PZ-sortChIC-BM-SL1-k27me3-1_221	-0.842104483407018	-20.9478481475487	New	Bcells	#56B4E9
PZ-sortChIC-BM-SL1-k27me3-1_249	1.28541008223518	-14.4063040595265	New	NKs	#006400
PZ-sortChIC-BM-SL1-k27me3-1_343	-0.182597706307167	-22.8654151786284	New	Bcells	#56B4E9
PZ-sortChIC-BM-SL1-k27me3-1_298	2.57875281028426	-13.8404233797196	New	NKs	#006400
PZ-sortChIC-BM-SL1-k27me3-1_365	0.314330724031048	-22.5945257221923	New	Bcells	#56B4E9
PZ-sortChIC-BM-SL1-k27me3-1_344	0.327541891254089	-21.8302449977239	New	Bcells	#56B4E9
PZ-sortChIC-BM-SL1-k27me3-1_132	3.49250850791355	-12.720548619928	New	NKs	#006400
PZ-sortChIC-BM-SL1-k27me3-1_222	0.339533044589156	-22.496508980853	New	Bcells	#56B4E9
PZ-sortChIC-BM-SL1-k27me3-1_3	3.17662912983723	-13.1361597175547	New	NKs	#006400
PZ-sortChIC-BM-SL1-k27me3-1_289	11.1605837091634	-3.24697441993432	New	CMP	#daac89
PZ-sortChIC-BM-SL1-k27me3-1_143	-18.5453539800406	12.8025053775695	New	Granulocytes	#D55E00
PZ-sortChIC-BM-SL1-k27me3-1_151	-3.25251575230176	-22.5010120079244	New	Bcells	#56B4E9
PZ-sortChIC-BM-SL1-k27me3-1_70	4.14497350358679	7.80914195688741	New	MPPs	#d02b87
PZ-sortChIC-BM-SL1-k27me3-1_354	-19.7875983972823	11.7735752617242	New	Granulocytes	#D55E00
PZ-sortChIC-BM-SL1-k27me3-1_377	-19.1260073859756	11.437553505073	New	Granulocytes	#D55E00
PZ-sortChIC-BM-SL1-k27me3-1_27	-0.748963619861073	-13.0018195197801	New	NKs	#006400
PZ-sortChIC-BM-SL1-k27me3-1_334	-3.55292528239727	-21.8598312917663	New	Bcells	#56B4E9
PZ-sortChIC-BM-SL1-k27me3-1_167	-13.6108426944597	12.4159207175272	New	DCs	#AF7C6E
PZ-sortChIC-BM-SL1-k27me3-1_56	0.824941768515575	-20.6306139042517	New	Bcells	#56B4E9
PZ-sortChIC-BM-SL1-k27me3-1_185	-18.1447233026781	11.5280366394722	New	DCs	#AF7C6E
PZ-sortChIC-BM-SL1-k27me3-1_175	-4.71694609514027	-23.2583893177466	New	Bcells	#56B4E9
PZ-sortChIC-BM-SL1-k27me3-1_357	-22.8491737900269	11.7289675861529	New	Granulocytes	#D55E00
PZ-sortChIC-BM-SL1-k27me3-1_100	-6.31810953586833	-0.666930160917131	New	CMP	#daac89
PZ-sortChIC-BM-SL1-k27me3-1_129	2.66488260895959	-13.3600169724773	New	NKs	#006400
PZ-sortChIC-BM-SL1-k27me3-1_299	-0.753426562530558	-14.4531722827432	New	NKs	#006400
PZ-sortChIC-BM-SL1-k27me3-1_246	0.393070132760921	-21.4213198892952	New	Bcells	#56B4E9
PZ-sortChIC-BM-SL1-k27me3-1_282	-0.968074190387077	-23.0026463478107	New	Bcells	#56B4E9
PZ-sortChIC-BM-SL1-k27me3-1_50	-9.28978243164809	-7.81184031222478	New	CMP	#daac89
PZ-sortChIC-BM-SL1-k27me3-1_106	2.7409221844017	-12.8141997705285	New	NKs	#006400
PZ-sortChIC-BM-SL1-k27me3-1_20	-7.58776636337834	-28.3886437791724	New	Bcells	#56B4E9
PZ-sortChIC-BM-SL1-k27me3-1_245	-4.09547743995834	-24.874017898121	New	Bcells	#56B4E9
PZ-sortChIC-BM-SL1-k27me3-1_217	-8.34941561906491	-6.32613334069546	New	CMP	#daac89
PZ-sortChIC-BM-SL1-k27me3-1_346	2.20771385114549	-13.5531700877023	New	NKs	#006400
PZ-sortChIC-BM-SL1-k27me3-1_250	2.40826198016437	-13.580756907864	New	NKs	#006400
PZ-sortChIC-BM-SL1-k27me3-1_382	-15.2453250491406	12.5874468121665	New	DCs	#AF7C6E
PZ-sortChIC-BM-SL1-k27me3-1_305	-19.1090451550467	11.3075486383534	New	Granulocytes	#D55E00
PZ-sortChIC-BM-SL1-k27me3-1_130	1.97247000500045	-12.5458805580231	New	NKs	#006400
PZ-sortChIC-BM-SL1-k27me3-1_369	-1.1000366708013	-13.9650953870744	New	NKs	#006400
PZ-sortChIC-BM-SL1-k27me3-1_248	0.00188264709564712	-22.0297992657563	New	Bcells	#56B4E9
PZ-sortChIC-BM-SL1-k27me3-1_4	-7.55660081578928	-18.809027181464	New	Bcells	#56B4E9
PZ-sortChIC-BM-SL1-k27me3-1_372	2.58720611318292	-14.1527392238721	New	NKs	#006400
PZ-sortChIC-BM-SL1-k27me3-1_32	-5.0804759542123	-24.5717422856975	New	Bcells	#56B4E9
PZ-sortChIC-BM-SL1-k27me3-1_80	-0.0321429133734332	-23.0971835253477	New	Bcells	#56B4E9
PZ-sortChIC-BM-SL1-k27me3-1_224	-7.49152040524699	-26.7251593699596	New	Bcells	#56B4E9
PZ-sortChIC-BM-SL1-k27me3-1_345	0.406606646834696	-14.453048229484	New	NKs	#006400
PZ-sortChIC-BM-SL1-k27me3-1_347	-16.614400870024	-4.36909390408868	New	Monocytes	#F0E422
PZ-sortChIC-BM-SL1-k27me3-1_193	-8.21156718653934	0.35652360939457	New	Basophils	#696969
PZ-sortChIC-BM-SL1-k27me3-1_288	-13.7283569580147	12.4627381340767	New	DCs	#AF7C6E
PZ-sortChIC-BM-SL1-k27me3-1_154	2.31576490138489	-13.4795052873485	New	NKs	#006400
PZ-sortChIC-BM-SL1-k27me3-1_362	23.6561674883612	-5.97762943588067	New	Eryths	#0072B2
PZ-sortChIC-BM-SL1-k27me3-1_355	-2.6732536555889	-22.4785392620788	New	Bcells	#56B4E9
PZ-sortChIC-BM-SL1-k27me3-1_312	-17.0940355696543	12.4452031046596	New	DCs	#AF7C6E
PZ-sortChIC-BM-SL1-k27me3-1_65	-19.0498717371841	11.8026791257493	New	Granulocytes	#D55E00
PZ-sortChIC-BM-SL1-k27me3-1_155	-15.1748145257597	-3.16058914414144	New	Monocytes	#F0E422
PZ-sortChIC-BM-SL1-k27me3-1_192	-19.7751860121178	13.9353404815789	New	Granulocytes	#D55E00
PZ-sortChIC-BM-SL1-k27me3-1_163	0.540450184961081	-21.177526239004	New	Bcells	#56B4E9
PZ-sortChIC-BM-SL1-k27me3-1_367	0.159898754724321	-26.670095165968	New	Bcells	#56B4E9
PZ-sortChIC-BM-SL1-k27me3-1_296	-17.8986848710099	-4.78627922045023	New	Monocytes	#F0E422
PZ-sortChIC-BM-SL1-k27me3-1_368	-1.38312363856728	-23.2984951004967	New	Bcells	#56B4E9
PZ-sortChIC-BM-SL1-k27me3-1_108	1.2771889170427	-14.4201508831365	New	NKs	#006400
PZ-sortChIC-BM-SL1-k27me3-1_120	-8.44708947288766	-25.2480245628515	New	Bcells	#56B4E9
PZ-sortChIC-BM-SL1-k27me3-1_254	-16.8610813972958	13.183233787816	New	Granulocytes	#D55E00
PZ-sortChIC-BM-SL1-k27me3-1_46	-21.3961802742973	9.38161429557061	New	Granulocytes	#D55E00
PZ-sortChIC-BM-SL1-k27me3-1_358	-20.8750475509923	11.7739211806952	New	Granulocytes	#D55E00
PZ-sortChIC-BM-SL1-k27me3-1_66	-22.8450792865236	9.55761454702701	New	Granulocytes	#D55E00
PZ-sortChIC-BM-SL1-k27me3-1_326	23.559782836079	-5.8720825545822	New	Eryths	#0072B2
PZ-sortChIC-BM-SL1-k27me3-1_53	-6.94169919731923	-21.0760521146629	New	Bcells	#56B4E9
PZ-sortChIC-BM-SL1-k27me3-1_105	-13.4416326002678	12.3085674859177	New	DCs	#AF7C6E
PZ-sortChIC-BM-SL1-k27me3-1_93	-21.6166606800177	9.46586161275683	New	Granulocytes	#D55E00
PZ-sortChIC-BM-SL1-k27me3-1_203	-17.3236740902582	-4.62787364992849	New	Monocytes	#F0E422
PZ-sortChIC-BM-SL1-k27me3-1_16	-16.7301917598148	10.5979970402362	New	Granulocytes	#D55E00
PZ-sortChIC-BM-SL1-k27me3-1_264	-20.9671807876721	11.497501843148	New	Granulocytes	#D55E00
PZ-sortChIC-BM-SL1-k27me3-1_213	-16.5142058847767	11.7584890938439	New	Granulocytes	#D55E00
PZ-sortChIC-BM-SL1-k27me3-1_179	-0.289147204182944	-13.4722538608556	New	NKs	#006400
PZ-sortChIC-BM-SL1-k27me3-1_332	-12.8102945713353	12.5887400738801	New	DCs	#AF7C6E
PZ-sortChIC-BM-SL1-k27me3-1_207	24.6664450861023	-5.44624337804065	New	Eryths	#0072B2
PZ-sortChIC-BM-SL1-k27me3-1_42	-4.905567342039	-24.4795966335968	New	Bcells	#56B4E9
PZ-sortChIC-BM-SL1-k27me3-1_55	0.122193830211714	-19.0145702955727	New	Bcells	#56B4E9
PZ-sortChIC-BM-SL1-k27me3-1_101	-6.96458695383361	-25.2756345184319	New	Bcells	#56B4E9
PZ-sortChIC-BM-SL1-k27me3-1_45	-16.351516776034	12.1214471081749	New	Granulocytes	#D55E00
PZ-sortChIC-BM-SL1-k27me3-1_236	-15.9601279331453	12.4597179021451	New	DCs	#AF7C6E
PZ-sortChIC-BM-SL1-k27me3-1_30	-2.38784464264276	-26.048282708828	New	Bcells	#56B4E9
PZ-sortChIC-BM-SL1-k27me3-1_200	0.685042985203283	-20.4370882101937	New	Bcells	#56B4E9
PZ-sortChIC-BM-SL1-k27me3-1_149	-0.0669831584847599	-25.0229680527714	New	Bcells	#56B4E9
PZ-sortChIC-BM-SL1-k27me3-1_131	-11.7377927766844	7.75532065762968	New	Basophils	#696969
PZ-sortChIC-BM-SL1-k27me3-1_31	1.0236668363209	-22.2982054106509	New	Bcells	#56B4E9
PZ-sortChIC-BM-SL1-k27me3-1_18	-23.6098094456238	7.41840107449962	New	Granulocytes	#D55E00
PZ-sortChIC-BM-SL1-k27me3-1_239	-16.9893766990974	-4.64287868994851	New	Monocytes	#F0E422
PZ-sortChIC-BM-SL1-k27me3-1_81	2.33164381550092	-13.6868975716001	New	NKs	#006400
PZ-sortChIC-BM-SL1-k27me3-1_303	27.7587502279031	-1.8039713521674	New	Eryths	#0072B2
PZ-sortChIC-BM-SL1-k27me3-1_178	-15.7601807561869	-3.06278601622582	New	Monocytes	#F0E422
PZ-sortChIC-BM-SL1-k27me3-1_379	-19.4910887547863	12.0209043765349	New	Granulocytes	#D55E00
PZ-sortChIC-BM-SL1-k27me3-1_128	0.99881479148507	-21.2141910570591	New	Bcells	#56B4E9
PZ-sortChIC-BM-SL1-k27me3-1_247	-0.391826578656582	-21.1278012634694	New	Bcells	#56B4E9
PZ-sortChIC-BM-SL1-k27me3-1_260	-18.1897850373352	10.9092723031957	New	Granulocytes	#D55E00
PZ-sortChIC-BM-SL1-k27me3-1_72	-23.8832728461802	8.93635112848919	New	Granulocytes	#D55E00
PZ-sortChIC-BM-SL1-k27me3-1_138	-20.8882637380114	11.0453251081623	New	Granulocytes	#D55E00
PZ-sortChIC-BM-SL1-k27me3-2_222	1.63438831535075	-20.4851973194584	New	Bcells	#56B4E9
PZ-sortChIC-BM-SL1-k27me3-2_211	-7.92301507169309	-25.0616700599358	New	Bcells	#56B4E9
PZ-sortChIC-BM-SL1-k27me3-2_324	-21.0122073712141	10.3276449449839	New	Granulocytes	#D55E00
PZ-sortChIC-BM-SL1-k27me3-2_54	1.04569777391039	-21.6885513876086	New	Bcells	#56B4E9
PZ-sortChIC-BM-SL1-k27me3-2_9	3.77749680462671	-11.5509186181032	New	NKs	#006400
PZ-sortChIC-BM-SL1-k27me3-2_175	-4.86349601120705	-25.1668968964983	New	Bcells	#56B4E9
PZ-sortChIC-BM-SL1-k27me3-2_180	0.343430897283693	-14.6936832405675	New	NKs	#006400
PZ-sortChIC-BM-SL1-k27me3-2_322	2.28087573997548	-14.2791488086687	New	NKs	#006400
PZ-sortChIC-BM-SL1-k27me3-2_321	1.36380836919557	-7.380099879181	New	CMP	#daac89
PZ-sortChIC-BM-SL1-k27me3-2_341	1.59045880382529	-20.567061615209	New	Bcells	#56B4E9
PZ-sortChIC-BM-SL1-k27me3-2_176	0.677226794837269	-21.4603160307613	New	Bcells	#56B4E9
PZ-sortChIC-BM-SL1-k27me3-2_224	-2.5880181600035	-24.4367368701201	New	Bcells	#56B4E9
PZ-sortChIC-BM-SL1-k27me3-2_177	2.31566063800635	-13.0290812560833	New	NKs	#006400
PZ-sortChIC-BM-SL1-k27me3-2_203	0.876928896359088	-13.2249339001836	New	NKs	#006400
PZ-sortChIC-BM-SL1-k27me3-2_94	-20.1526199383996	12.4921302406531	New	Granulocytes	#D55E00
PZ-sortChIC-BM-SL1-k27me3-2_92	-13.6925546593535	13.6257541853997	New	DCs	#AF7C6E
PZ-sortChIC-BM-SL1-k27me3-2_246	-5.69829767901803	-22.4788924545551	New	Bcells	#56B4E9
PZ-sortChIC-BM-SL1-k27me3-2_345	2.8323309060834	-13.9749264261543	New	NKs	#006400
PZ-sortChIC-BM-SL1-k27me3-2_275	3.26748770759156	-12.5674633798223	New	NKs	#006400
PZ-sortChIC-BM-SL1-k27me3-2_331	-13.0682911599793	12.6249871395223	New	DCs	#AF7C6E
PZ-sortChIC-BM-SL1-k27me3-2_240	-10.9623759920597	-0.145284825545492	New	Basophils	#696969
PZ-sortChIC-BM-SL1-k27me3-2_248	0.951158658312012	-21.5390569396211	New	Bcells	#56B4E9
PZ-sortChIC-BM-SL1-k27me3-2_3	0.218483594817371	-12.5038261038275	New	NKs	#006400
PZ-sortChIC-BM-SL1-k27me3-2_79	-0.557069738034784	-22.616606710661	New	Bcells	#56B4E9
PZ-sortChIC-BM-SL1-k27me3-2_26	-9.53316256166301	-7.32873657206304	New	CMP	#daac89
PZ-sortChIC-BM-SL1-k27me3-2_252	-17.162543834802	11.1052815429759	New	Granulocytes	#D55E00
PZ-sortChIC-BM-SL1-k27me3-2_285	-18.4643396840707	11.8243621546822	New	DCs	#AF7C6E
PZ-sortChIC-BM-SL1-k27me3-2_305	-0.307017639706859	-24.6774589155093	New	Bcells	#56B4E9
PZ-sortChIC-BM-SL1-k27me3-2_296	1.63066359769937	-22.3244911104746	New	Bcells	#56B4E9
PZ-sortChIC-BM-SL1-k27me3-2_270	-2.17635754571519	-21.6751028166301	New	Bcells	#56B4E9
PZ-sortChIC-BM-SL1-k27me3-2_227	2.06400168773466	-13.6695084938633	New	NKs	#006400
PZ-sortChIC-BM-SL1-k27me3-2_149	1.13350343486712	-20.453484572555	New	Bcells	#56B4E9
PZ-sortChIC-BM-SL1-k27me3-2_367	-1.63977706780438	-21.0988688095333	New	Bcells	#56B4E9
PZ-sortChIC-BM-SL1-k27me3-2_223	-16.6970297154935	-4.31989678279734	New	Monocytes	#F0E422
PZ-sortChIC-BM-SL1-k27me3-2_45	-19.0312815907051	-6.14777893846785	New	Monocytes	#F0E422
PZ-sortChIC-BM-SL1-k27me3-2_151	0.0479078704573955	-22.6705156129246	New	Bcells	#56B4E9
PZ-sortChIC-BM-SL1-k27me3-2_36	2.6269423594957	-12.2864712712425	New	NKs	#006400
PZ-sortChIC-BM-SL1-k27me3-2_49	7.45235686988589	6.79215227165208	New	ST	#fd87c9
PZ-sortChIC-BM-SL1-k27me3-2_200	-1.72426404623207	-23.9581758411661	New	Bcells	#56B4E9
PZ-sortChIC-BM-SL1-k27me3-2_381	-15.4825399452692	-2.88471690603443	New	Monocytes	#F0E422
PZ-sortChIC-BM-SL1-k27me3-2_102	1.7949366690791	-21.0678687027969	New	Bcells	#56B4E9
PZ-sortChIC-BM-SL1-k27me3-2_218	-17.2164812137762	14.5207616711856	New	Granulocytes	#D55E00
PZ-sortChIC-BM-SL1-k27me3-2_75	-9.31932299179885	-7.84575517366994	New	CMP	#daac89
PZ-sortChIC-BM-SL1-k27me3-2_199	0.191473625739616	-21.5022070978691	New	Bcells	#56B4E9
PZ-sortChIC-BM-SL1-k27me3-2_187	-2.43107376691836	-1.26040082620895	New	CMP	#daac89
PZ-sortChIC-BM-SL1-k27me3-2_360	-22.4438194250812	10.9809806724817	New	Granulocytes	#D55E00
PZ-sortChIC-BM-SL1-k27me3-2_371	2.65208820828204	-12.4573651884758	New	NKs	#006400
PZ-sortChIC-BM-SL1-k27me3-2_58	0.487859676442987	-12.7879680043995	New	NKs	#006400
PZ-sortChIC-BM-SL1-k27me3-2_212	-0.526038715095106	-21.9584223382296	New	Bcells	#56B4E9
PZ-sortChIC-BM-SL1-k27me3-2_170	0.983134126443532	-12.559020492085	New	NKs	#006400
PZ-sortChIC-BM-SL1-k27me3-2_60	3.55021395076201	-12.0321204299131	New	NKs	#006400
PZ-sortChIC-BM-SL1-k27me3-2_172	1.18001340223003	-13.9685073859015	New	NKs	#006400
PZ-sortChIC-BM-SL1-k27me3-2_156	3.63355982072149	-11.7011573996617	New	NKs	#006400
PZ-sortChIC-BM-SL1-k27me3-2_98	-3.35213429512714	-1.13632902212921	New	CMP	#daac89
PZ-sortChIC-BM-SL1-k27me3-2_250	3.11771059997472	-13.2237815417777	New	NKs	#006400
PZ-sortChIC-BM-SL1-k27me3-2_148	-8.7194010341225	-8.06162940409203	New	CMP	#daac89
PZ-sortChIC-BM-SL1-k27me3-2_128	-2.1984523362312	-23.3412473052037	New	Bcells	#56B4E9
PZ-sortChIC-BM-SL1-k27me3-2_131	2.52283523838413	-12.3079977116181	New	NKs	#006400
PZ-sortChIC-BM-SL1-k27me3-2_57	2.84648161196504	-12.6158586546699	New	NKs	#006400
PZ-sortChIC-BM-SL1-k27me3-2_323	2.14899938198637	-13.1670971265543	New	NKs	#006400
PZ-sortChIC-BM-SL1-k27me3-2_53	-7.32546360261578	-24.6886458816803	New	Bcells	#56B4E9
PZ-sortChIC-BM-SL1-k27me3-2_213	-2.62525390344925	-22.0661567882069	New	Bcells	#56B4E9
PZ-sortChIC-BM-SL1-k27me3-2_201	1.89897262485473	-12.3214734158263	New	NKs	#006400
PZ-sortChIC-BM-SL1-k27me3-2_76	0.950875293547337	-13.2817193260413	New	NKs	#006400
PZ-sortChIC-BM-SL1-k27me3-2_348	2.80108536802683	-12.3604109213397	New	NKs	#006400
PZ-sortChIC-BM-SL1-k27me3-2_59	2.83507533950233	-12.5813770477785	New	NKs	#006400
PZ-sortChIC-BM-SL1-k27me3-2_228	2.78878827524945	-13.8968923609155	New	NKs	#006400
PZ-sortChIC-BM-SL1-k27me3-2_192	-14.4257918672975	12.4527628508165	New	DCs	#AF7C6E
PZ-sortChIC-BM-SL1-k27me3-2_339	4.05227319425092	-10.4532748679007	New	CMP	#daac89
PZ-sortChIC-BM-SL1-k27me3-2_32	0.626791326206369	-21.0744127693307	New	Bcells	#56B4E9
PZ-sortChIC-BM-SL1-k27me3-2_179	3.83320791618294	-11.6348684262623	New	NKs	#006400
PZ-sortChIC-BM-SL1-k27me3-2_33	-0.205497800178039	-13.2583819085004	New	NKs	#006400
PZ-sortChIC-BM-SL1-k27me3-2_105	2.2075311259203	-8.61874453144751	New	CMP	#daac89
PZ-sortChIC-BM-SL1-k27me3-2_80	-0.100836258977054	-22.2140058099641	New	Bcells	#56B4E9
PZ-sortChIC-BM-SL1-k27me3-2_84	1.96803293541597	-12.6520282340639	New	NKs	#006400
PZ-sortChIC-BM-SL1-k27me3-2_17	-20.0575604961446	-7.87759469910946	New	Monocytes	#F0E422
PZ-sortChIC-BM-SL1-k27me3-2_16	28.2759371741093	0.621401072889189	New	Eryths	#0072B2
PZ-sortChIC-BM-SL1-k27me3-2_31	-0.0304684821599598	-21.5999453197149	New	Bcells	#56B4E9
PZ-sortChIC-BM-SL1-k27me3-2_78	-0.360202634482245	-23.3263674566677	New	Bcells	#56B4E9
PZ-sortChIC-BM-SL1-k27me3-2_221	-5.19580283808316	-23.1198664956137	New	Bcells	#56B4E9
PZ-sortChIC-BM-SL1-k27me3-2_29	0.555434219429199	-21.595520439049	New	Bcells	#56B4E9
PZ-sortChIC-BM-SL1-k27me3-2_370	2.43938119201293	-13.5884775018018	New	NKs	#006400
PZ-sortChIC-BM-SL1-k27me3-2_313	-7.27646276879535	-28.8213625742892	New	Bcells	#56B4E9
PZ-sortChIC-BM-SL1-k27me3-2_30	0.501081355574123	-22.7409791006328	New	Bcells	#56B4E9
PZ-sortChIC-BM-SL1-k27me3-2_139	-17.9473128130913	11.5018835309937	New	Granulocytes	#D55E00
PZ-sortChIC-BM-SL1-k27me3-2_320	-3.02179590129495	-20.9005905462859	New	Bcells	#56B4E9
PZ-sortChIC-BM-SL1-k27me3-2_65	-5.12369027518061	-24.6768019887518	New	Bcells	#56B4E9
PZ-sortChIC-BM-SL1-k27me3-2_249	2.18782935593538	-12.9322140558645	New	NKs	#006400
PZ-sortChIC-BM-SL1-k27me3-2_104	-0.443521846948299	-26.4486134384178	New	Bcells	#56B4E9
PZ-sortChIC-BM-SL1-k27me3-2_68	-18.2479804186171	10.1709018723712	New	Granulocytes	#D55E00
PZ-sortChIC-BM-SL1-k27me3-2_216	-17.9490882719119	10.1136099314521	New	Granulocytes	#D55E00
PZ-sortChIC-BM-SL1-k27me3-2_366	-7.39657021780549	-22.4116727047437	New	Bcells	#56B4E9
PZ-sortChIC-BM-SL1-k27me3-2_346	0.949953052394725	-13.5678252716761	New	NKs	#006400
PZ-sortChIC-BM-SL1-k27me3-2_43	-17.3857166088952	12.040219832343	New	Granulocytes	#D55E00
PZ-sortChIC-BM-SL1-k27me3-2_273	1.70177505613354	-13.3794843912651	New	NKs	#006400
PZ-sortChIC-BM-SL1-k27me3-2_317	-1.20667635080346	-23.4874358551	New	Bcells	#56B4E9
PZ-sortChIC-BM-SL1-k27me3-2_384	-19.391817139705	11.1096238224176	New	Granulocytes	#D55E00
PZ-sortChIC-BM-SL1-k27me3-2_274	-0.255649290895419	-14.4419194202769	New	NKs	#006400
PZ-sortChIC-BM-SL1-k27me3-2_101	0.606632479692826	-20.7730438217352	New	Bcells	#56B4E9
PZ-sortChIC-BM-SL1-k27me3-2_127	-3.78602979119889	-26.5893011739957	New	Bcells	#56B4E9
PZ-sortChIC-BM-SL1-k27me3-2_271	1.73719123273636	-21.3885659612615	New	Bcells	#56B4E9
PZ-sortChIC-BM-SL1-k27me3-2_245	-3.94414009668961	-23.5076154585977	New	Bcells	#56B4E9
PZ-sortChIC-BM-SL1-k27me3-2_108	-1.05517342502844	-14.3035124174136	New	NKs	#006400
PZ-sortChIC-BM-SL1-k27me3-2_342	0.766811122534682	-24.7852702454996	New	Bcells	#56B4E9
PZ-sortChIC-BM-SL1-k27me3-2_356	-8.84422657967224	-6.27679867977095	New	CMP	#daac89
PZ-sortChIC-BM-SL1-k27me3-2_309	-14.1989490012253	12.1855252385103	New	DCs	#AF7C6E
PZ-sortChIC-BM-SL1-k27me3-2_106	1.75227848610243	-13.3704579804034	New	NKs	#006400
PZ-sortChIC-BM-SL1-k27me3-2_328	-15.8469290965673	11.7723612023186	New	Granulocytes	#D55E00
PZ-sortChIC-BM-SL1-k27me3-2_130	2.98788076256865	-13.9168289910419	New	NKs	#006400
PZ-sortChIC-BM-SL1-k27me3-2_6	-1.96573746654168	-22.7911730865559	New	Bcells	#56B4E9
PZ-sortChIC-BM-SL1-k27me3-2_225	-17.3058985896506	-3.50146038386809	New	Monocytes	#F0E422
PZ-sortChIC-BM-SL1-k27me3-2_293	-3.09715796972049	-25.7579895776865	New	Bcells	#56B4E9
PZ-sortChIC-BM-SL1-k27me3-2_272	-0.535810278387569	-25.2515814501411	New	Bcells	#56B4E9
PZ-sortChIC-BM-SL1-k27me3-2_251	3.5647443541653	-13.0858168915074	New	NKs	#006400
PZ-sortChIC-BM-SL1-k27me3-2_125	-0.502165263571929	-20.2755264860673	New	Bcells	#56B4E9
PZ-sortChIC-BM-SL1-k27me3-2_379	-1.4979160202555	-26.385547825345	New	Bcells	#56B4E9
PZ-sortChIC-BM-SL1-k27me3-2_359	4.86540715700161	8.00797913898733	New	ST	#fd87c9
PZ-sortChIC-BM-SL1-k27me3-2_365	-0.610215644024198	-26.0820292182114	New	Bcells	#56B4E9
PZ-sortChIC-BM-SL1-k27me3-2_4	1.93916919377707	-14.1615965157267	New	NKs	#006400
PZ-sortChIC-BM-SL1-k27me3-2_67	7.55490112716606	-1.67093211606433	New	MEP	#4c90b7
PZ-sortChIC-BM-SL1-k27me3-2_5	-2.20918604687294	-26.7185738469556	New	Bcells	#56B4E9
PZ-sortChIC-BM-SL1-k27me3-2_71	-21.8897674933691	12.8191007279279	New	Granulocytes	#D55E00
PZ-sortChIC-BM-SL1-k27me3-2_50	-5.38669588470905	-20.3607622869821	New	Bcells	#56B4E9
PZ-sortChIC-BM-SL1-k27me3-2_295	0.0911152379876812	-26.03352898334	New	Bcells	#56B4E9
PZ-sortChIC-BM-SL1-k27me3-2_368	-6.46825992602021	-24.2769273404108	New	Bcells	#56B4E9
PZ-sortChIC-BM-SL1-k27me3-2_77	-4.85823704401782	-24.1484707944912	New	Bcells	#56B4E9
PZ-sortChIC-BM-SL1-k27me3-2_41	3.75564298205519	8.15747041002397	New	ST	#fd87c9
PZ-sortChIC-BM-SL1-k27me3-2_310	-7.89842686766054	-26.8204390635031	New	Bcells	#56B4E9
PZ-sortChIC-BM-SL1-k27me3-2_154	1.89476351978319	-14.2964059870341	New	NKs	#006400
PZ-sortChIC-BM-SL1-k27me3-2_318	1.29899258213423	-20.7971755893147	New	Bcells	#56B4E9
PZ-sortChIC-BM-SL1-k27me3-2_299	2.8712235469826	-12.2389537693227	New	NKs	#006400
PZ-sortChIC-BM-SL1-k27me3-2_357	-15.9660888129767	11.8836292004649	New	DCs	#AF7C6E
PZ-sortChIC-BM-SL1-k27me3-2_343	0.962478212453926	-21.339220285739	New	Bcells	#56B4E9
PZ-sortChIC-BM-SL1-k27me3-2_150	-3.19595816203497	-21.4537976466575	New	Bcells	#56B4E9
PZ-sortChIC-BM-SL1-k27me3-2_173	-1.23015972453031	-25.0343071519176	New	Bcells	#56B4E9
PZ-sortChIC-BM-SL1-k27me3-2_81	-0.199067527158692	-14.2702897088582	New	NKs	#006400
PZ-sortChIC-BM-SL1-k27me3-2_217	-22.2155179900591	11.2498552094865	New	Granulocytes	#D55E00
PZ-sortChIC-BM-SL1-k27me3-2_291	-4.35698739561276	-1.14911873051993	New	MEP	#4c90b7
PZ-sortChIC-BM-SL1-k27me3-2_152	0.445622708033096	-25.3616800494386	New	Bcells	#56B4E9
PZ-sortChIC-BM-SL1-k27me3-2_210	-14.0587806247735	12.6311820229999	New	DCs	#AF7C6E
PZ-sortChIC-BM-SL1-k27me3-2_204	3.08744410484967	-13.8451887245961	New	NKs	#006400
PZ-sortChIC-BM-SL1-k27me3-2_146	-3.82779720359605	-22.6497560977746	New	Bcells	#56B4E9
PZ-sortChIC-BM-SL1-k27me3-2_34	-16.2415712099007	-3.83636035098214	New	Monocytes	#F0E422
PZ-sortChIC-BM-SL1-k27me3-2_257	-17.0255553412808	12.6143154502297	New	Granulocytes	#D55E00
PZ-sortChIC-BM-SL1-k27me3-2_193	-15.0210438352216	11.1368364514655	New	DCs	#AF7C6E
PZ-sortChIC-BM-SL1-k27me3-2_168	-19.3619247195381	13.4137671846871	New	Granulocytes	#D55E00
PZ-sortChIC-BM-SL1-k27me3-2_219	-15.8610811610692	11.5777065666183	New	DCs	#AF7C6E
PZ-sortChIC-BM-SL1-k27me3-2_377	-17.1378020560449	12.8593366577384	New	Granulocytes	#D55E00
PZ-sortChIC-BM-SL1-k27me3-2_48	-22.8112097993011	10.2779366955667	New	Granulocytes	#D55E00
PZ-sortChIC-BM-SL1-k27me3-2_64	-6.45877923568936	-24.1494707518088	New	Bcells	#56B4E9
PZ-sortChIC-BM-SL1-k27me3-2_302	-14.4405654559224	12.4412429142946	New	Granulocytes	#D55E00
PZ-sortChIC-BM-SL1-k27me3-2_197	-1.87169940219748	-21.0880892643539	New	Bcells	#56B4E9
PZ-sortChIC-BM-SL2-k27me3-1_330	-19.5898805399417	13.0244927334613	New	Granulocytes	#D55E00
PZ-sortChIC-BM-SL2-k27me3-1_25	-16.2229764953453	12.095606636402	New	Granulocytes	#D55E00
PZ-sortChIC-BM-SL2-k27me3-1_331	-1.06486077737261	-13.1437570844157	New	NKs	#006400
PZ-sortChIC-BM-SL2-k27me3-1_218	-17.6561026442551	11.8683931240865	New	Granulocytes	#D55E00
PZ-sortChIC-BM-SL2-k27me3-1_354	-25.9011250496451	10.0302040613592	New	Granulocytes	#D55E00
PZ-sortChIC-BM-SL2-k27me3-1_46	-1.99492767756215	-13.8219345384784	New	NKs	#006400
PZ-sortChIC-BM-SL2-k27me3-1_216	-27.5452780561876	6.00931640071216	New	Granulocytes	#D55E00
PZ-sortChIC-BM-SL2-k27me3-1_192	-14.046851485372	12.3570936652834	New	DCs	#AF7C6E
PZ-sortChIC-BM-SL2-k27me3-1_259	-5.77303813429408	-28.1558974281298	New	Bcells	#56B4E9
PZ-sortChIC-BM-SL2-k27me3-1_290	-21.9057484423166	12.1370268360044	New	Granulocytes	#D55E00
PZ-sortChIC-BM-SL2-k27me3-1_95	-15.0961904630943	12.4938348658396	New	DCs	#AF7C6E
PZ-sortChIC-BM-SL2-k27me3-1_332	-1.82435126164272	-24.4658310754544	New	Bcells	#56B4E9
PZ-sortChIC-BM-SL2-k27me3-1_45	-7.42940664776789	-25.9489343969955	New	Bcells	#56B4E9
PZ-sortChIC-BM-SL2-k27me3-1_306	-17.8477495785388	-3.91658133024365	New	Monocytes	#F0E422
PZ-sortChIC-BM-SL2-k27me3-1_80	-15.6086820517088	-3.02855523022034	New	Monocytes	#F0E422
PZ-sortChIC-BM-SL2-k27me3-1_255	-22.4419638862332	11.0065045436536	New	Granulocytes	#D55E00
PZ-sortChIC-BM-SL2-k27me3-1_195	-21.1043361798132	9.61025051410465	New	Granulocytes	#D55E00
PZ-sortChIC-BM-SL2-k27me3-1_319	-18.9212358920275	-5.19491489201831	New	Monocytes	#F0E422
PZ-sortChIC-BM-SL2-k27me3-1_355	-19.3467550026445	-5.38324885356881	New	Monocytes	#F0E422
PZ-sortChIC-BM-SL2-k27me3-1_291	-19.6164638640632	12.9415417241366	New	Granulocytes	#D55E00
PZ-sortChIC-BM-SL2-k27me3-1_193	-12.8999748682781	12.1813072272088	New	DCs	#AF7C6E
PZ-sortChIC-BM-SL2-k27me3-1_41	-5.74375225704194	-25.2487904522207	New	Bcells	#56B4E9
PZ-sortChIC-BM-SL2-k27me3-1_286	-7.44146502256584	-27.6527366156419	New	Bcells	#56B4E9
PZ-sortChIC-BM-SL2-k27me3-1_143	-15.9333842116634	-3.16117926093955	New	Monocytes	#F0E422
PZ-sortChIC-BM-SL2-k27me3-1_244	-22.6000001884826	10.1313178566358	New	Granulocytes	#D55E00
PZ-sortChIC-BM-SL2-k27me3-1_308	-24.0241102131555	8.73338618267241	New	Granulocytes	#D55E00
PZ-sortChIC-BM-SL2-k27me3-1_66	-17.0127728903612	10.1969668598825	New	Granulocytes	#D55E00
PZ-sortChIC-BM-SL2-k27me3-1_307	-14.3426964025191	12.677544045104	New	DCs	#AF7C6E
PZ-sortChIC-BM-SL2-k27me3-1_364	-17.4034705241282	9.84937678012864	New	DCs	#AF7C6E
PZ-sortChIC-BM-SL2-k27me3-1_90	-26.8493769683425	7.34591622867748	New	Granulocytes	#D55E00
PZ-sortChIC-BM-SL2-k27me3-2_279	-21.679582874794	11.3362919234321	New	Granulocytes	#D55E00
PZ-sortChIC-BM-SL2-k27me3-2_244	-22.5232276948169	10.8983474334566	New	Granulocytes	#D55E00
PZ-sortChIC-BM-SL2-k27me3-2_356	-14.2657691690155	10.1535315400738	New	Basophils	#696969
PZ-sortChIC-BM-SL2-k27me3-2_331	-21.8864749023704	12.2113339583208	New	Granulocytes	#D55E00
PZ-sortChIC-BM-SL2-k27me3-2_176	-17.8716671428782	-4.7279312268193	New	Monocytes	#F0E422
PZ-sortChIC-BM-SL2-k27me3-2_192	-18.172285863015	-6.77204758132242	New	Monocytes	#F0E422
PZ-sortChIC-BM-SL2-k27me3-2_92	-24.6415238743291	10.6272096575074	New	Granulocytes	#D55E00
PZ-sortChIC-BM-SL2-k27me3-2_140	-18.6173351176151	-6.03791229115798	New	Monocytes	#F0E422
PZ-sortChIC-BM-SL2-k27me3-2_377	-2.56651608192653	-22.7075328254484	New	Bcells	#56B4E9
PZ-sortChIC-BM-SL2-k27me3-2_243	-20.5568582876079	13.6504859331042	New	Granulocytes	#D55E00
PZ-sortChIC-BM-SL2-k27me3-2_36	3.45010270958587	-5.65419844821851	New	CMP	#daac89
PZ-sortChIC-BM-SL2-k27me3-2_373	-7.76582932674736	-23.6455403355528	New	Bcells	#56B4E9
PZ-sortChIC-BM-SL2-k27me3-2_1	-24.9258474078453	10.3428494654335	New	Granulocytes	#D55E00
PZ-sortChIC-BM-SL2-k27me3-2_94	-21.9666247010451	11.8913746697556	New	Granulocytes	#D55E00
PZ-sortChIC-BM-SL2-k27me3-2_317	-16.8823331091957	-3.78124977799812	New	Monocytes	#F0E422
PZ-sortChIC-BM-SL2-k27me3-2_122	-19.751606901878	12.6162138721794	New	Granulocytes	#D55E00
PZ-sortChIC-BM-SL2-k27me3-2_159	2.12914180820284	-12.7827490802109	New	NKs	#006400
PZ-sortChIC-BM-SL2-k27me3-2_187	-19.98759600651	13.4547310179127	New	Granulocytes	#D55E00
PZ-sortChIC-BM-SL2-k27me3-2_27	-23.7877424523994	9.78069239287785	New	Granulocytes	#D55E00
PZ-sortChIC-BM-SL2-k27me3-2_32	-16.7560433993208	-3.86687672844935	New	Monocytes	#F0E422
PZ-sortChIC-BM-SL2-k27me3-2_207	-7.46158491258129	-8.15727697628325	New	CMP	#daac89
PZ-sortChIC-BM-SL2-k27me3-2_70	8.3195489076449	12.9947323375126	New	LT	#d093b5
PZ-sortChIC-BM-SL2-k27me3-2_368	-18.4157260658643	-5.16594102951855	New	Monocytes	#F0E422
PZ-sortChIC-BM-SL2-k27me3-2_254	-23.4208638394994	9.63827800687135	New	Granulocytes	#D55E00
PZ-sortChIC-BM-SL2-k27me3-2_297	-16.4484888780667	13.7607470044323	New	DCs	#AF7C6E
PZ-sortChIC-BM-SL2-k27me3-2_134	8.87742049510382	16.2524877158885	New	HSCs	#CC79A7
PZ-sortChIC-BM-SL2-k27me3-2_76	-19.8339234248924	13.2753811544189	New	Granulocytes	#D55E00
PZ-sortChIC-BM-SL2-k27me3-2_131	-16.861202425414	10.2709374184151	New	Granulocytes	#D55E00
PZ-sortChIC-BM-SL2-k27me3-2_80	-19.6472183103254	-6.49281603328839	New	Monocytes	#F0E422
PZ-sortChIC-BM-SL2-k27me3-2_211	-20.8259580370945	10.4242583122285	New	Granulocytes	#D55E00
PZ-sortChIC-BM-SL2-k27me3-2_52	-17.7267171802407	9.99632804217401	New	Granulocytes	#D55E00
PZ-sortChIC-BM-SL2-k27me3-2_28	-20.9012177101198	10.8051991774153	New	Granulocytes	#D55E00
PZ-sortChIC-BM-SL2-k27me3-2_107	-20.3293569552371	9.25241418352397	New	Granulocytes	#D55E00
PZ-sortChIC-BM-SL2-k27me3-2_155	-25.0446564984604	8.28332075523524	New	Granulocytes	#D55E00
PZ-sortChIC-BM-SL2-k27me3-2_201	-16.8313693844191	14.0123516971413	New	Granulocytes	#D55E00
PZ-sortChIC-BM-SL2-k27me3-2_96	-21.5383868948645	10.7753617200863	New	Granulocytes	#D55E00
PZ-sortChIC-BM-SL2-k27me3-2_46	-22.8167119266145	12.6910424622768	New	Granulocytes	#D55E00
PZ-sortChIC-BM-SL2-k27me3-2_339	-20.4185114560217	13.0163239733921	New	Granulocytes	#D55E00
PZ-sortChIC-BM-SL2-k27me3-2_250	-16.4291041786205	11.5714693797052	New	DCs	#AF7C6E
PZ-sortChIC-BM-SL2-k27me3-2_262	-16.7420262742779	12.0001921031932	New	Granulocytes	#D55E00
PZ-sortChIC-BM-SL2-k27me3-2_110	0.787551144243115	-25.4336463539543	New	Bcells	#56B4E9
PZ-sortChIC-BM-SL2-k27me3-2_66	0.633065725013074	-20.4713912484701	New	Bcells	#56B4E9
PZ-sortChIC-BM-SL2-k27me3-2_148	-17.1984435434481	14.7350553288811	New	Granulocytes	#D55E00
PZ-sortChIC-BM-SL2-k27me3-2_328	1.50307284396064	-13.5828010637867	New	NKs	#006400
PZ-sortChIC-BM-SL2-k27me3-2_100	-18.2027302258674	12.2709287584709	New	DCs	#AF7C6E
PZ-sortChIC-BM-SL2-k27me3-2_299	-14.8093604826985	12.0002877504701	New	DCs	#AF7C6E
PZ-sortChIC-BM-SL2-k27me3-2_289	-15.8179111564918	13.6356655725796	New	DCs	#AF7C6E
PZ-sortChIC-BM-SL2-k27me3-2_191	-1.16740448095015	-25.5524959819492	New	Bcells	#56B4E9
PZ-sortChIC-BM-SL2-k27me3-2_343	-18.4150632585276	-4.77683214553806	New	Monocytes	#F0E422
PZ-sortChIC-BM-SL2-k27me3-2_168	-0.200927783098756	-13.3604428939539	New	NKs	#006400
PZ-sortChIC-BM-SL2-k27me3-2_225	-19.7066776270687	-6.21737882701732	New	Monocytes	#F0E422
PZ-sortChIC-BM-SL2-k27me3-2_268	-13.8820908283569	13.1634897328673	New	DCs	#AF7C6E
PZ-sortChIC-BM-SL2-k27me3-2_247	-18.0467599277911	-5.1450341645543	New	Monocytes	#F0E422
PZ-sortChIC-BM-SL2-k27me3-2_371	-21.62196133041	12.2172955520773	New	Granulocytes	#D55E00
PZ-sortChIC-BM-SL2-k27me3-2_157	-4.36636654819945	-0.56507830342696	New	CMP	#daac89
PZ-sortChIC-BM-SL2-k27me3-2_45	-14.0223676366554	10.5928402219173	New	DCs	#AF7C6E
PZ-sortChIC-BM-SL2-k27me3-2_316	-23.5901417789529	9.21220897781968	New	Granulocytes	#D55E00
PZ-sortChIC-BM-SL2-k27me3-2_277	-6.09532995807149	-22.1651896615098	New	Bcells	#56B4E9
PZ-sortChIC-BM-SL2-k27me3-2_362	-25.0084059874904	9.79699950286251	New	Granulocytes	#D55E00
PZ-sortChIC-BM-SL2-k27me3-2_382	-5.72866608098227	0.698486954137355	New	Basophils	#696969
PZ-sortChIC-BM-SL2-k27me3-2_166	-5.00975954549865	-25.0880600512805	New	Bcells	#56B4E9
PZ-sortChIC-BM-SL2-k27me3-2_361	-16.1235029455574	12.8411992095248	New	Granulocytes	#D55E00
PZ-sortChIC-BM-SL2-k27me3-2_290	-16.736453964364	11.271893910309	New	DCs	#AF7C6E
PZ-sortChIC-BM-SL2-k27me3-2_348	-19.4969980784643	12.7096265532037	New	Granulocytes	#D55E00
PZ-sortChIC-BM-SL2-k27me3-2_335	-22.3746977347906	12.7645685906417	New	Granulocytes	#D55E00
PZ-sortChIC-BM-SL2-k27me3-2_85	-19.111416696941	10.5686062835127	New	Granulocytes	#D55E00
PZ-sortChIC-BM-SL2-k27me3-2_341	-17.9058739325343	-5.33114624177217	New	Monocytes	#F0E422
PZ-sortChIC-BM-SL2-k27me3-2_137	-18.3890393271709	12.0817372025362	New	DCs	#AF7C6E
PZ-sortChIC-BM-SL2-k27me3-2_210	-7.75658901207835	-6.86691575190991	New	CMP	#daac89
PZ-sortChIC-BM-SL2-k27me3-2_309	-18.2524811743909	10.1249474296397	New	Granulocytes	#D55E00
PZ-sortChIC-BM-SL2-k27me3-2_151	-17.0037906578231	-4.90876930907286	New	Monocytes	#F0E422
PZ-sortChIC-BM-SL2-k27me3-2_186	-22.2136007287967	12.7385559239454	New	Granulocytes	#D55E00
PZ-sortChIC-BM-SL2-k27me3-2_197	-19.2799663564415	-5.34967297934736	New	Monocytes	#F0E422
PZ-sortChIC-BM-SL2-k27me3-2_202	-16.449477922337	12.6373519932975	New	DCs	#AF7C6E
PZ-sortChIC-BM-SL2-k27me3-2_40	11.6118334799852	14.7777777215679	New	MPPs	#d02b87
PZ-sortChIC-BM-SL2-k27me3-2_160	-9.56222651322634	-6.19243728237413	New	CMP	#daac89
PZ-sortChIC-BM-SL2-k27me3-2_147	-19.5250245925696	12.0485325362628	New	Granulocytes	#D55E00
PZ-sortChIC-BM-SL2-k27me3-2_342	-19.516612482435	-6.56114431365834	New	Monocytes	#F0E422
PZ-sortChIC-BM-SL2-k27me3-2_75	-17.243643973732	13.5478454073983	New	Granulocytes	#D55E00
PZ-sortChIC-BM-SL2-k27me3-2_114	-23.2800344569545	9.4317507195021	New	Granulocytes	#D55E00
PZ-sortChIC-BM-SL2-k27me3-2_346	-17.9984942908712	11.0688039556148	New	Granulocytes	#D55E00
PZ-sortChIC-BM-SL2-k27me3-2_270	-17.5582477190884	-5.60404774404421	New	Monocytes	#F0E422
PZ-sortChIC-BM-SL2-k27me3-2_296	-19.2957500743935	-5.05266077336405	New	Monocytes	#F0E422
PZ-sortChIC-BM-SL2-k27me3-2_196	-18.6988955757271	13.8332742484	New	Granulocytes	#D55E00
PZ-sortChIC-BM-SL2-k27me3-2_300	-14.8710699318633	11.0588790040816	New	DCs	#AF7C6E
PZ-sortChIC-BM-SL2-k27me3-2_228	-23.8179481721609	12.0203845273776	New	Granulocytes	#D55E00
PZ-sortChIC-BM-SL2-k27me3-2_87	-6.87830478147814	-28.3956464419543	New	Bcells	#56B4E9
PZ-sortChIC-BM-SL2-k27me3-2_111	-19.7260212461618	-7.61488965124921	New	Monocytes	#F0E422
PZ-sortChIC-BM-SL2-k27me3-2_83	-24.4062144532726	9.24969670082469	New	Granulocytes	#D55E00
PZ-sortChIC-BM-SL2-k27me3-2_206	-14.6038582186183	13.0142200188176	New	DCs	#AF7C6E
PZ-sortChIC-BM-SL2-k27me3-2_294	-18.9969733806433	-6.2589455217653	New	Monocytes	#F0E422
PZ-sortChIC-BM-SL2-k27me3-2_246	-16.1288417692825	-3.02978832286763	New	Monocytes	#F0E422
PZ-sortChIC-BM-SL2-k27me3-2_51	-22.9566777312242	10.3106175703041	New	Granulocytes	#D55E00
PZ-sortChIC-BM-SL2-k27me3-2_195	-22.6857700248361	11.6943086528251	New	Granulocytes	#D55E00
PZ-sortChIC-BM-SL2-k27me3-2_291	-22.7274994873156	8.75167779130556	New	Granulocytes	#D55E00
PZ-sortChIC-BM-SL2-k27me3-2_306	-21.7242594830324	13.5009006502842	New	Granulocytes	#D55E00
PZ-sortChIC-BM-SL2-k27me3-2_305	-13.4857531080792	12.714933500058	New	DCs	#AF7C6E
PZ-sortChIC-BM-SL2-k27me3-2_255	-18.3321520296926	13.4282596270682	New	Granulocytes	#D55E00
PZ-sortChIC-BM-SL2-k27me3-2_273	-18.2843307180269	11.549301876007	New	Granulocytes	#D55E00
PZ-sortChIC-BM-SL2-k27me3-2_121	-16.1102175232982	13.230667734521	New	Granulocytes	#D55E00
PZ-sortChIC-BM-SL2-k27me3-2_271	-18.276241202807	-5.33590437402551	New	Monocytes	#F0E422
PZ-sortChIC-BM-SL2-k27me3-2_16	-15.1529788013137	13.1775513966689	New	DCs	#AF7C6E
PZ-sortChIC-BM-SL2-k27me3-2_78	-18.0188820829546	-5.53116748143708	New	Monocytes	#F0E422
PZ-sortChIC-BM-SL2-k27me3-2_363	-22.8967577059645	8.50555177057186	New	Granulocytes	#D55E00
PZ-sortChIC-BM-SL2-k27me3-2_98	-27.6424846482805	6.09760224772994	New	Granulocytes	#D55E00
PZ-sortChIC-BM-SL2-k27me3-2_285	-6.35981003360389	-25.1900099755972	New	Bcells	#56B4E9
PZ-sortChIC-BM-SL2-k27me3-2_219	-19.6480662940488	12.8997246323095	New	Granulocytes	#D55E00
PZ-sortChIC-BM-SL2-k27me3-2_71	-21.5792321218371	13.0925915648836	New	Granulocytes	#D55E00
PZ-sortChIC-BM-SL2-k27me3-2_265	-22.3948411692258	12.6419465081627	New	Granulocytes	#D55E00
PZ-sortChIC-BM-SL2-k27me3-2_301	-23.1275493216414	11.7537564566074	New	Granulocytes	#D55E00
PZ-sortChIC-BM-SL2-k27me3-2_50	-17.6705322350921	13.9700448509917	New	DCs	#AF7C6E
PZ-sortChIC-BM-SL2-k27me3-2_223	-18.0922882014864	-5.81744701728982	New	Monocytes	#F0E422
PZ-sortChIC-BM-SL2-k27me3-2_5	-19.6452610106268	-7.79866671893142	New	Monocytes	#F0E422
PZ-sortChIC-BM-SL2-k27me3-2_208	-20.4614605671668	12.5633973632559	New	Granulocytes	#D55E00
PZ-sortChIC-BM-SL2-k27me3-2_2	-15.7727579217359	13.0327007217666	New	DCs	#AF7C6E
PZ-sortChIC-BM-SL2-k27me3-2_263	-5.50416873452079	-24.4467821002552	New	Bcells	#56B4E9
PZ-sortChIC-BM-SL2-k27me3-2_229	-17.7403669294729	13.3356255421858	New	Granulocytes	#D55E00
PZ-sortChIC-BM-SL2-k27me3-2_11	-26.7679678729614	7.0757826469443	New	Granulocytes	#D55E00
PZ-sortChIC-BM-SL2-k27me3-2_90	-21.7420356310111	12.8074442061307	New	Granulocytes	#D55E00
PZ-sortChIC-BM-SL2-k27me3-2_99	-23.5966572846923	11.3045804614955	New	Granulocytes	#D55E00
PZ-sortChIC-BM-SL2-k27me3-2_267	-18.0163593827585	10.5589996152301	New	Granulocytes	#D55E00
PZ-sortChIC-BM-SL2-k27me3-2_350	-22.5166179695217	12.2323832117227	New	Granulocytes	#D55E00
PZ-sortChIC-BM-SL2-k27me3-2_319	-18.5806733643694	-5.91440029653771	New	Monocytes	#F0E422
PZ-sortChIC-BM-SL2-k27me3-2_4	-25.4635537300312	7.70087012483538	New	Granulocytes	#D55E00
PZ-sortChIC-BM-SL2-k27me3-2_89	-17.6986822398571	-5.59044842110024	New	Monocytes	#F0E422
PZ-sortChIC-BM-SL2-k27me3-2_39	-6.18215035998539	-25.7668194353027	New	Bcells	#56B4E9
PZ-sortChIC-BM-SL2-k27me3-2_218	-23.186297452568	12.558257326538	New	Granulocytes	#D55E00
PZ-sortChIC-BM-SL2-k27me3-2_249	-21.8060927361485	10.1056105568294	New	Granulocytes	#D55E00
PZ-sortChIC-BM-SL2-k27me3-2_379	-21.8048571030401	12.6880711623022	New	Granulocytes	#D55E00
PZ-sortChIC-BM-SL2-k27me3-2_314	-24.3005652468122	8.41307686938291	New	Granulocytes	#D55E00
PZ-sortChIC-BM-SL2-k27me3-2_383	-2.58981734783389	-24.2220064862797	New	Bcells	#56B4E9
PZ-sortChIC-BM-SL2-k27me3-2_14	-22.8220720406239	9.63077778870704	New	Granulocytes	#D55E00
PZ-sortChIC-BM-SL2-k27me3-2_322	-21.0904701860483	13.408365862554	New	DCs	#AF7C6E
PZ-sortChIC-BM-SL2-k27me3-2_358	-19.1839645822738	-6.1384240954672	New	Monocytes	#F0E422
PZ-sortChIC-BM-SL2-k27me3-2_173	-18.437747037589	-5.37266879293376	New	Monocytes	#F0E422
PZ-sortChIC-BM-SL2-k27me3-2_178	-14.9144626060794	11.6111505262648	New	DCs	#AF7C6E
PZ-sortChIC-BM-SL2-k27me3-2_30	-17.7823568067274	-5.60592894048963	New	Monocytes	#F0E422
PZ-sortChIC-BM-SL2-k27me3-2_41	1.17528397103874	-22.1951306863226	New	Bcells	#56B4E9
PZ-sortChIC-BM-SL2-k27me3-2_194	-16.3277049437378	12.7672168502951	New	Granulocytes	#D55E00
PZ-sortChIC-BM-SL2-k27me3-2_251	-18.9197745827751	12.2334001288298	New	Granulocytes	#D55E00
PZ-sortChIC-BM-SL2-k27me3-2_141	-0.77587669188569	-24.490172742046	New	Bcells	#56B4E9
PZ-sortChIC-BM-SL2-k27me3-2_105	-19.318696239675	11.7825222030139	New	DCs	#AF7C6E
PZ-sortChIC-BM-SL2-k27me3-2_79	-18.3155680014362	-5.048253124754	New	Monocytes	#F0E422
PZ-sortChIC-BM-SL2-k27me3-2_215	-0.917437465736343	-13.5096321331289	New	NKs	#006400
PZ-sortChIC-BM-SL2-k27me3-2_259	-19.7023503528859	-6.55952077932498	New	Monocytes	#F0E422
PZ-sortChIC-BM-SL2-k27me3-2_13	-22.512443605129	7.49004397272728	New	Granulocytes	#D55E00
PZ-sortChIC-BM-SL2-k27me3-2_349	-0.768515011840479	-21.8680476730408	New	Bcells	#56B4E9
PZ-sortChIC-BM-SL2-k27me3-2_369	-22.7568707250119	8.10774036865652	New	Granulocytes	#D55E00
PZ-sortChIC-BM-SL2-k27me3-2_203	-16.0344810046628	12.1727835803518	New	Granulocytes	#D55E00
PZ-sortChIC-BM-SL2-k27me3-2_169	-22.8197942125664	9.5793438944296	New	Granulocytes	#D55E00
PZ-sortChIC-BM-SL2-k27me3-2_217	-19.9436765196735	10.7392337534399	New	Granulocytes	#D55E00
PZ-sortChIC-BM-SL2-k27me3-2_242	-16.628114926875	12.5599837272425	New	Granulocytes	#D55E00
PZ-sortChIC-BM-SL2-k27me3-2_230	-17.2392278264587	-4.94816808327815	New	Monocytes	#F0E422
PZ-sortChIC-BM-SL2-k27me3-2_150	-18.3125471020523	-4.63041578213548	New	Monocytes	#F0E422
PZ-sortChIC-BM-SL2-k27me3-2_95	-7.18603518077556	-23.2642588587252	New	Bcells	#56B4E9
PZ-sortChIC-BM-SL2-k27me3-2_365	-18.036827043067	-5.10886962063876	New	Monocytes	#F0E422
PZ-sortChIC-BM-SL2-k27me3-2_212	-24.449351162769	11.1125710211672	New	Granulocytes	#D55E00
PZ-sortChIC-BM-SL2-k27me3-2_326	-7.86864376882001	-24.9853925572341	New	Bcells	#56B4E9
PZ-sortChIC-BM-SL2-k27me3-2_340	-22.5237736096158	10.7617930224481	New	Granulocytes	#D55E00
PZ-sortChIC-BM-SL2-k27me3-2_338	-17.6514021749985	13.358226148629	New	Granulocytes	#D55E00
PZ-sortChIC-BM-SL2-k27me3-2_381	-15.6162548151472	11.400833782346	New	DCs	#AF7C6E
PZ-sortChIC-BM-SL2-k27me3-2_170	-18.8159592212078	12.3837835687278	New	Granulocytes	#D55E00
PZ-sortChIC-BM-SL2-k27me3-2_31	-19.8222199185898	-7.98315282462403	New	Monocytes	#F0E422
PZ-sortChIC-BM-SL2-k27me3-2_344	-16.6638946752204	-4.83474001409802	New	Monocytes	#F0E422
PZ-sortChIC-BM-SL2-k27me3-2_167	-16.2190639258061	12.4315794878488	New	Granulocytes	#D55E00
PZ-sortChIC-BM-SL2-k27me3-2_222	-19.2686906947264	-6.78101846468021	New	Monocytes	#F0E422
PZ-sortChIC-BM-SL2-k27me3-2_234	-20.2440878869467	10.3726626830308	New	Granulocytes	#D55E00
PZ-sortChIC-BM-SL2-k27me3-2_264	-26.2884466775429	8.57267130068103	New	Granulocytes	#D55E00
PZ-sortChIC-BM-SL2-k27me3-2_127	-19.1046154121554	-6.22972335175867	New	Monocytes	#F0E422
PZ-sortChIC-BM-SL2-k27me3-2_224	-17.6119020988062	-5.15362064439286	New	Monocytes	#F0E422
PZ-sortChIC-BM-SL2-k27me3-2_25	-26.9607766105948	8.20564238944467	New	Granulocytes	#D55E00
PZ-sortChIC-BM-SL2-k27me3-2_56	-15.7733683137204	-3.30878107188479	New	Monocytes	#F0E422
PZ-sortChIC-BM-SL2-k27me3-2_274	-20.8025830790507	11.2159604334363	New	Granulocytes	#D55E00
PZ-sortChIC-BM-SL2-k27me3-2_152	-19.073208591156	-6.50478099936275	New	Monocytes	#F0E422
PZ-sortChIC-BM-SL2-k27me3-2_257	-0.222243749331366	-25.2713564997809	New	Bcells	#56B4E9
PZ-sortChIC-BM-SL2-k27me3-2_123	-20.5023816455912	12.5383441667359	New	Granulocytes	#D55E00
PZ-sortChIC-BM-SL2-k27me3-2_292	-26.0007365955584	9.22737217766576	New	Granulocytes	#D55E00
PZ-sortChIC-BM-SL2-k27me3-2_149	-18.5891569996542	-5.51459244136401	New	Monocytes	#F0E422
PZ-sortChIC-BM-SL2-k27me3-2_367	-17.046239892584	-4.70482009269633	New	Monocytes	#F0E422
PZ-sortChIC-BM-SL2-k27me3-2_308	-15.3647589091301	12.6099676600581	New	DCs	#AF7C6E
PZ-sortChIC-BM-SL2-k27me3-2_357	-7.13816952885408	-25.6284160360349	New	Bcells	#56B4E9
PZ-sortChIC-BM-SL2-k27me3-2_293	-19.965329101282	-6.42523058707676	New	Monocytes	#F0E422
PZ-sortChIC-BM-SL2-k27me3-2_266	-17.5467772062005	10.4456094625237	New	Granulocytes	#D55E00
PZ-sortChIC-BM-SL2-k27me3-2_333	27.6515700305703	-0.156200243300549	New	Eryths	#0072B2
PZ-sortChIC-BM-SL2-k27me3-2_221	-24.1235220706912	6.88391375764513	New	Granulocytes	#D55E00
PZ-sortChIC-BM-SL2-k27me3-2_334	-3.11446065526607	-22.2390840241719	New	Bcells	#56B4E9
PZ-sortChIC-BM-SL2-k27me3-2_199	-18.4869020229774	-4.99106839304288	New	Monocytes	#F0E422
PZ-sortChIC-BM-SL2-k27me3-2_233	-1.89425504325336	-24.92817614373	New	Bcells	#56B4E9
PZ-sortChIC-BM-SL2-k27me3-2_106	-19.4333751531833	13.9189111075406	New	Granulocytes	#D55E00
PZ-sortChIC-BM-SL2-k27me3-2_84	-20.0078167264538	-7.75470661446939	New	Monocytes	#F0E422
PZ-sortChIC-BM-SL2-k27me3-2_74	-16.3186389688808	12.7966879863461	New	DCs	#AF7C6E
PZ-sortChIC-BM-SL2-k27me3-2_91	-25.820957228887	8.19378671346919	New	Granulocytes	#D55E00
PZ-sortChIC-BM-SL2-k27me3-2_205	-20.0259688882194	14.122915356237	New	Granulocytes	#D55E00
PZ-sortChIC-BM-SL2-k27me3-2_43	-7.9849131397287	-24.4091668845501	New	Bcells	#56B4E9
PZ-sortChIC-BM-SL2-k27me3-2_238	-21.9271520771923	12.731066861491	New	Granulocytes	#D55E00
PZ-sortChIC-BM-SL2-k27me3-2_146	-18.4683233952248	12.4136160610069	New	Granulocytes	#D55E00
PZ-sortChIC-BM-SL2-k27me3-2_67	-20.9821056862486	11.4274814083792	New	Granulocytes	#D55E00
PZ-sortChIC-BM-SL2-k27me3-2_315	-22.9853707524226	7.54385141888305	New	Granulocytes	#D55E00
PZ-sortChIC-BM-SL2-k27me3-2_183	-5.9592656627988	-27.7809215187393	New	Bcells	#56B4E9
PZ-sortChIC-BM-SL2-k27me3-2_104	-13.7931032917084	-2.99660076393933	New	Monocytes	#F0E422
PZ-sortChIC-BM-SL2-k27me3-2_59	-18.3598565755749	10.5932210322571	New	Granulocytes	#D55E00
PZ-sortChIC-BM-SL2-k27me3-2_303	-7.40853897611929	-20.5374278107944	New	Bcells	#56B4E9
PZ-sortChIC-BM-SL2-k27me3-2_101	-19.5109493834573	-6.12722465341508	New	Monocytes	#F0E422
PZ-sortChIC-BM-SL2-k27me3-2_245	-17.4861635375036	-5.5842072468314	New	Monocytes	#F0E422
PZ-sortChIC-BM-SL2-k27me3-2_53	-18.6148390463885	-4.94081715135295	New	Monocytes	#F0E422
PZ-sortChIC-BM-SL2-k27me3-2_384	4.98115097828922	3.11390006559902	New	ST	#fd87c9
PZ-sortChIC-BM-SL2-k27me3-2_124	-20.362693958812	10.9733181237646	New	Granulocytes	#D55E00
PZ-sortChIC-BM-SL2-k27me3-2_332	-9.40287258678501	-7.03192119128507	New	CMP	#daac89
PZ-sortChIC-BM-SL2-k27me3-2_29	-16.7113867035284	-4.48220420705347	New	Monocytes	#F0E422
PZ-sortChIC-BM-SL2-k27me3-2_209	-21.021503966013	11.3238153703884	New	Granulocytes	#D55E00
PZ-sortChIC-BM-SL2-k27me3-2_44	-13.1682213675496	12.2921514082032	New	DCs	#AF7C6E
PZ-sortChIC-BM-SL2-k27me3-2_133	-13.1144942339522	11.9289593814867	New	DCs	#AF7C6E
PZ-sortChIC-BM-SL2-k27me3-2_139	-27.1170189958315	7.42148000426352	New	Granulocytes	#D55E00
PZ-sortChIC-BM-SL2-k27me3-2_323	-15.4455566888791	12.6371705648405	New	Granulocytes	#D55E00
PZ-sortChIC-BM-SL2-k27me3-2_330	-27.6039465146805	7.41470272086527	New	Granulocytes	#D55E00
PZ-sortChIC-BM-SL2-k27me3-2_172	-19.4745499301386	10.6462978803021	New	Granulocytes	#D55E00
PZ-sortChIC-BM-SL2-k27me3-2_227	-15.7963579549676	11.1327161193416	New	DCs	#AF7C6E
PZ-sortChIC-BM-SL2-k27me3-2_216	-24.1505265644769	10.2692041212713	New	Granulocytes	#D55E00
PZ-sortChIC-BM-SL2-k27me3-2_310	-22.9853052868151	10.120968282492	New	Granulocytes	#D55E00
PZ-sortChIC-BM-SL2-k27me3-2_115	-7.53849194717017	-22.1711722905298	New	Bcells	#56B4E9
PZ-sortChIC-BM-SL2-k27me3-2_156	-20.9958304075293	11.9024653414245	New	Granulocytes	#D55E00
PZ-sortChIC-BM-SL2-k27me3-2_304	-23.6697925889968	11.5676912594357	New	Granulocytes	#D55E00
PZ-sortChIC-BM-SL2-k27me3-2_88	-9.00922047785131	-4.96621278224533	New	CMP	#daac89
PZ-sortChIC-BM-SL2-k27me3-2_182	-20.608522436672	11.3705935761403	New	Granulocytes	#D55E00
PZ-sortChIC-BM-SL2-k27me3-2_26	-21.5304706498236	12.892569053656	New	Granulocytes	#D55E00
PZ-sortChIC-BM-SL2-k27me3-2_307	-7.38693844403212	-25.0782212085761	New	Bcells	#56B4E9
PZ-sortChIC-BM-SL2-k27me3-2_17	-22.8336695772042	10.8944349500047	New	Granulocytes	#D55E00
PZ-sortChIC-BM-SL2-k27me3-2_241	-21.8647992918883	11.3759382525946	New	Granulocytes	#D55E00
PZ-sortChIC-BM-SL2-k27me3-2_269	-16.8619263734583	-4.11092952834978	New	Monocytes	#F0E422
PZ-sortChIC-BM-SL2-k27me3-2_3	-23.420465950567	10.4461688322736	New	Granulocytes	#D55E00
PZ-sortChIC-BM-SL2-k27me3-2_193	-13.732750541368	12.025143237812	New	DCs	#AF7C6E
PZ-sortChIC-BM-SL2-k27me3-2_54	-18.6178032846553	-4.93386947173844	New	Monocytes	#F0E422
PZ-sortChIC-BM-SL2-k27me3-2_108	-19.9532878961584	11.3875273926053	New	Granulocytes	#D55E00
PZ-sortChIC-BM-SL2-k27me3-2_49	-19.7925141742884	12.4977776774826	New	Granulocytes	#D55E00
PZ-sortChIC-BM-SL2-k27me3-2_72	-17.5451483964945	-5.86994750410985	New	Monocytes	#F0E422
PZ-sortChIC-BM-SL2-k27me3-2_48	-25.7922990195745	6.88624076315036	New	Granulocytes	#D55E00
PZ-sortChIC-BM-SL2-k27me3-2_345	-21.313584001067	10.9766451279357	New	Granulocytes	#D55E00
PZ-sortChIC-BM-SL2-k27me3-2_82	-15.0535337054871	12.1683124901871	New	DCs	#AF7C6E
PZ-sortChIC-BM-SL2-k27me3-2_77	-15.5968609296266	-2.72229363205924	New	Monocytes	#F0E422
PZ-sortChIC-BM-SL2-k27me3-2_282	-20.718944434036	12.2466870591098	New	Granulocytes	#D55E00
PZ-sortChIC-BM-SL2-k27me3-2_64	-19.2229518996878	-6.28181640285498	New	Monocytes	#F0E422
PZ-sortChIC-BM-SL2-k27me3-2_161	-6.67885356633339	-26.0264971737438	New	Bcells	#56B4E9
PZ-sortChIC-BM-SL2-k27me3-2_188	-23.367201284525	11.3288560307705	New	Granulocytes	#D55E00
PZ-sortChIC-BM-SL2-k27me3-2_311	-20.9943489001798	9.95704267365442	New	Granulocytes	#D55E00
PZ-sortChIC-BM-SL2-k27me3-2_60	-15.1456180585314	12.3234042955209	New	DCs	#AF7C6E
PZ-sortChIC-BM-SL2-k27me3-2_200	-13.6118257055165	-2.2962805520465	New	Monocytes	#F0E422
PZ-sortChIC-BM-SL2-k27me3-2_226	-16.9063071733243	12.1569964207479	New	DCs	#AF7C6E
PZ-sortChIC-BM-SL2-k27me3-2_174	-17.61804051211	-3.87492896499425	New	Monocytes	#F0E422
PZ-sortChIC-BM-SL2-k27me3-2_283	-17.5166630431701	13.6168472254966	New	DCs	#AF7C6E
PZ-sortChIC-BM-SL2-k27me3-2_376	-14.2664728216612	12.7812445235035	New	DCs	#AF7C6E
PZ-sortChIC-BM-SL2-k27me3-2_119	-6.66080027410441	-0.0232729589355752	New	CMP	#daac89
PZ-sortChIC-BM-SL2-k27me3-2_117	-27.3527670388261	6.27305467717688	New	Granulocytes	#D55E00
PZ-sortChIC-BM-SL2-k27me3-2_8	-20.0765976423624	-8.0499965946411	New	Monocytes	#F0E422
PZ-sortChIC-BM-SL2-k27me3-2_126	-21.1715479361039	10.2252462626994	New	Granulocytes	#D55E00
PZ-sortChIC-BM-SL2-k27me3-2_248	-18.3934086300453	-5.43846505563161	New	Monocytes	#F0E422
PZ-sortChIC-BM-SL2-k27me3-2_58	-27.2843308261769	7.57772354102025	New	Granulocytes	#D55E00
PZ-sortChIC-BM-SL2-k27me3-2_370	-23.3097380008923	10.0348993158565	New	Granulocytes	#D55E00
PZ-sortChIC-BM-SL2-k27me3-2_129	-23.6723834309693	7.34221055575511	New	Granulocytes	#D55E00
PZ-sortChIC-BM-SL2-k27me3-2_158	-27.0956880485171	6.66913789473349	New	Granulocytes	#D55E00
PZ-sortChIC-BM-SL2-k27me3-2_103	-14.7561409944357	-2.62727399389462	New	Monocytes	#F0E422
PZ-sortChIC-BM-SL2-k27me3-2_34	-26.3257338784714	7.46489734212884	New	Granulocytes	#D55E00
PZ-sortChIC-BM-SL2-k27me3-2_324	-13.6310169673203	12.8115308189244	New	DCs	#AF7C6E
PZ-sortChIC-BM-SL2-k27me3-2_364	-25.8332834362266	7.37330519904795	New	Granulocytes	#D55E00
PZ-sortChIC-BM-SL2-k27me3-2_177	-14.7425411298867	12.2211460400719	New	Granulocytes	#D55E00
PZ-sortChIC-BM-SL2-k27me3-2_86	-21.1299123375179	10.5559854887119	New	Granulocytes	#D55E00
PZ-sortChIC-BM-SL2-k27me3-2_180	-18.0513740743964	9.32132697212153	New	Granulocytes	#D55E00
PZ-sortChIC-BM-SL2-k27me3-2_162	0.817955244616567	-14.2156090200018	New	NKs	#006400
PZ-sortChIC-BM-SL2-k27me3-2_109	-25.2646312451554	7.96131027721936	New	Granulocytes	#D55E00
PZ-sortChIC-BM-SL2-k27me3-2_65	-4.88338485493104	-0.476094231478577	New	CMP	#daac89
PZ-sortChIC-BM-SL3-k27me3-1_51	10.1916843594783	9.47512789247278	New	LT	#d093b5
PZ-sortChIC-BM-SL3-k27me3-1_358	14.77496826794	16.1493841084286	New	LT	#d093b5
PZ-sortChIC-BM-SL3-k27me3-1_115	13.0171597569555	18.2913674919276	New	LT	#d093b5
PZ-sortChIC-BM-SL3-k27me3-1_204	15.4885581825747	8.49053519788596	New	ST	#fd87c9
PZ-sortChIC-BM-SL3-k27me3-1_249	13.8123719987728	11.1184965991989	New	LT	#d093b5
PZ-sortChIC-BM-SL3-k27me3-1_68	10.1294846258144	14.8784153501166	New	LT	#d093b5
PZ-sortChIC-BM-SL3-k27me3-1_275	9.5428759546373	7.3383632057301	New	LT	#d093b5
PZ-sortChIC-BM-SL3-k27me3-1_105	15.304913066366	12.1833801378695	New	MPPs	#d02b87
PZ-sortChIC-BM-SL3-k27me3-1_153	10.3190207751315	11.4743837291597	New	LT	#d093b5
PZ-sortChIC-BM-SL3-k27me3-1_210	16.0462831835309	13.1614189680473	New	LT	#d093b5
PZ-sortChIC-BM-SL3-k27me3-1_49	9.62834355313801	14.5049592910166	New	HSCs	#CC79A7
PZ-sortChIC-BM-SL3-k27me3-1_75	12.7796030855077	14.3312767182446	New	LT	#d093b5
PZ-sortChIC-BM-SL3-k27me3-1_318	14.697967807422	16.1832013128337	New	LT	#d093b5
PZ-sortChIC-BM-SL3-k27me3-1_93	9.79722071607875	15.0166087831644	New	LT	#d093b5
PZ-sortChIC-BM-SL3-k27me3-1_157	11.7863977249416	17.1567262428343	New	LT	#d093b5
PZ-sortChIC-BM-SL3-k27me3-1_250	10.4861271177231	14.9536582937118	New	LT	#d093b5
PZ-sortChIC-BM-SL3-k27me3-1_79	10.8706203116793	10.3468218750985	New	LT	#d093b5
PZ-sortChIC-BM-SL3-k27me3-1_30	16.8568223592126	12.7084368981954	New	MPPs	#d02b87
PZ-sortChIC-BM-SL3-k27me3-1_169	8.84631797017068	11.3614939808672	New	HSCs	#CC79A7
PZ-sortChIC-BM-SL3-k27me3-1_81	11.6525386094796	11.9431594941972	New	LT	#d093b5
PZ-sortChIC-BM-SL3-k27me3-1_233	11.8144870835354	13.1688462482154	New	LT	#d093b5
PZ-sortChIC-BM-SL3-k27me3-1_338	17.4274258460517	19.0133448177387	New	MPPs	#d02b87
PZ-sortChIC-BM-SL3-k27me3-1_365	9.39136260117031	15.4747746620922	New	HSCs	#CC79A7
PZ-sortChIC-BM-SL3-k27me3-1_341	9.1708676946903	-2.10742267638666	New	CMP	#daac89
PZ-sortChIC-BM-SL3-k27me3-1_195	10.7164977448398	10.5245218045428	New	LT	#d093b5
PZ-sortChIC-BM-SL3-k27me3-1_375	10.7264410923793	11.6295020428646	New	LT	#d093b5
PZ-sortChIC-BM-SL3-k27me3-1_108	15.3977476132433	19.6061031845334	New	LT	#d093b5
PZ-sortChIC-BM-SL3-k27me3-1_140	10.4083346455278	16.8711202474478	New	HSCs	#CC79A7
PZ-sortChIC-BM-SL3-k27me3-1_88	3.16019874166313	-7.04790784474584	New	CMP	#daac89
PZ-sortChIC-BM-SL3-k27me3-1_370	11.6166730229755	9.54936083109819	New	LT	#d093b5
PZ-sortChIC-BM-SL3-k27me3-1_181	10.8979829377698	8.64900023825173	New	LT	#d093b5
PZ-sortChIC-BM-SL3-k27me3-1_264	16.6131514103882	14.5459678934257	New	MPPs	#d02b87
PZ-sortChIC-BM-SL3-k27me3-1_99	12.5345600639826	10.2286073900193	New	LT	#d093b5
PZ-sortChIC-BM-SL3-k27me3-1_162	16.5070499094189	16.660527003656	New	MPPs	#d02b87
PZ-sortChIC-BM-SL3-k27me3-1_226	13.6552565376771	19.7193193156091	New	LT	#d093b5
PZ-sortChIC-BM-SL3-k27me3-1_192	11.2203765837425	16.2319483041448	New	LT	#d093b5
PZ-sortChIC-BM-SL3-k27me3-1_58	3.80986136790426	0.240965891310244	New	CMP	#daac89
PZ-sortChIC-BM-SL3-k27me3-1_321	13.0650866032838	13.0361421663102	New	LT	#d093b5
PZ-sortChIC-BM-SL3-k27me3-1_160	14.8946528414935	-6.40439544083699	New	MEP	#4c90b7
PZ-sortChIC-BM-SL3-k27me3-1_183	15.663888328505	16.8099115557202	New	MPPs	#d02b87
PZ-sortChIC-BM-SL3-k27me3-1_305	15.6635330038429	19.7061530171173	New	LT	#d093b5
PZ-sortChIC-BM-SL3-k27me3-1_297	13.8116091606749	19.7337156165452	New	LT	#d093b5
PZ-sortChIC-BM-SL3-k27me3-1_168	9.45431783262002	7.27086106640424	New	LT	#d093b5
PZ-sortChIC-BM-SL3-k27me3-1_198	13.8452951801631	0.576260853131517	New	ST	#fd87c9
PZ-sortChIC-BM-SL3-k27me3-1_133	13.4376849527231	19.8209886906714	New	LT	#d093b5
PZ-sortChIC-BM-SL3-k27me3-1_137	14.9853618467894	16.9217334612668	New	LT	#d093b5
PZ-sortChIC-BM-SL3-k27me3-1_43	17.1368014350514	16.139425243018	New	MPPs	#d02b87
PZ-sortChIC-BM-SL3-k27me3-1_335	12.0803723427448	16.7917774397509	New	LT	#d093b5
PZ-sortChIC-BM-SL3-k27me3-1_299	13.53460410031	11.6047115836659	New	LT	#d093b5
PZ-sortChIC-BM-SL3-k27me3-1_36	10.6370067552974	8.23678509725283	New	ST	#fd87c9
PZ-sortChIC-BM-SL3-k27me3-1_373	13.483180306246	20.4727820095612	New	LT	#d093b5
PZ-sortChIC-BM-SL3-k27me3-1_47	12.7709874197878	13.257181093242	New	LT	#d093b5
PZ-sortChIC-BM-SL3-k27me3-1_3	13.5765392647628	18.2390986929277	New	LT	#d093b5
PZ-sortChIC-BM-SL3-k27me3-1_95	10.8139219657307	12.2995916259025	New	LT	#d093b5
PZ-sortChIC-BM-SL3-k27me3-1_120	17.8286557496489	16.3664280706346	New	MPPs	#d02b87
PZ-sortChIC-BM-SL3-k27me3-1_263	9.86707399373342	8.84133611849017	New	LT	#d093b5
PZ-sortChIC-BM-SL3-k27me3-1_340	16.5521900753301	12.9764966764127	New	ST	#fd87c9
PZ-sortChIC-BM-SL3-k27me3-1_32	10.5183376912894	14.4813334869694	New	LT	#d093b5
PZ-sortChIC-BM-SL3-k27me3-1_364	10.1027683060751	-1.29218747964175	New	ST	#fd87c9
PZ-sortChIC-BM-SL3-k27me3-1_367	15.3168711627218	19.1162837742319	New	LT	#d093b5
PZ-sortChIC-BM-SL3-k27me3-1_149	17.2174918975256	19.4493844680718	New	MPPs	#d02b87
PZ-sortChIC-BM-SL3-k27me3-1_199	17.0179704067962	16.4329060522258	New	MPPs	#d02b87
PZ-sortChIC-BM-SL3-k27me3-1_111	15.4799969478683	18.1206038245091	New	LT	#d093b5
PZ-sortChIC-BM-SL3-k27me3-1_194	12.3628168534002	15.6160660263443	New	MPPs	#d02b87
PZ-sortChIC-BM-SL3-k27me3-1_363	12.3845637979473	18.826592864571	New	LT	#d093b5
PZ-sortChIC-BM-SL3-k27me3-1_352	16.1121913614735	17.4580501803986	New	MPPs	#d02b87
PZ-sortChIC-BM-SL3-k27me3-1_80	8.82330040587755	16.1752658557561	New	HSCs	#CC79A7
PZ-sortChIC-BM-SL3-k27me3-1_348	16.9690669294087	12.0513742973503	New	ST	#fd87c9
PZ-sortChIC-BM-SL3-k27me3-1_71	8.81128959089351	7.06685385435519	New	LT	#d093b5
PZ-sortChIC-BM-SL3-k27me3-1_255	9.8013683583494	17.4422989344628	New	HSCs	#CC79A7
PZ-sortChIC-BM-SL3-k27me3-1_200	13.8787873161958	17.7380493678226	New	LT	#d093b5
PZ-sortChIC-BM-SL3-k27me3-1_344	12.7077997401029	20.7912407934281	New	HSCs	#CC79A7
PZ-sortChIC-BM-SL3-k27me3-1_13	16.2391026882006	20.9819503283647	New	MPPs	#d02b87
PZ-sortChIC-BM-SL3-k27me3-1_52	16.8480751439406	17.1281879693696	New	ST	#fd87c9
PZ-sortChIC-BM-SL3-k27me3-1_156	11.7402413635764	18.341178345303	New	HSCs	#CC79A7
PZ-sortChIC-BM-SL3-k27me3-1_104	12.8692851251885	8.97161928701219	New	LT	#d093b5
PZ-sortChIC-BM-SL3-k27me3-1_361	11.4889518058785	15.1867845670145	New	HSCs	#CC79A7
PZ-sortChIC-BM-SL3-k27me3-1_304	10.6383109776923	14.7243824619858	New	LT	#d093b5
PZ-sortChIC-BM-SL3-k27me3-1_74	10.46133067109	11.4790126885154	New	MPPs	#d02b87
PZ-sortChIC-BM-SL3-k27me3-1_207	11.0793248163032	12.8347820856074	New	LT	#d093b5
PZ-sortChIC-BM-SL3-k27me3-1_298	10.8324670189486	13.5806956163068	New	LT	#d093b5
PZ-sortChIC-BM-SL3-k27me3-1_230	9.8778721220289	15.1042968915856	New	HSCs	#CC79A7
PZ-sortChIC-BM-SL3-k27me3-1_8	10.6173204307458	8.97332028303847	New	LT	#d093b5
PZ-sortChIC-BM-SL3-k27me3-1_50	10.6512176939348	11.1878114060319	New	MPPs	#d02b87
PZ-sortChIC-BM-SL3-k27me3-1_317	18.1132448341195	16.8016985770378	New	MPPs	#d02b87
PZ-sortChIC-BM-SL3-k27me3-1_150	10.0905848275897	12.0551744390505	New	LT	#d093b5
PZ-sortChIC-BM-SL3-k27me3-1_173	12.1365265890683	20.4636744606741	New	HSCs	#CC79A7
PZ-sortChIC-BM-SL3-k27me3-1_44	12.3635516495546	20.2848396819385	New	HSCs	#CC79A7
PZ-sortChIC-BM-SL3-k27me3-1_143	11.8893154202351	15.2660361248753	New	LT	#d093b5
PZ-sortChIC-BM-SL3-k27me3-1_269	12.7233928031117	17.095256376723	New	LT	#d093b5
PZ-sortChIC-BM-SL3-k27me3-1_6	4.99937306736238	-2.1010709038471	New	CMP	#daac89
PZ-sortChIC-BM-SL3-k27me3-1_166	13.2245379790413	11.8272407292454	New	LT	#d093b5
PZ-sortChIC-BM-SL3-k27me3-1_221	11.4849472855013	11.7548956379692	New	LT	#d093b5
PZ-sortChIC-BM-SL3-k27me3-1_324	15.7464107387736	15.3545951104187	New	MPPs	#d02b87
PZ-sortChIC-BM-SL3-k27me3-1_130	17.9146945083639	15.6673657651216	New	MPPs	#d02b87
PZ-sortChIC-BM-SL3-k27me3-1_374	16.2474606849731	14.8378260422481	New	LT	#d093b5
PZ-sortChIC-BM-SL3-k27me3-1_319	16.3293718586743	20.5984990859607	New	MPPs	#d02b87
PZ-sortChIC-BM-SL3-k27me3-1_232	14.6993260487483	3.14148180449807	New	ST	#fd87c9
PZ-sortChIC-BM-SL3-k27me3-1_315	16.0970684809737	19.3055764467127	New	LT	#d093b5
PZ-sortChIC-BM-SL3-k27me3-1_142	8.50210598227674	6.55048621231741	New	LT	#d093b5
PZ-sortChIC-BM-SL3-k27me3-1_303	8.22804959227301	7.4899930618594	New	ST	#fd87c9
PZ-sortChIC-BM-SL3-k27me3-1_218	12.89490463969	18.2232712597725	New	MPPs	#d02b87
PZ-sortChIC-BM-SL3-k27me3-1_382	16.2586387414053	17.5341577998809	New	LT	#d093b5
PZ-sortChIC-BM-SL3-k27me3-1_164	14.8067339438191	18.5110091195839	New	LT	#d093b5
PZ-sortChIC-BM-SL3-k27me3-1_294	17.0758316214201	12.854709053278	New	MPPs	#d02b87
PZ-sortChIC-BM-SL3-k27me3-1_256	17.5806272924452	17.3396804749716	New	MPPs	#d02b87
PZ-sortChIC-BM-SL3-k27me3-1_180	14.3816900486631	15.9273752778101	New	LT	#d093b5
PZ-sortChIC-BM-SL3-k27me3-1_34	13.9978502550639	19.8327525986834	New	LT	#d093b5
PZ-sortChIC-BM-SL3-k27me3-1_128	11.9597811972154	13.7395590783071	New	LT	#d093b5
PZ-sortChIC-BM-SL3-k27me3-1_220	9.29690613445467	15.8602801908424	New	ST	#fd87c9
PZ-sortChIC-BM-SL3-k27me3-1_96	15.0142057377895	14.8510802684437	New	LT	#d093b5
PZ-sortChIC-BM-SL3-k27me3-1_56	14.5407127249804	19.8851590673221	New	MPPs	#d02b87
PZ-sortChIC-BM-SL3-k27me3-1_356	16.6049985658474	17.9013550535449	New	MPPs	#d02b87
PZ-sortChIC-BM-SL3-k27me3-1_10	13.4439478353602	13.9817994328021	New	LT	#d093b5
PZ-sortChIC-BM-SL3-k27me3-1_277	16.0294201875621	18.9676739629991	New	LT	#d093b5
PZ-sortChIC-BM-SL3-k27me3-1_134	16.3486536235637	16.8111108525296	New	LT	#d093b5
PZ-sortChIC-BM-SL3-k27me3-1_236	11.4597726044696	12.3403768549993	New	LT	#d093b5
PZ-sortChIC-BM-SL3-k27me3-1_196	11.6216897141035	12.2730626402145	New	ST	#fd87c9
PZ-sortChIC-BM-SL3-k27me3-1_213	8.67883227559855	10.946521158756	New	LT	#d093b5
PZ-sortChIC-BM-SL3-k27me3-1_4	16.4735933102376	19.0446895022639	New	ST	#fd87c9
PZ-sortChIC-BM-SL3-k27me3-1_241	10.7647935297704	15.2576861766175	New	HSCs	#CC79A7
PZ-sortChIC-BM-SL3-k27me3-1_371	12.5236639264033	15.842908970558	New	LT	#d093b5
PZ-sortChIC-BM-SL3-k27me3-1_235	16.105421590521	11.9993805038128	New	MPPs	#d02b87
PZ-sortChIC-BM-SL3-k27me3-1_201	11.5622093757897	11.6618683873432	New	LT	#d093b5
PZ-sortChIC-BM-SL3-k27me3-1_22	16.2612819862847	16.9334127983417	New	LT	#d093b5
PZ-sortChIC-BM-SL3-k27me3-1_288	23.0128954602725	-5.15589313443363	New	Eryths	#0072B2
PZ-sortChIC-BM-SL3-k27me3-1_290	18.2933336365224	16.8141022248031	New	MPPs	#d02b87
PZ-sortChIC-BM-SL3-k27me3-1_267	14.7451225226412	18.6285593516802	New	LT	#d093b5
PZ-sortChIC-BM-SL3-k27me3-1_91	17.269604614344	17.0691219755524	New	MPPs	#d02b87
PZ-sortChIC-BM-SL3-k27me3-1_247	11.7852163524568	-3.92220570646516	New	CMP	#daac89
PZ-sortChIC-BM-SL3-k27me3-1_40	13.6460454894668	21.0354429761235	New	HSCs	#CC79A7
PZ-sortChIC-BM-SL3-k27me3-1_59	11.6177839728504	16.9105404967426	New	LT	#d093b5
PZ-sortChIC-BM-SL3-k27me3-1_152	17.6611774535572	15.4260895736224	New	MPPs	#d02b87
PZ-sortChIC-BM-SL3-k27me3-1_147	12.4243092720864	17.6579513140048	New	LT	#d093b5
PZ-sortChIC-BM-SL3-k27me3-1_280	17.5364030936044	15.1441547362836	New	MPPs	#d02b87
PZ-sortChIC-BM-SL3-k27me3-1_248	10.4048657310202	8.85109149783341	New	LT	#d093b5
PZ-sortChIC-BM-SL3-k27me3-1_66	16.7478977884539	20.2204165292153	New	MPPs	#d02b87
PZ-sortChIC-BM-SL3-k27me3-1_48	13.6409631784912	20.3652565230544	New	HSCs	#CC79A7
PZ-sortChIC-BM-SL3-k27me3-1_193	13.5069351389377	21.6443933707786	New	HSCs	#CC79A7
PZ-sortChIC-BM-SL3-k27me3-1_208	9.44512936473886	16.5153700383741	New	HSCs	#CC79A7
PZ-sortChIC-BM-SL3-k27me3-1_155	4.22492782137175	-9.17435709119852	New	CMP	#daac89
PZ-sortChIC-BM-SL3-k27me3-1_146	7.52322191276066	8.88584015707751	New	MPPs	#d02b87
PZ-sortChIC-BM-SL3-k27me3-1_151	13.3921805629472	19.9265075818789	New	HSCs	#CC79A7
PZ-sortChIC-BM-SL3-k27me3-1_89	8.92886938841943	13.6400482060508	New	HSCs	#CC79A7
PZ-sortChIC-BM-SL3-k27me3-1_339	13.1692095392809	17.7444709835834	New	LT	#d093b5
PZ-sortChIC-BM-SL3-k27me3-1_219	12.2942799137892	12.9909620843122	New	LT	#d093b5
PZ-sortChIC-BM-SL3-k27me3-1_107	15.1584648809775	19.3884288058894	New	MPPs	#d02b87
PZ-sortChIC-BM-SL3-k27me3-1_82	12.8151430450219	17.8190350061076	New	LT	#d093b5
PZ-sortChIC-BM-SL3-k27me3-1_55	11.4407137240681	9.39651900741662	New	LT	#d093b5
PZ-sortChIC-BM-SL3-k27me3-1_272	13.7877076352673	18.2560031845462	New	LT	#d093b5
PZ-sortChIC-BM-SL3-k27me3-1_369	15.6569340629897	20.479170551212	New	MPPs	#d02b87
PZ-sortChIC-BM-SL3-k27me3-1_309	16.7239823431774	17.5786807183149	New	MPPs	#d02b87
PZ-sortChIC-BM-SL3-k27me3-1_72	16.1675360794607	19.419073358116	New	MPPs	#d02b87
PZ-sortChIC-BM-SL3-k27me3-1_132	15.6464717857521	16.0519227834328	New	LT	#d093b5
PZ-sortChIC-BM-SL3-k27me3-1_78	13.6333411173091	18.8646676186712	New	LT	#d093b5
PZ-sortChIC-BM-SL3-k27me3-1_292	4.41313682162907	1.89220647302885	New	ST	#fd87c9
PZ-sortChIC-BM-SL3-k27me3-1_144	13.2165936921884	18.8799503790164	New	LT	#d093b5
PZ-sortChIC-BM-SL3-k27me3-1_145	10.0309983430912	14.8153384406455	New	HSCs	#CC79A7
PZ-sortChIC-BM-SL3-k27me3-1_268	11.424198198368	13.4441812239959	New	ST	#fd87c9
PZ-sortChIC-BM-SL3-k27me3-1_225	1.04864278769182	-1.54567758673664	New	CMP	#daac89
PZ-sortChIC-BM-SL3-k27me3-1_223	14.6316018921578	16.7081392523155	New	LT	#d093b5
PZ-sortChIC-BM-SL3-k27me3-1_376	16.6326110059708	19.5611620824414	New	MPPs	#d02b87
PZ-sortChIC-BM-SL3-k27me3-1_278	17.0554889205799	17.3389492286424	New	MPPs	#d02b87
PZ-sortChIC-BM-SL3-k27me3-1_271	13.4578074794256	1.18552726918397	New	CMP	#daac89
PZ-sortChIC-BM-SL3-k27me3-1_329	15.7813715199582	19.0108119446601	New	LT	#d093b5
PZ-sortChIC-BM-SL3-k27me3-1_334	16.4794751625115	20.2981813815545	New	LT	#d093b5
PZ-sortChIC-BM-SL3-k27me3-1_206	10.7513420098303	17.1486588428073	New	HSCs	#CC79A7
PZ-sortChIC-BM-SL3-k27me3-1_203	10.6537860410225	13.805743370731	New	LT	#d093b5
PZ-sortChIC-BM-SL3-k27me3-1_227	16.3405799816356	20.7607838037988	New	MPPs	#d02b87
PZ-sortChIC-BM-SL3-k27me3-1_101	16.0457906821299	16.0253783532233	New	MPPs	#d02b87
PZ-sortChIC-BM-SL3-k27me3-1_53	11.7739319240636	19.8940435115167	New	HSCs	#CC79A7
PZ-sortChIC-BM-SL3-k27me3-1_167	12.362802983909	18.0189630804728	New	LT	#d093b5
PZ-sortChIC-BM-SL3-k27me3-1_312	16.0917373519756	15.9496805202682	New	MPPs	#d02b87
PZ-sortChIC-BM-SL3-k27me3-1_254	14.0622997210003	20.157270156069	New	LT	#d093b5
PZ-sortChIC-BM-SL3-k27me3-1_61	14.5812065232069	20.8510809646408	New	LT	#d093b5
PZ-sortChIC-BM-SL3-k27me3-1_7	12.5832404979091	18.0134383477174	New	LT	#d093b5
PZ-sortChIC-BM-SL3-k27me3-1_65	13.7904473326354	17.113425601811	New	LT	#d093b5
PZ-sortChIC-BM-SL3-k27me3-1_222	16.745458445773	-6.83353002607428	New	MEP	#4c90b7
PZ-sortChIC-BM-SL3-k27me3-1_205	14.8311539475555	21.5001617545864	New	HSCs	#CC79A7
PZ-sortChIC-BM-SL3-k27me3-1_310	16.3217154639509	13.7811014164697	New	LT	#d093b5
PZ-sortChIC-BM-SL3-k27me3-1_67	15.3831217312504	18.3781304038572	New	MPPs	#d02b87
PZ-sortChIC-BM-SL3-k27me3-1_343	9.51480319463297	15.0955227456218	New	HSCs	#CC79A7
PZ-sortChIC-BM-SL3-k27me3-1_238	15.2630164459915	19.6300561020393	New	LT	#d093b5
PZ-sortChIC-BM-SL3-k27me3-1_345	18.1877634573928	17.1627038701607	New	MPPs	#d02b87
PZ-sortChIC-BM-SL3-k27me3-1_323	15.2812464384058	6.9004514179237	New	ST	#fd87c9
PZ-sortChIC-BM-SL3-k27me3-1_346	16.5093370442799	18.8807938328351	New	LT	#d093b5
PZ-sortChIC-BM-SL3-k27me3-1_300	16.4718794529603	18.7923060954325	New	MPPs	#d02b87
PZ-sortChIC-BM-SL3-k27me3-1_211	12.6693473998217	17.4253141409607	New	LT	#d093b5
PZ-sortChIC-BM-SL3-k27me3-1_26	9.89223462172896	5.38273101966731	New	MPPs	#d02b87
PZ-sortChIC-BM-SL3-k27me3-1_270	16.8206091254528	18.6682452429142	New	LT	#d093b5
PZ-sortChIC-BM-SL3-k27me3-1_125	15.3208010183715	16.7321844194403	New	LT	#d093b5
PZ-sortChIC-BM-SL3-k27me3-1_148	12.1970146499791	-2.27878268570524	New	ST	#fd87c9
PZ-sortChIC-BM-SL3-k27me3-1_191	17.8270180393918	16.7569081374472	New	MPPs	#d02b87
PZ-sortChIC-BM-SL3-k27me3-1_244	16.9041991366617	18.2948654980915	New	ST	#fd87c9
PZ-sortChIC-BM-SL3-k27me3-1_179	10.3443285618054	16.7997206901401	New	HSCs	#CC79A7
PZ-sortChIC-BM-SL3-k27me3-1_273	17.355265780181	18.6086375485415	New	MPPs	#d02b87
PZ-sortChIC-BM-SL3-k27me3-1_279	13.7312566662622	1.85202655815388	New	ST	#fd87c9
PZ-sortChIC-BM-SL3-k27me3-1_224	16.2988073020746	20.8100761922632	New	MPPs	#d02b87
PZ-sortChIC-BM-SL3-k27me3-1_258	14.3471103462496	16.79540412302	New	MPPs	#d02b87
PZ-sortChIC-BM-SL3-k27me3-1_38	0.0571973260390635	2.00569006636989	New	CMP	#daac89
PZ-sortChIC-BM-SL3-k27me3-1_286	13.6110526584055	18.9895010304762	New	LT	#d093b5
PZ-sortChIC-BM-SL3-k27me3-1_215	16.2724467296382	18.2683578981729	New	LT	#d093b5
PZ-sortChIC-BM-SL3-k27me3-1_284	15.4762811794068	18.305471548551	New	LT	#d093b5
PZ-sortChIC-BM-SL3-k27me3-1_332	17.4465087150498	16.9449616639432	New	MPPs	#d02b87
PZ-sortChIC-BM-SL3-k27me3-1_360	24.5869834588587	-2.88889349449186	New	Eryths	#0072B2
PZ-sortChIC-BM-SL3-k27me3-1_202	16.5021285727711	17.8873914412063	New	MPPs	#d02b87
PZ-sortChIC-BM-SL3-k27me3-1_100	11.6813807921459	-3.14451017382575	New	ST	#fd87c9
PZ-sortChIC-BM-SL3-k27me3-1_265	8.51427528903962	16.1140794836767	New	HSCs	#CC79A7
PZ-sortChIC-BM-SL3-k27me3-1_70	17.2197411915153	19.2832696038415	New	MPPs	#d02b87
PZ-sortChIC-BM-SL3-k27me3-1_239	16.0291733247342	20.3626025520724	New	LT	#d093b5
PZ-sortChIC-BM-SL3-k27me3-1_113	17.9951632799526	16.1146873922436	New	MPPs	#d02b87
PZ-sortChIC-BM-SL3-k27me3-1_355	14.2030971994762	10.4218249971766	New	MPPs	#d02b87
PZ-sortChIC-BM-SL3-k27me3-1_20	14.5116141487735	21.726663099041	New	HSCs	#CC79A7
PZ-sortChIC-BM-SL3-k27me3-1_262	17.629495197602	14.000893362332	New	MPPs	#d02b87
PZ-sortChIC-BM-SL3-k27me3-1_347	14.6302439073865	17.0839597103177	New	LT	#d093b5
PZ-sortChIC-BM-SL3-k27me3-1_368	13.0439033599	18.4455767372072	New	LT	#d093b5
PZ-sortChIC-BM-SL3-k27me3-1_110	16.1731396315657	15.253219153858	New	MPPs	#d02b87
PZ-sortChIC-BM-SL3-k27me3-1_163	16.7081667395742	19.1409163024957	New	MPPs	#d02b87
PZ-sortChIC-BM-SL3-k27me3-1_245	14.4342603341948	17.1472944662051	New	LT	#d093b5
PZ-sortChIC-BM-SL3-k27me3-1_23	15.1215267889554	21.7727930076312	New	MPPs	#d02b87
PZ-sortChIC-BM-SL3-k27me3-1_189	16.116933502177	19.5863896129898	New	LT	#d093b5
PZ-sortChIC-BM-SL3-k27me3-1_87	9.72326075692696	17.4487585876444	New	HSCs	#CC79A7
PZ-sortChIC-BM-SL3-k27me3-1_129	16.156240395955	15.0861857687203	New	MPPs	#d02b87
PZ-sortChIC-BM-SL3-k27me3-1_216	15.6497223573464	21.4578385877919	New	LT	#d093b5
PZ-sortChIC-BM-SL3-k27me3-1_328	16.4801817739093	18.3566771777093	New	LT	#d093b5
PZ-sortChIC-BM-SL3-k27me3-1_252	15.8360322893562	17.0541369635857	New	MPPs	#d02b87
PZ-sortChIC-BM-SL3-k27me3-1_372	9.6205613610971	7.5069722695361	New	ST	#fd87c9
PZ-sortChIC-BM-SL3-k27me3-1_251	16.1638260610671	20.5223353899344	New	MPPs	#d02b87
PZ-sortChIC-BM-SL3-k27me3-1_274	16.0339350110136	17.1181146139001	New	LT	#d093b5
PZ-sortChIC-BM-SL3-k27me3-1_212	17.4498587482535	18.1195430111547	New	MPPs	#d02b87
PZ-sortChIC-BM-SL3-k27me3-1_281	17.2950995400812	14.5193900614798	New	MPPs	#d02b87
PZ-sortChIC-BM-SL3-k27me3-1_139	15.740764321515	17.4382432151996	New	LT	#d093b5
PZ-sortChIC-BM-SL3-k27me3-1_243	16.9099142383937	19.5481077844528	New	LT	#d093b5
PZ-sortChIC-BM-SL3-k27me3-1_45	13.9197811315767	13.3914826012698	New	LT	#d093b5
PZ-sortChIC-BM-SL3-k27me3-1_141	16.7633588754833	20.349161159065	New	MPPs	#d02b87
PZ-sortChIC-BM-SL3-k27me3-1_106	9.78435383396815	15.7528891273593	New	HSCs	#CC79A7
PZ-sortChIC-BM-SL3-k27me3-1_316	24.5113462064945	-2.59766788700017	New	ST	#fd87c9
PZ-sortChIC-BM-SL3-k27me3-1_242	18.0375737130669	16.5849665052494	New	MPPs	#d02b87
PZ-sortChIC-BM-SL3-k27me3-1_119	15.1480604766158	20.2552100903607	New	MPPs	#d02b87
PZ-sortChIC-BM-SL3-k27me3-1_276	12.4027735191501	13.30574220071	New	LT	#d093b5
PZ-sortChIC-BM-SL3-k27me3-1_320	12.2597199554436	-2.64844877337087	New	MEP	#4c90b7
PZ-sortChIC-BM-SL3-k27me3-1_331	16.3320083329646	19.4041770606364	New	MPPs	#d02b87
PZ-sortChIC-BM-SL3-k27me3-1_359	17.9928080996061	16.3483095424165	New	MPPs	#d02b87
PZ-sortChIC-BM-SL3-k27me3-1_291	13.9092080299309	14.1365672658623	New	LT	#d093b5
PZ-sortChIC-BM-SL3-k27me3-1_114	15.268578885864	18.0388400731543	New	LT	#d093b5
PZ-sortChIC-BM-SL3-k27me3-1_333	16.180294744124	16.9942356066116	New	LT	#d093b5
PZ-sortChIC-BM-SL3-k27me3-1_24	14.6795266543349	11.0470329151497	New	MPPs	#d02b87
PZ-sortChIC-BM-SL3-k27me3-1_46	17.8592709055174	18.1507539805678	New	MPPs	#d02b87
PZ-sortChIC-BM-SL3-k27me3-1_306	17.5209747669226	17.1298956558622	New	MPPs	#d02b87
PZ-sortChIC-BM-SL3-k27me3-1_307	16.4603858853633	17.9155882588129	New	MPPs	#d02b87
PZ-sortChIC-BM-SL3-k27me3-1_54	27.2436958111267	1.03828190834619	New	Eryths	#0072B2
PZ-sortChIC-BM-SL3-k27me3-1_357	17.1223689587794	15.4770532849674	New	MPPs	#d02b87
PZ-sortChIC-BM-SL3-k27me3-1_77	15.2814689341826	12.7198511556749	New	LT	#d093b5
PZ-sortChIC-BM-SL3-k27me3-1_2	16.8628239393813	17.5330452037195	New	MPPs	#d02b87
PZ-sortChIC-BM-SL3-k27me3-1_178	12.8107429898316	18.4640752428448	New	LT	#d093b5
PZ-sortChIC-BM-SL3-k27me3-1_229	15.474772082153	16.9743994978388	New	LT	#d093b5
PZ-sortChIC-BM-SL3-k27me3-1_126	12.100591319486	17.8509070347574	New	LT	#d093b5
PZ-sortChIC-BM-SL3-k27me3-1_228	16.2853825515894	16.5221275678958	New	MPPs	#d02b87
PZ-sortChIC-BM-SL3-k27me3-1_109	15.5234675325652	16.7980375643837	New	LT	#d093b5
PZ-sortChIC-BM-SL3-k27me3-1_342	11.4052055653704	18.7675539448766	New	HSCs	#CC79A7
PZ-sortChIC-BM-SL3-k27me3-1_83	14.9921861415491	17.3916211676357	New	LT	#d093b5
PZ-sortChIC-BM-SL3-k27me3-1_158	15.5727048887182	17.4111598923991	New	LT	#d093b5
PZ-sortChIC-BM-SL3-k27me3-1_175	16.2292848458713	17.6812209657951	New	MPPs	#d02b87
PZ-sortChIC-BM-SL3-k27me3-1_123	15.4472664967572	16.1653122921392	New	LT	#d093b5
PZ-sortChIC-BM-SL3-k27me3-1_337	12.523352372064	20.2629632282698	New	HSCs	#CC79A7
PZ-sortChIC-BM-SL3-k27me3-1_314	16.8609954856341	19.5320470787314	New	MPPs	#d02b87
PZ-sortChIC-BM-SL3-k27me3-1_362	16.4775942051842	16.669757688784	New	MPPs	#d02b87
PZ-sortChIC-BM-SL3-k27me3-1_63	14.0091316009717	17.432447235652	New	LT	#d093b5
PZ-sortChIC-BM-SL3-k27me3-1_214	15.2298078678588	21.6892489786601	New	LT	#d093b5
PZ-sortChIC-BM-SL3-k27me3-1_85	17.2235445119079	19.1398275548704	New	MPPs	#d02b87
PZ-sortChIC-BM-SL3-k27me3-1_308	14.0342901801625	12.2180340155768	New	LT	#d093b5
PZ-sortChIC-BM-SL3-k27me3-1_117	15.8119393683664	15.9892134890448	New	LT	#d093b5
PZ-sortChIC-BM-SL3-k27me3-1_60	10.4810127820595	13.5432675570635	New	HSCs	#CC79A7
PZ-sortChIC-BM-SL3-k27me3-1_266	14.1303079923815	21.5718933762062	New	MPPs	#d02b87
PZ-sortChIC-BM-SL3-k27me3-1_174	14.6469959862802	20.8632579155614	New	LT	#d093b5
PZ-sortChIC-BM-SL3-k27me3-1_172	14.922164138002	21.0291864670121	New	ST	#fd87c9
PZ-sortChIC-BM-SL3-k27me3-1_11	17.042897614659	15.2173932825079	New	MPPs	#d02b87
PZ-sortChIC-BM-SL3-k27me3-1_188	10.5183334297016	13.0804228195252	New	ST	#fd87c9
PZ-sortChIC-BM-SL3-k27me3-1_283	13.9554342918572	19.1626100352162	New	LT	#d093b5
PZ-sortChIC-BM-SL3-k27me3-1_35	14.5746527722764	17.3927591065441	New	LT	#d093b5
PZ-sortChIC-BM-SL3-k27me3-1_76	16.9803689792686	18.720473484061	New	ST	#fd87c9
PZ-sortChIC-BM-SL3-k27me3-1_16	16.0286331803281	20.9208374994876	New	MPPs	#d02b87
PZ-sortChIC-BM-SL3-k27me3-1_302	16.6109416751614	19.5335301944218	New	LT	#d093b5
PZ-sortChIC-BM-SL3-k27me3-1_377	17.16533864341	16.9086300741361	New	MPPs	#d02b87
PZ-sortChIC-BM-SL3-k27me3-1_121	11.3365210619457	19.7726040730151	New	HSCs	#CC79A7
PZ-sortChIC-BM-SL3-k27me3-1_246	15.3923218166929	20.8694608874191	New	MPPs	#d02b87
PZ-sortChIC-BM-SL3-k27me3-1_293	13.5735730200439	18.349743423253	New	HSCs	#CC79A7
PZ-sortChIC-BM-SL3-k27me3-1_177	14.5784994208188	17.2173168681966	New	MPPs	#d02b87
PZ-sortChIC-BM-SL3-k27me3-1_184	13.2393841630785	21.033073504866	New	HSCs	#CC79A7
PZ-sortChIC-BM-SL3-k27me3-1_92	17.3241836932493	17.1513158418381	New	MPPs	#d02b87
PZ-sortChIC-BM-SL3-k27me3-1_84	15.1756025415511	11.7105719431205	New	ST	#fd87c9
PZ-sortChIC-BM-SL3-k27me3-1_69	16.7462079885674	11.9156398179903	New	ST	#fd87c9
PZ-sortChIC-BM-SL3-k27me3-1_384	17.1355350409227	11.894518564869	New	ST	#fd87c9
PZ-sortChIC-BM-SL3-k27me3-1_21	15.971308053741	15.2252192905671	New	MPPs	#d02b87
PZ-sortChIC-BM-SL3-k27me3-1_15	16.0713304460089	11.5981155646791	New	MPPs	#d02b87
PZ-sortChIC-BM-SL3-k27me3-1_14	16.4797686992228	20.6787236755042	New	MPPs	#d02b87
PZ-sortChIC-BM-SL3-k27me3-1_73	11.9220223396193	17.8949198949109	New	HSCs	#CC79A7
PZ-sortChIC-BM-SL3-k27me3-1_259	-14.6582840752733	-3.04764326243789	New	Monocytes	#F0E422
PZ-sortChIC-BM-SL3-k27me3-1_171	16.235569014092	20.4831992359798	New	LT	#d093b5
PZ-sortChIC-BM-SL3-k27me3-1_354	14.9601330383422	18.1120946855565	New	MPPs	#d02b87
PZ-sortChIC-BM-SL3-k27me3-1_380	27.9347674119642	1.62042601845408	New	Eryths	#0072B2
PZ-sortChIC-BM-SL3-k27me3-1_122	18.0275962751473	15.9664477743512	New	MPPs	#d02b87
PZ-sortChIC-BM-SL3-k27me3-1_18	13.0142735734584	18.7166988716793	New	HSCs	#CC79A7
PZ-sortChIC-BM-SL3-k27me3-1_311	22.8175238012859	-4.80977903645065	New	Eryths	#0072B2
PZ-sortChIC-BM-SL3-k27me3-1_350	15.6438956673909	21.1116789313738	New	LT	#d093b5
PZ-sortChIC-BM-SL3-k27me3-1_366	16.5765200732687	11.9360110728478	New	MPPs	#d02b87
PZ-sortChIC-BM-SL3-k27me3-1_98	16.7940939592964	18.1280466552196	New	MPPs	#d02b87
PZ-sortChIC-BM-SL3-k27me3-1_336	14.2008840786516	11.1785815292765	New	LT	#d093b5
PZ-sortChIC-BM-SL3-k27me3-1_287	16.5099026894571	17.5525316739621	New	MPPs	#d02b87
PZ-sortChIC-BM-SL3-k27me3-1_383	15.3239846607019	15.4113009989188	New	MPPs	#d02b87
PZ-sortChIC-BM-SL3-k27me3-1_197	26.9605754785595	0.606561464347135	New	Eryths	#0072B2
PZ-sortChIC-BM-SL3-k27me3-2_86	12.8841545547316	10.1693334011658	New	LT	#d093b5
PZ-sortChIC-BM-SL3-k27me3-2_271	9.11713093340237	12.3387091894601	New	HSCs	#CC79A7
PZ-sortChIC-BM-SL3-k27me3-2_206	12.4355825841037	20.1387628201613	New	HSCs	#CC79A7
PZ-sortChIC-BM-SL3-k27me3-2_326	16.1224145268054	11.9839206147302	New	MPPs	#d02b87
PZ-sortChIC-BM-SL3-k27me3-2_183	15.8313306089273	18.2213187421543	New	LT	#d093b5
PZ-sortChIC-BM-SL3-k27me3-2_5	11.1963064739155	13.0483789614949	New	LT	#d093b5
PZ-sortChIC-BM-SL3-k27me3-2_233	17.0505433885556	18.7545630336979	New	MPPs	#d02b87
PZ-sortChIC-BM-SL3-k27me3-2_71	4.72429797774539	-3.90410704069188	New	CMP	#daac89
PZ-sortChIC-BM-SL3-k27me3-2_335	10.7166628897187	8.66064653570272	New	LT	#d093b5
PZ-sortChIC-BM-SL3-k27me3-2_369	13.7832415461117	18.5489602374399	New	LT	#d093b5
PZ-sortChIC-BM-SL3-k27me3-2_274	9.74047909141966	7.63988105143474	New	LT	#d093b5
PZ-sortChIC-BM-SL3-k27me3-2_225	11.3398435737098	13.9563616780577	New	LT	#d093b5
PZ-sortChIC-BM-SL3-k27me3-2_362	14.0146617219474	9.94286773054508	New	MPPs	#d02b87
PZ-sortChIC-BM-SL3-k27me3-2_19	13.7405243862549	17.3295750407102	New	LT	#d093b5
PZ-sortChIC-BM-SL3-k27me3-2_373	12.3699660778131	15.2562802717252	New	LT	#d093b5
PZ-sortChIC-BM-SL3-k27me3-2_303	16.3842686591222	16.4489744325508	New	MPPs	#d02b87
PZ-sortChIC-BM-SL3-k27me3-2_382	14.3746714957248	12.5652398020417	New	LT	#d093b5
PZ-sortChIC-BM-SL3-k27me3-2_205	9.98838296525582	10.4551964811224	New	LT	#d093b5
PZ-sortChIC-BM-SL3-k27me3-2_154	15.3112880139575	12.2090123154969	New	MPPs	#d02b87
PZ-sortChIC-BM-SL3-k27me3-2_280	13.959092579391	13.1333752922627	New	LT	#d093b5
PZ-sortChIC-BM-SL3-k27me3-2_208	10.079454005267	15.3095236407251	New	HSCs	#CC79A7
PZ-sortChIC-BM-SL3-k27me3-2_80	12.5145542310261	18.7357766114881	New	HSCs	#CC79A7
PZ-sortChIC-BM-SL3-k27me3-2_380	15.1360917817676	9.05526785686608	New	ST	#fd87c9
PZ-sortChIC-BM-SL3-k27me3-2_236	16.8479924013141	18.1564397229375	New	MPPs	#d02b87
PZ-sortChIC-BM-SL3-k27me3-2_358	16.2621637201628	13.0021777933887	New	MPPs	#d02b87
PZ-sortChIC-BM-SL3-k27me3-2_198	12.5438559109103	20.4761007031366	New	HSCs	#CC79A7
PZ-sortChIC-BM-SL3-k27me3-2_286	11.633191752592	19.9563909873912	New	HSCs	#CC79A7
PZ-sortChIC-BM-SL3-k27me3-2_278	14.4882527405312	12.5383479936087	New	MPPs	#d02b87
PZ-sortChIC-BM-SL3-k27me3-2_343	10.3776889942039	11.76407948601	New	LT	#d093b5
PZ-sortChIC-BM-SL3-k27me3-2_365	16.1646906519445	17.7531076480724	New	LT	#d093b5
PZ-sortChIC-BM-SL3-k27me3-2_112	10.0418930861403	13.6323089982894	New	HSCs	#CC79A7
PZ-sortChIC-BM-SL3-k27me3-2_209	17.0924063539481	16.9928925783134	New	MPPs	#d02b87
PZ-sortChIC-BM-SL3-k27me3-2_43	13.8425858202359	12.3636956164188	New	LT	#d093b5
PZ-sortChIC-BM-SL3-k27me3-2_139	13.9177016732176	17.6452546034267	New	LT	#d093b5
PZ-sortChIC-BM-SL3-k27me3-2_263	16.2042926415272	16.9858816764612	New	MPPs	#d02b87
PZ-sortChIC-BM-SL3-k27me3-2_376	13.7660896967395	18.5458827277917	New	LT	#d093b5
PZ-sortChIC-BM-SL3-k27me3-2_216	17.0232295528801	18.7761554570046	New	MPPs	#d02b87
PZ-sortChIC-BM-SL3-k27me3-2_178	9.88517935467293	14.7031436516767	New	HSCs	#CC79A7
PZ-sortChIC-BM-SL3-k27me3-2_296	16.436019331046	19.1312237440182	New	LT	#d093b5
PZ-sortChIC-BM-SL3-k27me3-2_39	14.1601091129907	11.141150394761	New	ST	#fd87c9
PZ-sortChIC-BM-SL3-k27me3-2_108	15.9800374467307	16.7266271250974	New	LT	#d093b5
PZ-sortChIC-BM-SL3-k27me3-2_281	6.2357273199051	-1.33609788029988	New	CMP	#daac89
PZ-sortChIC-BM-SL3-k27me3-2_146	3.47765547740446	6.81320323953964	New	MPPs	#d02b87
PZ-sortChIC-BM-SL3-k27me3-2_51	11.937949165656	11.8925695333076	New	LT	#d093b5
PZ-sortChIC-BM-SL3-k27me3-2_106	8.08136174017072	-3.46811235348871	New	MEP	#4c90b7
PZ-sortChIC-BM-SL3-k27me3-2_46	14.2068533877721	17.0692241186346	New	LT	#d093b5
PZ-sortChIC-BM-SL3-k27me3-2_285	17.0850431414766	19.0133796940609	New	MPPs	#d02b87
PZ-sortChIC-BM-SL3-k27me3-2_94	12.1401327887301	13.1751180429595	New	LT	#d093b5
PZ-sortChIC-BM-SL3-k27me3-2_230	9.49143903773624	8.09647382843552	New	ST	#fd87c9
PZ-sortChIC-BM-SL3-k27me3-2_300	9.09042593964205	10.8163768297489	New	LT	#d093b5
PZ-sortChIC-BM-SL3-k27me3-2_137	14.0737274424942	19.6818410487968	New	LT	#d093b5
PZ-sortChIC-BM-SL3-k27me3-2_190	16.7322113403662	19.8074536986842	New	MPPs	#d02b87
PZ-sortChIC-BM-SL3-k27me3-2_320	14.5918891272096	16.2105750036513	New	LT	#d093b5
PZ-sortChIC-BM-SL3-k27me3-2_72	6.07924707982418	-4.26201869699979	New	MEP	#4c90b7
PZ-sortChIC-BM-SL3-k27me3-2_219	12.8035261799847	19.9579444136823	New	LT	#d093b5
PZ-sortChIC-BM-SL3-k27me3-2_254	11.3622166050415	16.1324854016007	New	LT	#d093b5
PZ-sortChIC-BM-SL3-k27me3-2_70	8.13642036196418	6.19326007664089	New	ST	#fd87c9
PZ-sortChIC-BM-SL3-k27me3-2_88	14.9928713872497	8.0292289840139	New	ST	#fd87c9
PZ-sortChIC-BM-SL3-k27me3-2_158	17.5363112757995	16.1751098783442	New	MPPs	#d02b87
PZ-sortChIC-BM-SL3-k27me3-2_333	8.84150272171862	4.62928714870671	New	CMP	#daac89
PZ-sortChIC-BM-SL3-k27me3-2_239	17.5457481680118	17.8230210919206	New	MPPs	#d02b87
PZ-sortChIC-BM-SL3-k27me3-2_288	14.8507035111425	20.6332034312827	New	LT	#d093b5
PZ-sortChIC-BM-SL3-k27me3-2_96	13.4296320644355	19.4707507944103	New	HSCs	#CC79A7
PZ-sortChIC-BM-SL3-k27me3-2_131	14.217693427403	11.1853474183685	New	ST	#fd87c9
PZ-sortChIC-BM-SL3-k27me3-2_189	9.5577076118621	11.2591122518541	New	LT	#d093b5
PZ-sortChIC-BM-SL3-k27me3-2_109	14.6282083412559	13.322897052394	New	LT	#d093b5
PZ-sortChIC-BM-SL3-k27me3-2_89	8.64731162213072	9.92028016797579	New	ST	#fd87c9
PZ-sortChIC-BM-SL3-k27me3-2_170	11.998283848999	15.2201176761265	New	MPPs	#d02b87
PZ-sortChIC-BM-SL3-k27me3-2_49	12.8804825785381	21.4928996456417	New	HSCs	#CC79A7
PZ-sortChIC-BM-SL3-k27me3-2_345	13.1637651532113	20.2294017165426	New	HSCs	#CC79A7
PZ-sortChIC-BM-SL3-k27me3-2_152	10.6593660259551	10.0777868390572	New	LT	#d093b5
PZ-sortChIC-BM-SL3-k27me3-2_155	15.3560582048444	17.0250926158384	New	LT	#d093b5
PZ-sortChIC-BM-SL3-k27me3-2_99	8.6751423745591	15.8758285182338	New	LT	#d093b5
PZ-sortChIC-BM-SL3-k27me3-2_299	12.4043383773515	20.9802675295164	New	HSCs	#CC79A7
PZ-sortChIC-BM-SL3-k27me3-2_156	12.6460515497377	20.3921823793199	New	HSCs	#CC79A7
PZ-sortChIC-BM-SL3-k27me3-2_381	10.0917594303006	9.69894676773194	New	LT	#d093b5
PZ-sortChIC-BM-SL3-k27me3-2_375	11.4539607075171	7.92178359056493	New	ST	#fd87c9
PZ-sortChIC-BM-SL3-k27me3-2_119	16.5375553628679	18.7042279712086	New	MPPs	#d02b87
PZ-sortChIC-BM-SL3-k27me3-2_224	14.2386974696478	17.8252353291101	New	LT	#d093b5
PZ-sortChIC-BM-SL3-k27me3-2_179	13.0135610729505	15.3441947130846	New	LT	#d093b5
PZ-sortChIC-BM-SL3-k27me3-2_368	14.5114615306023	18.575399135159	New	LT	#d093b5
PZ-sortChIC-BM-SL3-k27me3-2_75	10.3154481783571	11.0029965915009	New	LT	#d093b5
PZ-sortChIC-BM-SL3-k27me3-2_204	11.6403113337744	9.27160340126812	New	LT	#d093b5
PZ-sortChIC-BM-SL3-k27me3-2_53	15.595418761232	13.1267427644737	New	MPPs	#d02b87
PZ-sortChIC-BM-SL3-k27me3-2_215	10.5358030596113	10.9760892275656	New	LT	#d093b5
PZ-sortChIC-BM-SL3-k27me3-2_93	6.60039139609036	0.488026201702761	New	CMP	#daac89
PZ-sortChIC-BM-SL3-k27me3-2_83	8.65744225796981	12.0886630701737	New	HSCs	#CC79A7
PZ-sortChIC-BM-SL3-k27me3-2_122	16.5428457546264	16.9933637049448	New	MPPs	#d02b87
PZ-sortChIC-BM-SL3-k27me3-2_167	14.7290031377111	17.8100905945589	New	LT	#d093b5
PZ-sortChIC-BM-SL3-k27me3-2_348	16.4795248527704	17.8613401787395	New	MPPs	#d02b87
PZ-sortChIC-BM-SL3-k27me3-2_123	13.4245219258079	12.9116470692455	New	LT	#d093b5
PZ-sortChIC-BM-SL3-k27me3-2_352	12.399686275255	7.86692490349223	New	ST	#fd87c9
PZ-sortChIC-BM-SL3-k27me3-2_284	11.7776537314944	11.969855371621	New	LT	#d093b5
PZ-sortChIC-BM-SL3-k27me3-2_212	15.4566534809556	13.4011047681255	New	LT	#d093b5
PZ-sortChIC-BM-SL3-k27me3-2_370	13.4127303410079	18.839885718457	New	LT	#d093b5
PZ-sortChIC-BM-SL3-k27me3-2_8	11.2248478993771	15.2231580584155	New	LT	#d093b5
PZ-sortChIC-BM-SL3-k27me3-2_15	17.8539807233622	16.935899075434	New	MPPs	#d02b87
PZ-sortChIC-BM-SL3-k27me3-2_173	15.3570355698542	18.3242591691273	New	MPPs	#d02b87
PZ-sortChIC-BM-SL3-k27me3-2_339	14.0630758763425	18.2850444764451	New	LT	#d093b5
PZ-sortChIC-BM-SL3-k27me3-2_63	12.0842778312044	14.5325133870513	New	LT	#d093b5
PZ-sortChIC-BM-SL3-k27me3-2_337	9.1382025542135	14.2284304921563	New	HSCs	#CC79A7
PZ-sortChIC-BM-SL3-k27me3-2_323	13.2004570198903	13.9034453660611	New	LT	#d093b5
PZ-sortChIC-BM-SL3-k27me3-2_270	12.8196677518322	18.4552732300245	New	LT	#d093b5
PZ-sortChIC-BM-SL3-k27me3-2_283	12.2009910699379	17.6196833010339	New	LT	#d093b5
PZ-sortChIC-BM-SL3-k27me3-2_172	11.5393185088745	15.0316540230461	New	ST	#fd87c9
PZ-sortChIC-BM-SL3-k27me3-2_18	11.308019240631	20.1357596802191	New	HSCs	#CC79A7
PZ-sortChIC-BM-SL3-k27me3-2_334	11.393145475185	19.3146733966016	New	HSCs	#CC79A7
PZ-sortChIC-BM-SL3-k27me3-2_222	15.976614222404	20.4701074946627	New	MPPs	#d02b87
PZ-sortChIC-BM-SL3-k27me3-2_338	16.592197856496	17.1231425666912	New	MPPs	#d02b87
PZ-sortChIC-BM-SL3-k27me3-2_367	9.35506725555714	14.6346655160089	New	HSCs	#CC79A7
PZ-sortChIC-BM-SL3-k27me3-2_174	15.7788991192096	20.820873526346	New	MPPs	#d02b87
PZ-sortChIC-BM-SL3-k27me3-2_175	10.1199349601341	14.7475890903488	New	LT	#d093b5
PZ-sortChIC-BM-SL3-k27me3-2_202	11.7428210662082	17.9087301767813	New	HSCs	#CC79A7
PZ-sortChIC-BM-SL3-k27me3-2_33	16.1146663000166	12.4549490604526	New	MPPs	#d02b87
PZ-sortChIC-BM-SL3-k27me3-2_58	5.61117637566087	-2.1627357000773	New	CMP	#daac89
PZ-sortChIC-BM-SL3-k27me3-2_290	16.6791532600528	15.4247512571258	New	MPPs	#d02b87
PZ-sortChIC-BM-SL3-k27me3-2_207	16.2433808138338	20.1025666394706	New	MPPs	#d02b87
PZ-sortChIC-BM-SL3-k27me3-2_133	16.5645147570842	19.3647401675705	New	MPPs	#d02b87
PZ-sortChIC-BM-SL3-k27me3-2_363	13.3595627995905	18.566019209861	New	LT	#d093b5
PZ-sortChIC-BM-SL3-k27me3-2_309	17.5726754767721	17.1235078376011	New	MPPs	#d02b87
PZ-sortChIC-BM-SL3-k27me3-2_211	16.4171230257148	14.3948024118902	New	MPPs	#d02b87
PZ-sortChIC-BM-SL3-k27me3-2_259	13.4773469624901	11.4060416119734	New	LT	#d093b5
PZ-sortChIC-BM-SL3-k27me3-2_142	11.7515547281893	-0.399217584661331	New	CMP	#daac89
PZ-sortChIC-BM-SL3-k27me3-2_25	10.0095244192776	11.4384487426946	New	HSCs	#CC79A7
PZ-sortChIC-BM-SL3-k27me3-2_273	14.2430308070649	19.4168154935664	New	LT	#d093b5
PZ-sortChIC-BM-SL3-k27me3-2_132	13.7195605141427	18.467592413508	New	LT	#d093b5
PZ-sortChIC-BM-SL3-k27me3-2_223	15.0446670561798	13.7752963375569	New	LT	#d093b5
PZ-sortChIC-BM-SL3-k27me3-2_107	12.6387119023586	6.90999141803137	New	ST	#fd87c9
PZ-sortChIC-BM-SL3-k27me3-2_276	14.6580354894652	15.3014049020154	New	LT	#d093b5
PZ-sortChIC-BM-SL3-k27me3-2_74	11.5469676016132	13.5874678280583	New	MPPs	#d02b87
PZ-sortChIC-BM-SL3-k27me3-2_140	16.604412747547	18.4132953402702	New	LT	#d093b5
PZ-sortChIC-BM-SL3-k27me3-2_149	15.4677315116816	16.7269840580692	New	LT	#d093b5
PZ-sortChIC-BM-SL3-k27me3-2_101	14.8306052015978	13.9974962911288	New	MPPs	#d02b87
PZ-sortChIC-BM-SL3-k27me3-2_232	14.7549006968276	17.507098941783	New	LT	#d093b5
PZ-sortChIC-BM-SL3-k27me3-2_354	17.5924352611083	17.3049700034732	New	MPPs	#d02b87
PZ-sortChIC-BM-SL3-k27me3-2_237	13.6363231737687	13.488960063102	New	LT	#d093b5
PZ-sortChIC-BM-SL3-k27me3-2_267	11.805227959866	20.5126801513514	New	LT	#d093b5
PZ-sortChIC-BM-SL3-k27me3-2_113	14.6011381432963	12.9995959886291	New	LT	#d093b5
PZ-sortChIC-BM-SL3-k27me3-2_181	11.236503907355	10.2546991166064	New	LT	#d093b5
PZ-sortChIC-BM-SL3-k27me3-2_197	15.9935053717622	14.6621822923921	New	MPPs	#d02b87
PZ-sortChIC-BM-SL3-k27me3-2_243	9.3382628724035	17.3572710682809	New	LT	#d093b5
PZ-sortChIC-BM-SL3-k27me3-2_341	20.5866723853677	-6.40467991299278	New	Eryths	#0072B2
PZ-sortChIC-BM-SL3-k27me3-2_226	14.7541995558485	18.458054493755	New	LT	#d093b5
PZ-sortChIC-BM-SL3-k27me3-2_321	11.8460452851923	15.1282116046714	New	LT	#d093b5
PZ-sortChIC-BM-SL3-k27me3-2_268	14.0289068837052	20.0919930509214	New	ST	#fd87c9
PZ-sortChIC-BM-SL3-k27me3-2_81	13.064735878646	18.9132906948423	New	HSCs	#CC79A7
PZ-sortChIC-BM-SL3-k27me3-2_355	13.3965506129374	9.65145158728328	New	LT	#d093b5
PZ-sortChIC-BM-SL3-k27me3-2_307	16.5786810362765	19.145691060737	New	MPPs	#d02b87
PZ-sortChIC-BM-SL3-k27me3-2_227	9.60268411202413	-2.04094194530497	New	CMP	#daac89
PZ-sortChIC-BM-SL3-k27me3-2_266	7.33772577467129	8.53174033523304	New	MPPs	#d02b87
PZ-sortChIC-BM-SL3-k27me3-2_272	11.9388131028787	18.0254745313043	New	LT	#d093b5
PZ-sortChIC-BM-SL3-k27me3-2_120	8.66186548584949	16.1036073871874	New	HSCs	#CC79A7
PZ-sortChIC-BM-SL3-k27me3-2_177	11.1945502115892	18.4204966903459	New	HSCs	#CC79A7
PZ-sortChIC-BM-SL3-k27me3-2_65	16.3864597960392	10.5988532458092	New	ST	#fd87c9
PZ-sortChIC-BM-SL3-k27me3-2_331	15.9831173811937	16.7122868404482	New	MPPs	#d02b87
PZ-sortChIC-BM-SL3-k27me3-2_322	13.5020989160716	14.0725434025208	New	LT	#d093b5
PZ-sortChIC-BM-SL3-k27me3-2_187	15.4818272071595	21.4646867167011	New	LT	#d093b5
PZ-sortChIC-BM-SL3-k27me3-2_84	16.7647886046554	13.7000013365357	New	MPPs	#d02b87
PZ-sortChIC-BM-SL3-k27me3-2_14	15.3923847316189	19.9069445693536	New	LT	#d093b5
PZ-sortChIC-BM-SL3-k27me3-2_130	8.69200330581652	10.9797828780295	New	LT	#d093b5
PZ-sortChIC-BM-SL3-k27me3-2_327	13.0929785448195	11.718541691101	New	LT	#d093b5
PZ-sortChIC-BM-SL3-k27me3-2_316	16.1953695898822	10.859867035811	New	ST	#fd87c9
PZ-sortChIC-BM-SL3-k27me3-2_10	10.1601111257346	9.18999636211074	New	LT	#d093b5
PZ-sortChIC-BM-SL3-k27me3-2_364	11.9675146725624	16.8588901245293	New	ST	#fd87c9
PZ-sortChIC-BM-SL3-k27me3-2_105	16.9227101853438	17.6549557234659	New	MPPs	#d02b87
PZ-sortChIC-BM-SL3-k27me3-2_193	15.8197317442883	18.5440548939555	New	HSCs	#CC79A7
PZ-sortChIC-BM-SL3-k27me3-2_45	17.2876893147018	17.9724813297647	New	MPPs	#d02b87
PZ-sortChIC-BM-SL3-k27me3-2_371	12.5139313510864	6.3313484979096	New	ST	#fd87c9
PZ-sortChIC-BM-SL3-k27me3-2_68	13.3356892041239	13.64276318125	New	LT	#d093b5
PZ-sortChIC-BM-SL3-k27me3-2_261	11.0161142632237	16.0094346303835	New	LT	#d093b5
PZ-sortChIC-BM-SL3-k27me3-2_87	17.7919888246654	15.0516938972903	New	MPPs	#d02b87
PZ-sortChIC-BM-SL3-k27me3-2_192	15.9828766477625	18.946530397072	New	LT	#d093b5
PZ-sortChIC-BM-SL3-k27me3-2_32	16.4160865463812	16.0363314294884	New	MPPs	#d02b87
PZ-sortChIC-BM-SL3-k27me3-2_48	14.1877571890551	16.6021495469141	New	LT	#d093b5
PZ-sortChIC-BM-SL3-k27me3-2_279	17.8192053384763	16.8273108832049	New	MPPs	#d02b87
PZ-sortChIC-BM-SL3-k27me3-2_315	13.9368909103794	14.1173493557502	New	LT	#d093b5
PZ-sortChIC-BM-SL3-k27me3-2_361	8.49385018337557	12.4240897314971	New	HSCs	#CC79A7
PZ-sortChIC-BM-SL3-k27me3-2_85	16.3829789239719	16.0623516616196	New	MPPs	#d02b87
PZ-sortChIC-BM-SL3-k27me3-2_301	16.4315052646259	19.1757835988408	New	LT	#d093b5
PZ-sortChIC-BM-SL3-k27me3-2_31	16.1512701059922	18.358820150069	New	MPPs	#d02b87
PZ-sortChIC-BM-SL3-k27me3-2_293	12.7287002385717	16.3128634980013	New	LT	#d093b5
PZ-sortChIC-BM-SL3-k27me3-2_220	14.2694779008002	21.4779621788186	New	ST	#fd87c9
PZ-sortChIC-BM-SL3-k27me3-2_17	16.2583820493843	17.9100079958591	New	MPPs	#d02b87
PZ-sortChIC-BM-SL3-k27me3-2_126	13.7603611269004	17.6811484934014	New	LT	#d093b5
PZ-sortChIC-BM-SL3-k27me3-2_264	9.9976850785097	15.3002255896192	New	HSCs	#CC79A7
PZ-sortChIC-BM-SL3-k27me3-2_166	14.9920036976313	20.1302807391215	New	LT	#d093b5
PZ-sortChIC-BM-SL3-k27me3-2_60	14.4738211752895	16.3506313937265	New	LT	#d093b5
PZ-sortChIC-BM-SL3-k27me3-2_262	11.245863539415	15.7034753368278	New	LT	#d093b5
PZ-sortChIC-BM-SL3-k27me3-2_304	15.6921064798306	15.2170164012927	New	LT	#d093b5
PZ-sortChIC-BM-SL3-k27me3-2_319	10.5630669971327	17.7559602578926	New	HSCs	#CC79A7
PZ-sortChIC-BM-SL3-k27me3-2_121	10.5234918478031	18.9444676460208	New	HSCs	#CC79A7
PZ-sortChIC-BM-SL3-k27me3-2_252	16.8110642746308	20.1348452695776	New	MPPs	#d02b87
PZ-sortChIC-BM-SL3-k27me3-2_346	10.3567852875832	9.53938410952871	New	LT	#d093b5
PZ-sortChIC-BM-SL3-k27me3-2_342	14.9095182055069	13.1771882551169	New	LT	#d093b5
PZ-sortChIC-BM-SL3-k27me3-2_168	15.7037200076761	13.5629167530262	New	ST	#fd87c9
PZ-sortChIC-BM-SL3-k27me3-2_61	14.3703909858103	13.6590124479836	New	LT	#d093b5
PZ-sortChIC-BM-SL3-k27me3-2_359	16.4022631939063	14.0675239233411	New	MPPs	#d02b87
PZ-sortChIC-BM-SL3-k27me3-2_344	15.0733239378073	5.73907897011817	New	ST	#fd87c9
PZ-sortChIC-BM-SL3-k27me3-2_366	15.8144628663608	13.8439156578626	New	LT	#d093b5
PZ-sortChIC-BM-SL3-k27me3-2_141	13.6017221281098	11.4809859293308	New	LT	#d093b5
PZ-sortChIC-BM-SL3-k27me3-2_360	14.650224329654	17.2587141784071	New	LT	#d093b5
PZ-sortChIC-BM-SL3-k27me3-2_248	16.2444648512878	14.0583926517665	New	MPPs	#d02b87
PZ-sortChIC-BM-SL3-k27me3-2_160	15.5869726578486	16.8409829650078	New	LT	#d093b5
PZ-sortChIC-BM-SL3-k27me3-2_228	17.4090048785702	18.7764637574606	New	MPPs	#d02b87
PZ-sortChIC-BM-SL3-k27me3-2_129	17.28907664207	16.0178641091084	New	MPPs	#d02b87
PZ-sortChIC-BM-SL3-k27me3-2_57	15.2756630748415	17.8584551342069	New	MPPs	#d02b87
PZ-sortChIC-BM-SL3-k27me3-2_265	8.9670577134537	14.5747194318495	New	HSCs	#CC79A7
PZ-sortChIC-BM-SL3-k27me3-2_194	16.628860317975	19.4279993336572	New	MPPs	#d02b87
PZ-sortChIC-BM-SL3-k27me3-2_351	0.489014660852402	-0.82858169632611	New	CMP	#daac89
PZ-sortChIC-BM-SL3-k27me3-2_377	10.4552580431156	3.56950703639579	New	CMP	#daac89
PZ-sortChIC-BM-SL3-k27me3-2_50	14.9832517154016	21.4150126570774	New	MPPs	#d02b87
PZ-sortChIC-BM-SL3-k27me3-2_114	16.4272768516725	15.7964708647186	New	MPPs	#d02b87
PZ-sortChIC-BM-SL3-k27me3-2_210	15.2353931045466	16.8248082911359	New	LT	#d093b5
PZ-sortChIC-BM-SL3-k27me3-2_203	16.8070391263234	14.0551336521842	New	MPPs	#d02b87
PZ-sortChIC-BM-SL3-k27me3-2_275	14.8385703096804	16.8931181956939	New	MPPs	#d02b87
PZ-sortChIC-BM-SL3-k27me3-2_124	0.397154438719141	2.46423061903148	New	ST	#fd87c9
PZ-sortChIC-BM-SL3-k27me3-2_311	13.7167273495248	18.3144460376809	New	LT	#d093b5
PZ-sortChIC-BM-SL3-k27me3-2_52	12.9593571754471	16.281789004701	New	ST	#fd87c9
PZ-sortChIC-BM-SL3-k27me3-2_169	13.0383138572527	20.9783251953858	New	HSCs	#CC79A7
PZ-sortChIC-BM-SL3-k27me3-2_13	15.050847755445	21.6411922923085	New	HSCs	#CC79A7
PZ-sortChIC-BM-SL3-k27me3-2_302	16.5835728321718	14.0269224079241	New	MPPs	#d02b87
PZ-sortChIC-BM-SL3-k27me3-2_238	15.533059370252	16.5881879940424	New	LT	#d093b5
PZ-sortChIC-BM-SL3-k27me3-2_353	15.7181283328916	19.7407808678299	New	LT	#d093b5
PZ-sortChIC-BM-SL3-k27me3-2_100	14.2900957846479	21.7051297269107	New	ST	#fd87c9
PZ-sortChIC-BM-SL3-k27me3-2_235	14.5586150667688	19.6851732473585	New	LT	#d093b5
PZ-sortChIC-BM-SL3-k27me3-2_2	17.3635865351244	18.5573683080633	New	MPPs	#d02b87
PZ-sortChIC-BM-SL3-k27me3-2_298	15.2486810291938	15.8822138551169	New	LT	#d093b5
PZ-sortChIC-BM-SL3-k27me3-2_201	16.8020174947082	17.5419167586129	New	MPPs	#d02b87
PZ-sortChIC-BM-SL3-k27me3-2_347	16.9642448149871	17.5920185685413	New	MPPs	#d02b87
PZ-sortChIC-BM-SL3-k27me3-2_9	13.4786032301838	21.5243042132255	New	HSCs	#CC79A7
PZ-sortChIC-BM-SL3-k27me3-2_55	14.4755841617177	6.5472372116285	New	ST	#fd87c9
PZ-sortChIC-BM-SL3-k27me3-2_125	13.7264291509652	20.9799721315552	New	HSCs	#CC79A7
PZ-sortChIC-BM-SL3-k27me3-2_196	14.5930820673334	5.83487800017955	New	ST	#fd87c9
PZ-sortChIC-BM-SL3-k27me3-2_182	13.4620295302459	18.4177045902733	New	LT	#d093b5
PZ-sortChIC-BM-SL3-k27me3-2_144	12.8129626083162	-1.5291616628801	New	ST	#fd87c9
PZ-sortChIC-BM-SL3-k27me3-2_258	10.8639455545645	10.796615342528	New	LT	#d093b5
PZ-sortChIC-BM-SL3-k27me3-2_255	17.2239304347855	14.4776709888077	New	MPPs	#d02b87
PZ-sortChIC-BM-SL3-k27me3-2_148	13.4047958782236	17.3915881772549	New	ST	#fd87c9
PZ-sortChIC-BM-SL3-k27me3-2_7	17.3089377271616	18.1094803865614	New	MPPs	#d02b87
PZ-sortChIC-BM-SL3-k27me3-2_200	16.0958447897015	18.5081754008729	New	MPPs	#d02b87
PZ-sortChIC-BM-SL3-k27me3-2_292	14.6796800713674	4.38564273301976	New	ST	#fd87c9
PZ-sortChIC-BM-SL3-k27me3-2_240	15.077747908791	16.7626088926728	New	LT	#d093b5
PZ-sortChIC-BM-SL3-k27me3-2_289	15.5252129370043	21.4009116164121	New	HSCs	#CC79A7
PZ-sortChIC-BM-SL3-k27me3-2_324	15.9444553535212	17.218061831527	New	LT	#d093b5
PZ-sortChIC-BM-SL3-k27me3-2_305	13.9798712639987	18.0379379336602	New	LT	#d093b5
PZ-sortChIC-BM-SL3-k27me3-2_374	16.1599023271617	13.2328333144942	New	MPPs	#d02b87
PZ-sortChIC-BM-SL3-k27me3-2_241	12.4427059718406	18.7438346622112	New	HSCs	#CC79A7
PZ-sortChIC-BM-SL3-k27me3-2_134	15.7382633156465	8.18311319405081	New	ST	#fd87c9
PZ-sortChIC-BM-SL3-k27me3-2_218	17.5156634953236	18.76024747595	New	MPPs	#d02b87
PZ-sortChIC-BM-SL3-k27me3-2_16	10.5082277957807	8.02797587361378	New	LT	#d093b5
PZ-sortChIC-BM-SL3-k27me3-2_26	12.5170284116413	19.7478713511627	New	MPPs	#d02b87
PZ-sortChIC-BM-SL3-k27me3-2_308	15.7590847741173	18.6014435966004	New	MPPs	#d02b87
PZ-sortChIC-BM-SL3-k27me3-2_64	15.3929182858362	17.4114916917511	New	LT	#d093b5
PZ-sortChIC-BM-SL3-k27me3-2_340	14.9099786146177	18.8254692188624	New	ST	#fd87c9
PZ-sortChIC-BM-SL3-k27me3-2_253	14.4684778003206	16.8426603963294	New	LT	#d093b5
PZ-sortChIC-BM-SL3-k27me3-2_372	15.1478979316651	12.6864892934587	New	MPPs	#d02b87
PZ-sortChIC-BM-SL3-k27me3-2_213	13.843587135207	20.3684724410865	New	MPPs	#d02b87
PZ-sortChIC-BM-SL3-k27me3-2_242	12.9191224867933	14.6987288047589	New	MPPs	#d02b87
PZ-sortChIC-BM-SL3-k27me3-2_4	12.0382995205648	20.1584752404632	New	ST	#fd87c9
PZ-sortChIC-BM-SL3-k27me3-2_164	16.2968990575279	19.9432857705991	New	MPPs	#d02b87
PZ-sortChIC-BM-SL3-k27me3-2_22	16.6278838008345	11.5078289019678	New	MPPs	#d02b87
PZ-sortChIC-BM-SL3-k27me3-2_59	16.9428799881176	12.0165414989143	New	ST	#fd87c9
PZ-sortChIC-BM-SL3-k27me3-2_195	16.4292455690426	11.6170816590771	New	LT	#d093b5
PZ-sortChIC-BM-SL3-k27me3-2_3	14.86603811942	20.2861836706291	New	LT	#d093b5
PZ-sortChIC-BM-SL3-k27me3-2_312	15.7302252951868	8.93481015481734	New	ST	#fd87c9
PZ-sortChIC-BM-SL3-k27me3-2_47	14.3860998618977	19.2807037902289	New	LT	#d093b5
PZ-sortChIC-BM-SL3-k27me3-2_37	15.8773621930679	18.8195796897866	New	MPPs	#d02b87
PZ-sortChIC-BM-SL3-k27me3-2_38	16.3955922313547	19.8504501972649	New	MPPs	#d02b87
PZ-sortChIC-BM-SL3-k27me3-2_184	16.2756895575551	8.52201540722625	New	ST	#fd87c9
PZ-sortChIC-BM-SL3-k27me3-2_357	17.7280296438319	16.616996037768	New	MPPs	#d02b87
PZ-sortChIC-BM-SL3-k27me3-2_244	16.5232455761764	13.3644390660352	New	ST	#fd87c9
PZ-sortChIC-BM-SL3-k27me3-2_79	16.4816435474762	10.9543646659842	New	ST	#fd87c9
PZ-sortChIC-BM-SL3-k27me3-2_191	16.9388163710095	12.3771406630906	New	MPPs	#d02b87
PZ-sortChIC-BM-SL3-k27me3-2_379	15.4995995323804	17.636734711491	New	MPPs	#d02b87
PZ-sortChIC-BM-SL3-k27me3-2_214	18.1630647547293	16.5913667251562	New	MPPs	#d02b87
PZ-sortChIC-BM-SL3-k27me3-2_350	13.1451334164918	19.6087032308994	New	LT	#d093b5
PZ-sortChIC-BM-SL3-k27me3-2_384	24.7375877225221	-2.0934919089417	New	Eryths	#0072B2
PZ-sortChIC-BM-SL3-k27me3-2_260	18.4874750806236	-6.85670744244763	New	MEP	#4c90b7
PZ-sortChIC-BM-SL3-k27me3-2_336	-8.43701890506434	1.4485949029293	New	Basophils	#696969
PZ-sortChIC-BM-SL3-k27me3-2_383	15.186133497583	19.3243284128569	New	LT	#d093b5
PZ-sortChIC-BM-SL3-k27me3-2_6	17.5278568530881	-6.80937559854112	New	MEP	#4c90b7
PZ-sortChIC-BM-SL3-k27me3-2_21	21.7526786974397	-6.17930622146527	New	Eryths	#0072B2
PZ-sortChIC-BM-SL3-k27me3-2_217	13.9651824598744	21.6380538908164	New	HSCs	#CC79A7
PZ-sortChIC-BM-SL3-k27me3-2_310	25.9024083063667	-1.02203277315872	New	Eryths	#0072B2
PZ-sortChIC-BM-SL3-k27me3-2_136	28.3849764995156	1.96024533604491	New	Eryths	#0072B2
PZ-sortChIC-BM-SL3-k27me3-2_118	16.5637601000088	13.3223921589811	New	MPPs	#d02b87
PZ-sortChIC-BM-SL3-k27me3-2_62	23.7682440389138	-3.16363537687656	New	Eryths	#0072B2
PZ-sortChIC-BM-SL3-k27me3-2_11	17.3249712664875	17.7504584525064	New	MPPs	#d02b87
PZ-sortChIC-BM-SL3-k27me3-2_251	11.9152624719576	-4.11675111187463	New	MEP	#4c90b7
PZ-sortChIC-BM-SL3-k27me3-2_103	14.2523136491364	17.114062772834	New	LT	#d093b5
PZ-sortChIC-BM-SL4-k27me3-1_358	7.19256841391798	1.37943781135557	New	CMP	#daac89
PZ-sortChIC-BM-SL4-k27me3-1_381	-5.0757968829577	-0.206873171803893	New	CMP	#daac89
PZ-sortChIC-BM-SL4-k27me3-1_362	7.37589515835385	2.13009778948641	New	CMP	#daac89
PZ-sortChIC-BM-SL4-k27me3-1_221	-0.630573364552647	-0.900804612826995	New	CMP	#daac89
PZ-sortChIC-BM-SL4-k27me3-1_299	13.0569202515833	8.11250804344556	New	ST	#fd87c9
PZ-sortChIC-BM-SL4-k27me3-1_36	11.7499842781488	7.42269819842793	New	LT	#d093b5
PZ-sortChIC-BM-SL4-k27me3-1_169	2.06498828281663	-3.91070853573921	New	CMP	#daac89
PZ-sortChIC-BM-SL4-k27me3-1_364	12.1760624831946	-0.543292767553076	New	CMP	#daac89
PZ-sortChIC-BM-SL4-k27me3-1_41	15.9668671535929	12.712768243709	New	MPPs	#d02b87
PZ-sortChIC-BM-SL4-k27me3-1_198	13.6031634046585	6.24523737691758	New	ST	#fd87c9
PZ-sortChIC-BM-SL4-k27me3-1_346	2.76151293952815	-2.80269798409665	New	CMP	#daac89
PZ-sortChIC-BM-SL4-k27me3-1_240	14.8885483998061	9.88410449665504	New	MPPs	#d02b87
PZ-sortChIC-BM-SL4-k27me3-1_34	12.8797907143703	14.1429542332188	New	LT	#d093b5
PZ-sortChIC-BM-SL4-k27me3-1_222	11.6908029941778	7.20719889078926	New	LT	#d093b5
PZ-sortChIC-BM-SL4-k27me3-1_292	3.97771192240296	-9.87243221193755	New	CMP	#daac89
PZ-sortChIC-BM-SL4-k27me3-1_317	21.9663285526133	-7.0116415511395	New	Eryths	#0072B2
PZ-sortChIC-BM-SL4-k27me3-1_193	13.8825823546556	8.55467651503318	New	LT	#d093b5
PZ-sortChIC-BM-SL4-k27me3-1_229	8.91571558078763	-4.45338483569643	New	CMP	#daac89
PZ-sortChIC-BM-SL4-k27me3-1_123	13.0382079134104	8.66599954216256	New	MEP	#4c90b7
PZ-sortChIC-BM-SL4-k27me3-1_129	14.0152143554182	2.4959247923424	New	ST	#fd87c9
PZ-sortChIC-BM-SL4-k27me3-1_300	6.15295492468567	-0.0201755638649157	New	CMP	#daac89
PZ-sortChIC-BM-SL4-k27me3-1_334	25.673213238996	-1.63821264298679	New	Eryths	#0072B2
PZ-sortChIC-BM-SL4-k27me3-1_271	4.99340476085281	-2.41620924115209	New	CMP	#daac89
PZ-sortChIC-BM-SL4-k27me3-1_328	10.8653923016175	-0.229656350433021	New	CMP	#daac89
PZ-sortChIC-BM-SL4-k27me3-1_301	10.2301063557481	0.0548855591532864	New	CMP	#daac89
PZ-sortChIC-BM-SL4-k27me3-1_337	3.28464395306638	-2.16981939995725	New	CMP	#daac89
PZ-sortChIC-BM-SL4-k27me3-1_289	4.16307869517415	-3.35864099595758	New	CMP	#daac89
PZ-sortChIC-BM-SL4-k27me3-1_382	9.07324167744451	5.02909299313373	New	CMP	#daac89
PZ-sortChIC-BM-SL4-k27me3-1_148	7.44671233876056	1.51861944204288	New	CMP	#daac89
PZ-sortChIC-BM-SL4-k27me3-1_51	12.1279976902175	5.87161507515087	New	MEP	#4c90b7
PZ-sortChIC-BM-SL4-k27me3-1_363	13.7022175755029	3.70799235761576	New	MEP	#4c90b7
PZ-sortChIC-BM-SL4-k27me3-1_81	11.7435842011147	-2.34304232833356	New	CMP	#daac89
PZ-sortChIC-BM-SL4-k27me3-1_196	9.41645622761098	6.50685384873019	New	ST	#fd87c9
PZ-sortChIC-BM-SL4-k27me3-1_54	12.0816630087257	10.0445313251545	New	LT	#d093b5
PZ-sortChIC-BM-SL4-k27me3-1_105	6.2457605585739	0.476343438088376	New	CMP	#daac89
PZ-sortChIC-BM-SL4-k27me3-1_92	12.8534450372699	-5.92378355009869	New	MEP	#4c90b7
PZ-sortChIC-BM-SL4-k27me3-1_285	14.1331311096511	2.92125957094803	New	ST	#fd87c9
PZ-sortChIC-BM-SL4-k27me3-1_208	13.9064602298293	2.46698014345563	New	ST	#fd87c9
PZ-sortChIC-BM-SL4-k27me3-1_9	13.8786159862327	20.2187143916706	New	LT	#d093b5
PZ-sortChIC-BM-SL4-k27me3-1_228	11.4419678486873	13.3149589027909	New	LT	#d093b5
PZ-sortChIC-BM-SL4-k27me3-1_257	2.22325282251452	-3.79814136029358	New	CMP	#daac89
PZ-sortChIC-BM-SL4-k27me3-1_108	22.8646881631114	-6.39211576536063	New	Eryths	#0072B2
PZ-sortChIC-BM-SL4-k27me3-1_59	5.53431277463692	-1.88195627501742	New	CMP	#daac89
PZ-sortChIC-BM-SL4-k27me3-1_219	5.86815222973329	-3.42901528029149	New	MEP	#4c90b7
PZ-sortChIC-BM-SL4-k27me3-1_203	13.5888801294138	1.8742112888307	New	CMP	#daac89
PZ-sortChIC-BM-SL4-k27me3-1_266	3.27588071418145	-1.7526722070753	New	CMP	#daac89
PZ-sortChIC-BM-SL4-k27me3-1_236	5.1184839027021	-1.77414382978219	New	CMP	#daac89
PZ-sortChIC-BM-SL4-k27me3-1_98	13.5541430811037	8.24776678426196	New	CMP	#daac89
PZ-sortChIC-BM-SL4-k27me3-1_250	3.15494905801445	-3.55690795653159	New	CMP	#daac89
PZ-sortChIC-BM-SL4-k27me3-1_156	7.56198921295863	2.16062334319418	New	CMP	#daac89
PZ-sortChIC-BM-SL4-k27me3-1_28	5.66732654013702	-1.55062928977061	New	CMP	#daac89
PZ-sortChIC-BM-SL4-k27me3-1_127	14.4840870406279	-6.33069598801999	New	MEP	#4c90b7
PZ-sortChIC-BM-SL4-k27me3-1_164	23.9914362406682	-3.53089252940502	New	Eryths	#0072B2
PZ-sortChIC-BM-SL4-k27me3-1_290	7.16887619820074	2.84747185127488	New	CMP	#daac89
PZ-sortChIC-BM-SL4-k27me3-1_202	14.7972296109932	-6.70011899506361	New	MEP	#4c90b7
PZ-sortChIC-BM-SL4-k27me3-1_135	9.76401586449306	9.31941809227513	New	LT	#d093b5
PZ-sortChIC-BM-SL4-k27me3-1_215	8.64822252240848	12.3171446309074	New	HSCs	#CC79A7
PZ-sortChIC-BM-SL4-k27me3-1_144	24.7543962219441	-3.87930742315069	New	Eryths	#0072B2
PZ-sortChIC-BM-SL4-k27me3-1_180	8.16734430206904	0.819061790031245	New	CMP	#daac89
PZ-sortChIC-BM-SL4-k27me3-1_350	6.13956569089281	-0.000382408934695877	New	CMP	#daac89
PZ-sortChIC-BM-SL4-k27me3-1_309	13.8596207287373	2.17816405147834	New	ST	#fd87c9
PZ-sortChIC-BM-SL4-k27me3-1_225	12.7582323692174	12.0817845281683	New	LT	#d093b5
PZ-sortChIC-BM-SL4-k27me3-1_192	10.6630758565434	0.803632060282403	New	CMP	#daac89
PZ-sortChIC-BM-SL4-k27me3-1_348	12.2099792972354	6.54622494053432	New	ST	#fd87c9
PZ-sortChIC-BM-SL4-k27me3-1_18	4.95049549911061	1.65903497358424	New	CMP	#daac89
PZ-sortChIC-BM-SL4-k27me3-1_1	8.03147150996085	0.748094068123014	New	CMP	#daac89
PZ-sortChIC-BM-SL4-k27me3-1_207	11.2656144708708	-2.45366586590087	New	CMP	#daac89
PZ-sortChIC-BM-SL4-k27me3-1_50	4.03045132412076	-1.65833569907746	New	CMP	#daac89
PZ-sortChIC-BM-SL4-k27me3-1_345	13.5251082639549	14.0690239012291	New	LT	#d093b5
PZ-sortChIC-BM-SL4-k27me3-1_126	13.1172369481803	6.87283627527294	New	ST	#fd87c9
PZ-sortChIC-BM-SL4-k27me3-1_296	4.79601366536931	2.10744935715548	New	CMP	#daac89
PZ-sortChIC-BM-SL4-k27me3-1_255	9.6139711039286	0.790888613988668	New	CMP	#daac89
PZ-sortChIC-BM-SL4-k27me3-1_230	10.2563875062256	9.78795913230644	New	LT	#d093b5
PZ-sortChIC-BM-SL4-k27me3-1_113	9.41409947758168	6.59249264054155	New	ST	#fd87c9
PZ-sortChIC-BM-SL4-k27me3-1_170	8.88273508223982	2.10499478373806	New	CMP	#daac89
PZ-sortChIC-BM-SL4-k27me3-1_204	3.50143635425352	1.34144392075561	New	CMP	#daac89
PZ-sortChIC-BM-SL4-k27me3-1_218	13.7957605879687	4.97869296502295	New	CMP	#daac89
PZ-sortChIC-BM-SL4-k27me3-1_133	14.2504057744623	14.3891946026006	New	LT	#d093b5
PZ-sortChIC-BM-SL4-k27me3-1_4	5.64437218555524	-1.90395023149806	New	CMP	#daac89
PZ-sortChIC-BM-SL4-k27me3-1_176	12.2275056926284	10.509149472626	New	LT	#d093b5
PZ-sortChIC-BM-SL4-k27me3-1_153	12.9229383474798	9.05754736911985	New	LT	#d093b5
PZ-sortChIC-BM-SL4-k27me3-1_14	13.6314216136207	10.9147549003393	New	LT	#d093b5
PZ-sortChIC-BM-SL4-k27me3-1_306	9.76333697475619	10.0423453617794	New	LT	#d093b5
PZ-sortChIC-BM-SL4-k27me3-1_102	11.2523665974852	8.67607645233323	New	LT	#d093b5
PZ-sortChIC-BM-SL4-k27me3-1_175	13.9843478452343	12.2526888535379	New	LT	#d093b5
PZ-sortChIC-BM-SL4-k27me3-1_152	14.4116740971938	13.6499821509494	New	LT	#d093b5
PZ-sortChIC-BM-SL4-k27me3-1_166	23.2547615753989	-6.11097578344813	New	Eryths	#0072B2
PZ-sortChIC-BM-SL4-k27me3-1_333	4.9489791415373	-0.888823248021353	New	CMP	#daac89
PZ-sortChIC-BM-SL4-k27me3-1_35	15.3069914408456	11.4533362485748	New	LT	#d093b5
PZ-sortChIC-BM-SL4-k27me3-1_189	10.7597477255648	3.84806617995478	New	ST	#fd87c9
PZ-sortChIC-BM-SL4-k27me3-1_371	5.05588477806339	-1.40097811334642	New	CMP	#daac89
PZ-sortChIC-BM-SL4-k27me3-1_32	10.7165270808499	13.7312068151866	New	LT	#d093b5
PZ-sortChIC-BM-SL4-k27me3-1_284	12.4497892572118	9.07266836216515	New	LT	#d093b5
PZ-sortChIC-BM-SL4-k27me3-1_31	14.2320455784655	9.21175904804848	New	LT	#d093b5
PZ-sortChIC-BM-SL4-k27me3-1_367	11.0641981311969	-3.63250872055406	New	CMP	#daac89
PZ-sortChIC-BM-SL4-k27me3-1_321	11.9604204764995	16.0747944758317	New	LT	#d093b5
PZ-sortChIC-BM-SL4-k27me3-1_338	4.58401151493125	1.15052030323736	New	CMP	#daac89
PZ-sortChIC-BM-SL4-k27me3-1_8	11.1837896392805	-2.70617979483546	New	CMP	#daac89
PZ-sortChIC-BM-SL4-k27me3-1_323	15.1289765433335	11.6819272541487	New	LT	#d093b5
PZ-sortChIC-BM-SL4-k27me3-1_141	8.29594724111252	2.61102615983433	New	CMP	#daac89
PZ-sortChIC-BM-SL4-k27me3-1_280	24.4470453063075	-4.18091608323875	New	Eryths	#0072B2
PZ-sortChIC-BM-SL4-k27me3-1_99	1.19899964501109	-2.30582462914305	New	MEP	#4c90b7
PZ-sortChIC-BM-SL4-k27me3-1_342	11.5252270699676	8.2919234675519	New	LT	#d093b5
PZ-sortChIC-BM-SL4-k27me3-1_79	10.1802597768062	3.85737590963247	New	CMP	#daac89
PZ-sortChIC-BM-SL4-k27me3-1_212	24.3171739264474	-5.00954174604772	New	Eryths	#0072B2
PZ-sortChIC-BM-SL4-k27me3-1_256	6.82831923718231	-3.11776751986989	New	CMP	#daac89
PZ-sortChIC-BM-SL4-k27me3-1_265	-3.40579453081639	-2.24035378887578	New	CMP	#daac89
PZ-sortChIC-BM-SL4-k27me3-1_162	11.2272656471404	-1.15351829609175	New	CMP	#daac89
PZ-sortChIC-BM-SL4-k27me3-1_83	10.2780611226978	2.89629584157758	New	CMP	#daac89
PZ-sortChIC-BM-SL4-k27me3-1_307	13.7266613805281	7.00857450426752	New	ST	#fd87c9
PZ-sortChIC-BM-SL4-k27me3-1_288	5.43821321822701	-1.8306657521943	New	CMP	#daac89
PZ-sortChIC-BM-SL4-k27me3-1_258	6.10980928008638	0.250500135744034	New	CMP	#daac89
PZ-sortChIC-BM-SL4-k27me3-1_320	11.3840095248454	-1.35411746310574	New	CMP	#daac89
PZ-sortChIC-BM-SL4-k27me3-1_10	10.7737785337843	5.5802845666285	New	ST	#fd87c9
PZ-sortChIC-BM-SL4-k27me3-1_235	2.56635926533988	-4.24327512544652	New	CMP	#daac89
PZ-sortChIC-BM-SL4-k27me3-1_245	9.99017334788921	4.9463209855516	New	CMP	#daac89
PZ-sortChIC-BM-SL4-k27me3-1_130	24.6989618545088	-2.66237377555401	New	Eryths	#0072B2
PZ-sortChIC-BM-SL4-k27me3-1_312	2.73274623108601	-2.09219903525891	New	CMP	#daac89
PZ-sortChIC-BM-SL4-k27me3-1_322	11.5717571334696	7.77641287413511	New	ST	#fd87c9
PZ-sortChIC-BM-SL4-k27me3-1_29	25.7200856766655	-0.924025581598667	New	Eryths	#0072B2
PZ-sortChIC-BM-SL4-k27me3-1_372	0.802758458244475	-2.23369446811252	New	CMP	#daac89
PZ-sortChIC-BM-SL4-k27me3-1_163	3.36817426870471	0.966532178449863	New	CMP	#daac89
PZ-sortChIC-BM-SL4-k27me3-1_305	24.0497225815022	-4.71813547371094	New	Eryths	#0072B2
PZ-sortChIC-BM-SL4-k27me3-1_262	13.3260552832834	10.1035209528133	New	LT	#d093b5
PZ-sortChIC-BM-SL4-k27me3-1_359	12.7851039390452	11.117069558284	New	LT	#d093b5
PZ-sortChIC-BM-SL4-k27me3-1_69	11.9409900402463	9.2616963128101	New	LT	#d093b5
PZ-sortChIC-BM-SL4-k27me3-1_226	10.7814125117665	2.23695128958751	New	CMP	#daac89
PZ-sortChIC-BM-SL4-k27me3-1_107	13.513416906774	13.7534988597351	New	LT	#d093b5
PZ-sortChIC-BM-SL4-k27me3-1_369	12.0100514369605	7.55393626359902	New	LT	#d093b5
PZ-sortChIC-BM-SL4-k27me3-1_56	13.4287222094029	12.7031915408833	New	LT	#d093b5
PZ-sortChIC-BM-SL4-k27me3-1_376	6.02003338732908	-1.33854224935605	New	CMP	#daac89
PZ-sortChIC-BM-SL4-k27me3-1_365	27.6189531502187	1.04233618773363	New	Eryths	#0072B2
PZ-sortChIC-BM-SL4-k27me3-1_75	13.8815412041146	8.53253812353675	New	MEP	#4c90b7
PZ-sortChIC-BM-SL4-k27me3-1_331	9.98509212983532	9.6346201770897	New	LT	#d093b5
PZ-sortChIC-BM-SL4-k27me3-1_191	4.15803584627448	1.78752124227425	New	CMP	#daac89
PZ-sortChIC-BM-SL4-k27me3-1_316	12.0152088739124	5.72963674267324	New	ST	#fd87c9
PZ-sortChIC-BM-SL4-k27me3-1_324	6.36803773449513	0.785483711094784	New	CMP	#daac89
PZ-sortChIC-BM-SL4-k27me3-1_231	13.4154351546395	13.3454592424597	New	LT	#d093b5
PZ-sortChIC-BM-SL4-k27me3-1_211	9.04681965279826	3.39806496400348	New	CMP	#daac89
PZ-sortChIC-BM-SL4-k27me3-1_244	-6.76033065942086	-0.706472494180198	New	CMP	#daac89
PZ-sortChIC-BM-SL4-k27me3-1_339	14.6245409235303	6.88817836974915	New	MEP	#4c90b7
PZ-sortChIC-BM-SL4-k27me3-1_279	4.08378404383559	0.610816219082146	New	CMP	#daac89
PZ-sortChIC-BM-SL4-k27me3-1_341	7.33561137596749	0.65935383365149	New	CMP	#daac89
PZ-sortChIC-BM-SL4-k27me3-1_347	10.0815773028152	2.67774998940941	New	CMP	#daac89
PZ-sortChIC-BM-SL4-k27me3-1_131	14.2682842277221	11.0591256305476	New	ST	#fd87c9
PZ-sortChIC-BM-SL4-k27me3-1_60	13.092902998335	5.48493027876821	New	ST	#fd87c9
PZ-sortChIC-BM-SL4-k27me3-1_384	14.0281736486953	10.9266331048762	New	LT	#d093b5
PZ-sortChIC-BM-SL4-k27me3-1_246	5.99236568473109	-3.08156008844663	New	CMP	#daac89
PZ-sortChIC-BM-SL4-k27me3-1_195	15.7979351390131	11.406687183593	New	MEP	#4c90b7
PZ-sortChIC-BM-SL4-k27me3-1_174	13.1262625068819	2.36381013638587	New	ST	#fd87c9
PZ-sortChIC-BM-SL4-k27me3-1_149	6.26811935021687	2.94456070778237	New	CMP	#daac89
PZ-sortChIC-BM-SL4-k27me3-1_304	10.0966788763431	8.38745400065242	New	ST	#fd87c9
PZ-sortChIC-BM-SL4-k27me3-1_326	26.9832964172912	-2.11185409088136	New	Eryths	#0072B2
PZ-sortChIC-BM-SL4-k27me3-1_101	-0.104691426399745	-2.39307548742991	New	CMP	#daac89
PZ-sortChIC-BM-SL4-k27me3-1_179	14.5505027634767	9.87723068636515	New	MPPs	#d02b87
PZ-sortChIC-BM-SL4-k27me3-1_78	27.5913825128484	1.51000785809548	New	Eryths	#0072B2
PZ-sortChIC-BM-SL4-k27me3-1_172	13.9181530279834	10.5213813845363	New	ST	#fd87c9
PZ-sortChIC-BM-SL4-k27me3-1_379	12.4604188384699	0.607954540040833	New	CMP	#daac89
PZ-sortChIC-BM-SL4-k27me3-1_267	12.100691476762	-1.6564790589181	New	MEP	#4c90b7
PZ-sortChIC-BM-SL4-k27me3-1_383	11.2018725082149	11.8716289759938	New	LT	#d093b5
PZ-sortChIC-BM-SL4-k27me3-1_361	25.1855303290336	-1.40794784151526	New	Eryths	#0072B2
PZ-sortChIC-BM-SL4-k27me3-1_20	15.6911543792351	10.8361319973994	New	MPPs	#d02b87
PZ-sortChIC-BM-SL4-k27me3-1_332	7.75885313087569	1.28694811786505	New	CMP	#daac89
PZ-sortChIC-BM-SL4-k27me3-1_65	11.5049590808764	-3.17816968154561	New	CMP	#daac89
PZ-sortChIC-BM-SL4-k27me3-1_311	14.498555680307	2.37633485552443	New	ST	#fd87c9
PZ-sortChIC-BM-SL4-k27me3-1_96	15.3571284499858	9.63229071460646	New	ST	#fd87c9
PZ-sortChIC-BM-SL4-k27me3-1_251	10.3506737233745	5.96631977019608	New	LT	#d093b5
PZ-sortChIC-BM-SL4-k27me3-1_143	10.6064305891859	-5.03877169383277	New	CMP	#daac89
PZ-sortChIC-BM-SL4-k27me3-1_128	14.4952337869114	9.85497317282399	New	LT	#d093b5
PZ-sortChIC-BM-SL4-k27me3-1_48	11.5543087011403	-0.239091475622483	New	CMP	#daac89
PZ-sortChIC-BM-SL4-k27me3-1_237	16.9170722196978	-7.08577194349824	New	MEP	#4c90b7
PZ-sortChIC-BM-SL4-k27me3-1_325	11.9498825855005	-2.70729340685791	New	CMP	#daac89
PZ-sortChIC-BM-SL4-k27me3-1_201	11.333550750269	9.70017670267005	New	LT	#d093b5
PZ-sortChIC-BM-SL4-k27me3-1_254	23.3377484093201	-5.55853398542544	New	Eryths	#0072B2
PZ-sortChIC-BM-SL4-k27me3-1_134	14.1237049621957	3.12803683749014	New	ST	#fd87c9
PZ-sortChIC-BM-SL4-k27me3-1_335	13.8807905764561	6.01700623355693	New	ST	#fd87c9
PZ-sortChIC-BM-SL4-k27me3-1_82	12.2194008456006	18.3415936656205	New	HSCs	#CC79A7
PZ-sortChIC-BM-SL4-k27me3-1_80	10.7092678601839	6.80532452458483	New	LT	#d093b5
PZ-sortChIC-BM-SL4-k27me3-1_264	21.3159621086202	-7.28477753994559	New	Eryths	#0072B2
PZ-sortChIC-BM-SL4-k27me3-1_291	13.3027305273655	9.40205524081479	New	MEP	#4c90b7
PZ-sortChIC-BM-SL4-k27me3-1_13	14.7201805588723	-6.47174496697005	New	MEP	#4c90b7
PZ-sortChIC-BM-SL4-k27me3-1_43	12.4594206233835	6.28374326322833	New	ST	#fd87c9
PZ-sortChIC-BM-SL4-k27me3-1_310	11.754242107814	-3.85256800371668	New	CMP	#daac89
PZ-sortChIC-BM-SL4-k27me3-1_340	11.3359906607525	10.9538009311858	New	LT	#d093b5
PZ-sortChIC-BM-SL4-k27me3-1_151	14.9297510430721	10.7605497967629	New	MPPs	#d02b87
PZ-sortChIC-BM-SL4-k27me3-1_360	12.6025366884549	1.96654948879542	New	CMP	#daac89
PZ-sortChIC-BM-SL4-k27me3-1_168	0.343323369356412	2.21710584544171	New	CMP	#daac89
PZ-sortChIC-BM-SL4-k27me3-1_86	28.2614488035217	2.1285907965233	New	Eryths	#0072B2
PZ-sortChIC-BM-SL4-k27me3-1_150	0.877843224945309	-3.20653166094507	New	CMP	#daac89
PZ-sortChIC-BM-SL4-k27me3-1_241	11.3667711291868	6.42033626405417	New	LT	#d093b5
PZ-sortChIC-BM-SL4-k27me3-1_142	0.191789393384818	-3.08518321756819	New	CMP	#daac89
PZ-sortChIC-BM-SL4-k27me3-1_161	24.771487770569	-1.79428941122454	New	Eryths	#0072B2
PZ-sortChIC-BM-SL4-k27me3-1_121	22.9798257589805	-5.19145064827932	New	Eryths	#0072B2
PZ-sortChIC-BM-SL4-k27me3-1_263	12.9671953401855	7.88974882458321	New	LT	#d093b5
PZ-sortChIC-BM-SL4-k27me3-1_30	12.9505660386653	1.09935945701055	New	CMP	#daac89
PZ-sortChIC-BM-SL4-k27me3-1_239	23.9521964091385	-3.06832042315907	New	Eryths	#0072B2
PZ-sortChIC-BM-SL4-k27me3-1_216	27.5093766713427	1.40427768444412	New	Eryths	#0072B2
PZ-sortChIC-BM-SL4-k27me3-1_49	20.9612164359776	-6.24321178248301	New	Eryths	#0072B2
PZ-sortChIC-BM-SL4-k27me3-1_125	9.18315402187939	-0.434462873842174	New	CMP	#daac89
PZ-sortChIC-BM-SL4-k27me3-1_351	12.8559652074474	1.41053008155053	New	CMP	#daac89
PZ-sortChIC-BM-SL4-k27me3-1_268	6.59008798570243	1.22588898708415	New	CMP	#daac89
PZ-sortChIC-BM-SL4-k27me3-1_194	20.5773012272005	-6.80082647734645	New	CMP	#daac89
PZ-sortChIC-BM-SL4-k27me3-1_253	11.7367712558636	10.6280944289441	New	LT	#d093b5
PZ-sortChIC-BM-SL4-k27me3-1_124	11.1203958605297	-0.201202038351564	New	CMP	#daac89
PZ-sortChIC-BM-SL4-k27me3-1_15	28.6304744664332	2.62069231251656	New	Eryths	#0072B2
PZ-sortChIC-BM-SL4-k27me3-1_58	26.6783647166871	-0.0775916232748153	New	Eryths	#0072B2
PZ-sortChIC-BM-SL4-k27me3-1_111	12.6869375964332	2.42740096129607	New	CMP	#daac89
PZ-sortChIC-BM-SL4-k27me3-1_74	9.88471566452515	4.69079797660981	New	CMP	#daac89
PZ-sortChIC-BM-SL4-k27me3-1_227	2.33163777778255	-3.44050785260898	New	CMP	#daac89
PZ-sortChIC-BM-SL4-k27me3-1_308	12.9317793975567	7.61400790831583	New	ST	#fd87c9
PZ-sortChIC-BM-SL4-k27me3-1_145	11.596696767166	10.6678310180757	New	LT	#d093b5
PZ-sortChIC-BM-SL4-k27me3-1_210	11.7649306879344	5.48966401756165	New	ST	#fd87c9
PZ-sortChIC-BM-SL4-k27me3-1_26	6.93015314318766	0.802988719221115	New	CMP	#daac89
PZ-sortChIC-BM-SL4-k27me3-1_177	10.9668664201075	-4.30531724722842	New	CMP	#daac89
PZ-sortChIC-BM-SL4-k27me3-1_302	-0.421321422298549	-3.11485701373855	New	CMP	#daac89
PZ-sortChIC-BM-SL4-k27me3-1_77	13.7972038704364	12.8829222092259	New	LT	#d093b5
PZ-sortChIC-BM-SL4-k27me3-1_315	14.4226438435625	6.0502161218642	New	MEP	#4c90b7
PZ-sortChIC-BM-SL4-k27me3-1_370	13.4210460603462	13.385891360288	New	LT	#d093b5
PZ-sortChIC-BM-SL4-k27me3-1_199	11.0198401488408	0.387192289070656	New	CMP	#daac89
PZ-sortChIC-BM-SL4-k27me3-1_55	22.6345066442952	-6.36421737850485	New	Eryths	#0072B2
PZ-sortChIC-BM-SL4-k27me3-1_110	11.4443892619925	5.76324233626497	New	ST	#fd87c9
PZ-sortChIC-BM-SL4-k27me3-1_243	13.2620368512574	0.804732801256269	New	MEP	#4c90b7
PZ-sortChIC-BM-SL4-k27me3-1_298	1.48734931661649	1.82691153529008	New	CMP	#daac89
PZ-sortChIC-BM-SL4-k27me3-1_136	9.07690105998039	8.24134050243165	New	ST	#fd87c9
PZ-sortChIC-BM-SL4-k27me3-1_53	23.1131906511549	-5.46669970750704	New	Eryths	#0072B2
PZ-sortChIC-BM-SL4-k27me3-1_233	13.0843764641799	2.31007144232414	New	ST	#fd87c9
PZ-sortChIC-BM-SL4-k27me3-1_167	8.65171998932004	-0.640947289800206	New	CMP	#daac89
PZ-sortChIC-BM-SL4-k27me3-1_380	-0.405508134047984	-1.95619842242249	New	CMP	#daac89
PZ-sortChIC-BM-SL4-k27me3-1_343	1.62726527872208	1.83367496109524	New	CMP	#daac89
PZ-sortChIC-BM-SL4-k27me3-1_39	12.0957708115931	2.78154939524737	New	ST	#fd87c9
PZ-sortChIC-BM-SL4-k27me3-1_276	2.5501463665411	-1.21042835982267	New	CMP	#daac89
PZ-sortChIC-BM-SL4-k27me3-1_21	14.4796858623416	16.3600542105819	New	LT	#d093b5
PZ-sortChIC-BM-SL4-k27me3-1_344	15.1029678777415	10.9130261059699	New	ST	#fd87c9
PZ-sortChIC-BM-SL4-k27me3-1_6	16.6278718615529	-7.19497551823357	New	MEP	#4c90b7
PZ-sortChIC-BM-SL4-k27me3-1_84	14.6224026580241	8.96118984374082	New	MPPs	#d02b87
PZ-sortChIC-BM-SL4-k27me3-1_353	2.31253403951962	1.47159409666051	New	CMP	#daac89
PZ-sortChIC-BM-SL4-k27me3-1_217	24.6209559352568	-4.14497025245465	New	Eryths	#0072B2
PZ-sortChIC-BM-SL4-k27me3-1_19	14.4944361202581	-6.80381103500333	New	MEP	#4c90b7
PZ-sortChIC-BM-SL4-k27me3-1_3	3.86414139100542	1.77031607459124	New	MEP	#4c90b7
PZ-sortChIC-BM-SL4-k27me3-1_349	25.625316164101	-1.73890805245683	New	Eryths	#0072B2
PZ-sortChIC-BM-SL4-k27me3-1_16	23.6428451805446	-3.32669540223162	New	Eryths	#0072B2
PZ-sortChIC-BM-SL4-k27me3-1_287	9.07592790353493	-0.732729658013531	New	ST	#fd87c9
PZ-sortChIC-BM-SL4-k27me3-1_249	26.6319047587222	0.00208663967687917	New	Eryths	#0072B2
PZ-sortChIC-BM-SL4-k27me3-1_106	23.9807747201818	-2.95135787647993	New	Eryths	#0072B2
PZ-sortChIC-BM-SL4-k27me3-1_37	16.346729230337	18.9299531879041	New	MPPs	#d02b87
PZ-sortChIC-BM-SL4-k27me3-1_190	24.1859078953687	-4.07217991482598	New	Eryths	#0072B2
PZ-sortChIC-BM-SL4-k27me3-1_368	13.577012422986	-5.91154628581174	New	MEP	#4c90b7
PZ-sortChIC-BM-SL4-k27me3-1_329	26.3183174441255	-2.75255610827511	New	Eryths	#0072B2
PZ-sortChIC-BM-SL4-k27me3-1_200	25.9508002732037	-0.887135832376632	New	Eryths	#0072B2
PZ-sortChIC-BM-SL4-k27me3-1_139	26.9496116848152	0.0388737129567189	New	Eryths	#0072B2
PZ-sortChIC-BM-SL4-k27me3-1_188	24.9347195188704	-1.95181572104045	New	Eryths	#0072B2
PZ-sortChIC-BM-SL4-k27me3-1_7	3.26911085734928	5.57036822495016	New	ST	#fd87c9
PZ-sortChIC-BM-SL4-k27me3-1_146	27.4996138332491	0.443982357829016	New	CMP	#daac89
PZ-sortChIC-BM-SL4-k27me3-1_295	26.3700279060872	-0.724407205888491	New	Eryths	#0072B2
PZ-sortChIC-BM-SL4-k27me3-1_100	28.5166828507837	0.953967777236783	New	Eryths	#0072B2
PZ-sortChIC-BM-SL4-k27me3-1_336	16.6365523917337	-7.13303335236335	New	MEP	#4c90b7
PZ-sortChIC-BM-SL4-k27me3-1_147	27.6905071392611	0.811359400776239	New	MEP	#4c90b7
PZ-sortChIC-BM-SL4-k27me3-1_187	27.7108506951614	1.55008703951717	New	Eryths	#0072B2
PZ-sortChIC-BM-SL4-k27me3-1_352	14.1042556189019	2.92925443382103	New	ST	#fd87c9
PZ-sortChIC-BM-SL4-k27me3-1_171	27.6366468211149	1.58516617648632	New	MEP	#4c90b7
PZ-sortChIC-BM-SL4-k27me3-2_358	5.09826924485892	-3.6955206343268	New	CMP	#daac89
PZ-sortChIC-BM-SL4-k27me3-2_249	3.99844003214574	-3.99296362432575	New	CMP	#daac89
PZ-sortChIC-BM-SL4-k27me3-2_284	8.90034561139808	4.99315172793759	New	CMP	#daac89
PZ-sortChIC-BM-SL4-k27me3-2_345	11.6312172423961	10.7903570698341	New	LT	#d093b5
PZ-sortChIC-BM-SL4-k27me3-2_303	5.95945202423001	-0.736745756404201	New	CMP	#daac89
PZ-sortChIC-BM-SL4-k27me3-2_165	3.89896484894185	-7.75596807166689	New	CMP	#daac89
PZ-sortChIC-BM-SL4-k27me3-2_185	2.56008933318887	-3.54032003245331	New	CMP	#daac89
PZ-sortChIC-BM-SL4-k27me3-2_48	9.30596995297666	4.09533787334825	New	CMP	#daac89
PZ-sortChIC-BM-SL4-k27me3-2_250	12.819276917888	8.5755895812307	New	LT	#d093b5
PZ-sortChIC-BM-SL4-k27me3-2_213	7.94661906095779	2.03328862014523	New	CMP	#daac89
PZ-sortChIC-BM-SL4-k27me3-2_375	5.38064196776894	-3.70056500054593	New	CMP	#daac89
PZ-sortChIC-BM-SL4-k27me3-2_322	26.2923862170037	-3.493967717087	New	Eryths	#0072B2
PZ-sortChIC-BM-SL4-k27me3-2_53	10.3543120914529	7.85219119054646	New	LT	#d093b5
PZ-sortChIC-BM-SL4-k27me3-2_78	8.80277979616445	-4.20446593515155	New	CMP	#daac89
PZ-sortChIC-BM-SL4-k27me3-2_245	8.70384516518252	3.18693696925357	New	CMP	#daac89
PZ-sortChIC-BM-SL4-k27me3-2_126	2.68585220571738	-4.09988139887428	New	CMP	#daac89
PZ-sortChIC-BM-SL4-k27me3-2_122	5.40239827002343	-1.13299076713694	New	CMP	#daac89
PZ-sortChIC-BM-SL4-k27me3-2_204	12.4757744600426	1.77267245383054	New	CMP	#daac89
PZ-sortChIC-BM-SL4-k27me3-2_355	5.1083520007953	-3.07956346791652	New	CMP	#daac89
PZ-sortChIC-BM-SL4-k27me3-2_285	3.93561678248151	-2.92330950985635	New	CMP	#daac89
PZ-sortChIC-BM-SL4-k27me3-2_380	8.73400191489221	4.49709758420068	New	CMP	#daac89
PZ-sortChIC-BM-SL4-k27me3-2_39	5.87960074719342	-0.267803499082809	New	CMP	#daac89
PZ-sortChIC-BM-SL4-k27me3-2_69	3.60007463664734	-4.53772474635769	New	CMP	#daac89
PZ-sortChIC-BM-SL4-k27me3-2_193	9.57806384831674	5.84859112302871	New	LT	#d093b5
PZ-sortChIC-BM-SL4-k27me3-2_226	12.7432726912593	9.16043180952853	New	LT	#d093b5
PZ-sortChIC-BM-SL4-k27me3-2_43	10.1800994373872	6.26553304487701	New	LT	#d093b5
PZ-sortChIC-BM-SL4-k27me3-2_178	10.1046663334204	-4.68177945791625	New	CMP	#daac89
PZ-sortChIC-BM-SL4-k27me3-2_255	5.82369452224123	-4.05885096700185	New	CMP	#daac89
PZ-sortChIC-BM-SL4-k27me3-2_128	9.85844624210842	4.55052261705238	New	CMP	#daac89
PZ-sortChIC-BM-SL4-k27me3-2_244	9.10735207434702	5.20649157328168	New	CMP	#daac89
PZ-sortChIC-BM-SL4-k27me3-2_111	10.4866877174817	3.38584775196809	New	CMP	#daac89
PZ-sortChIC-BM-SL4-k27me3-2_289	4.11054032961929	-4.02379780622192	New	CMP	#daac89
PZ-sortChIC-BM-SL4-k27me3-2_336	3.87534009330444	-4.42766748242712	New	CMP	#daac89
PZ-sortChIC-BM-SL4-k27me3-2_62	7.2872045275074	1.7659339276059	New	CMP	#daac89
PZ-sortChIC-BM-SL4-k27me3-2_110	1.37700290996192	-3.8633925857963	New	CMP	#daac89
PZ-sortChIC-BM-SL4-k27me3-2_356	7.49501629268731	2.9038326353435	New	CMP	#daac89
PZ-sortChIC-BM-SL4-k27me3-2_142	13.1839814291873	9.83003083902593	New	LT	#d093b5
PZ-sortChIC-BM-SL4-k27me3-2_238	5.44749106063093	-1.26459796013395	New	CMP	#daac89
PZ-sortChIC-BM-SL4-k27me3-2_310	8.30330301935923	7.74819649590898	New	ST	#fd87c9
PZ-sortChIC-BM-SL4-k27me3-2_384	1.6192166666284	-2.57813829786489	New	CMP	#daac89
PZ-sortChIC-BM-SL4-k27me3-2_34	10.2208929437997	8.91220528190627	New	LT	#d093b5
PZ-sortChIC-BM-SL4-k27me3-2_207	10.0509067320142	9.82193472433968	New	LT	#d093b5
PZ-sortChIC-BM-SL4-k27me3-2_179	5.20664325377399	-1.38608028300592	New	CMP	#daac89
PZ-sortChIC-BM-SL4-k27me3-2_273	7.4500515670751	1.82010938361862	New	CMP	#daac89
PZ-sortChIC-BM-SL4-k27me3-2_41	13.451301151102	12.7443192561728	New	LT	#d093b5
PZ-sortChIC-BM-SL4-k27me3-2_215	9.54400326197057	6.39907693972631	New	LT	#d093b5
PZ-sortChIC-BM-SL4-k27me3-2_148	5.20751515639386	-3.83626787063123	New	CMP	#daac89
PZ-sortChIC-BM-SL4-k27me3-2_243	-1.39502501151604	-2.36475937328507	New	MEP	#4c90b7
PZ-sortChIC-BM-SL4-k27me3-2_262	7.57962277425598	1.82389331919892	New	CMP	#daac89
PZ-sortChIC-BM-SL4-k27me3-2_239	25.2253016771317	-2.81866964486238	New	Eryths	#0072B2
PZ-sortChIC-BM-SL4-k27me3-2_194	8.44918920544603	1.23965462244282	New	CMP	#daac89
PZ-sortChIC-BM-SL4-k27me3-2_337	3.77124379146954	-3.97671594225593	New	CMP	#daac89
PZ-sortChIC-BM-SL4-k27me3-2_176	5.89460663424019	-0.14875755214553	New	CMP	#daac89
PZ-sortChIC-BM-SL4-k27me3-2_20	10.5078731450315	0.775190031387068	New	CMP	#daac89
PZ-sortChIC-BM-SL4-k27me3-2_267	12.0005363483602	4.90780104410866	New	MEP	#4c90b7
PZ-sortChIC-BM-SL4-k27me3-2_2	2.86631595508029	-3.8903039420663	New	CMP	#daac89
PZ-sortChIC-BM-SL4-k27me3-2_347	14.4979737791103	20.021452898268	New	LT	#d093b5
PZ-sortChIC-BM-SL4-k27me3-2_36	16.5174625753325	18.2355777315347	New	LT	#d093b5
PZ-sortChIC-BM-SL4-k27me3-2_199	6.43624640085846	0.373793262488072	New	CMP	#daac89
PZ-sortChIC-BM-SL4-k27me3-2_305	11.2213892807598	-0.329099642205989	New	CMP	#daac89
PZ-sortChIC-BM-SL4-k27me3-2_334	7.71050399135702	1.88110523756806	New	CMP	#daac89
PZ-sortChIC-BM-SL4-k27me3-2_270	9.68472832538821	7.04452701822293	New	LT	#d093b5
PZ-sortChIC-BM-SL4-k27me3-2_46	8.93590201891263	1.30329870753037	New	CMP	#daac89
PZ-sortChIC-BM-SL4-k27me3-2_168	6.8846081784091	-2.26757222111444	New	CMP	#daac89
PZ-sortChIC-BM-SL4-k27me3-2_123	11.4336489598521	-1.91539916254767	New	MEP	#4c90b7
PZ-sortChIC-BM-SL4-k27me3-2_219	10.6629457179157	-0.245416201394469	New	MEP	#4c90b7
PZ-sortChIC-BM-SL4-k27me3-2_300	9.02787402925775	2.90183329840322	New	CMP	#daac89
PZ-sortChIC-BM-SL4-k27me3-2_297	5.52225962906181	2.54632076439236	New	CMP	#daac89
PZ-sortChIC-BM-SL4-k27me3-2_210	5.65503307185796	-0.597690423381547	New	CMP	#daac89
PZ-sortChIC-BM-SL4-k27me3-2_203	10.9801343218239	1.04161634728298	New	CMP	#daac89
PZ-sortChIC-BM-SL4-k27me3-2_227	7.08057422198987	1.54361143467005	New	CMP	#daac89
PZ-sortChIC-BM-SL4-k27me3-2_1	9.56052532130792	0.864510876544434	New	CMP	#daac89
PZ-sortChIC-BM-SL4-k27me3-2_101	8.91887656597869	6.2306322627972	New	LT	#d093b5
PZ-sortChIC-BM-SL4-k27me3-2_72	5.13014221842992	-1.22540450235797	New	CMP	#daac89
PZ-sortChIC-BM-SL4-k27me3-2_211	10.9950103265629	9.07542643031623	New	LT	#d093b5
PZ-sortChIC-BM-SL4-k27me3-2_66	1.81302545902763	-3.86810353362965	New	CMP	#daac89
PZ-sortChIC-BM-SL4-k27me3-2_382	12.9518549392944	13.6695880373029	New	LT	#d093b5
PZ-sortChIC-BM-SL4-k27me3-2_147	7.306130483822	2.89017658261112	New	MEP	#4c90b7
PZ-sortChIC-BM-SL4-k27me3-2_298	6.76785550460007	-0.0511219033180374	New	CMP	#daac89
PZ-sortChIC-BM-SL4-k27me3-2_146	7.66881201905466	-2.41246995479884	New	CMP	#daac89
PZ-sortChIC-BM-SL4-k27me3-2_374	0.127624982491896	-1.44810943085642	New	CMP	#daac89
PZ-sortChIC-BM-SL4-k27me3-2_271	13.0595303651243	4.02423090323464	New	ST	#fd87c9
PZ-sortChIC-BM-SL4-k27me3-2_317	13.6115989009609	13.9769671195064	New	LT	#d093b5
PZ-sortChIC-BM-SL4-k27me3-2_192	3.62509035820926	0.164848504914783	New	CMP	#daac89
PZ-sortChIC-BM-SL4-k27me3-2_54	8.56550626081714	5.22135724147885	New	CMP	#daac89
PZ-sortChIC-BM-SL4-k27me3-2_106	11.1858498989372	10.2997741735215	New	LT	#d093b5
PZ-sortChIC-BM-SL4-k27me3-2_195	4.51440015502515	-3.83938213267401	New	MEP	#4c90b7
PZ-sortChIC-BM-SL4-k27me3-2_98	6.45174786307451	2.08226556612248	New	CMP	#daac89
PZ-sortChIC-BM-SL4-k27me3-2_124	10.8532820387322	-0.543528236339308	New	CMP	#daac89
PZ-sortChIC-BM-SL4-k27me3-2_326	15.4290565209037	11.7518930445227	New	LT	#d093b5
PZ-sortChIC-BM-SL4-k27me3-2_348	4.00889326955365	-9.62600274191915	New	CMP	#daac89
PZ-sortChIC-BM-SL4-k27me3-2_306	8.29466586422453	5.01937446826642	New	CMP	#daac89
PZ-sortChIC-BM-SL4-k27me3-2_162	11.0272873433492	-0.689391744591024	New	CMP	#daac89
PZ-sortChIC-BM-SL4-k27me3-2_170	26.806060070476	-1.30156427042606	New	CMP	#daac89
PZ-sortChIC-BM-SL4-k27me3-2_83	11.9933554857893	4.97281626138179	New	ST	#fd87c9
PZ-sortChIC-BM-SL4-k27me3-2_92	0.294922326714398	-2.45249725365318	New	CMP	#daac89
PZ-sortChIC-BM-SL4-k27me3-2_373	9.99074611018475	9.81823526588111	New	LT	#d093b5
PZ-sortChIC-BM-SL4-k27me3-2_339	13.3333550808755	0.641618397640997	New	MEP	#4c90b7
PZ-sortChIC-BM-SL4-k27me3-2_102	12.5201885557687	11.3805723394502	New	LT	#d093b5
PZ-sortChIC-BM-SL4-k27me3-2_187	3.35512099053855	-4.06667234354957	New	CMP	#daac89
PZ-sortChIC-BM-SL4-k27me3-2_319	6.71989423802123	0.173065880840025	New	CMP	#daac89
PZ-sortChIC-BM-SL4-k27me3-2_242	3.95338413248418	-3.79920054287751	New	CMP	#daac89
PZ-sortChIC-BM-SL4-k27me3-2_82	11.1232883805016	-4.15758763560856	New	CMP	#daac89
PZ-sortChIC-BM-SL4-k27me3-2_212	8.33530018114976	1.48400441193179	New	CMP	#daac89
PZ-sortChIC-BM-SL4-k27me3-2_346	6.52542297856237	-2.45237605554103	New	CMP	#daac89
PZ-sortChIC-BM-SL4-k27me3-2_120	13.3069754333861	4.02271539391624	New	ST	#fd87c9
PZ-sortChIC-BM-SL4-k27me3-2_307	12.4790646810089	9.60226671682932	New	LT	#d093b5
PZ-sortChIC-BM-SL4-k27me3-2_25	12.0776322348267	8.28091670257036	New	LT	#d093b5
PZ-sortChIC-BM-SL4-k27me3-2_174	12.3911544472566	5.32854794523279	New	LT	#d093b5
PZ-sortChIC-BM-SL4-k27me3-2_133	11.5798462822595	-5.17963244053509	New	CMP	#daac89
PZ-sortChIC-BM-SL4-k27me3-2_27	12.932631136619	0.946844451682334	New	MEP	#4c90b7
PZ-sortChIC-BM-SL4-k27me3-2_47	26.8367647273867	0.293665303557227	New	Eryths	#0072B2
PZ-sortChIC-BM-SL4-k27me3-2_377	25.0050239404303	-4.23914211674994	New	Eryths	#0072B2
PZ-sortChIC-BM-SL4-k27me3-2_4	12.8067902906459	11.188574485881	New	LT	#d093b5
PZ-sortChIC-BM-SL4-k27me3-2_79	12.3285798370222	10.7652240572018	New	LT	#d093b5
PZ-sortChIC-BM-SL4-k27me3-2_154	1.52010366948388	-2.45789362862295	New	CMP	#daac89
PZ-sortChIC-BM-SL4-k27me3-2_152	13.4253993325173	8.10143263720533	New	ST	#fd87c9
PZ-sortChIC-BM-SL4-k27me3-2_144	12.144026283695	-0.846118707935783	New	CMP	#daac89
PZ-sortChIC-BM-SL4-k27me3-2_77	3.1487924209176	-2.39399014197239	New	CMP	#daac89
PZ-sortChIC-BM-SL4-k27me3-2_216	10.8513114650525	8.02239022953936	New	LT	#d093b5
PZ-sortChIC-BM-SL4-k27me3-2_132	10.5436477126313	7.95861380802746	New	ST	#fd87c9
PZ-sortChIC-BM-SL4-k27me3-2_22	8.047947545812	1.35571195931692	New	CMP	#daac89
PZ-sortChIC-BM-SL4-k27me3-2_14	12.4641736109052	6.81374084451925	New	ST	#fd87c9
PZ-sortChIC-BM-SL4-k27me3-2_191	12.4722907955284	10.9380821739354	New	LT	#d093b5
PZ-sortChIC-BM-SL4-k27me3-2_58	9.23322231698337	2.87344886020296	New	CMP	#daac89
PZ-sortChIC-BM-SL4-k27me3-2_369	13.2123679360762	3.83832748528555	New	ST	#fd87c9
PZ-sortChIC-BM-SL4-k27me3-2_361	11.9413485322785	-1.01203406377563	New	CMP	#daac89
PZ-sortChIC-BM-SL4-k27me3-2_202	16.3540194911882	-7.36682791425663	New	MEP	#4c90b7
PZ-sortChIC-BM-SL4-k27me3-2_321	15.948297370374	-6.95746797377572	New	MEP	#4c90b7
PZ-sortChIC-BM-SL4-k27me3-2_119	11.0484776877475	-0.672209343536563	New	CMP	#daac89
PZ-sortChIC-BM-SL4-k27me3-2_364	10.5116603886143	6.76587041351858	New	LT	#d093b5
PZ-sortChIC-BM-SL4-k27me3-2_254	20.3796757835906	-7.10817914826629	New	Eryths	#0072B2
PZ-sortChIC-BM-SL4-k27me3-2_37	0.829295749004227	-1.36779261539798	New	CMP	#daac89
PZ-sortChIC-BM-SL4-k27me3-2_32	14.0114544784701	9.22820850054173	New	LT	#d093b5
PZ-sortChIC-BM-SL4-k27me3-2_74	6.08499951227235	0.0988814907484551	New	CMP	#daac89
PZ-sortChIC-BM-SL4-k27me3-2_65	13.3183883960221	8.68139926810318	New	LT	#d093b5
PZ-sortChIC-BM-SL4-k27me3-2_354	25.6991710371486	-2.07727195651006	New	Eryths	#0072B2
PZ-sortChIC-BM-SL4-k27me3-2_247	10.2615462875705	6.13555621328652	New	LT	#d093b5
PZ-sortChIC-BM-SL4-k27me3-2_224	11.5595165813649	10.8136763054117	New	LT	#d093b5
PZ-sortChIC-BM-SL4-k27me3-2_343	26.6773884950256	-2.03173210744515	New	Eryths	#0072B2
PZ-sortChIC-BM-SL4-k27me3-2_241	12.0120372574794	-5.40776399238622	New	MEP	#4c90b7
PZ-sortChIC-BM-SL4-k27me3-2_217	11.0288334838357	6.01574099377639	New	ST	#fd87c9
PZ-sortChIC-BM-SL4-k27me3-2_45	0.0858937364819016	0.517521204109149	New	CMP	#daac89
PZ-sortChIC-BM-SL4-k27me3-2_208	7.74106611491173	-0.173938692212761	New	CMP	#daac89
PZ-sortChIC-BM-SL4-k27me3-2_150	8.8685583120608	3.7280855297525	New	CMP	#daac89
PZ-sortChIC-BM-SL4-k27me3-2_76	23.8936501217851	-4.38146013297343	New	Eryths	#0072B2
PZ-sortChIC-BM-SL4-k27me3-2_323	12.3055063996336	4.60199260026492	New	CMP	#daac89
PZ-sortChIC-BM-SL4-k27me3-2_291	15.6090389240526	10.6871431434085	New	MEP	#4c90b7
PZ-sortChIC-BM-SL4-k27me3-2_59	7.65276457049252	-0.0582539552441986	New	CMP	#daac89
PZ-sortChIC-BM-SL4-k27me3-2_172	10.4650933505485	6.03237075085101	New	LT	#d093b5
PZ-sortChIC-BM-SL4-k27me3-2_274	8.66705581130279	2.72201104264709	New	CMP	#daac89
PZ-sortChIC-BM-SL4-k27me3-2_286	10.293224802242	-0.639126147519074	New	CMP	#daac89
PZ-sortChIC-BM-SL4-k27me3-2_112	13.0886095475096	9.39247385176342	New	LT	#d093b5
PZ-sortChIC-BM-SL4-k27me3-2_290	5.1666458567204	-1.45806884782151	New	CMP	#daac89
PZ-sortChIC-BM-SL4-k27me3-2_68	21.6126572858189	-7.07267540908264	New	Eryths	#0072B2
PZ-sortChIC-BM-SL4-k27me3-2_173	12.1588406334848	8.57515531903549	New	LT	#d093b5
PZ-sortChIC-BM-SL4-k27me3-2_95	12.5398067874471	-5.66571328241915	New	MEP	#4c90b7
PZ-sortChIC-BM-SL4-k27me3-2_50	3.38235915805501	-3.93352271001577	New	CMP	#daac89
PZ-sortChIC-BM-SL4-k27me3-2_257	10.4806018416563	9.41340630776029	New	LT	#d093b5
PZ-sortChIC-BM-SL4-k27me3-2_235	14.4237870445873	10.6227985611766	New	LT	#d093b5
PZ-sortChIC-BM-SL4-k27me3-2_237	11.6728403230946	-0.197431810256248	New	CMP	#daac89
PZ-sortChIC-BM-SL4-k27me3-2_367	12.3607072503238	4.46124286826341	New	ST	#fd87c9
PZ-sortChIC-BM-SL4-k27me3-2_52	5.69436107065456	-1.37550747884091	New	CMP	#daac89
PZ-sortChIC-BM-SL4-k27me3-2_96	15.3705779636882	10.8784122558906	New	MPPs	#d02b87
PZ-sortChIC-BM-SL4-k27me3-2_80	13.2892761575157	9.77268247033876	New	LT	#d093b5
PZ-sortChIC-BM-SL4-k27me3-2_3	11.0489451040472	5.90185825410913	New	MEP	#4c90b7
PZ-sortChIC-BM-SL4-k27me3-2_177	13.6429851567636	13.0186524912774	New	LT	#d093b5
PZ-sortChIC-BM-SL4-k27me3-2_18	10.6500175794691	0.187950624280284	New	CMP	#daac89
PZ-sortChIC-BM-SL4-k27me3-2_134	10.439267902436	10.0763914901764	New	LT	#d093b5
PZ-sortChIC-BM-SL4-k27me3-2_156	11.3769265270464	1.48580837948367	New	CMP	#daac89
PZ-sortChIC-BM-SL4-k27me3-2_6	-0.132076424807918	-2.41649074071926	New	CMP	#daac89
PZ-sortChIC-BM-SL4-k27me3-2_56	11.807157823112	6.75952957622446	New	LT	#d093b5
PZ-sortChIC-BM-SL4-k27me3-2_299	13.1847739049353	1.09591243636659	New	CMP	#daac89
PZ-sortChIC-BM-SL4-k27me3-2_309	10.6542935263233	-0.709921980111209	New	CMP	#daac89
PZ-sortChIC-BM-SL4-k27me3-2_266	11.5528234440801	7.44110912956918	New	CMP	#daac89
PZ-sortChIC-BM-SL4-k27me3-2_113	11.0501275193309	4.62188160769284	New	CMP	#daac89
PZ-sortChIC-BM-SL4-k27me3-2_340	-2.31945792402862	-1.09566103125689	New	CMP	#daac89
PZ-sortChIC-BM-SL4-k27me3-2_64	17.2423885988677	-7.09849147729691	New	MEP	#4c90b7
PZ-sortChIC-BM-SL4-k27me3-2_93	4.10427315076238	-11.4878251354609	New	CMP	#daac89
PZ-sortChIC-BM-SL4-k27me3-2_129	11.9540478437381	-0.587002056313157	New	CMP	#daac89
PZ-sortChIC-BM-SL4-k27me3-2_230	12.4933130462354	10.2298279698251	New	LT	#d093b5
PZ-sortChIC-BM-SL4-k27me3-2_228	11.097199735762	8.96028808867275	New	LT	#d093b5
PZ-sortChIC-BM-SL4-k27me3-2_341	4.01976866392143	-3.6688312601855	New	CMP	#daac89
PZ-sortChIC-BM-SL4-k27me3-2_264	7.25976996843066	2.06703197897068	New	CMP	#daac89
PZ-sortChIC-BM-SL4-k27me3-2_61	12.4990895381189	11.057195372905	New	LT	#d093b5
PZ-sortChIC-BM-SL4-k27me3-2_184	12.1632657874237	-3.40534705053908	New	MEP	#4c90b7
PZ-sortChIC-BM-SL4-k27me3-2_166	10.9816747028434	0.0435056497370983	New	CMP	#daac89
PZ-sortChIC-BM-SL4-k27me3-2_342	10.7124482815971	4.1435033466723	New	CMP	#daac89
PZ-sortChIC-BM-SL4-k27me3-2_71	22.7570166286123	-5.84182221187054	New	Eryths	#0072B2
PZ-sortChIC-BM-SL4-k27me3-2_258	13.5648923367405	2.13646028542466	New	ST	#fd87c9
PZ-sortChIC-BM-SL4-k27me3-2_73	7.23975869268291	0.897822414265616	New	CMP	#daac89
PZ-sortChIC-BM-SL4-k27me3-2_295	14.4949062587606	9.15790684574367	New	MPPs	#d02b87
PZ-sortChIC-BM-SL4-k27me3-2_220	9.21756028924324	3.8745335067009	New	CMP	#daac89
PZ-sortChIC-BM-SL4-k27me3-2_137	9.43113018584229	5.65186125286278	New	LT	#d093b5
PZ-sortChIC-BM-SL4-k27me3-2_288	5.49567014565499	2.1484243629427	New	CMP	#daac89
PZ-sortChIC-BM-SL4-k27me3-2_233	13.4378499587599	7.73355383455643	New	ST	#fd87c9
PZ-sortChIC-BM-SL4-k27me3-2_200	10.2105235335144	-0.83665731366755	New	CMP	#daac89
PZ-sortChIC-BM-SL4-k27me3-2_240	12.2447321609834	5.79929553147548	New	LT	#d093b5
PZ-sortChIC-BM-SL4-k27me3-2_121	12.431684787909	-5.95812226365497	New	MEP	#4c90b7
PZ-sortChIC-BM-SL4-k27me3-2_149	21.9739730182137	-6.70902745636627	New	Eryths	#0072B2
PZ-sortChIC-BM-SL4-k27me3-2_368	3.44565691853318	-3.35499375623692	New	CMP	#daac89
PZ-sortChIC-BM-SL4-k27me3-2_15	8.16179491703291	-3.83700149368353	New	CMP	#daac89
PZ-sortChIC-BM-SL4-k27me3-2_109	27.7117616532792	1.82886547685089	New	Eryths	#0072B2
PZ-sortChIC-BM-SL4-k27me3-2_116	11.9149078479209	4.81139761372238	New	ST	#fd87c9
PZ-sortChIC-BM-SL4-k27me3-2_75	10.1158191580532	-4.60691803040673	New	MEP	#4c90b7
PZ-sortChIC-BM-SL4-k27me3-2_127	0.781319972382613	-2.52830044593432	New	CMP	#daac89
PZ-sortChIC-BM-SL4-k27me3-2_372	13.7873924243924	14.0124537131022	New	LT	#d093b5
PZ-sortChIC-BM-SL4-k27me3-2_31	14.4291354485687	8.5251165048086	New	LT	#d093b5
PZ-sortChIC-BM-SL4-k27me3-2_269	21.390992212292	-7.32608813016744	New	Eryths	#0072B2
PZ-sortChIC-BM-SL4-k27me3-2_344	14.9097402625738	-6.81007869461753	New	MEP	#4c90b7
PZ-sortChIC-BM-SL4-k27me3-2_265	6.66491307276545	0.508289525628005	New	CMP	#daac89
PZ-sortChIC-BM-SL4-k27me3-2_231	13.2867539467049	-6.03722499495441	New	MEP	#4c90b7
PZ-sortChIC-BM-SL4-k27me3-2_19	13.560383240534	12.2536159112177	New	LT	#d093b5
PZ-sortChIC-BM-SL4-k27me3-2_335	0.387664603312273	-2.47017240431543	New	CMP	#daac89
PZ-sortChIC-BM-SL4-k27me3-2_60	24.0137384342986	-4.45047358758573	New	Eryths	#0072B2
PZ-sortChIC-BM-SL4-k27me3-2_352	7.98444504262477	-1.12865637868589	New	CMP	#daac89
PZ-sortChIC-BM-SL4-k27me3-2_365	1.51584991348159	-3.62952027223765	New	CMP	#daac89
PZ-sortChIC-BM-SL4-k27me3-2_371	11.6358072836393	7.6659586283252	New	LT	#d093b5
PZ-sortChIC-BM-SL4-k27me3-2_171	13.9281577330974	12.2989698949454	New	MEP	#4c90b7
PZ-sortChIC-BM-SL4-k27me3-2_324	25.420960606412	-1.37635385159851	New	Eryths	#0072B2
PZ-sortChIC-BM-SL4-k27me3-2_57	10.785797661135	-0.326644947837701	New	CMP	#daac89
PZ-sortChIC-BM-SL4-k27me3-2_229	2.95372604390785	-4.18805787768859	New	CMP	#daac89
PZ-sortChIC-BM-SL4-k27me3-2_327	7.17991722464869	3.55824248109671	New	CMP	#daac89
PZ-sortChIC-BM-SL4-k27me3-2_268	9.73070362902313	5.89128013324586	New	CMP	#daac89
PZ-sortChIC-BM-SL4-k27me3-2_114	12.1039146223282	6.51531631438111	New	ST	#fd87c9
PZ-sortChIC-BM-SL4-k27me3-2_55	10.6766739257973	4.65832128349799	New	CMP	#daac89
PZ-sortChIC-BM-SL4-k27me3-2_325	10.4964625565973	6.31320471106327	New	LT	#d093b5
PZ-sortChIC-BM-SL4-k27me3-2_140	25.3417812903619	-3.55601462313322	New	Eryths	#0072B2
PZ-sortChIC-BM-SL4-k27me3-2_302	9.59653302340162	6.10604963694374	New	LT	#d093b5
PZ-sortChIC-BM-SL4-k27me3-2_218	20.820816320664	-7.67572915455245	New	CMP	#daac89
PZ-sortChIC-BM-SL4-k27me3-2_304	27.8221731290765	-0.0729246836600421	New	Eryths	#0072B2
PZ-sortChIC-BM-SL4-k27me3-2_332	5.59219726526161	-1.93688367971184	New	CMP	#daac89
PZ-sortChIC-BM-SL4-k27me3-2_131	13.2643144523376	3.16955609585968	New	ST	#fd87c9
PZ-sortChIC-BM-SL4-k27me3-2_38	26.2651119238943	-1.27254462248811	New	Eryths	#0072B2
PZ-sortChIC-BM-SL4-k27me3-2_333	9.14158321877908	2.56121578226286	New	CMP	#daac89
PZ-sortChIC-BM-SL4-k27me3-2_49	10.3977497034064	6.28956087910068	New	LT	#d093b5
PZ-sortChIC-BM-SL4-k27me3-2_157	10.5005957014146	4.85437007284638	New	CMP	#daac89
PZ-sortChIC-BM-SL4-k27me3-2_381	21.8690511119198	-6.10551070052348	New	Eryths	#0072B2
PZ-sortChIC-BM-SL4-k27me3-2_81	11.2163013813326	13.6124938317395	New	LT	#d093b5
PZ-sortChIC-BM-SL4-k27me3-2_276	7.31362575548525	-1.58318561168806	New	CMP	#daac89
PZ-sortChIC-BM-SL4-k27me3-2_91	10.9733432613269	2.54406363105694	New	CMP	#daac89
PZ-sortChIC-BM-SL4-k27me3-2_205	24.7178981798928	-3.17600169932558	New	Eryths	#0072B2
PZ-sortChIC-BM-SL4-k27me3-2_360	14.3992382735492	9.3200429809941	New	MPPs	#d02b87
PZ-sortChIC-BM-SL4-k27me3-2_331	10.2801981208589	3.20617343309984	New	CMP	#daac89
PZ-sortChIC-BM-SL4-k27me3-2_35	11.2105098149528	0.0787947781513906	New	CMP	#daac89
PZ-sortChIC-BM-SL4-k27me3-2_115	10.3637061578332	4.51550218566637	New	CMP	#daac89
PZ-sortChIC-BM-SL4-k27me3-2_351	23.9639287418805	-4.4707666738645	New	Eryths	#0072B2
PZ-sortChIC-BM-SL4-k27me3-2_30	11.8082716885979	-0.594359459296789	New	CMP	#daac89
PZ-sortChIC-BM-SL4-k27me3-2_17	23.7601577941063	-6.0093022621276	New	Eryths	#0072B2
PZ-sortChIC-BM-SL4-k27me3-2_338	14.4447492218374	8.28934633390331	New	CMP	#daac89
PZ-sortChIC-BM-SL4-k27me3-2_190	13.3361087838605	9.05184295441686	New	LT	#d093b5
PZ-sortChIC-BM-SL4-k27me3-2_125	24.8680950138058	-3.90949821022612	New	Eryths	#0072B2
PZ-sortChIC-BM-SL4-k27me3-2_278	19.4052803614388	-7.11562142861294	New	Eryths	#0072B2
PZ-sortChIC-BM-SL4-k27me3-2_181	0.306861447480844	-2.30403881196538	New	CMP	#daac89
PZ-sortChIC-BM-SL4-k27me3-2_209	12.6480676834506	5.26408990057804	New	ST	#fd87c9
PZ-sortChIC-BM-SL4-k27me3-2_251	-2.68827642274821	-2.44007682855673	New	CMP	#daac89
PZ-sortChIC-BM-SL4-k27me3-2_159	13.2830955641661	2.72302229220985	New	CMP	#daac89
PZ-sortChIC-BM-SL4-k27me3-2_379	7.62265448591365	3.46104521140629	New	CMP	#daac89
PZ-sortChIC-BM-SL4-k27me3-2_180	25.233660816094	-1.75394153535594	New	Eryths	#0072B2
PZ-sortChIC-BM-SL4-k27me3-2_366	12.7970088702395	-0.0562118516740513	New	CMP	#daac89
PZ-sortChIC-BM-SL4-k27me3-2_151	13.6227052181896	1.67216630171142	New	ST	#fd87c9
PZ-sortChIC-BM-SL4-k27me3-2_40	14.8739401144175	6.16015373593605	New	ST	#fd87c9
PZ-sortChIC-BM-SL4-k27me3-2_105	13.0992969350896	-0.260420246381044	New	CMP	#daac89
PZ-sortChIC-BM-SL4-k27me3-2_253	7.38671228172274	1.73269642712145	New	CMP	#daac89
PZ-sortChIC-BM-SL4-k27me3-2_88	5.11525831927668	1.19805738203746	New	CMP	#daac89
PZ-sortChIC-BM-SL4-k27me3-2_287	10.8765316721098	1.45699473542526	New	CMP	#daac89
PZ-sortChIC-BM-SL4-k27me3-2_135	14.8567177543609	12.2054862668689	New	LT	#d093b5
PZ-sortChIC-BM-SL4-k27me3-2_328	24.7598038631627	-4.56479785282413	New	Eryths	#0072B2
PZ-sortChIC-BM-SL4-k27me3-2_70	26.746492282358	-2.91767405870762	New	Eryths	#0072B2
PZ-sortChIC-BM-SL4-k27me3-2_376	24.971460275313	-4.57355295236747	New	Eryths	#0072B2
PZ-sortChIC-BM-SL4-k27me3-2_169	24.3815591551356	-4.1014137939597	New	Eryths	#0072B2
PZ-sortChIC-BM-SL4-k27me3-2_363	26.9860900069241	-0.996228308255794	New	MEP	#4c90b7
PZ-sortChIC-BM-SL4-k27me3-2_130	27.4484264204411	0.769332709840941	New	Eryths	#0072B2
PZ-sortChIC-BM-SL4-k27me3-2_12	-8.57100642338146	2.04218091298308	New	Basophils	#696969
PZ-sortChIC-BM-SL4-k27me3-2_175	26.5931616813095	-0.27595309592603	New	Eryths	#0072B2
PZ-sortChIC-BM-SL4-k27me3-2_108	24.7128526752628	-4.71931887419163	New	Eryths	#0072B2
PZ-sortChIC-BM-SL4-k27me3-2_29	27.9127363913603	1.5279403872452	New	Eryths	#0072B2
PZ-sortChIC-BM-SL4-k27me3-2_189	26.1339562091158	-3.89473017714636	New	Eryths	#0072B2
PZ-sortChIC-BM-SL4-k27me3-2_188	24.4118250735985	-2.40833921992974	New	Eryths	#0072B2
PZ-sortChIC-BM-SL4-k27me3-2_292	26.7024564207002	-1.99756860288405	New	Eryths	#0072B2
PZ-sortChIC-BM-SL4-k27me3-2_329	24.9768143486549	-4.42360789974692	New	Eryths	#0072B2
PZ-sortChIC-BM-SL4-k27me3-2_201	24.4057029941136	-3.78829591843919	New	Eryths	#0072B2
PZ-sortChIC-BM-SL4-k27me3-2_28	24.3606560430667	-4.24395988189583	New	Eryths	#0072B2
PZ-sortChIC-BM-SL4-k27me3-2_362	21.4758169081672	-6.83281866793899	New	CMP	#daac89
PZ-sortChIC-BM-SL4-k27me3-2_214	22.4903004976198	-6.45565055303924	New	Eryths	#0072B2
PZ-sortChIC-BM-SL4-k27me3-2_261	26.2477026770078	-1.70651332348884	New	Eryths	#0072B2
PZ-sortChIC-BM-SL4-k27me3-2_145	10.7315597318118	0.0910068087860144	New	CMP	#daac89
PZ-sortChIC-BM-SL4-k27me3-2_97	20.2184931253059	-6.53139207682217	New	Eryths	#0072B2
PZ-sortChIC-BM-SL4-k27me3-2_44	23.807090101631	-4.32400440663841	New	Eryths	#0072B2
PZ-sortChIC-BM-SL4-k27me3-2_263	27.6389516670308	-1.18686496905251	New	Eryths	#0072B2
PZ-sortChIC-BM-SL4-k27me3-2_370	-5.34273082121412	0.270900067436533	New	CMP	#daac89
PZ-sortChIC-BM-SL4-k27me3-2_86	23.8655283826396	-3.18648244605209	New	Eryths	#0072B2
PZ-sortChIC-BM-SL4-k27me3-2_167	25.1703152238458	-2.90473602573968	New	Eryths	#0072B2
PZ-sortChIC-BM-SL4-k27me3-2_163	26.003363645859	-3.18116230238801	New	Eryths	#0072B2
PZ-sortChIC-BM-SL4-k27me3-2_308	26.3628387883863	-0.786025991594576	New	Eryths	#0072B2
PZ-sortChIC-BM-SL4-k27me3-2_16	28.450050170195	2.40995218623474	New	Eryths	#0072B2
PZ-sortChIC-BM-SL4-k27me3-2_21	27.9682551947935	-0.381461484125619	New	Eryths	#0072B2
PZ-sortChIC-BM-SL4-k27me3-3_124	9.94508356819055	4.03468351540296	New	CMP	#daac89
PZ-sortChIC-BM-SL4-k27me3-3_141	14.3767756644822	3.44055260796129	New	ST	#fd87c9
PZ-sortChIC-BM-SL4-k27me3-3_273	13.7704278050799	2.50693726655707	New	ST	#fd87c9
PZ-sortChIC-BM-SL4-k27me3-3_288	13.397858001874	6.92985195845453	New	ST	#fd87c9
PZ-sortChIC-BM-SL4-k27me3-3_121	4.9642455425881	-0.846208878752822	New	CMP	#daac89
PZ-sortChIC-BM-SL4-k27me3-3_291	13.1966072124416	16.9091001826089	New	MEP	#4c90b7
PZ-sortChIC-BM-SL4-k27me3-3_236	3.96244348205629	1.97155702837397	New	CMP	#daac89
PZ-sortChIC-BM-SL4-k27me3-3_294	16.6284837663307	12.4966741298455	New	MPPs	#d02b87
PZ-sortChIC-BM-SL4-k27me3-3_319	13.4372969905547	0.757761409192698	New	ST	#fd87c9
PZ-sortChIC-BM-SL4-k27me3-3_229	14.0529814253323	14.4504095696215	New	LT	#d093b5
PZ-sortChIC-BM-SL4-k27me3-3_98	4.86203586860216	0.894345396712057	New	CMP	#daac89
PZ-sortChIC-BM-SL4-k27me3-3_105	12.4446126296602	-4.81692563467292	New	MEP	#4c90b7
PZ-sortChIC-BM-SL4-k27me3-3_168	10.9505425573338	-2.12902900480759	New	CMP	#daac89
PZ-sortChIC-BM-SL4-k27me3-3_129	14.857995619361	16.045043485031	New	LT	#d093b5
PZ-sortChIC-BM-SL4-k27me3-3_272	15.6419726785962	16.3529937945921	New	LT	#d093b5
PZ-sortChIC-BM-SL4-k27me3-3_350	14.1983741910758	6.13688802723087	New	ST	#fd87c9
PZ-sortChIC-BM-SL4-k27me3-3_81	3.06215062004468	-1.93139468074357	New	CMP	#daac89
PZ-sortChIC-BM-SL4-k27me3-3_242	2.76624771321858	-3.45826113643948	New	CMP	#daac89
PZ-sortChIC-BM-SL4-k27me3-3_151	7.32200075350625	4.36181233596201	New	ST	#fd87c9
PZ-sortChIC-BM-SL4-k27me3-3_375	1.66169808803301	-3.39326011189419	New	CMP	#daac89
PZ-sortChIC-BM-SL4-k27me3-3_56	9.64355105599061	-4.47983271614861	New	CMP	#daac89
PZ-sortChIC-BM-SL4-k27me3-3_334	13.4112814237991	7.35210459612229	New	ST	#fd87c9
PZ-sortChIC-BM-SL4-k27me3-3_139	15.3167516743379	10.4212445831582	New	MPPs	#d02b87
PZ-sortChIC-BM-SL4-k27me3-3_365	5.66677371754158	-0.270193776392966	New	CMP	#daac89
PZ-sortChIC-BM-SL4-k27me3-3_118	10.8210890732335	6.71490627979203	New	LT	#d093b5
PZ-sortChIC-BM-SL4-k27me3-3_79	18.7293184689111	-7.07322446365995	New	MEP	#4c90b7
PZ-sortChIC-BM-SL4-k27me3-3_217	5.6065066483434	1.32595345482679	New	CMP	#daac89
PZ-sortChIC-BM-SL4-k27me3-3_285	13.6820529468905	13.9266918763045	New	LT	#d093b5
PZ-sortChIC-BM-SL4-k27me3-3_31	12.6499208244586	-0.0245137304551436	New	CMP	#daac89
PZ-sortChIC-BM-SL4-k27me3-3_201	1.34705043790139	-2.66844995971398	New	CMP	#daac89
PZ-sortChIC-BM-SL4-k27me3-3_107	11.9361160184023	-5.26857374794931	New	MEP	#4c90b7
PZ-sortChIC-BM-SL4-k27me3-3_88	-6.21096416720697	-0.581332182261617	New	CMP	#daac89
PZ-sortChIC-BM-SL4-k27me3-3_37	12.8552568602481	8.582588888362	New	ST	#fd87c9
PZ-sortChIC-BM-SL4-k27me3-3_373	10.7968894641337	4.36183479268726	New	CMP	#daac89
PZ-sortChIC-BM-SL4-k27me3-3_213	25.418996766734	-3.18722891484881	New	Eryths	#0072B2
PZ-sortChIC-BM-SL4-k27me3-3_49	3.21695031057777	-3.08089177549474	New	CMP	#daac89
PZ-sortChIC-BM-SL4-k27me3-3_320	9.88860267059764	13.6680862432023	New	LT	#d093b5
PZ-sortChIC-BM-SL4-k27me3-3_91	8.70571528787091	6.29411813951113	New	LT	#d093b5
PZ-sortChIC-BM-SL4-k27me3-3_255	10.1379738678731	3.66575940449745	New	ST	#fd87c9
PZ-sortChIC-BM-SL4-k27me3-3_209	10.3229815209836	7.90699392318358	New	LT	#d093b5
PZ-sortChIC-BM-SL4-k27me3-3_123	11.5671881690029	7.68701796572372	New	MEP	#4c90b7
PZ-sortChIC-BM-SL4-k27me3-3_108	14.2632460715532	7.60855409556019	New	ST	#fd87c9
PZ-sortChIC-BM-SL4-k27me3-3_183	21.3662078576035	-6.7988080630775	New	Eryths	#0072B2
PZ-sortChIC-BM-SL4-k27me3-3_21	10.0735777454845	4.78898628187851	New	ST	#fd87c9
PZ-sortChIC-BM-SL4-k27me3-3_66	18.8487162877911	-7.49968899439384	New	MEP	#4c90b7
PZ-sortChIC-BM-SL4-k27me3-3_226	20.3846221990623	-7.43346582602801	New	Eryths	#0072B2
PZ-sortChIC-BM-SL4-k27me3-3_311	10.1133025525804	5.35579813578596	New	CMP	#daac89
PZ-sortChIC-BM-SL4-k27me3-3_131	14.3644991835098	2.34546163806719	New	ST	#fd87c9
PZ-sortChIC-BM-SL4-k27me3-3_338	2.24625305371034	-3.20168875840637	New	CMP	#daac89
PZ-sortChIC-BM-SL4-k27me3-3_305	10.957965758581	13.4103404060612	New	LT	#d093b5
PZ-sortChIC-BM-SL4-k27me3-3_112	7.68890830682469	-2.83662365446506	New	CMP	#daac89
PZ-sortChIC-BM-SL4-k27me3-3_206	-1.87773054309738	-2.1353961201489	New	CMP	#daac89
PZ-sortChIC-BM-SL4-k27me3-3_189	14.252680305702	9.75533977248328	New	MPPs	#d02b87
PZ-sortChIC-BM-SL4-k27me3-3_155	7.79011279850165	1.23292011462371	New	CMP	#daac89
PZ-sortChIC-BM-SL4-k27me3-3_222	14.8553195467875	9.19339848034412	New	ST	#fd87c9
PZ-sortChIC-BM-SL4-k27me3-3_258	3.69454036206641	-4.22407887954317	New	CMP	#daac89
PZ-sortChIC-BM-SL4-k27me3-3_40	12.2952974333595	14.7101397781111	New	LT	#d093b5
PZ-sortChIC-BM-SL4-k27me3-3_230	10.3117719113456	2.64790651694602	New	CMP	#daac89
PZ-sortChIC-BM-SL4-k27me3-3_224	21.4276986819811	-6.123589093841	New	Eryths	#0072B2
PZ-sortChIC-BM-SL4-k27me3-3_68	8.27801188471859	3.5655064430997	New	CMP	#daac89
PZ-sortChIC-BM-SL4-k27me3-3_101	5.61585200169572	-0.827745414223788	New	CMP	#daac89
PZ-sortChIC-BM-SL4-k27me3-3_63	14.0247380684492	13.7681418914773	New	LT	#d093b5
PZ-sortChIC-BM-SL4-k27me3-3_364	12.412976886564	-1.20639759362893	New	CMP	#daac89
PZ-sortChIC-BM-SL4-k27me3-3_367	25.9866936525832	-3.45319494284501	New	Eryths	#0072B2
PZ-sortChIC-BM-SL4-k27me3-3_170	-0.498172667926715	-2.49793334976477	New	CMP	#daac89
PZ-sortChIC-BM-SL4-k27me3-3_218	6.11318587477986	-2.50851457406318	New	CMP	#daac89
PZ-sortChIC-BM-SL4-k27me3-3_256	10.337702923895	7.82765358076874	New	ST	#fd87c9
PZ-sortChIC-BM-SL4-k27me3-3_64	1.27100004682571	-3.47056367074424	New	CMP	#daac89
PZ-sortChIC-BM-SL4-k27me3-3_149	11.3881630232867	7.13197005744869	New	ST	#fd87c9
PZ-sortChIC-BM-SL4-k27me3-3_94	4.90597128758111	-4.52652867638609	New	CMP	#daac89
PZ-sortChIC-BM-SL4-k27me3-3_194	20.191645986305	-6.62440707190716	New	CMP	#daac89
PZ-sortChIC-BM-SL4-k27me3-3_278	2.33233285233683	2.14603551005856	New	CMP	#daac89
PZ-sortChIC-BM-SL4-k27me3-3_72	-5.78948163953397	0.626880606955564	New	CMP	#daac89
PZ-sortChIC-BM-SL4-k27me3-3_172	9.50383352907869	6.927626029887	New	ST	#fd87c9
PZ-sortChIC-BM-SL4-k27me3-3_223	9.70239339801884	2.1764876134946	New	CMP	#daac89
PZ-sortChIC-BM-SL4-k27me3-3_225	1.11458187636074	-1.10384352221309	New	CMP	#daac89
PZ-sortChIC-BM-SL4-k27me3-3_32	13.304169387106	0.26853428307704	New	CMP	#daac89
PZ-sortChIC-BM-SL4-k27me3-3_104	12.7213935171727	12.2029016977778	New	LT	#d093b5
PZ-sortChIC-BM-SL4-k27me3-3_335	10.6116069933727	10.5733301161835	New	LT	#d093b5
PZ-sortChIC-BM-SL4-k27me3-3_125	9.54311994144492	7.08768689593617	New	LT	#d093b5
PZ-sortChIC-BM-SL4-k27me3-3_249	13.7159914695134	6.46448433493376	New	ST	#fd87c9
PZ-sortChIC-BM-SL4-k27me3-3_267	14.3466578065877	2.2005964956993	New	MEP	#4c90b7
PZ-sortChIC-BM-SL4-k27me3-3_290	11.0476261620052	-1.76684836500794	New	CMP	#daac89
PZ-sortChIC-BM-SL4-k27me3-3_57	9.42645974329133	4.79297879967189	New	ST	#fd87c9
PZ-sortChIC-BM-SL4-k27me3-3_173	11.8912553994485	8.42026602510381	New	ST	#fd87c9
PZ-sortChIC-BM-SL4-k27me3-3_321	14.4000026623474	11.7835200961839	New	LT	#d093b5
PZ-sortChIC-BM-SL4-k27me3-3_35	14.5124590771477	2.66286398414797	New	ST	#fd87c9
PZ-sortChIC-BM-SL4-k27me3-3_165	12.9176098123739	13.9390214961352	New	LT	#d093b5
PZ-sortChIC-BM-SL4-k27me3-3_254	12.8176905246132	6.19840243646806	New	ST	#fd87c9
PZ-sortChIC-BM-SL4-k27me3-3_308	11.649010367592	12.8628613721954	New	LT	#d093b5
PZ-sortChIC-BM-SL4-k27me3-3_250	11.7824535344207	0.91613390801733	New	CMP	#daac89
PZ-sortChIC-BM-SL4-k27me3-3_333	11.2372121181673	5.4960600005605	New	ST	#fd87c9
PZ-sortChIC-BM-SL4-k27me3-3_30	11.280880041574	12.7486648937376	New	LT	#d093b5
PZ-sortChIC-BM-SL4-k27me3-3_86	0.299550417395264	2.03661337761606	New	CMP	#daac89
PZ-sortChIC-BM-SL4-k27me3-3_356	8.08409612393345	2.23663290445891	New	CMP	#daac89
PZ-sortChIC-BM-SL4-k27me3-3_369	15.9712421372804	11.3618938869919	New	MPPs	#d02b87
PZ-sortChIC-BM-SL4-k27me3-3_199	12.8855646668712	2.22018526517055	New	ST	#fd87c9
PZ-sortChIC-BM-SL4-k27me3-3_150	13.5134852567922	11.1757633115654	New	LT	#d093b5
PZ-sortChIC-BM-SL4-k27me3-3_175	8.93569534154624	2.98478232544916	New	CMP	#daac89
PZ-sortChIC-BM-SL4-k27me3-3_252	14.3210427479807	2.5602266188019	New	ST	#fd87c9
PZ-sortChIC-BM-SL4-k27me3-3_195	12.8091131994107	0.206986715831317	New	MEP	#4c90b7
PZ-sortChIC-BM-SL4-k27me3-3_309	13.6372383107093	14.5455356739353	New	LT	#d093b5
PZ-sortChIC-BM-SL4-k27me3-3_177	-1.14644474609828	1.81818426593309	New	CMP	#daac89
PZ-sortChIC-BM-SL4-k27me3-3_322	10.4532691364438	2.91887371904228	New	CMP	#daac89
PZ-sortChIC-BM-SL4-k27me3-3_326	14.3855954845354	10.8857916729923	New	LT	#d093b5
PZ-sortChIC-BM-SL4-k27me3-3_247	11.2545944470089	9.13115794727424	New	ST	#fd87c9
PZ-sortChIC-BM-SL4-k27me3-3_130	13.6113267050483	2.9895966882251	New	ST	#fd87c9
PZ-sortChIC-BM-SL4-k27me3-3_312	8.23972650862987	8.05757971943024	New	ST	#fd87c9
PZ-sortChIC-BM-SL4-k27me3-3_274	14.2581612949465	17.3042598491232	New	LT	#d093b5
PZ-sortChIC-BM-SL4-k27me3-3_164	27.3053269815039	-1.75247170340339	New	Eryths	#0072B2
PZ-sortChIC-BM-SL4-k27me3-3_289	14.2393519230928	20.2792080552942	New	HSCs	#CC79A7
PZ-sortChIC-BM-SL4-k27me3-3_351	11.9180119495634	19.8661224451076	New	HSCs	#CC79A7
PZ-sortChIC-BM-SL4-k27me3-3_74	1.22610859596667	-3.00990070245202	New	CMP	#daac89
PZ-sortChIC-BM-SL4-k27me3-3_275	13.0958090450182	14.1273729279355	New	MPPs	#d02b87
PZ-sortChIC-BM-SL4-k27me3-3_342	11.3529622704834	8.89386970187919	New	LT	#d093b5
PZ-sortChIC-BM-SL4-k27me3-3_220	15.5535457175288	12.5362317217624	New	LT	#d093b5
PZ-sortChIC-BM-SL4-k27me3-3_15	15.9066656236783	15.9604840689516	New	MPPs	#d02b87
PZ-sortChIC-BM-SL4-k27me3-3_18	28.2740012445531	2.23398995299807	New	Eryths	#0072B2
PZ-sortChIC-BM-SL4-k27me3-3_263	16.1039049292464	-6.98515691808793	New	MEP	#4c90b7
PZ-sortChIC-BM-SL4-k27me3-3_346	12.3676230335807	6.15467323354312	New	ST	#fd87c9
PZ-sortChIC-BM-SL4-k27me3-3_264	6.47104534707658	-2.97515545755916	New	CMP	#daac89
PZ-sortChIC-BM-SL4-k27me3-3_182	13.3087690968467	1.25593765292911	New	CMP	#daac89
PZ-sortChIC-BM-SL4-k27me3-3_2	9.69262351172178	3.03669140466977	New	CMP	#daac89
PZ-sortChIC-BM-SL4-k27me3-3_232	10.9491545399651	4.79268445909478	New	ST	#fd87c9
PZ-sortChIC-BM-SL4-k27me3-3_82	14.7015227276835	14.8833853648758	New	LT	#d093b5
PZ-sortChIC-BM-SL4-k27me3-3_239	13.7740357090336	2.18610149731696	New	CMP	#daac89
PZ-sortChIC-BM-SL4-k27me3-3_8	12.0332420667583	6.88126553964097	New	ST	#fd87c9
PZ-sortChIC-BM-SL4-k27me3-3_67	12.6255274566478	-1.12039125069259	New	CMP	#daac89
PZ-sortChIC-BM-SL4-k27me3-3_381	10.9818664790209	5.20645096385544	New	ST	#fd87c9
PZ-sortChIC-BM-SL4-k27me3-3_70	28.0395457513304	0.930809377202438	New	Eryths	#0072B2
PZ-sortChIC-BM-SL4-k27me3-3_146	3.49669997533558	-3.7493785738686	New	CMP	#daac89
PZ-sortChIC-BM-SL4-k27me3-3_185	6.43763926292654	2.76349171811245	New	CMP	#daac89
PZ-sortChIC-BM-SL4-k27me3-3_323	14.0266722921741	2.38108769671671	New	ST	#fd87c9
PZ-sortChIC-BM-SL4-k27me3-3_219	12.7143357985586	10.2927986214565	New	MEP	#4c90b7
PZ-sortChIC-BM-SL4-k27me3-3_115	11.9564027379789	8.94524961814469	New	LT	#d093b5
PZ-sortChIC-BM-SL4-k27me3-3_205	9.57536513567005	5.91972058357369	New	LT	#d093b5
PZ-sortChIC-BM-SL4-k27me3-3_187	10.9041319999901	7.16668205957992	New	ST	#fd87c9
PZ-sortChIC-BM-SL4-k27me3-3_300	14.2019697680046	2.64653749405047	New	ST	#fd87c9
PZ-sortChIC-BM-SL4-k27me3-3_55	13.9885801932255	2.02735912578334	New	ST	#fd87c9
PZ-sortChIC-BM-SL4-k27me3-3_178	11.7369442957125	-3.22198421148213	New	CMP	#daac89
PZ-sortChIC-BM-SL4-k27me3-3_161	11.8773975385986	10.6756461528468	New	LT	#d093b5
PZ-sortChIC-BM-SL4-k27me3-3_190	13.0511514208077	5.46129172656239	New	ST	#fd87c9
PZ-sortChIC-BM-SL4-k27me3-3_122	1.29002716482614	-1.24697851508893	New	CMP	#daac89
PZ-sortChIC-BM-SL4-k27me3-3_53	10.7178060332365	3.2327025393351	New	CMP	#daac89
PZ-sortChIC-BM-SL4-k27me3-3_262	9.21411913096263	2.71492417965662	New	CMP	#daac89
PZ-sortChIC-BM-SL4-k27me3-3_157	-5.71430730748524	-0.505636961160997	New	CMP	#daac89
PZ-sortChIC-BM-SL4-k27me3-3_210	14.1859176864573	5.16902524873422	New	ST	#fd87c9
PZ-sortChIC-BM-SL4-k27me3-3_325	14.8290396996699	5.18219391734266	New	ST	#fd87c9
PZ-sortChIC-BM-SL4-k27me3-3_153	12.2043652810838	6.6043009482497	New	ST	#fd87c9
PZ-sortChIC-BM-SL4-k27me3-3_114	11.0653256048671	11.2473590445676	New	LT	#d093b5
PZ-sortChIC-BM-SL4-k27me3-3_142	11.3742167667778	4.39445745069843	New	ST	#fd87c9
PZ-sortChIC-BM-SL4-k27me3-3_47	5.93834376271549	1.89829570960153	New	CMP	#daac89
PZ-sortChIC-BM-SL4-k27me3-3_371	13.1666649275027	1.33673660050609	New	CMP	#daac89
PZ-sortChIC-BM-SL4-k27me3-3_100	11.2704976150778	12.1202167470777	New	HSCs	#CC79A7
PZ-sortChIC-BM-SL4-k27me3-3_95	11.671578148581	-3.76795207644324	New	CMP	#daac89
PZ-sortChIC-BM-SL4-k27me3-3_233	13.7750052515594	13.3341303331295	New	LT	#d093b5
PZ-sortChIC-BM-SL4-k27me3-3_277	13.9197173897151	1.85768061896896	New	CMP	#daac89
PZ-sortChIC-BM-SL4-k27me3-3_336	6.61023423483964	2.71930870932848	New	CMP	#daac89
PZ-sortChIC-BM-SL4-k27me3-3_92	25.7666079449521	-2.59441845958375	New	Eryths	#0072B2
PZ-sortChIC-BM-SL4-k27me3-3_362	7.28656020374938	5.49235257030189	New	CMP	#daac89
PZ-sortChIC-BM-SL4-k27me3-3_352	11.6661785328583	-3.50334807166009	New	MEP	#4c90b7
PZ-sortChIC-BM-SL4-k27me3-3_359	13.7358145229154	12.8793362902426	New	LT	#d093b5
PZ-sortChIC-BM-SL4-k27me3-3_332	14.7589109784232	9.09169374873118	New	ST	#fd87c9
PZ-sortChIC-BM-SL4-k27me3-3_119	27.9394001093961	1.13223423074023	New	Eryths	#0072B2
PZ-sortChIC-BM-SL4-k27me3-3_331	20.5455893475918	-6.4675195167935	New	Eryths	#0072B2
PZ-sortChIC-BM-SL4-k27me3-3_344	27.1952673885336	0.602953158568481	New	Eryths	#0072B2
PZ-sortChIC-BM-SL4-k27me3-3_360	14.097944152073	1.81452134107571	New	ST	#fd87c9
PZ-sortChIC-BM-SL4-k27me3-3_158	15.7478036509638	19.5181287980346	New	LT	#d093b5
PZ-sortChIC-BM-SL4-k27me3-3_109	14.703055505827	4.64590155759732	New	ST	#fd87c9
PZ-sortChIC-BM-SL4-k27me3-3_310	13.3150813949299	14.5007963832157	New	LT	#d093b5
PZ-sortChIC-BM-SL4-k27me3-3_203	14.9582311043046	6.20919291079271	New	ST	#fd87c9
PZ-sortChIC-BM-SL4-k27me3-3_286	1.20275931807611	-2.48788168915975	New	CMP	#daac89
PZ-sortChIC-BM-SL4-k27me3-3_297	14.2141655485626	1.35129798672334	New	ST	#fd87c9
PZ-sortChIC-BM-SL4-k27me3-3_41	13.0837336726045	0.959523641874754	New	CMP	#daac89
PZ-sortChIC-BM-SL4-k27me3-3_214	14.225723068407	8.00906404107843	New	ST	#fd87c9
PZ-sortChIC-BM-SL4-k27me3-3_215	12.5393328835365	14.8357630699874	New	LT	#d093b5
PZ-sortChIC-BM-SL4-k27me3-3_245	12.5790816719369	10.5084982136619	New	LT	#d093b5
PZ-sortChIC-BM-SL4-k27me3-3_368	15.6166738069227	11.3657754434194	New	MPPs	#d02b87
PZ-sortChIC-BM-SL4-k27me3-3_301	2.49336865797241	1.99670052895904	New	CMP	#daac89
PZ-sortChIC-BM-SL4-k27me3-3_148	26.1103030776677	-3.52211960630525	New	Eryths	#0072B2
PZ-sortChIC-BM-SL4-k27me3-3_198	9.17708625062379	10.7901470373843	New	HSCs	#CC79A7
PZ-sortChIC-BM-SL4-k27me3-3_379	27.9296954461349	-0.761680854114322	New	Eryths	#0072B2
PZ-sortChIC-BM-SL4-k27me3-3_38	1.54873442573854	-2.20179188069598	New	CMP	#daac89
PZ-sortChIC-BM-SL4-k27me3-3_266	12.1322439064643	8.69590493870933	New	CMP	#daac89
PZ-sortChIC-BM-SL4-k27me3-3_271	5.59782879217614	5.77987777333205	New	ST	#fd87c9
PZ-sortChIC-BM-SL4-k27me3-3_174	6.62097078596153	1.36618194819141	New	CMP	#daac89
PZ-sortChIC-BM-SL4-k27me3-3_243	13.9071022004935	0.829701405670844	New	MEP	#4c90b7
PZ-sortChIC-BM-SL4-k27me3-3_268	15.0144539841045	17.1657315867107	New	MPPs	#d02b87
PZ-sortChIC-BM-SL4-k27me3-3_147	27.9452794575266	1.73911665658288	New	MEP	#4c90b7
PZ-sortChIC-BM-SL4-k27me3-3_237	14.9566893133583	5.35488673103388	New	ST	#fd87c9
PZ-sortChIC-BM-SL4-k27me3-3_292	10.5016777929128	3.12521341195265	New	ST	#fd87c9
PZ-sortChIC-BM-SL4-k27me3-3_80	27.7860765720369	2.05020048304548	New	Eryths	#0072B2
PZ-sortChIC-BM-SL4-k27me3-3_328	13.8664567653431	0.912654812121768	New	CMP	#daac89
PZ-sortChIC-BM-SL4-k27me3-3_169	12.3925993853012	-4.8650541016908	New	MEP	#4c90b7
PZ-sortChIC-BM-SL4-k27me3-3_188	12.0822071396748	-4.91904408172151	New	MEP	#4c90b7
PZ-sortChIC-BM-SL4-k27me3-3_202	14.58133078886	2.39969094938541	New	ST	#fd87c9
PZ-sortChIC-BM-SL4-k27me3-3_102	27.4118444654252	0.290289411216218	New	Eryths	#0072B2
PZ-sortChIC-BM-SL4-k27me3-3_4	26.1439046757919	-2.30074225845898	New	Eryths	#0072B2
PZ-sortChIC-BM-SL4-k27me3-3_216	9.17695955695291	16.6716725588456	New	HSCs	#CC79A7
PZ-sortChIC-BM-SL4-k27me3-3_181	12.3516527898791	9.17020708473844	New	LT	#d093b5
PZ-sortChIC-BM-SL4-k27me3-3_241	14.4421583373271	4.65831434303527	New	ST	#fd87c9
PZ-sortChIC-BM-SL4-k27me3-3_376	14.892118746057	9.43529904234815	New	ST	#fd87c9
PZ-sortChIC-BM-SL4-k27me3-3_51	28.4991655693645	0.954724691263415	New	MEP	#4c90b7
PZ-sortChIC-BM-SL4-k27me3-3_200	12.443467922027	-1.88054063018	New	CMP	#daac89
PZ-sortChIC-BM-SL4-k27me3-3_211	9.59970565996453	0.0323204542333899	New	CMP	#daac89
PZ-sortChIC-BM-SL4-k27me3-3_167	10.7476778834118	7.43170063452202	New	ST	#fd87c9
PZ-sortChIC-BM-SL4-k27me3-3_143	28.8584360525882	2.31305150954956	New	Eryths	#0072B2
PZ-sortChIC-BM-SL4-k27me3-3_103	14.5244386111284	12.8305138593912	New	LT	#d093b5
PZ-sortChIC-BM-SL4-k27me3-3_240	15.1924626845794	-6.99061588414749	New	MEP	#4c90b7
PZ-sortChIC-BM-SL4-k27me3-3_171	13.8790542438904	9.45256867359767	New	MEP	#4c90b7
PZ-sortChIC-BM-SL4-k27me3-3_33	14.2987996415377	16.996311577021	New	MPPs	#d02b87
PZ-sortChIC-BM-SL4-k27me3-3_248	1.90854658792985	-1.68087617603828	New	CMP	#daac89
PZ-sortChIC-BM-SL4-k27me3-3_140	27.6712418220145	1.39641201733619	New	Eryths	#0072B2
PZ-sortChIC-BM-SL4-k27me3-3_137	12.2223634674531	11.607519802176	New	LT	#d093b5
PZ-sortChIC-BM-SL4-k27me3-3_45	12.7780447600573	20.3239685925149	New	HSCs	#CC79A7
PZ-sortChIC-BM-SL4-k27me3-3_96	13.694786834797	11.9394168060968	New	ST	#fd87c9
PZ-sortChIC-BM-SL4-k27me3-3_259	10.0209882654203	-1.78973246230514	New	CMP	#daac89
PZ-sortChIC-BM-SL4-k27me3-3_193	11.334814447026	8.00073760125353	New	ST	#fd87c9
PZ-sortChIC-BM-SL4-k27me3-3_366	14.3981817935411	1.5470635651404	New	ST	#fd87c9
PZ-sortChIC-BM-SL4-k27me3-3_260	13.9195685767796	7.24617588604851	New	ST	#fd87c9
[truncated: 5,935 more rows]
